# Supplementary material for: Geophonino-W: A Wireless Multichannel Seismic Noise Recorder System for Array Measurements
Source: Sensors (Basel). 2019 Sep 21;19(19):4087. doi: 10.3390/s19194087 (PMC6806152; doi:10.3390/s19194087)
Supplement: Supplementary file 1 [file sensors-19-04087-s001.zip]

Archive with 78 entries (59 files):
- SupplementaryMaterials/
- SupplementaryMaterials/DataFiles_LaboratoryTests/
- SupplementaryMaterials/DataFiles_LaboratoryTests/3.1.Frequency_Response_Test/
- SupplementaryMaterials/DataFiles_LaboratoryTests/3.1.Frequency_Response_Test/PulseRecordedwithGeophoninoW_time_12Ch.txt
- SupplementaryMaterials/DataFiles_LaboratoryTests/3.2.a.Precision_Test/
- SupplementaryMaterials/DataFiles_LaboratoryTests/3.2.a.Precision_Test/DataRecordedwithGeophoninoW_time_12Ch.txt
- SupplementaryMaterials/DataFiles_LaboratoryTests/3.2.b.Accuracy_Test/
- SupplementaryMaterials/DataFiles_LaboratoryTests/3.2.b.Accuracy_Test/GeophoninoW_time_3ch.txt
- SupplementaryMaterials/DataFiles_LaboratoryTests/3.2.b.Accuracy_Test/Reftek_3channels.SAF
- SupplementaryMaterials/DataFiles_LaboratoryTests/3.3.SynchronizationTest/
- SupplementaryMaterials/DataFiles_LaboratoryTests/3.3.SynchronizationTest/10Hz_Sine_time_12ch.txt
- SupplementaryMaterials/DataFiles_LaboratoryTests/3.3.SynchronizationTest/15Hz_Sine_time_12ch.txt
- SupplementaryMaterials/DataFiles_LaboratoryTests/3.3.SynchronizationTest/1Hz_Sine_time_12ch.txt
- SupplementaryMaterials/DataFiles_LaboratoryTests/3.3.SynchronizationTest/5Hz_Sine_time_12ch.txt
- SupplementaryMaterials/Enclosure_design_for_3D_Printers/
- SupplementaryMaterials/Enclosure_design_for_3D_Printers/ACN_enclosure.stl
- SupplementaryMaterials/Enclosure_design_for_3D_Printers/MCN_enclosure.stl
- SupplementaryMaterials/GeophoninoW_DataAcquisitionExample.avi
- SupplementaryMaterials/Geophonino_W_ACN/
- SupplementaryMaterials/Geophonino_W_ACN/Geophonino_W_ACN.ino
- SupplementaryMaterials/Geophonino_W_MCN/
- SupplementaryMaterials/Geophonino_W_MCN/Geophonino_W_MCN.ino
- SupplementaryMaterials/Graphical_User_Interface_Geophonino_W/
- SupplementaryMaterials/Graphical_User_Interface_Geophonino_W/application.windows64/
- SupplementaryMaterials/Graphical_User_Interface_Geophonino_W/application.windows64/Geophonino_W_MCN.bat
- SupplementaryMaterials/Graphical_User_Interface_Geophonino_W/application.windows64/lib/
- SupplementaryMaterials/Graphical_User_Interface_Geophonino_W/application.windows64/lib/args.txt
- SupplementaryMaterials/Graphical_User_Interface_Geophonino_W/application.windows64/lib/controlP5.jar
- SupplementaryMaterials/Graphical_User_Interface_Geophonino_W/application.windows64/lib/core.jar
- SupplementaryMaterials/Graphical_User_Interface_Geophonino_W/application.windows64/lib/Geophonino_W_MCN.jar
- SupplementaryMaterials/Graphical_User_Interface_Geophonino_W/application.windows64/lib/gluegen-rt-natives-windows-amd64.jar
- SupplementaryMaterials/Graphical_User_Interface_Geophonino_W/application.windows64/lib/gluegen-rt.jar
- SupplementaryMaterials/Graphical_User_Interface_Geophonino_W/application.windows64/lib/jogl-all-natives-windows-amd64.jar
- SupplementaryMaterials/Graphical_User_Interface_Geophonino_W/application.windows64/lib/jogl-all.jar
- SupplementaryMaterials/Graphical_User_Interface_Geophonino_W/application.windows64/lib/jSSC-2.8.dll
- SupplementaryMaterials/Graphical_User_Interface_Geophonino_W/application.windows64/lib/jssc.jar
- SupplementaryMaterials/Graphical_User_Interface_Geophonino_W/application.windows64/lib/jssc.txt
- SupplementaryMaterials/Graphical_User_Interface_Geophonino_W/application.windows64/lib/serial.jar
- SupplementaryMaterials/Graphical_User_Interface_Geophonino_W/application.windows64/source/
- SupplementaryMaterials/Graphical_User_Interface_Geophonino_W/application.windows64/source/Geophonino_W_MCN.java
- SupplementaryMaterials/Graphical_User_Interface_Geophonino_W/application.windows64/source/Geophonino_W_MCN.pde
- SupplementaryMaterials/Graphical_User_Interface_Geophonino_W/Geophonino_W_MCN/
- SupplementaryMaterials/Graphical_User_Interface_Geophonino_W/Geophonino_W_MCN/application.windows64/
- SupplementaryMaterials/Graphical_User_Interface_Geophonino_W/Geophonino_W_MCN/application.windows64/Geophonino_W_MCN.bat
- SupplementaryMaterials/Graphical_User_Interface_Geophonino_W/Geophonino_W_MCN/application.windows64/lib/
- SupplementaryMaterials/Graphical_User_Interface_Geophonino_W/Geophonino_W_MCN/application.windows64/lib/args.txt
- SupplementaryMaterials/Graphical_User_Interface_Geophonino_W/Geophonino_W_MCN/application.windows64/lib/controlP5.jar
- SupplementaryMaterials/Graphical_User_Interface_Geophonino_W/Geophonino_W_MCN/application.windows64/lib/core.jar
- SupplementaryMaterials/Graphical_User_Interface_Geophonino_W/Geophonino_W_MCN/application.windows64/lib/Geophonino_W_MCN.jar
- SupplementaryMaterials/Graphical_User_Interface_Geophonino_W/Geophonino_W_MCN/application.windows64/lib/gluegen-rt-natives-windows-amd64.jar
- SupplementaryMaterials/Graphical_User_Interface_Geophonino_W/Geophonino_W_MCN/application.windows64/lib/gluegen-rt.jar
- SupplementaryMaterials/Graphical_User_Interface_Geophonino_W/Geophonino_W_MCN/application.windows64/lib/jogl-all-natives-windows-amd64.jar
- SupplementaryMaterials/Graphical_User_Interface_Geophonino_W/Geophonino_W_MCN/application.windows64/lib/jogl-all.jar
- SupplementaryMaterials/Graphical_User_Interface_Geophonino_W/Geophonino_W_MCN/application.windows64/lib/jSSC-2.8.dll
- SupplementaryMaterials/Graphical_User_Interface_Geophonino_W/Geophonino_W_MCN/application.windows64/lib/jssc.jar
- SupplementaryMaterials/Graphical_User_Interface_Geophonino_W/Geophonino_W_MCN/application.windows64/lib/jssc.txt
- SupplementaryMaterials/Graphical_User_Interface_Geophonino_W/Geophonino_W_MCN/application.windows64/lib/serial.jar
- SupplementaryMaterials/Graphical_User_Interface_Geophonino_W/Geophonino_W_MCN/application.windows64/source/
- SupplementaryMaterials/Graphical_User_Interface_Geophonino_W/Geophonino_W_MCN/application.windows64/source/Geophonino_W_MCN.java
- SupplementaryMaterials/Graphical_User_Interface_Geophonino_W/Geophonino_W_MCN/application.windows64/source/Geophonino_W_MCN.pde
- SupplementaryMaterials/Graphical_User_Interface_Geophonino_W/Geophonino_W_MCN/Geophonino_W_MCN.pde
- SupplementaryMaterials/PCB_design_GerberFile/
- SupplementaryMaterials/PCB_design_GerberFile/Geophonino-W_PCB_design.zip
- SupplementaryMaterials/README.txt
- SupplementaryMaterials/XbeeConfigurationFiles/
- SupplementaryMaterials/XbeeConfigurationFiles/ACN_Xbee_Id1.xml
- SupplementaryMaterials/XbeeConfigurationFiles/ACN_Xbee_Id10.xml
- SupplementaryMaterials/XbeeConfigurationFiles/ACN_Xbee_Id11.xml
- SupplementaryMaterials/XbeeConfigurationFiles/ACN_Xbee_Id12.xml
- SupplementaryMaterials/XbeeConfigurationFiles/ACN_Xbee_Id2.xml
- SupplementaryMaterials/XbeeConfigurationFiles/ACN_Xbee_Id3.xml
- SupplementaryMaterials/XbeeConfigurationFiles/ACN_Xbee_Id4.xml
- SupplementaryMaterials/XbeeConfigurationFiles/ACN_Xbee_Id5.xml
- SupplementaryMaterials/XbeeConfigurationFiles/ACN_Xbee_Id6.xml
- SupplementaryMaterials/XbeeConfigurationFiles/ACN_Xbee_Id7.xml
- SupplementaryMaterials/XbeeConfigurationFiles/ACN_Xbee_Id8.xml
- SupplementaryMaterials/XbeeConfigurationFiles/ACN_Xbee_Id9.xml
- SupplementaryMaterials/XbeeConfigurationFiles/MCN_Xbee_Id13.xml
