# Supplementary material for: Geophonino-W: A Wireless Multichannel Seismic Noise Recorder System for Array Measurements
Source: Sensors (Basel). 2019 Sep 21;19(19):4087. doi: 10.3390/s19194087 (PMC6806152; doi:10.3390/s19194087)
Supplement: Supplementary file 1 [file sensors-19-04087-s001.zip › SupplementaryMaterials/DataFiles_LaboratoryTests/3.1.Frequency_Response_Test/PulseRecordedwithGeophoninoW_time_12Ch.txt]

10	2043	2031	2026	2017	2045	2041	2050	2044	2035	2021	2047	2038
20	2048	2032	2035	2028	2042	2052	2057	2051	2043	2028	2053	2042
30	2054	2030	2026	2024	2054	2054	2063	2051	2038	2031	2046	2039
40	2050	2033	2031	2026	2052	2051	2062	2053	2054	2029	2055	2043
50	2048	2032	2041	2026	2046	2049	2059	2057	2041	2035	2055	2043
60	2051	2041	2032	2025	2052	2052	2060	2052	2044	2035	2049	2033
70	2049	2030	2037	2026	2051	2050	2059	2052	2045	2029	2052	2047
80	2049	2034	2032	2025	2047	2046	2057	2056	2048	2031	2053	2043
90	2051	2032	2033	2037	2050	2054	2060	2051	2042	2031	2052	2039
100	2050	2029	2036	2028	2049	2056	2060	2045	2034	2030	2053	2044
110	2053	2036	2032	2027	2046	2051	2058	2050	2038	2032	2051	2042
120	2052	2036	2036	2028	2046	2051	2060	2050	2035	2047	2053	2042
130	2065	2035	2031	2030	2046	2061	2060	2051	2037	2034	2058	2047
140	2051	2032	2034	2026	2050	2052	2056	2052	2040	2031	2056	2042
150	2047	2032	2036	2026	2053	2047	2060	2049	2038	2029	2053	2036
160	2050	2033	2030	2029	2047	2054	2059	2050	2039	2034	2057	2045
170	2051	2036	2034	2026	2050	2050	2058	2045	2037	2030	2055	2046
180	2046	2030	2035	2023	2051	2055	2059	2046	2045	2030	2053	2041
190	2047	2036	2034	2023	2048	2048	2060	2052	2045	2032	2056	2040
200	2050	2026	2032	2026	2051	2045	2060	2049	2039	2027	2054	2039
210	2052	2031	2032	2027	2050	2054	2057	2051	2042	2031	2054	2042
220	2054	2035	2039	2026	2051	2051	2060	2054	2039	2034	2053	2040
230	2051	2027	2035	2026	2054	2050	2056	2047	2039	2032	2053	2041
240	2049	2036	2025	2029	2053	2051	2059	2051	2043	2033	2056	2039
250	2054	2037	2030	2029	2051	2046	2058	2054	2043	2031	2053	2038
260	2047	2032	2032	2023	2051	2054	2056	2054	2040	2032	2052	2039
270	2052	2032	2034	2025	2048	2053	2063	2052	2039	2033	2056	2042
280	2053	2024	2033	2024	2050	2054	2063	2048	2046	2031	2055	2042
290	2048	2036	2034	2025	2048	2054	2059	2051	2040	2040	2053	2039
300	2051	2035	2031	2024	2050	2046	2058	2059	2037	2033	2055	2041
310	2045	2038	2031	2022	2053	2047	2058	2051	2042	2027	2049	2039
320	2050	2036	2029	2025	2050	2053	2061	2049	2038	2031	2050	2042
330	2056	2029	2031	2025	2054	2046	2052	2049	2044	2028	2055	2048
340	2049	2029	2033	2026	2052	2049	2060	2049	2042	2032	2051	2042
350	2052	2034	2034	2031	2048	2057	2060	2051	2040	2033	2054	2039
360	2049	2031	2032	2024	2049	2048	2057	2050	2042	2028	2050	2046
370	2048	2037	2037	2028	2048	2055	2062	2050	2035	2034	2054	2039
380	2051	2032	2036	2028	2050	2049	2058	2057	2042	2031	2056	2041
390	2047	2037	2031	2023	2051	2045	2059	2051	2039	2028	2053	2047
400	2049	2033	2035	2024	2047	2054	2059	2055	2041	2035	2057	2038
410	2050	2033	2034	2027	2061	2052	2053	2051	2048	2034	2054	2039
420	2055	2031	2030	2027	2053	2057	2059	2050	2042	2032	2045	2038
430	2050	2032	2037	2027	2047	2050	2057	2056	2042	2032	2054	2041
440	2046	2032	2035	2024	2054	2051	2057	2054	2047	2030	2054	2044
450	2048	2032	2035	2025	2053	2050	2060	2052	2039	2035	2051	2042
460	2051	2031	2033	2029	2053	2049	2061	2050	2043	2035	2050	2039
470	2052	2027	2030	2025	2050	2053	2062	2047	2041	2028	2059	2039
480	2049	2036	2040	2025	2049	2045	2060	2054	2039	2030	2054	2043
490	2053	2036	2035	2024	2052	2053	2060	2056	2046	2029	2053	2041
500	2053	2029	2031	2026	2049	2049	2062	2052	2042	2027	2059	2044
510	2051	2036	2032	2026	2051	2047	2052	2055	2043	2030	2053	2042
520	2050	2032	2031	2019	2049	2053	2057	2051	2042	2029	2057	2043
530	2047	2031	2035	2017	2050	2050	2056	2050	2041	2032	2051	2045
540	2050	2033	2030	2024	2048	2049	2051	2051	2041	2031	2053	2044
550	2051	2028	2034	2011	2049	2055	2059	2050	2043	2033	2055	2040
560	2051	2034	2035	2024	2054	2050	2056	2047	2044	2033	2050	2039
570	2050	2032	2031	2025	2050	2049	2061	2054	2043	2034	2053	2047
580	2051	2035	2036	2023	2044	2052	2065	2052	2039	2034	2054	2046
590	2053	2033	2036	2028	2055	2053	2052	2049	2038	2025	2053	2035
600	2049	2030	2035	2028	2050	2046	2059	2051	2041	2028	2052	2035
610	2047	2034	2032	2018	2049	2047	2068	2054	2042	2036	2049	2045
620	2053	2029	2033	2023	2054	2050	2057	2056	2041	2033	2050	2045
630	2047	2031	2034	2022	2052	2046	2058	2054	2041	2032	2056	2047
640	2049	2029	2035	2025	2054	2055	2057	2053	2038	2028	2051	2045
650	2049	2033	2036	2028	2054	2057	2058	2058	2040	2021	2053	2039
660	2050	2037	2032	2019	2049	2051	2059	2054	2044	2036	2053	2043
670	2056	2030	2033	2023	2049	2052	2056	2052	2037	2032	2058	2044
680	2053	2036	2035	2029	2046	2059	2059	2052	2043	2030	2058	2038
690	2051	2039	2028	2030	2052	2051	2061	2048	2043	2030	2048	2042
700	2048	2031	2035	2026	2053	2046	2057	2050	2041	2030	2056	2042
710	2048	2029	2036	2024	2047	2056	2056	2050	2042	2032	2055	2041
720	2050	2033	2033	2028	2051	2050	2060	2053	2041	2029	2055	2041
730	2052	2030	2031	2025	2054	2050	2062	2053	2041	2029	2052	2046
740	2051	2031	2035	2025	2050	2054	2057	2048	2043	2030	2052	2042
750	2050	2032	2038	2027	2050	2044	2058	2055	2040	2033	2056	2032
760	2048	2033	2033	2025	2051	2049	2064	2056	2043	2034	2056	2042
770	2047	2037	2032	2023	2052	2053	2062	2047	2039	2035	2050	2039
780	2053	2031	2022	2028	2052	2047	2060	2054	2040	2032	2051	2045
790	2053	2036	2033	2029	2067	2052	2054	2051	2043	2026	2057	2043
800	2050	2033	2036	2028	2044	2052	2063	2048	2042	2029	2059	2039
810	2049	2035	2034	2028	2051	2047	2066	2051	2043	2032	2052	2042
820	2051	2037	2031	2027	2050	2050	2057	2047	2043	2029	2055	2041
830	2051	2035	2034	2021	2047	2058	2061	2044	2040	2031	2059	2041
840	2048	2038	2034	2026	2053	2055	2052	2053	2042	2032	2054	2045
850	2051	2034	2034	2026	2047	2056	2056	2052	2041	2032	2057	2041
860	2056	2031	2031	2024	2050	2048	2065	2052	2041	2030	2055	2041
870	2047	2035	2031	2022	2052	2055	2064	2052	2043	2033	2055	2044
880	2051	2036	2030	2024	2046	2053	2060	2044	2044	2035	2054	2041
890	2051	2030	2031	2026	2048	2052	2058	2058	2037	2031	2051	2039
900	2049	2034	2037	2030	2051	2059	2051	2051	2045	2031	2047	2044
910	2056	2034	2038	2032	2056	2057	2056	2046	2050	2028	2049	2041
920	2051	2036	2037	2025	2049	2052	2064	2053	2037	2029	2050	2042
930	2051	2036	2032	2025	2048	2049	2059	2047	2042	2032	2053	2044
940	2051	2034	2034	2030	2049	2047	2056	2051	2034	2029	2057	2042
950	2049	2038	2033	2025	2047	2051	2060	2050	2035	2029	2057	2042
960	2054	2034	2033	2022	2047	2052	2059	2049	2042	2031	2057	2041
970	2051	2035	2037	2028	2050	2053	2057	2051	2040	2027	2058	2039
980	2048	2031	2033	2024	2051	2063	2057	2049	2041	2030	2052	2046
990	2058	2031	2034	2023	2052	2046	2060	2052	2041	2033	2054	2043
1000	2051	2038	2035	2031	2050	2053	2059	2050	2043	2028	2056	2041
1010	2050	2035	2032	2026	2051	2050	2061	2049	2045	2032	2055	2042
1020	2053	2036	2042	2024	2052	2053	2057	2057	2044	2031	2054	2042
1030	2050	2035	2034	2029	2048	2051	2062	2051	2045	2032	2055	2048
1040	2049	2028	2034	2025	2052	2046	2060	2050	2043	2029	2054	2043
1050	2048	2039	2030	2029	2050	2054	2056	2051	2037	2027	2053	2041
1060	2051	2035	2034	2026	2048	2057	2055	2050	2042	2032	2054	2039
1070	2051	2035	2030	2023	2049	2050	2054	2053	2042	2029	2049	2040
1080	2051	2041	2032	2025	2050	2050	2060	2055	2040	2031	2055	2040
1090	2049	2034	2035	2025	2052	2051	2050	2050	2038	2031	2053	2040
1100	2051	2032	2033	2026	2048	2045	2062	2053	2040	2032	2054	2040
1110	2047	2032	2037	2025	2047	2051	2063	2056	2046	2033	2058	2042
1120	2051	2032	2035	2022	2048	2047	2059	2050	2040	2032	2053	2045
1130	2054	2036	2035	2025	2044	2047	2060	2052	2062	2033	2054	2043
1140	2048	2032	2036	2026	2048	2049	2059	2045	2040	2032	2055	2039
1150	2054	2035	2025	2026	2050	2051	2053	2052	2034	2029	2053	2035
1160	2049	2032	2036	2026	2050	2049	2061	2052	2045	2033	2057	2040
1170	2051	2033	2036	2026	2049	2063	2061	2048	2042	2031	2057	2044
1180	2054	2037	2034	2025	2049	2053	2062	2055	2038	2031	2055	2044
1190	2049	2030	2036	2029	2048	2048	2051	2055	2045	2034	2056	2042
1200	2050	2028	2032	2027	2051	2053	2058	2052	2039	2034	2053	2041
1210	2050	2043	2032	2026	2051	2052	2061	2054	2039	2031	2053	2043
1220	2049	2033	2032	2022	2051	2046	2056	2055	2044	2031	2056	2040
1230	2052	2034	2032	2024	2049	2050	2062	2053	2036	2033	2059	2046
1240	2054	2031	2034	2026	2049	2053	2064	2054	2041	2030	2057	2041
1250	2054	2032	2032	2021	2050	2053	2058	2052	2044	2030	2051	2037
1260	2052	2037	2036	2023	2046	2050	2057	2053	2039	2028	2055	2045
1270	2048	2031	2029	2031	2048	2047	2060	2056	2040	2036	2056	2038
1280	2049	2031	2030	2024	2044	2050	2060	2051	2055	2037	2054	2039
1290	2054	2041	2036	2022	2048	2052	2064	2050	2038	2028	2052	2050
1300	2049	2033	2035	2026	2050	2052	2059	2053	2037	2030	2051	2044
1310	2048	2031	2032	2027	2048	2044	2065	2047	2041	2030	2056	2037
1320	2051	2032	2028	2029	2046	2050	2059	2050	2039	2028	2049	2041
1330	2048	2031	2034	2028	2048	2045	2060	2049	2045	2035	2054	2039
1340	2048	2036	2037	2025	2050	2044	2062	2053	2048	2029	2055	2041
1350	2049	2031	2036	2028	2053	2051	2060	2054	2040	2032	2052	2043
1360	2053	2031	2034	2023	2049	2047	2061	2051	2040	2034	2052	2037
1370	2050	2036	2031	2024	2047	2052	2061	2050	2045	2027	2047	2042
1380	2045	2033	2036	2026	2051	2058	2064	2050	2042	2030	2051	2044
1390	2053	2035	2034	2023	2050	2052	2059	2049	2043	2033	2054	2044
1400	2050	2026	2035	2027	2051	2052	2060	2048	2043	2028	2052	2045
1410	2048	2037	2033	2026	2050	2053	2060	2047	2043	2033	2049	2039
1420	2050	2037	2033	2020	2048	2047	2059	2050	2044	2030	2056	2043
1430	2047	2032	2032	2026	2048	2047	2062	2054	2043	2029	2056	2043
1440	2053	2034	2032	2024	2051	2054	2058	2045	2044	2033	2052	2042
1450	2053	2033	2033	2026	2052	2052	2056	2047	2038	2030	2052	2042
1460	2049	2031	2034	2032	2052	2049	2059	2051	2042	2034	2058	2057
1470	2049	2033	2032	2026	2050	2050	2059	2048	2044	2032	2055	2043
1480	2049	2030	2032	2026	2045	2050	2061	2049	2039	2030	2056	2041
1490	2052	2031	2032	2024	2053	2051	2058	2056	2040	2031	2051	2045
1500	2051	2035	2028	2017	2050	2049	2060	2047	2039	2029	2054	2042
1510	2048	2031	2037	2026	2046	2049	2059	2049	2042	2033	2058	2041
1520	2051	2034	2037	2026	2046	2051	2059	2048	2044	2030	2052	2043
1530	2053	2028	2034	2025	2052	2050	2059	2056	2040	2028	2056	2040
1540	2049	2033	2034	2027	2052	2052	2059	2052	2040	2032	2055	2039
1550	2052	2033	2033	2025	2048	2053	2058	2046	2041	2028	2051	2044
1560	2051	2027	2032	2029	2052	2048	2060	2051	2042	2032	2057	2040
1570	2050	2033	2032	2025	2049	2051	2061	2051	2042	2034	2055	2044
1580	2049	2034	2031	2021	2053	2049	2059	2053	2040	2031	2054	2042
1590	2048	2038	2032	2025	2050	2048	2057	2059	2043	2038	2049	2038
1600	2053	2035	2035	2025	2049	2047	2062	2054	2039	2029	2046	2042
1610	2048	2035	2035	2023	2053	2049	2061	2050	2040	2030	2055	2040
1620	2052	2039	2033	2027	2050	2053	2058	2056	2038	2035	2059	2040
1630	2054	2035	2033	2024	2050	2049	2063	2051	2037	2030	2054	2042
1640	2052	2032	2034	2025	2050	2049	2059	2055	2036	2032	2054	2042
1650	2052	2038	2034	2027	2049	2056	2062	2053	2042	2035	2056	2038
1660	2051	2037	2035	2027	2050	2048	2061	2050	2036	2030	2055	2042
1670	2053	2028	2039	2023	2052	2055	2062	2058	2034	2028	2051	2037
1680	2054	2033	2033	2023	2052	2053	2063	2052	2037	2029	2052	2035
1690	2049	2033	2031	2024	2046	2048	2059	2047	2044	2033	2056	2046
1700	2049	2036	2030	2031	2047	2053	2059	2053	2044	2036	2053	2042
1710	2052	2036	2033	2023	2050	2046	2052	2047	2044	2032	2052	2040
1720	2046	2036	2037	2022	2049	2047	2059	2052	2040	2029	2054	2042
1730	2053	2031	2028	2024	2047	2050	2058	2050	2042	2029	2055	2037
1740	2053	2029	2033	2027	2048	2050	2058	2049	2045	2029	2057	2042
1750	2046	2029	2034	2028	2052	2052	2059	2051	2036	2030	2054	2043
1760	2051	2032	2033	2027	2051	2049	2063	2049	2041	2034	2049	2040
1770	2052	2030	2029	2023	2047	2051	2058	2052	2041	2030	2055	2044
1780	2054	2022	2031	2024	2047	2052	2058	2055	2038	2031	2058	2046
1790	2050	2033	2031	2025	2048	2051	2063	2050	2048	2027	2049	2040
1800	2049	2030	2034	2029	2051	2056	2073	2057	2040	2032	2053	2044
1810	2051	2036	2034	2026	2051	2050	2057	2052	2043	2030	2058	2044
1820	2049	2035	2032	2024	2048	2046	2057	2049	2041	2033	2058	2043
1830	2052	2027	2031	2024	2048	2055	2059	2056	2035	2031	2055	2042
1840	2047	2038	2034	2026	2047	2049	2060	2047	2036	2033	2053	2033
1850	2049	2034	2036	2027	2048	2044	2058	2049	2033	2036	2057	2041
1860	2052	2033	2032	2029	2048	2054	2059	2053	2038	2029	2053	2043
1870	2049	2034	2034	2025	2050	2048	2062	2051	2036	2031	2056	2039
1880	2049	2033	2032	2023	2050	2053	2059	2052	2036	2034	2059	2044
1890	2049	2037	2035	2030	2052	2049	2061	2052	2042	2031	2051	2044
1900	2053	2032	2035	2026	2047	2050	2063	2043	2041	2031	2056	2040
1910	2049	2039	2033	2028	2050	2050	2056	2051	2030	2032	2055	2040
1920	2049	2036	2029	2029	2049	2042	2063	2041	2036	2036	2050	2036
1930	2053	2025	2031	2021	2047	2050	2059	2051	2042	2032	2056	2040
1940	2048	2035	2032	2031	2049	2053	2061	2052	2044	2029	2056	2045
1950	2050	2034	2034	2029	2050	2045	2057	2048	2038	2030	2051	2042
1960	2050	2028	2036	2020	2049	2055	2061	2053	2042	2030	2055	2040
1970	2051	2031	2037	2029	2049	2056	2059	2057	2043	2028	2053	2043
1980	2054	2032	2030	2024	2050	2050	2061	2052	2039	2030	2054	2043
1990	2050	2033	2034	2024	2049	2054	2063	2050	2040	2032	2054	2040
2000	2052	2035	2032	2027	2051	2044	2059	2045	2039	2029	2053	2042
2010	2049	2035	2035	2023	2052	2049	2062	2051	2038	2029	2054	2042
2020	2050	2032	2034	2024	2050	2053	2061	2052	2040	2032	2053	2042
2030	2053	2032	2034	2030	2046	2047	2061	2051	2041	2032	2056	2045
2040	2048	2035	2031	2026	2047	2048	2058	2049	2043	2024	2055	2038
2050	2053	2036	2035	2025	2051	2053	2058	2055	2046	2033	2054	2037
2060	2047	2032	2031	2027	2048	2050	2062	2054	2040	2028	2057	2045
2070	2047	2033	2033	2028	2046	2050	2059	2054	2035	2030	2056	2053
2080	2052	2031	2034	2029	2048	2048	2059	2055	2040	2034	2054	2041
2090	2048	2035	2034	2020	2052	2047	2058	2055	2042	2032	2051	2043
2100	2054	2034	2034	2026	2051	2051	2058	2052	2041	2031	2052	2039
2110	2050	2031	2033	2027	2048	2047	2059	2048	2043	2031	2055	2042
2120	2049	2040	2032	2022	2050	2049	2058	2052	2042	2035	2053	2044
2130	2053	2038	2036	2026	2050	2052	2058	2053	2040	2031	2054	2041
2140	2051	2033	2032	2026	2048	2051	2062	2048	2039	2033	2056	2041
2150	2048	2033	2035	2024	2049	2054	2060	2055	2036	2032	2049	2041
2160	2053	2032	2033	2029	2047	2047	2058	2050	2037	2032	2057	2042
2170	2051	2033	2033	2026	2050	2049	2062	2044	2041	2033	2056	2041
2180	2051	2032	2035	2027	2052	2052	2068	2052	2041	2032	2055	2041
2190	2052	2035	2028	2026	2049	2051	2059	2052	2039	2030	2054	2042
2200	2046	2041	2035	2027	2048	2052	2057	2051	2039	2028	2055	2043
2210	2053	2029	2030	2025	2050	2054	2060	2053	2039	2031	2051	2035
2220	2053	2032	2030	2030	2052	2057	2059	2050	2037	2032	2048	2039
2230	2047	2034	2037	2027	2045	2065	2056	2049	2042	2032	2058	2049
2240	2055	2036	2030	2026	2056	2054	2058	2049	2042	2030	2051	2042
2250	2052	2033	2033	2032	2054	2049	2060	2048	2038	2030	2053	2042
2260	2053	2033	2029	2025	2050	2054	2062	2053	2045	2034	2053	2041
2270	2052	2041	2031	2025	2054	2054	2058	2048	2043	2031	2054	2036
2280	2051	2036	2033	2026	2047	2053	2060	2054	2036	2029	2050	2040
2290	2052	2033	2033	2024	2048	2052	2054	2055	2041	2029	2055	2043
2300	2050	2033	2034	2024	2051	2046	2058	2047	2040	2030	2055	2042
2310	2049	2031	2032	2028	2047	2057	2059	2049	2038	2034	2057	2043
2320	2054	2036	2034	2031	2050	2057	2057	2052	2045	2032	2057	2040
2330	2048	2033	2036	2026	2050	2049	2057	2051	2043	2031	2055	2043
2340	2050	2032	2030	2024	2050	2055	2059	2053	2041	2033	2055	2049
2350	2052	2034	2035	2024	2047	2044	2062	2048	2040	2031	2056	2042
2360	2049	2037	2030	2018	2049	2047	2060	2052	2044	2030	2058	2036
2370	2049	2035	2034	2026	2052	2051	2057	2053	2037	2035	2054	2041
2380	2048	2032	2029	2028	2049	2044	2061	2049	2042	2031	2056	2041
2390	2043	2034	2028	2021	2048	2050	2055	2050	2041	2031	2052	2041
2400	2048	2031	2036	2024	2043	2054	2060	2050	2036	2032	2055	2045
2410	2054	2033	2033	2030	2052	2054	2060	2048	2043	2032	2053	2044
2420	2046	2035	2032	2021	2052	2048	2056	2051	2039	2036	2057	2042
2430	2050	2032	2031	2024	2045	2048	2062	2049	2043	2034	2056	2045
2440	2051	2031	2033	2027	2055	2052	2062	2046	2045	2026	2052	2041
2450	2051	2034	2035	2023	2052	2049	2060	2053	2053	2031	2053	2041
2460	2049	2030	2036	2026	2047	2054	2060	2050	2045	2038	2049	2043
2470	2050	2034	2035	2028	2052	2056	2056	2050	2049	2028	2055	2044
2480	2050	2035	2021	2026	2048	2046	2058	2050	2046	2029	2052	2042
2490	2047	2033	2036	2020	2048	2049	2066	2053	2041	2031	2056	2041
2500	2050	2032	2031	2028	2054	2053	2060	2051	2040	2034	2057	2038
2510	2053	2035	2035	2029	2049	2045	2059	2052	2043	2031	2059	2045
2520	2049	2031	2036	2026	2052	2053	2056	2048	2044	2031	2057	2043
2530	2048	2032	2031	2021	2051	2053	2057	2053	2040	2036	2052	2042
2540	2048	2044	2035	2024	2048	2052	2057	2050	2042	2028	2055	2042
2550	2047	2031	2035	2023	2050	2052	2059	2050	2038	2037	2056	2037
2560	2046	2034	2029	2026	2050	2049	2061	2051	2042	2036	2056	2040
2570	2050	2035	2034	2030	2051	2058	2059	2053	2046	2029	2056	2047
2580	2048	2034	2033	2023	2050	2056	2063	2050	2043	2033	2051	2045
2590	2053	2037	2037	2025	2049	2054	2059	2056	2045	2030	2054	2043
2600	2048	2031	2031	2028	2049	2055	2057	2052	2046	2029	2056	2042
2610	2052	2037	2033	2022	2053	2054	2059	2055	2043	2030	2052	2044
2620	2052	2039	2034	2030	2050	2053	2059	2056	2045	2023	2055	2045
2630	2050	2035	2032	2025	2052	2049	2060	2047	2044	2031	2055	2040
2640	2051	2034	2037	2023	2054	2051	2058	2050	2046	2032	2055	2037
2650	2049	2028	2031	2023	2050	2052	2060	2049	2044	2035	2059	2043
2660	2052	2036	2031	2027	2052	2054	2060	2054	2040	2033	2057	2047
2670	2049	2038	2037	2027	2048	2054	2064	2055	2038	2025	2052	2041
2680	2048	2030	2032	2026	2051	2049	2062	2048	2046	2033	2051	2044
2690	2052	2035	2034	2028	2052	2053	2059	2053	2045	2033	2057	2041
2700	2048	2033	2033	2026	2050	2046	2057	2054	2037	2025	2055	2042
2710	2045	2033	2032	2025	2048	2054	2059	2049	2048	2037	2054	2043
2720	2049	2038	2031	2025	2050	2051	2058	2048	2041	2031	2058	2042
2730	2047	2035	2033	2028	2048	2043	2057	2049	2041	2030	2053	2043
2740	2049	2033	2032	2025	2050	2049	2060	2048	2041	2036	2053	2045
2750	2052	2033	2031	2025	2048	2049	2059	2051	2038	2029	2051	2041
2760	2048	2033	2033	2030	2053	2053	2057	2051	2045	2030	2052	2043
2770	2049	2036	2033	2024	2049	2052	2057	2051	2044	2035	2055	2043
2780	2049	2034	2035	2027	2046	2046	2057	2049	2038	2030	2055	2041
2790	2047	2031	2034	2030	2048	2050	2055	2046	2044	2035	2054	2041
2800	2051	2031	2031	2028	2051	2045	2058	2057	2044	2033	2057	2040
2810	2047	2033	2030	2030	2047	2045	2064	2049	2052	2030	2055	2042
2820	2046	2028	2030	2026	2047	2050	2057	2051	2048	2033	2054	2045
2830	2049	2035	2030	2027	2029	2046	2058	2055	2037	2029	2053	2042
2840	2049	2033	2035	2023	2051	2049	2058	2047	2039	2032	2052	2044
2850	2048	2032	2033	2032	2048	2047	2055	2055	2044	2031	2053	2039
2860	2048	2032	2032	2034	2045	2054	2056	2059	2046	2026	2052	2036
2870	2050	2036	2033	2025	2043	2061	2058	2046	2034	2028	2054	2043
2880	2051	2035	2032	2028	2046	2055	2059	2055	2043	2029	2053	2043
2890	2047	2032	2034	2028	2047	2048	2057	2052	2051	2029	2051	2040
2900	2049	2034	2034	2028	2051	2048	2056	2050	2038	2032	2054	2041
2910	2049	2029	2035	2029	2053	2048	2060	2052	2044	2029	2052	2041
2920	2048	2034	2032	2030	2051	2056	2056	2050	2048	2030	2050	2040
2930	2053	2041	2032	2028	2045	2057	2055	2050	2042	2030	2055	2041
2940	2045	2031	2035	2027	2050	2053	2060	2048	2046	2028	2054	2041
2950	2045	2029	2034	2027	2048	2050	2060	2052	2042	2032	2052	2040
2960	2052	2033	2033	2026	2048	2049	2059	2050	2044	2033	2048	2042
2970	2047	2032	2034	2028	2051	2049	2058	2050	2045	2027	2050	2056
2980	2049	2033	2037	2025	2049	2051	2054	2058	2042	2034	2055	2043
2990	2053	2035	2034	2024	2044	2049	2059	2048	2044	2034	2052	2045
3000	2050	2036	2033	2029	2050	2056	2064	2047	2044	2029	2056	2044
3010	2051	2038	2034	2023	2051	2051	2059	2050	2043	2033	2056	2045
3020	2049	2032	2035	2021	2050	2051	2059	2051	2038	2031	2055	2045
3030	2046	2032	2039	2029	2049	2055	2060	2051	2043	2030	2054	2043
3040	2049	2035	2033	2023	2052	2044	2056	2049	2038	2036	2050	2043
3050	2054	2032	2035	2027	2048	2051	2060	2053	2036	2028	2050	2043
3060	2050	2034	2038	2027	2049	2053	2059	2053	2043	2027	2054	2042
3070	2050	2029	2029	2027	2051	2050	2056	2053	2037	2031	2051	2042
3080	2046	2032	2032	2026	2049	2053	2057	2053	2039	2027	2054	2042
3090	2051	2038	2038	2026	2046	2051	2060	2050	2041	2030	2054	2041
3100	2048	2030	2033	2022	2050	2052	2060	2047	2034	2031	2053	2042
3110	2052	2036	2036	2027	2047	2056	2058	2048	2042	2029	2053	2048
3120	2049	2030	2032	2029	2051	2051	2056	2050	2037	2029	2053	2043
3130	2045	2029	2028	2029	2053	2050	2061	2050	2042	2032	2056	2043
3140	2052	2032	2029	2026	2052	2054	2058	2051	2045	2032	2053	2047
3150	2051	2032	2030	2025	2051	2054	2056	2060	2039	2029	2066	2041
3160	2050	2036	2031	2029	2047	2049	2064	2049	2045	2036	2053	2038
3170	2054	2032	2037	2028	2050	2046	2062	2053	2042	2035	2052	2041
3180	2051	2029	2036	2023	2052	2052	2060	2052	2040	2027	2057	2043
3190	2052	2034	2031	2026	2050	2056	2060	2048	2041	2033	2055	2044
3200	2055	2032	2038	2025	2050	2053	2058	2048	2043	2030	2052	2041
3210	2052	2034	2036	2025	2049	2052	2060	2045	2047	2029	2055	2042
3220	2052	2038	2033	2028	2052	2052	2058	2046	2041	2034	2053	2044
3230	2053	2034	2032	2025	2051	2054	2059	2049	2039	2031	2052	2041
3240	2050	2033	2032	2024	2051	2051	2061	2049	2038	2032	2053	2042
3250	2052	2034	2035	2024	2048	2052	2055	2052	2039	2032	2057	2042
3260	2050	2037	2035	2022	2052	2048	2060	2052	2045	2030	2057	2037
3270	2051	2028	2038	2028	2049	2052	2058	2050	2039	2032	2053	2043
3280	2051	2033	2035	2029	2053	2052	2058	2054	2039	2029	2052	2047
3290	2049	2034	2033	2023	2055	2052	2056	2047	2044	2030	2053	2042
3300	2052	2031	2036	2023	2048	2053	2058	2041	2041	2033	2056	2043
3310	2048	2035	2033	2026	2052	2050	2053	2053	2046	2029	2052	2045
3320	2048	2038	2035	2025	2049	2050	2058	2055	2041	2034	2055	2044
3330	2050	2029	2035	2023	2061	2052	2060	2052	2043	2031	2056	2043
3340	2049	2034	2033	2025	2050	2049	2059	2053	2049	2029	2052	2042
3350	2054	2030	2034	2025	2050	2052	2060	2048	2037	2033	2051	2037
3360	2054	2030	2036	2025	2055	2046	2058	2050	2046	2029	2056	2041
3370	2050	2034	2034	2026	2051	2049	2058	2046	2046	2033	2056	2044
3380	2051	2049	2036	2026	2050	2056	2058	2052	2043	2029	2053	2041
3390	2048	2033	2033	2029	2048	2048	2061	2060	2044	2029	2054	2041
3400	2049	2035	2033	2026	2050	2054	2062	2049	2041	2037	2053	2042
3410	2052	2033	2040	2026	2049	2053	2056	2047	2038	2028	2055	2039
3420	2050	2034	2037	2022	2048	2045	2058	2046	2038	2031	2056	2040
3430	2048	2035	2031	2025	2054	2050	2059	2050	2040	2029	2049	2043
3440	2048	2032	2036	2025	2048	2050	2058	2050	2045	2029	2055	2041
3450	2048	2038	2031	2023	2047	2051	2058	2050	2037	2034	2053	2042
3460	2051	2033	2035	2029	2051	2052	2058	2047	2043	2031	2053	2042
3470	2052	2035	2032	2028	2049	2049	2057	2052	2042	2029	2057	2043
3480	2049	2038	2029	2027	2046	2050	2056	2050	2038	2036	2058	2044
3490	2053	2031	2036	2024	2050	2051	2060	2054	2042	2028	2055	2039
3500	2052	2033	2031	2023	2049	2055	2057	2049	2040	2028	2055	2044
3510	2051	2027	2035	2024	2052	2054	2058	2043	2043	2032	2054	2045
3520	2049	2031	2031	2026	2053	2048	2058	2056	2041	2038	2053	2039
3530	2047	2037	2032	2028	2049	2052	2057	2051	2039	2034	2049	2046
3540	2049	2034	2037	2011	2048	2052	2056	2049	2039	2031	2052	2041
3550	2049	2035	2037	2027	2050	2045	2057	2053	2037	2030	2056	2043
3560	2049	2034	2035	2023	2050	2053	2060	2050	2042	2034	2052	2046
3570	2050	2036	2033	2027	2049	2048	2060	2051	2040	2034	2053	2039
3580	2050	2036	2038	2028	2050	2052	2055	2051	2035	2031	2055	2039
3590	2049	2035	2032	2022	2050	2057	2061	2052	2042	2031	2052	2041
3600	2052	2038	2030	2023	2048	2051	2055	2048	2039	2029	2051	2043
3610	2048	2038	2037	2026	2052	2054	2057	2052	2040	2030	2052	2043
3620	2051	2033	2031	2025	2048	2057	2057	2050	2043	2035	2056	2042
3630	2053	2033	2032	2024	2050	2049	2058	2052	2043	2029	2055	2042
3640	2050	2038	2036	2022	2055	2049	2061	2053	2039	2031	2052	2042
3650	2055	2030	2029	2024	2049	2052	2057	2051	2039	2032	2053	2042
3660	2050	2032	2036	2023	2050	2046	2051	2054	2046	2026	2054	2041
3670	2048	2034	2035	2029	2052	2047	2063	2056	2038	2037	2054	2042
3680	2053	2036	2033	2030	2049	2049	2058	2049	2040	2032	2051	2043
3690	2053	2031	2030	2025	2051	2053	2061	2049	2045	2029	2052	2037
3700	2051	2034	2035	2021	2051	2059	2061	2046	2036	2033	2053	2041
3710	2048	2035	2036	2025	2052	2058	2061	2049	2047	2027	2053	2041
3720	2060	2030	2032	2022	2053	2043	2058	2050	2045	2032	2055	2038
3730	2054	2032	2034	2025	2051	2050	2056	2048	2041	2032	2055	2043
3740	2051	2035	2034	2027	2050	2049	2059	2051	2043	2028	2053	2042
3750	2053	2031	2032	2016	2050	2056	2058	2049	2037	2030	2056	2044
3760	2050	2037	2033	2025	2050	2052	2067	2052	2038	2027	2052	2046
3770	2047	2029	2031	2024	2048	2050	2059	2054	2040	2029	2052	2044
3780	2052	2034	2038	2022	2046	2054	2061	2051	2036	2031	2052	2045
3790	2052	2034	2033	2032	2050	2052	2061	2054	2043	2029	2057	2043
3800	2052	2033	2033	2029	2053	2054	2060	2054	2041	2036	2056	2040
3810	2052	2034	2036	2024	2048	2053	2062	2044	2038	2035	2055	2041
3820	2047	2033	2031	2025	2052	2051	2060	2055	2042	2031	2055	2044
3830	2049	2033	2030	2023	2051	2055	2058	2053	2038	2033	2056	2041
3840	2053	2036	2036	2027	2047	2055	2060	2050	2036	2030	2052	2039
3850	2047	2032	2034	2025	2050	2053	2062	2056	2041	2032	2055	2048
3860	2051	2033	2033	2025	2047	2055	2063	2053	2049	2032	2054	2044
3870	2050	2034	2036	2029	2048	2047	2061	2053	2042	2032	2054	2041
3880	2053	2031	2035	2026	2054	2055	2058	2050	2037	2030	2050	2041
3890	2054	2033	2029	2024	2049	2055	2058	2048	2042	2032	2054	2038
3900	2048	2035	2037	2030	2047	2050	2064	2055	2036	2030	2057	2039
3910	2049	2031	2033	2021	2041	2054	2063	2051	2042	2032	2053	2040
3920	2051	2033	2034	2025	2048	2052	2060	2048	2043	2033	2054	2043
3930	2049	2035	2036	2032	2049	2046	2060	2059	2038	2032	2050	2047
3940	2053	2034	2031	2024	2050	2049	2060	2047	2039	2032	2054	2039
3950	2050	2036	2033	2022	2049	2052	2062	2048	2040	2029	2056	2040
3960	2049	2034	2035	2025	2051	2054	2059	2050	2040	2034	2057	2042
3970	2052	2033	2035	2028	2052	2055	2059	2053	2039	2032	2058	2041
3980	2048	2034	2031	2027	2048	2050	2063	2053	2040	2027	2051	2040
3990	2049	2026	2031	2024	2049	2054	2060	2047	2042	2034	2051	2043
4000	2052	2035	2015	2028	2050	2051	2058	2052	2037	2029	2054	2036
4010	2050	2032	2032	2022	2048	2052	2062	2048	2039	2031	2050	2043
4020	2055	2033	2032	2027	2049	2055	2060	2052	2039	2032	2051	2043
4030	2052	2032	2032	2026	2047	2049	2059	2050	2041	2028	2055	2051
4040	2053	2030	2035	2025	2048	2052	2059	2048	2035	2033	2056	2040
4050	2051	2032	2035	2029	2052	2055	2060	2049	2037	2033	2055	2040
4060	2047	2035	2031	2027	2046	2047	2060	2049	2042	2031	2056	2041
4070	2052	2033	2033	2026	2056	2050	2063	2052	2040	2032	2050	2045
4080	2053	2034	2030	2028	2054	2051	2061	2048	2042	2030	2050	2043
4090	2051	2034	2036	2026	2053	2052	2057	2050	2042	2030	2054	2038
4100	2052	2039	2033	2027	2049	2053	2060	2054	2036	2031	2053	2042
4110	2049	2034	2033	2028	2051	2053	2061	2048	2041	2029	2056	2040
4120	2049	2032	2036	2025	2051	2058	2057	2044	2041	2033	2056	2038
4130	2053	2034	2031	2025	2048	2053	2063	2047	2039	2030	2055	2042
4140	2050	2027	2035	2030	2053	2053	2055	2048	2038	2029	2054	2040
4150	2047	2030	2034	2025	2053	2048	2054	2051	2037	2037	2052	2041
4160	2050	2032	2035	2026	2050	2054	2060	2048	2041	2032	2059	2045
4170	2049	2031	2037	2032	2050	2051	2057	2056	2046	2030	2057	2040
4180	2052	2037	2029	2022	2052	2057	2059	2051	2039	2031	2053	2041
4190	2049	2033	2030	2019	2055	2053	2060	2042	2035	2028	2053	2041
4200	2048	2035	2031	2025	2052	2048	2059	2053	2038	2034	2051	2037
4210	2058	2037	2037	2028	2045	2057	2065	2044	2047	2028	2051	2048
4220	2052	2035	2031	2024	2047	2057	2062	2048	2040	2028	2053	2043
4230	2048	2033	2031	2020	2051	2051	2056	2050	2038	2034	2053	2037
4240	2055	2034	2036	2026	2049	2052	2063	2049	2044	2028	2055	2043
4250	2050	2035	2032	2031	2049	2057	2057	2055	2041	2031	2052	2041
4260	2051	2036	2033	2028	2052	2055	2056	2049	2040	2033	2054	2041
4270	2049	2043	2028	2024	2051	2047	2058	2052	2043	2028	2056	2043
4280	2048	2028	2032	2022	2049	2049	2063	2055	2043	2033	2051	2035
4290	2052	2033	2037	2023	2049	2050	2061	2053	2043	2032	2054	2041
4300	2050	2033	2032	2024	2049	2046	2061	2055	2039	2028	2054	2043
4310	2051	2033	2035	2027	2049	2054	2060	2051	2043	2031	2054	2054
4320	2052	2035	2032	2018	2049	2051	2059	2048	2044	2030	2052	2041
4330	2052	2036	2029	2027	2034	2055	2058	2045	2041	2031	2057	2038
4340	2051	2032	2034	2024	2048	2053	2061	2050	2037	2033	2053	2045
4350	2048	2034	2030	2023	2047	2047	2059	2047	2038	2028	2048	2043
4360	2052	2033	2036	2026	2049	2055	2058	2051	2045	2031	2055	2042
4370	2053	2034	2032	2024	2048	2047	2060	2054	2039	2034	2053	2040
4380	2045	2032	2029	2028	2052	2049	2062	2056	2037	2030	2054	2044
4390	2054	2036	2036	2026	2049	2053	2062	2051	2042	2031	2054	2043
4400	2053	2033	2033	2024	2049	2051	2057	2047	2036	2029	2051	2042
4410	2044	2031	2038	2027	2050	2052	2061	2048	2043	2034	2054	2044
4420	2053	2036	2033	2025	2051	2050	2064	2052	2043	2034	2053	2036
4430	2054	2032	2029	2027	2049	2048	2061	2051	2040	2020	2049	2039
4440	2050	2035	2034	2026	2050	2054	2060	2051	2040	2034	2052	2042
4450	2053	2035	2034	2026	2048	2049	2058	2048	2041	2030	2053	2038
4460	2045	2030	2033	2035	2047	2049	2054	2051	2044	2031	2056	2042
4470	2048	2035	2032	2030	2046	2048	2056	2053	2040	2035	2058	2045
4480	2051	2031	2034	2025	2048	2047	2060	2049	2040	2030	2052	2052
4490	2046	2032	2028	2022	2049	2048	2063	2056	2042	2037	2049	2046
4500	2047	2032	2032	2019	2050	2052	2062	2055	2038	2032	2054	2045
4510	2048	2028	2036	2021	2051	2050	2063	2039	2043	2033	2051	2039
4520	2049	2036	2029	2027	2051	2055	2060	2053	2042	2036	2051	2040
4530	2050	2030	2036	2027	2047	2053	2057	2053	2043	2030	2059	2039
4540	2051	2034	2032	2026	2048	2049	2055	2047	2039	2031	2054	2045
4550	2051	2036	2034	2027	2052	2053	2057	2048	2038	2032	2056	2042
4560	2053	2035	2036	2026	2049	2053	2045	2049	2039	2029	2058	2040
4570	2052	2039	2037	2029	2048	2054	2057	2054	2031	2032	2051	2044
4580	2052	2032	2039	2025	2048	2052	2057	2056	2043	2028	2054	2043
4590	2050	2032	2030	2025	2048	2044	2058	2048	2040	2030	2052	2042
4600	2051	2034	2033	2032	2050	2053	2060	2052	2038	2030	2050	2042
4610	2050	2028	2036	2026	2050	2049	2056	2048	2043	2022	2053	2041
4620	2045	2031	2037	2027	2048	2042	2056	2052	2037	2035	2056	2038
4630	2050	2033	2035	2027	2047	2052	2055	2051	2037	2030	2056	2042
4640	2048	2033	2032	2027	2052	2052	2064	2047	2045	2026	2057	2040
4650	2047	2038	2036	2025	2048	2052	2058	2051	2037	2032	2054	2040
4660	2043	2033	2036	2026	2046	2057	2053	2052	2039	2033	2053	2041
4670	2044	2026	2034	2026	2047	2045	2058	2051	2037	2029	2050	2037
4680	2045	2031	2033	2026	2046	2052	2057	2052	2040	2033	2053	2037
4690	2050	2036	2034	2023	2052	2051	2064	2051	2043	2035	2052	2041
4700	2049	2041	2033	2022	2053	2051	2063	2052	2032	2031	2055	2043
4710	2050	2036	2030	2024	2049	2052	2057	2050	2041	2031	2057	2040
4720	2051	2035	2036	2021	2051	2050	2062	2049	2036	2034	2053	2039
4730	2051	2032	2033	2027	2049	2049	2057	2051	2037	2023	2055	2042
4740	2051	2029	2037	2026	2049	2051	2054	2051	2042	2030	2054	2042
4750	2047	2032	2034	2025	2052	2051	2061	2051	2040	2029	2052	2041
4760	2049	2031	2029	2026	2046	2052	2058	2037	2042	2033	2055	2043
4770	2052	2034	2031	2014	2048	2047	2062	2054	2048	2037	2053	2039
4780	2050	2036	2029	2027	2050	2049	2060	2057	2044	2033	2053	2036
4790	2054	2032	2031	2024	2049	2052	2056	2055	2045	2034	2054	2038
4800	2049	2033	2033	2022	2047	2045	2063	2049	2040	2035	2056	2034
4810	2046	2033	2032	2027	2049	2049	2058	2051	2040	2033	2056	2041
4820	2049	2030	2035	2029	2050	2054	2058	2051	2042	2032	2052	2038
4830	2048	2034	2031	2024	2051	2049	2058	2050	2041	2029	2051	2040
4840	2051	2038	2034	2027	2047	2052	2055	2056	2045	2030	2058	2041
4850	2055	2039	2037	2025	2053	2054	2062	2053	2046	2026	2058	2039
4860	2053	2039	2036	2024	2049	2056	2055	2047	2042	2028	2054	2044
4870	2047	2038	2031	2027	2048	2056	2065	2050	2036	2032	2059	2043
4880	2046	2033	2035	2028	2048	2051	2061	2050	2041	2029	2055	2041
4890	2049	2039	2032	2022	2051	2050	2051	2051	2041	2032	2056	2044
4900	2050	2032	2035	2029	2043	2055	2062	2049	2038	2029	2059	2044
4910	2052	2032	2034	2024	2049	2050	2064	2049	2040	2029	2055	2039
4920	2047	2036	2035	2021	2054	2051	2059	2052	2039	2036	2056	2036
4930	2051	2033	2034	2028	2047	2053	2060	2047	2039	2027	2057	2042
4940	2044	2035	2034	2026	2050	2052	2056	2046	2042	2032	2058	2039
4950	2048	2034	2032	2029	2054	2051	2054	2047	2042	2033	2056	2041
4960	2048	2035	2035	2026	2048	2050	2059	2044	2041	2031	2054	2043
4970	2046	2035	2029	2025	2053	2048	2058	2049	2040	2030	2056	2040
4980	2053	2033	2032	2026	2050	2055	2059	2054	2036	2028	2050	2041
4990	2049	2037	2035	2024	2051	2053	2055	2053	2044	2032	2052	2039
5000	2049	2029	2034	2025	2048	2051	2055	2054	2042	2034	2056	2040
5010	2050	2034	2034	2029	2049	2051	2060	2049	2038	2029	2050	2043
5020	2046	2039	2034	2018	2049	2047	2061	2047	2039	2031	2051	2038
5030	2052	2031	2030	2024	2048	2052	2061	2051	2039	2026	2054	2044
5040	2052	2034	2034	2028	2050	2048	2063	2052	2041	2026	2052	2046
5050	2047	2037	2035	2024	2051	2043	2060	2051	2038	2034	2049	2042
5060	2050	2031	2032	2026	2049	2051	2064	2053	2043	2029	2054	2045
5070	2040	2032	2036	2027	2047	2049	2062	2046	2039	2027	2052	2039
5080	2049	2032	2029	2026	2049	2052	2060	2048	2039	2032	2052	2037
5090	2051	2030	2035	2024	2049	2050	2060	2049	2042	2029	2054	2043
5100	2046	2034	2036	2027	2048	2049	2062	2049	2039	2029	2051	2041
5110	2049	2028	2035	2020	2052	2049	2061	2051	2043	2030	2049	2042
5120	2049	2034	2032	2026	2049	2047	2058	2048	2036	2029	2049	2043
5130	2049	2032	2029	2021	2048	2048	2058	2057	2033	2034	2055	2046
5140	2050	2039	2031	2025	2050	2052	2061	2057	2041	2030	2053	2043
5150	2048	2036	2030	2024	2046	2048	2059	2046	2043	2031	2058	2042
5160	2050	2036	2035	2025	2048	2047	2060	2052	2040	2036	2055	2043
5170	2051	2034	2035	2028	2049	2055	2059	2049	2040	2029	2053	2041
5180	2045	2033	2033	2024	2047	2049	2057	2045	2039	2033	2058	2039
5190	2050	2033	2036	2028	2052	2048	2061	2050	2041	2035	2054	2039
5200	2051	2031	2031	2029	2051	2053	2065	2047	2036	2029	2049	2041
5210	2050	2033	2034	2021	2051	2048	2062	2050	2039	2034	2053	2042
5220	2055	2031	2034	2026	2052	2055	2056	2051	2045	2025	2056	2038
5230	2050	2030	2033	2026	2053	2051	2046	2046	2040	2026	2055	2043
5240	2049	2028	2033	2023	2049	2055	2065	2051	2043	2031	2055	2042
5250	2045	2034	2034	2026	2051	2054	2060	2054	2039	2030	2055	2038
5260	2048	2033	2034	2025	2050	2045	2056	2050	2042	2032	2054	2046
5270	2050	2033	2030	2027	2051	2051	2058	2051	2042	2036	2051	2042
5280	2044	2038	2029	2032	2049	2044	2056	2043	2034	2031	2050	2038
5290	2046	2034	2032	2025	2062	2045	2061	2045	2041	2031	2054	2040
5300	2050	2037	2036	2026	2052	2050	2061	2051	2039	2032	2059	2038
5310	2049	2035	2035	2025	2046	2044	2058	2049	2045	2031	2050	2045
5320	2052	2031	2034	2017	2046	2056	2063	2054	2047	2030	2047	2042
5330	2048	2037	2038	2026	2048	2049	2056	2051	2041	2033	2055	2038
5340	2045	2033	2035	2025	2047	2048	2052	2043	2047	2032	2053	2039
5350	2050	2033	2036	2026	2047	2054	2058	2055	2044	2030	2054	2042
5360	2051	2037	2034	2026	2046	2043	2059	2050	2045	2032	2053	2038
5370	2051	2038	2033	2022	2053	2051	2058	2052	2039	2031	2055	2043
5380	2053	2032	2029	2022	2056	2048	2058	2058	2040	2029	2049	2045
5390	2050	2033	2035	2026	2045	2051	2064	2053	2045	2031	2051	2040
5400	2049	2034	2036	2024	2050	2057	2056	2048	2037	2032	2055	2043
5410	2054	2030	2027	2025	2052	2064	2058	2057	2042	2026	2055	2044
5420	2050	2034	2031	2022	2051	2050	2060	2050	2037	2031	2054	2043
5430	2051	2034	2033	2025	2052	2052	2061	2047	2045	2033	2051	2040
5440	2051	2031	2031	2029	2052	2048	2062	2049	2047	2030	2053	2041
5450	2048	2035	2033	2026	2049	2049	2060	2051	2040	2034	2051	2043
5460	2053	2032	2026	2024	2051	2048	2066	2053	2044	2032	2055	2039
5470	2051	2032	2032	2025	2048	2051	2060	2054	2040	2031	2057	2039
5480	2049	2034	2035	2020	2051	2049	2055	2051	2041	2034	2048	2043
5490	2051	2035	2031	2029	2051	2043	2060	2054	2048	2031	2054	2043
5500	2047	2035	2038	2030	2053	2052	2059	2048	2041	2029	2055	2042
5510	2048	2036	2034	2024	2053	2052	2062	2052	2043	2031	2056	2045
5520	2048	2035	2032	2027	2051	2044	2063	2054	2045	2033	2057	2046
5530	2049	2034	2031	2033	2049	2047	2059	2046	2041	2036	2053	2043
5540	2052	2030	2030	2024	2049	2049	2063	2052	2042	2032	2053	2043
5550	2050	2032	2036	2026	2051	2053	2062	2051	2032	2026	2048	2039
5560	2055	2028	2030	2023	2048	2052	2059	2053	2034	2031	2046	2037
5570	2047	2034	2036	2023	2052	2053	2065	2056	2043	2030	2057	2041
5580	2045	2035	2036	2023	2052	2052	2062	2051	2041	2027	2054	2041
5590	2053	2033	2035	2025	2045	2049	2072	2048	2037	2033	2053	2039
5600	2052	2028	2040	2026	2050	2052	2065	2056	2035	2025	2056	2041
5610	2050	2030	2034	2027	2053	2054	2065	2049	2044	2030	2054	2053
5620	2053	2028	2038	2025	2052	2049	2060	2043	2029	2035	2056	2038
5630	2049	2030	2035	2021	2051	2048	2065	2051	2038	2026	2057	2042
5640	2051	2031	2032	2023	2051	2052	2061	2050	2045	2031	2055	2041
5650	2045	2030	2034	2028	2050	2050	2061	2045	2033	2031	2053	2045
5660	2043	2031	2032	2029	2050	2044	2063	2047	2043	2033	2051	2047
5670	2052	2030	2037	2024	2052	2052	2060	2043	2040	2033	2055	2040
5680	2048	2030	2031	2025	2050	2046	2058	2049	2038	2030	2054	2042
5690	2049	2038	2032	2026	2049	2048	2064	2049	2043	2034	2056	2045
5700	2050	2036	2033	2021	2052	2052	2057	2053	2057	2031	2056	2040
5710	2048	2031	2031	2026	2048	2048	2055	2048	2042	2033	2056	2044
5720	2047	2027	2040	2035	2045	2051	2058	2050	2037	2039	2053	2046
5730	2051	2022	2031	2024	2050	2048	2058	2052	2038	2032	2051	2044
5740	2048	2030	2033	2027	2053	2045	2062	2049	2040	2032	2053	2044
5750	2048	2034	2033	2023	2049	2051	2063	2053	2037	2032	2060	2041
5760	2051	2034	2031	2020	2048	2052	2056	2060	2045	2027	2054	2039
5770	2050	2028	2034	2033	2047	2042	2056	2039	2037	2036	2048	2045
5780	2050	2026	2031	2025	2047	2045	2058	2052	2036	2030	2052	2043
5790	2051	2027	2033	2025	2054	2052	2059	2054	2049	2029	2054	2043
5800	2052	2032	2034	2025	2046	2054	2059	2049	2040	2031	2071	2045
5810	2051	2033	2034	2023	2046	2050	2057	2053	2036	2029	2053	2043
5820	2048	2038	2033	2027	2048	2053	2061	2053	2043	2030	2056	2043
5830	2053	2026	2030	2025	2047	2049	2054	2050	2045	2036	2055	2042
5840	2050	2032	2033	2026	2049	2048	2058	2047	2044	2030	2052	2042
5850	2032	2035	2032	2027	2045	2056	2062	2049	2041	2032	2052	2042
5860	2049	2027	2032	2024	2052	2054	2056	2049	2043	2029	2053	2043
5870	2044	2032	2028	2023	2054	2048	2057	2047	2035	2032	2055	2039
5880	2045	2035	2029	2021	2049	2052	2054	2045	2039	2034	2051	2041
5890	2053	2028	2030	2026	2048	2050	2060	2040	2044	2027	2056	2042
5900	2053	2014	2032	2025	2047	2051	2059	2054	2042	2029	2056	2042
5910	2054	2035	2037	2021	2053	2053	2052	2061	2039	2027	2053	2048
5920	2050	2032	2032	2023	2052	2049	2057	2052	2040	2028	2058	2043
5930	2046	2035	2027	2025	2048	2049	2061	2051	2041	2037	2056	2039
5940	2052	2030	2032	2026	2049	2050	2058	2052	2041	2029	2051	2044
5950	2046	2029	2032	2026	2048	2049	2057	2053	2043	2030	2050	2046
5960	2046	2034	2027	2022	2046	2051	2061	2048	2040	2034	2054	2041
5970	2050	2032	2033	2022	2048	2053	2058	2054	2039	2026	2057	2045
5980	2048	2037	2037	2024	2048	2052	2063	2048	2044	2028	2056	2043
5990	2050	2034	2034	2024	2045	2053	2060	2049	2039	2031	2048	2045
6000	2050	2038	2029	2024	2047	2056	2063	2054	2037	2025	2056	2049
6010	2048	2034	2016	2027	2048	2055	2060	2054	2042	2049	2051	2044
6020	2048	2034	2027	2025	2048	2051	2057	2056	2039	2031	2051	2043
6030	2051	2038	2031	2024	2049	2052	2061	2059	2038	2028	2053	2046
6040	2051	2033	2033	2027	2051	2054	2058	2051	2043	2033	2052	2043
6050	2047	2034	2036	2025	2051	2050	2060	2056	2039	2028	2052	2042
6060	2045	2037	2034	2027	2056	2051	2055	2057	2042	2027	2051	2043
6070	2050	2032	2031	2026	2048	2049	2055	2052	2041	2034	2057	2039
6080	2049	2031	2037	2023	2049	2046	2059	2051	2039	2030	2055	2045
6090	2047	2028	2032	2025	2052	2054	2055	2053	2042	2033	2050	2048
6100	2052	2032	2031	2022	2049	2049	2057	2051	2037	2030	2053	2039
6110	2049	2034	2031	2025	2045	2047	2060	2048	2043	2034	2051	2040
6120	2047	2030	2033	2032	2046	2055	2061	2070	2039	2029	2051	2041
6130	2053	2033	2036	2026	2049	2049	2060	2054	2041	2031	2053	2040
6140	2049	2034	2029	2026	2050	2048	2059	2051	2045	2032	2051	2043
6150	2051	2032	2033	2025	2047	2051	2058	2048	2039	2033	2050	2045
6160	2053	2035	2030	2025	2052	2044	2059	2047	2039	2029	2048	2036
6170	2055	2033	2029	2031	2050	2053	2055	2053	2043	2030	2056	2041
6180	2047	2031	2034	2025	2046	2052	2061	2053	2043	2033	2054	2043
6190	2051	2033	2033	2030	2047	2054	2058	2054	2043	2029	2054	2037
6200	2055	2033	2034	2033	2047	2054	2059	2051	2042	2032	2063	2039
6210	2047	2026	2034	2017	2048	2048	2061	2049	2044	2033	2052	2034
6220	2045	2029	2036	2023	2049	2053	2062	2053	2041	2027	2050	2042
6230	2050	2033	2030	2026	2051	2045	2056	2046	2038	2035	2056	2044
6240	2048	2034	2028	2024	2050	2048	2056	2048	2038	2032	2059	2041
6250	2050	2031	2037	2028	2043	2051	2056	2057	2038	2031	2056	2041
6260	2051	2030	2032	2023	2050	2045	2056	2050	2041	2031	2054	2047
6270	2049	2034	2035	2032	2047	2052	2061	2049	2040	2028	2053	2040
6280	2054	2038	2036	2034	2049	2057	2060	2051	2043	2030	2052	2041
6290	2047	2034	2032	2024	2056	2055	2060	2055	2045	2029	2056	2040
6300	2047	2033	2035	2028	2050	2057	2057	2058	2042	2029	2051	2041
6310	2050	2030	2029	2026	2050	2049	2057	2050	2037	2032	2054	2045
6320	2047	2034	2033	2022	2051	2051	2061	2051	2045	2028	2053	2041
6330	2054	2038	2039	2031	2054	2050	2061	2048	2041	2034	2049	2042
6340	2052	2028	2031	2024	2050	2047	2056	2051	2041	2031	2055	2044
6350	2048	2015	2034	2021	2046	2048	2059	2053	2037	2035	2046	2039
6360	2049	2034	2033	2026	2049	2052	2059	2049	2037	2031	2051	2041
6370	2047	2039	2037	2024	2055	2046	2062	2051	2039	2029	2056	2046
6380	2047	2031	2032	2019	2052	2046	2066	2048	2040	2036	2052	2041
6390	2052	2028	2031	2026	2047	2051	2054	2050	2040	2028	2057	2043
6400	2047	2033	2031	2030	2047	2053	2061	2058	2038	2030	2051	2045
6410	2049	2029	2030	2024	2046	2046	2058	2052	2039	2031	2059	2038
6420	2053	2035	2034	2026	2040	2050	2056	2050	2038	2026	2051	2047
6430	2050	2034	2029	2024	2035	2046	2059	2049	2042	2031	2054	2043
6440	2053	2036	2031	2026	2046	2050	2059	2053	2048	2031	2056	2045
6450	2048	2028	2036	2025	2054	2054	2061	2054	2043	2030	2054	2044
6460	2046	2032	2032	2022	2054	2048	2060	2054	2039	2035	2056	2039
6470	2053	2038	2034	2026	2046	2053	2057	2047	2042	2028	2050	2042
6480	2046	2027	2032	2028	2052	2052	2061	2052	2038	2033	2055	2046
6490	2050	2030	2032	2028	2057	2055	2065	2049	2037	2029	2051	2047
6500	2053	2031	2031	2029	2052	2051	2060	2048	2041	2025	2051	2044
6510	2047	2029	2033	2020	2052	2048	2060	2054	2036	2032	2054	2042
6520	2050	2037	2032	2028	2048	2054	2056	2049	2039	2029	2051	2043
6530	2050	2033	2030	2028	2052	2051	2056	2053	2039	2027	2056	2040
6540	2049	2036	2034	2021	2050	2045	2065	2046	2044	2033	2057	2040
6550	2049	2034	2036	2028	2044	2053	2056	2049	2040	2030	2051	2044
6560	2049	2030	2033	2026	2047	2048	2057	2056	2040	2034	2057	2041
6570	2049	2031	2032	2025	2048	2049	2063	2045	2040	2032	2051	2044
6580	2049	2034	2034	2029	2050	2051	2056	2052	2039	2030	2052	2041
6590	2050	2039	2035	2023	2050	2046	2065	2055	2043	2033	2054	2043
6600	2047	2032	2032	2020	2050	2052	2069	2048	2038	2033	2052	2043
6610	2050	2035	2033	2026	2046	2048	2062	2050	2032	2029	2051	2040
6620	2051	2033	2035	2025	2049	2052	2058	2049	2036	2029	2047	2043
6630	2047	2035	2029	2026	2051	2051	2060	2050	2042	2031	2058	2047
6640	2045	2026	2031	2026	2053	2047	2064	2055	2047	2035	2058	2041
6650	2043	2036	2028	2022	2050	2046	2059	2054	2043	2034	2050	2045
6660	2049	2034	2035	2029	2050	2053	2057	2057	2045	2029	2055	2043
6670	2046	2031	2032	2028	2051	2050	2062	2054	2043	2030	2057	2042
6680	2046	2036	2032	2026	2049	2050	2059	2051	2046	2032	2055	2045
6690	2047	2030	2032	2026	2048	2048	2060	2054	2045	2031	2051	2043
6700	2048	2030	2028	2024	2051	2049	2060	2050	2036	2032	2055	2042
6710	2057	2038	2038	2023	2051	2047	2058	2046	2040	2029	2053	2040
6720	2064	2035	2037	2022	2052	2044	2057	2044	2037	2028	2056	2041
6730	2049	2032	2029	2027	2052	2051	2060	2049	2039	2032	2058	2046
6740	2044	2031	2033	2026	2047	2050	2059	2053	2049	2025	2051	2041
6750	2047	2029	2037	2028	2050	2051	2057	2053	2041	2028	2053	2039
6760	2050	2034	2034	2029	2049	2054	2061	2047	2040	2032	2052	2044
6770	2049	2035	2034	2026	2050	2050	2055	2050	2041	2031	2050	2041
6780	2049	2035	2034	2021	2054	2046	2060	2050	2037	2034	2056	2043
6790	2054	2038	2038	2020	2048	2049	2064	2047	2038	2029	2054	2048
6800	2051	2033	2032	2024	2047	2050	2061	2047	2041	2024	2052	2042
6810	2050	2035	2035	2028	2051	2052	2059	2056	2044	2029	2050	2040
6820	2047	2029	2033	2033	2058	2052	2062	2060	2044	2025	2057	2040
6830	2047	2030	2032	2027	2050	2050	2057	2052	2036	2033	2050	2043
6840	2050	2033	2033	2024	2053	2052	2060	2052	2042	2027	2053	2040
6850	2046	2030	2037	2030	2054	2054	2058	2051	2039	2024	2060	2038
6860	2048	2033	2036	2023	2053	2050	2060	2052	2039	2032	2053	2038
6870	2053	2032	2031	2023	2049	2051	2056	2048	2040	2029	2049	2043
6880	2049	2032	2034	2029	2050	2046	2060	2053	2034	2031	2051	2046
6890	2047	2039	2036	2029	2047	2052	2065	2054	2040	2032	2052	2039
6900	2049	2029	2033	2031	2049	2053	2059	2050	2040	2028	2055	2041
6910	2048	2033	2029	2025	2054	2045	2055	2049	2041	2032	2053	2047
6920	2045	2042	2026	2022	2050	2049	2060	2052	2037	2034	2050	2039
6930	2044	2037	2030	2026	2054	2048	2060	2054	2038	2028	2050	2038
6940	2048	2039	2030	2025	2052	2048	2056	2053	2044	2032	2057	2044
6950	2055	2031	2033	2021	2048	2051	2063	2045	2042	2028	2054	2044
6960	2050	2030	2035	2030	2049	2050	2062	2049	2042	2029	2048	2045
6970	2048	2040	2033	2026	2052	2042	2060	2054	2039	2036	2054	2040
6980	2051	2033	2033	2022	2049	2052	2063	2049	2035	2024	2053	2041
6990	2047	2034	2031	2025	2049	2052	2055	2053	2041	2031	2055	2042
7000	2049	2038	2034	2025	2052	2053	2058	2051	2036	2027	2051	2040
7010	2049	2032	2033	2025	2053	2046	2060	2048	2047	2029	2054	2041
7020	2048	2037	2031	2027	2050	2047	2058	2058	2043	2035	2055	2045
7030	2051	2031	2036	2025	2048	2054	2063	2053	2043	2031	2051	2037
7040	2048	2025	2032	2024	2048	2044	2062	2050	2046	2034	2048	2041
7050	2048	2035	2037	2022	2053	2051	2057	2053	2038	2032	2055	2043
7060	2048	2033	2032	2027	2048	2048	2060	2048	2041	2032	2052	2039
7070	2048	2040	2034	2028	2046	2045	2064	2051	2044	2034	2049	2040
7080	2052	2032	2033	2022	2051	2051	2061	2053	2042	2028	2051	2045
7090	2049	2036	2031	2027	2053	2048	2058	2050	2039	2031	2052	2041
7100	2052	2034	2036	2025	2052	2047	2059	2055	2039	2034	2051	2040
7110	2049	2034	2040	2025	2048	2052	2063	2052	2044	2030	2050	2045
7120	2044	2041	2030	2031	2044	2051	2062	2049	2039	2026	2050	2042
7130	2053	2032	2032	2020	2049	2052	2051	2050	2042	2030	2054	2044
7140	2053	2027	2035	2020	2054	2047	2058	2050	2037	2030	2056	2049
7150	2048	2037	2036	2028	2053	2045	2061	2054	2039	2033	2057	2038
7160	2053	2030	2030	2021	2047	2052	2056	2049	2040	2034	2055	2041
7170	2050	2038	2035	2027	2052	2052	2063	2051	2044	2030	2055	2045
7180	2044	2040	2035	2030	2052	2051	2059	2055	2047	2034	2058	2050
7190	2051	2035	2031	2026	2046	2051	2057	2055	2040	2035	2058	2044
7200	2049	2036	2032	2026	2050	2048	2059	2054	2041	2030	2054	2042
7210	2048	2038	2034	2026	2054	2055	2062	2052	2047	2031	2057	2046
7220	2047	2039	2041	2024	2049	2051	2057	2049	2040	2045	2057	2045
7230	2047	2038	2033	2026	2048	2049	2057	2052	2038	2034	2056	2041
7240	2052	2032	2034	2029	2047	2054	2058	2055	2040	2037	2051	2040
7250	2048	2040	2038	2028	2048	2046	2058	2050	2042	2030	2053	2041
7260	2051	2033	2032	2020	2053	2052	2060	2050	2042	2029	2057	2039
7270	2052	2028	2031	2021	2052	2050	2063	2053	2039	2033	2052	2041
7280	2048	2036	2029	2028	2050	2048	2060	2053	2040	2037	2051	2044
7290	2051	2030	2030	2029	2051	2049	2060	2055	2047	2034	2055	2041
7300	2048	2035	2032	2028	2051	2048	2062	2052	2039	2032	2055	2045
7310	2045	2041	2035	2029	2048	2051	2060	2047	2044	2031	2051	2041
7320	2053	2031	2034	2022	2050	2048	2058	2045	2043	2028	2052	2036
7330	2048	2033	2029	2024	2055	2052	2064	2049	2039	2034	2057	2045
7340	2049	2034	2036	2023	2045	2049	2057	2054	2041	2034	2056	2041
7350	2054	2032	2033	2020	2043	2049	2062	2048	2043	2026	2055	2040
7360	2051	2038	2033	2026	2050	2050	2062	2048	2041	2028	2051	2041
7370	2046	2036	2030	2027	2050	2051	2064	2055	2038	2036	2059	2041
7380	2047	2032	2027	2028	2051	2050	2062	2049	2039	2034	2056	2043
7390	2054	2033	2038	2026	2046	2049	2059	2049	2046	2029	2049	2042
7400	2053	2032	2035	2025	2048	2051	2060	2054	2024	2032	2051	2044
7410	2048	2036	2035	2028	2051	2050	2060	2049	2040	2029	2054	2043
7420	2053	2038	2036	2023	2053	2051	2065	2052	2049	2025	2058	2039
7430	2046	2039	2033	2022	2055	2051	2064	2047	2047	2028	2058	2041
7440	2046	2036	2033	2025	2049	2049	2063	2045	2044	2027	2059	2042
7450	2049	2033	2032	2023	2050	2053	2063	2050	2039	2031	2054	2044
7460	2049	2035	2034	2026	2051	2048	2057	2050	2043	2030	2051	2038
7470	2051	2031	2037	2029	2051	2048	2062	2047	2044	2030	2057	2043
7480	2053	2032	2035	2025	2051	2055	2062	2054	2039	2031	2057	2045
7490	2046	2032	2033	2024	2042	2052	2058	2041	2035	2031	2047	2032
7500	2048	2028	2032	2027	2048	2054	2061	2050	2040	2031	2051	2041
7510	2055	2034	2031	2022	2053	2049	2060	2048	2044	2026	2053	2047
7520	2050	2035	2031	2023	2046	2052	2057	2050	2041	2028	2049	2043
7530	2055	2032	2031	2028	2045	2054	2059	2055	2040	2029	2052	2046
7540	2052	2033	2032	2020	2052	2051	2061	2052	2044	2027	2052	2045
7550	2048	2033	2031	2025	2048	2048	2057	2053	2042	2032	2053	2042
7560	2052	2042	2030	2022	2045	2054	2053	2051	2041	2025	2050	2046
7570	2049	2039	2031	2018	2050	2051	2059	2049	2040	2027	2054	2042
7580	2056	2028	2035	2031	2047	2048	2059	2054	2041	2034	2050	2044
7590	2050	2028	2029	2030	2043	2047	2055	2056	2050	2033	2048	2041
7600	2040	2030	2031	2027	2046	2046	2060	2053	2041	2035	2052	2041
7610	2052	2036	2032	2024	2046	2053	2060	2051	2045	2032	2055	2043
7620	2046	2037	2033	2030	2049	2054	2063	2048	2041	2029	2055	2043
7630	2051	2022	2037	2024	2051	2049	2063	2050	2037	2033	2055	2044
7640	2054	2029	2038	2020	2054	2055	2062	2050	2039	2032	2055	2046
7650	2049	2029	2034	2028	2050	2050	2059	2051	2038	2032	2061	2041
7660	2052	2036	2033	2028	2051	2038	2058	2049	2041	2029	2057	2044
7670	2046	2032	2036	2020	2043	2057	2063	2051	2041	2028	2051	2047
7680	2046	2032	2033	2027	2049	2049	2058	2050	2038	2034	2055	2042
7690	2053	2034	2033	2027	2053	2048	2061	2049	2042	2031	2053	2041
7700	2047	2037	2034	2021	2046	2048	2063	2047	2040	2024	2054	2045
7710	2050	2030	2029	2030	2053	2047	2060	2053	2047	2034	2055	2039
7720	2055	2029	2033	2030	2055	2048	2061	2055	2044	2032	2057	2038
7730	2046	2036	2029	2018	2047	2054	2053	2040	2040	2028	2048	2051
7740	2048	2027	2026	2028	2054	2052	2061	2050	2047	2034	2059	2043
7750	2051	2032	2035	2028	2045	2051	2060	2053	2038	2032	2051	2041
7760	2049	2037	2034	2019	2050	2051	2056	2044	2044	2028	2050	2043
7770	2056	2035	2034	2029	2053	2050	2050	2054	2039	2030	2055	2037
7780	2051	2035	2038	2025	2049	2054	2054	2049	2033	2025	2053	2041
7790	2046	2031	2029	2023	2054	2054	2063	2050	2047	2036	2056	2044
7800	2051	2035	2032	2023	2048	2052	2059	2054	2044	2031	2051	2039
7810	2051	2033	2034	2026	2045	2046	2056	2052	2038	2027	2049	2044
7820	2051	2033	2035	2029	2049	2047	2055	2054	2036	2033	2056	2038
7830	2052	2032	2034	2029	2051	2050	2054	2054	2038	2040	2050	2042
7840	2049	2027	2034	2029	2049	2047	2055	2051	2042	2035	2052	2043
7850	2048	2031	2033	2023	2045	2051	2057	2051	2043	2034	2053	2040
7860	2049	2031	2035	2022	2050	2052	2061	2048	2038	2028	2053	2043
7870	2049	2032	2035	2029	2051	2049	2059	2053	2040	2033	2053	2046
7880	2048	2030	2031	2024	2050	2053	2058	2047	2039	2030	2053	2044
7890	2043	2029	2034	2024	2050	2050	2060	2049	2040	2032	2049	2041
7900	2048	2036	2033	2023	2049	2050	2056	2053	2041	2030	2053	2046
7910	2050	2035	2033	2028	2046	2051	2060	2051	2044	2031	2056	2047
7920	2048	2029	2032	2026	2050	2048	2057	2050	2037	2032	2052	2041
7930	2047	2033	2034	2022	2052	2051	2058	2047	2040	2029	2058	2046
7940	2046	2030	2034	2024	2048	2048	2059	2052	2041	2028	2051	2043
7950	2047	2032	2029	2027	2045	2043	2062	2054	2037	2034	2051	2043
7960	2047	2030	2035	2025	2048	2057	2069	2046	2044	2031	2057	2042
7970	2046	2028	2038	2023	2039	2048	2061	2048	2041	2032	2058	2038
7980	2047	2038	2034	2025	2047	2054	2061	2047	2043	2032	2054	2045
7990	2044	2035	2035	2027	2052	2056	2059	2049	2042	2032	2058	2045
8000	2050	2034	2034	2028	2053	2049	2058	2049	2043	2029	2055	2044
8010	2048	2031	2033	2026	2050	2055	2057	2052	2041	2034	2056	2043
8020	2048	2030	2031	2021	2049	2052	2062	2054	2043	2031	2057	2038
8030	2049	2035	2029	2025	2051	2047	2057	2051	2042	2032	2053	2042
8040	2051	2039	2031	2031	2049	2051	2057	2052	2047	2028	2057	2046
8050	2049	2034	2031	2028	2049	2047	2061	2058	2037	2030	2054	2042
8060	2048	2037	2026	2028	2053	2047	2057	2048	2037	2029	2051	2044
8070	2055	2044	2029	2030	2051	2048	2056	2059	2054	2030	2057	2050
8080	2051	2038	2032	2024	2047	2045	2057	2053	2042	2033	2053	2043
8090	2046	2030	2033	2020	2052	2053	2059	2049	2039	2033	2055	2036
8100	2044	2030	2033	2025	2049	2050	2056	2047	2038	2025	2051	2045
8110	2050	2032	2030	2027	2048	2049	2056	2051	2037	2034	2053	2037
8120	2049	2030	2033	2024	2051	2049	2058	2052	2043	2032	2060	2037
8130	2047	2021	2034	2026	2050	2044	2056	2049	2038	2032	2054	2044
8140	2048	2039	2036	2025	2043	2050	2061	2053	2042	2033	2050	2037
8150	2047	2035	2036	2024	2045	2043	2056	2051	2045	2035	2052	2037
8160	2049	2037	2032	2024	2045	2045	2063	2050	2043	2036	2051	2040
8170	2056	2033	2033	2027	2049	2051	2065	2059	2042	2028	2053	2042
8180	2054	2031	2034	2026	2052	2044	2061	2057	2039	2029	2056	2044
8190	2053	2036	2031	2027	2053	2047	2058	2048	2040	2033	2060	2042
8200	2053	2032	2033	2029	2053	2049	2059	2055	2037	2028	2057	2045
8210	2047	2030	2039	2024	2049	2047	2060	2049	2044	2033	2050	2041
8220	2049	2035	2034	2024	2048	2049	2071	2048	2043	2036	2054	2036
8230	2052	2032	2031	2025	2048	2051	2060	2054	2035	2031	2054	2041
8240	2052	2034	2033	2024	2048	2045	2056	2053	2042	2024	2055	2043
8250	2050	2035	2031	2027	2042	2048	2056	2050	2039	2031	2058	2039
8260	2047	2033	2036	2022	2049	2048	2061	2046	2046	2030	2053	2043
8270	2046	2033	2038	2021	2052	2049	2061	2041	2058	2037	2057	2042
8280	2051	2029	2038	2027	2055	2051	2060	2051	2037	2032	2056	2043
8290	2048	2029	2032	2030	2051	2054	2057	2048	2041	2026	2049	2043
8300	2051	2030	2030	2029	2049	2052	2059	2049	2041	2030	2053	2042
8310	2049	2025	2038	2029	2053	2053	2057	2048	2040	2027	2056	2042
8320	2042	2027	2033	2025	2051	2054	2060	2045	2041	2024	2054	2048
8330	2050	2030	2035	2022	2045	2051	2059	2048	2040	2032	2056	2045
8340	2047	2016	2028	2030	2049	2052	2058	2052	2043	2026	2054	2041
8350	2051	2031	2033	2029	2051	2051	2064	2050	2043	2030	2059	2044
8360	2050	2029	2050	2024	2050	2043	2056	2047	2042	2032	2056	2049
8370	2047	2032	2030	2021	2049	2050	2057	2050	2038	2032	2052	2040
8380	2049	2036	2036	2026	2048	2049	2058	2051	2044	2036	2049	2044
8390	2050	2034	2033	2022	2050	2051	2058	2052	2045	2031	2056	2041
8400	2047	2035	2033	2021	2052	2046	2059	2051	2039	2032	2058	2041
8410	2054	2032	2038	2023	2050	2052	2060	2055	2045	2032	2053	2045
8420	2046	2034	2032	2023	2049	2051	2057	2049	2036	2030	2058	2042
8430	2042	2031	2033	2022	2048	2049	2053	2043	2039	2032	2056	2042
8440	2050	2027	2032	2024	2052	2056	2056	2053	2045	2029	2050	2044
8450	2047	2035	2031	2025	2051	2049	2058	2054	2038	2031	2052	2040
8460	2048	2032	2033	2021	2052	2049	2058	2046	2046	2035	2055	2046
8470	2050	2032	2028	2025	2047	2061	2061	2050	2045	2031	2055	2043
8480	2047	2035	2034	2025	2049	2046	2059	2049	2036	2032	2053	2042
8490	2049	2035	2032	2023	2050	2050	2058	2047	2047	2032	2053	2047
8500	2048	2038	2036	2026	2051	2053	2061	2051	2041	2032	2052	2043
8510	2048	2032	2029	2026	2053	2048	2062	2043	2053	2033	2057	2035
8520	2046	2032	2026	2027	2051	2050	2062	2050	2041	2030	2054	2037
8530	2047	2033	2031	2026	2053	2050	2063	2049	2039	2029	2058	2041
8540	2051	2031	2037	2025	2050	2054	2061	2050	2046	2028	2056	2042
8550	2049	2033	2030	2029	2049	2054	2062	2051	2042	2026	2054	2041
8560	2045	2034	2031	2026	2048	2051	2060	2046	2036	2031	2056	2040
8570	2052	2031	2030	2021	2049	2047	2057	2053	2039	2032	2055	2042
8580	2051	2038	2036	2022	2050	2046	2058	2051	2044	2033	2055	2045
8590	2048	2037	2033	2025	2050	2053	2057	2049	2043	2035	2051	2042
8600	2045	2036	2036	2024	2048	2050	2055	2052	2034	2037	2052	2038
8610	2046	2037	2036	2027	2047	2050	2055	2033	2037	2029	2051	2041
8620	2045	2032	2035	2026	2047	2054	2056	2046	2037	2030	2055	2051
8630	2051	2033	2033	2023	2050	2048	2062	2053	2041	2034	2052	2042
8640	2049	2036	2033	2028	2050	2049	2055	2040	2041	2032	2053	2040
8650	2050	2033	2036	2025	2049	2054	2060	2044	2036	2029	2056	2037
8660	2047	2036	2031	2022	2052	2049	2062	2052	2045	2030	2053	2043
8670	2046	2042	2036	2026	2047	2046	2058	2046	2039	2031	2056	2041
8680	2052	2035	2032	2023	2049	2053	2055	2048	2037	2029	2056	2039
8690	2052	2033	2030	2022	2048	2049	2056	2052	2044	2029	2053	2046
8700	2053	2034	2031	2023	2047	2045	2059	2048	2043	2028	2050	2046
8710	2048	2036	2031	2027	2050	2052	2057	2050	2043	2031	2054	2039
8720	2047	2033	2034	2025	2047	2048	2060	2051	2040	2032	2051	2046
8730	2054	2032	2030	2025	2051	2049	2060	2054	2040	2024	2052	2045
8740	2050	2035	2033	2026	2049	2038	2063	2052	2045	2029	2055	2041
8750	2048	2037	2034	2029	2047	2051	2060	2050	2039	2033	2052	2042
8760	2050	2034	2031	2026	2051	2053	2060	2051	2039	2027	2053	2039
8770	2051	2035	2036	2025	2048	2049	2060	2048	2037	2031	2054	2044
8780	2051	2031	2033	2027	2065	2050	2060	2055	2034	2029	2049	2046
8790	2052	2030	2032	2016	2053	2048	2062	2054	2044	2028	2055	2037
8800	2052	2031	2037	2019	2051	2043	2058	2052	2038	2032	2054	2040
8810	2055	2031	2034	2022	2052	2050	2061	2051	2038	2031	2052	2041
8820	2052	2037	2047	2026	2049	2047	2059	2050	2041	2032	2056	2043
8830	2047	2037	2037	2031	2048	2050	2056	2050	2042	2032	2053	2044
8840	2052	2034	2037	2023	2049	2054	2064	2054	2042	2027	2051	2042
8850	2051	2037	2036	2019	2047	2045	2060	2045	2039	2030	2054	2038
8860	2051	2021	2030	2025	2048	2051	2059	2050	2042	2028	2053	2046
8870	2051	2035	2031	2022	2052	2050	2058	2057	2041	2031	2054	2041
8880	2048	2035	2028	2028	2051	2049	2057	2053	2044	2032	2054	2041
8890	2058	2033	2033	2022	2050	2048	2063	2049	2036	2029	2053	2044
8900	2048	2034	2034	2021	2053	2050	2055	2050	2040	2029	2047	2040
8910	2047	2034	2031	2028	2051	2051	2057	2049	2040	2029	2055	2044
8920	2051	2033	2031	2020	2052	2047	2062	2054	2037	2033	2054	2044
8930	2050	2033	2029	2026	2051	2049	2055	2053	2041	2028	2052	2040
8940	2053	2034	2024	2028	2047	2052	2062	2052	2046	2028	2054	2042
8950	2050	2031	2030	2023	2048	2051	2061	2057	2037	2028	2052	2042
8960	2050	2032	2030	2026	2048	2048	2060	2056	2042	2031	2053	2041
8970	2055	2039	2037	2022	2052	2048	2059	2052	2045	2027	2053	2038
8980	2049	2034	2029	2021	2051	2050	2058	2056	2041	2024	2054	2041
8990	2049	2031	2035	2025	2046	2049	2062	2050	2040	2031	2052	2044
9000	2045	2038	2034	2028	2047	2054	2060	2051	2036	2027	2050	2042
9010	2047	2027	2031	2024	2048	2049	2060	2054	2041	2029	2050	2041
9020	2049	2030	2035	2024	2047	2049	2059	2051	2043	2030	2051	2041
9030	2049	2033	2033	2025	2048	2054	2061	2056	2038	2026	2052	2046
9040	2052	2029	2033	2026	2051	2042	2058	2048	2038	2033	2052	2046
9050	2049	2034	2033	2029	2050	2050	2056	2043	2038	2033	2054	2041
9060	2047	2036	2036	2026	2054	2052	2059	2055	2039	2029	2052	2042
9070	2050	2035	2037	2027	2052	2052	2061	2050	2039	2032	2057	2040
9080	2049	2037	2033	2026	2048	2055	2062	2051	2040	2029	2052	2043
9090	2051	2030	2031	2021	2049	2047	2063	2055	2045	2029	2051	2050
9100	2053	2034	2021	2023	2051	2052	2059	2054	2036	2029	2056	2042
9110	2050	2037	2027	2024	2057	2053	2056	2052	2039	2028	2055	2039
9120	2050	2036	2032	2023	2049	2050	2054	2049	2039	2028	2053	2042
9130	2052	2035	2030	2026	2048	2050	2061	2052	2039	2027	2051	2042
9140	2047	2034	2031	2023	2046	2052	2058	2052	2042	2030	2051	2038
9150	2050	2035	2034	2009	2050	2051	2059	2052	2038	2026	2054	2042
9160	2050	2034	2037	2022	2050	2048	2059	2052	2041	2024	2056	2042
9170	2044	2034	2034	2023	2047	2050	2058	2052	2038	2031	2051	2042
9180	2051	2036	2037	2023	2050	2050	2060	2048	2039	2028	2052	2044
9190	2050	2030	2032	2025	2048	2060	2061	2052	2041	2029	2053	2040
9200	2043	2033	2026	2030	2055	2052	2075	2047	2038	2032	2055	2039
9210	2051	2036	2036	2027	2049	2047	2056	2046	2044	2030	2057	2043
9220	2048	2033	2035	2018	2049	2048	2060	2052	2040	2033	2053	2041
9230	2044	2040	2027	2029	2054	2053	2064	2056	2032	2031	2059	2043
9240	2046	2034	2033	2028	2051	2052	2061	2050	2042	2027	2057	2049
9250	2047	2022	2039	2029	2048	2049	2055	2053	2043	2034	2052	2038
9260	2046	2035	2032	2026	2052	2056	2061	2050	2040	2033	2057	2045
9270	2049	2036	2030	2022	2050	2056	2064	2048	2037	2027	2054	2043
9280	2051	2031	2035	2023	2050	2048	2055	2049	2042	2033	2055	2039
9290	2051	2036	2034	2027	2049	2047	2062	2047	2044	2030	2057	2041
9300	2052	2033	2046	2022	2050	2053	2059	2051	2037	2032	2052	2042
9310	2048	2032	2033	2019	2051	2050	2060	2052	2040	2034	2054	2042
9320	2051	2032	2032	2030	2050	2050	2063	2048	2040	2033	2055	2041
9330	2050	2031	2037	2023	2050	2054	2061	2052	2041	2030	2050	2042
9340	2051	2035	2034	2025	2046	2048	2062	2050	2044	2029	2053	2042
9350	2053	2031	2032	2027	2048	2047	2062	2050	2037	2028	2050	2045
9360	2047	2034	2033	2021	2048	2046	2060	2053	2042	2032	2054	2040
9370	2050	2030	2032	2027	2048	2053	2060	2052	2043	2030	2054	2041
9380	2052	2032	2035	2023	2051	2049	2062	2050	2042	2031	2053	2042
9390	2051	2036	2033	2021	2046	2052	2059	2055	2043	2031	2054	2041
9400	2052	2034	2033	2027	2039	2052	2065	2052	2039	2029	2055	2041
9410	2045	2032	2030	2024	2048	2048	2063	2050	2040	2031	2055	2042
9420	2051	2037	2033	2021	2047	2049	2056	2048	2041	2028	2049	2034
9430	2052	2034	2031	2027	2049	2047	2057	2046	2039	2030	2052	2043
9440	2045	2036	2032	2024	2045	2048	2059	2052	2046	2031	2053	2041
9450	2050	2034	2035	2024	2049	2053	2060	2051	2044	2029	2051	2046
9460	2050	2033	2032	2023	2048	2047	2063	2049	2043	2031	2053	2034
9470	2047	2037	2032	2027	2048	2051	2056	2047	2045	2032	2052	2041
9480	2051	2033	2035	2027	2052	2052	2058	2047	2042	2027	2054	2044
9490	2049	2037	2032	2024	2050	2046	2058	2050	2039	2034	2054	2043
9500	2051	2034	2035	2029	2046	2053	2058	2046	2038	2034	2052	2040
9510	2045	2036	2033	2031	2052	2051	2062	2050	2046	2028	2054	2043
9520	2048	2036	2030	2024	2041	2047	2060	2056	2042	2032	2050	2043
9530	2052	2031	2033	2026	2045	2051	2058	2052	2040	2031	2052	2044
9540	2046	2032	2035	2024	2051	2050	2059	2050	2041	2030	2054	2042
9550	2048	2038	2035	2025	2046	2057	2066	2049	2041	2029	2051	2038
9560	2050	2034	2033	2025	2049	2051	2057	2052	2045	2028	2051	2040
9570	2044	2033	2032	2023	2048	2049	2060	2050	2041	2037	2054	2045
9580	2051	2032	2032	2025	2050	2059	2064	2051	2040	2029	2053	2042
9590	2048	2033	2031	2025	2047	2053	2058	2047	2042	2028	2052	2038
9600	2047	2030	2030	2021	2050	2046	2056	2047	2041	2034	2053	2044
9610	2050	2032	2032	2030	2047	2050	2062	2051	2045	2029	2050	2044
9620	2048	2033	2038	2027	2036	2046	2062	2051	2042	2032	2050	2045
9630	2048	2035	2035	2025	2054	2045	2060	2055	2039	2034	2055	2042
9640	2049	2031	2033	2028	2051	2053	2056	2051	2044	2031	2051	2040
9650	2048	2034	2035	2024	2049	2044	2056	2054	2040	2033	2052	2043
9660	2050	2028	2030	2023	2050	2054	2062	2053	2038	2028	2053	2042
9670	2048	2030	2034	2024	2046	2054	2060	2052	2042	2030	2054	2040
9680	2047	2036	2036	2024	2047	2049	2061	2050	2039	2035	2052	2043
9690	2053	2031	2032	2023	2052	2048	2059	2047	2041	2027	2055	2043
9700	2049	2035	2029	2027	2048	2046	2056	2048	2042	2033	2052	2044
9710	2048	2033	2045	2024	2047	2055	2064	2056	2042	2031	2050	2042
9720	2052	2032	2032	2027	2048	2047	2059	2049	2044	2026	2056	2045
9730	2049	2034	2034	2027	2048	2048	2060	2054	2038	2032	2053	2040
9740	2051	2031	2035	2023	2046	2055	2063	2055	2041	2028	2049	2039
9750	2052	2034	2034	2026	2048	2050	2059	2049	2042	2029	2050	2045
9760	2050	2035	2034	2024	2046	2048	2060	2051	2041	2033	2052	2044
9770	2050	2032	2036	2025	2047	2052	2057	2051	2040	2030	2056	2045
9780	2049	2035	2029	2029	2051	2051	2060	2048	2043	2032	2056	2042
9790	2050	2033	2032	2026	2048	2049	2060	2051	2046	2036	2050	2041
9800	2049	2031	2033	2025	2048	2050	2060	2050	2040	2030	2052	2043
9810	2045	2034	2036	2026	2049	2053	2060	2055	2039	2031	2052	2041
9820	2053	2034	2031	2024	2048	2051	2060	2054	2046	2032	2048	2041
9830	2048	2029	2031	2029	2051	2051	2060	2049	2044	2034	2050	2043
9840	2047	2029	2036	2024	2049	2053	2058	2050	2045	2032	2051	2038
9850	2052	2034	2032	2026	2053	2047	2056	2048	2038	2027	2059	2042
9860	2047	2037	2029	2030	2048	2045	2058	2051	2042	2030	2053	2043
9870	2050	2033	2030	2023	2050	2049	2051	2055	2041	2030	2052	2038
9880	2052	2031	2033	2027	2052	2055	2057	2050	2039	2029	2055	2045
9890	2047	2035	2034	2023	2047	2053	2060	2051	2041	2032	2050	2043
9900	2065	2025	2030	2022	2047	2051	2057	2052	2037	2032	2050	2043
9910	2050	2034	2035	2027	2053	2053	2061	2050	2041	2030	2055	2043
9920	2050	2036	2035	2024	2048	2046	2062	2050	2044	2033	2056	2039
9930	2050	2032	2037	2022	2049	2049	2057	2047	2039	2027	2051	2037
9940	2051	2036	2033	2030	2048	2049	2059	2046	2042	2032	2051	2043
9950	2049	2029	2030	2023	2047	2050	2061	2052	2039	2028	2054	2046
9960	2047	2034	2027	2023	2054	2052	2060	2052	2042	2028	2053	2041
9970	2047	2037	2032	2026	2049	2048	2058	2050	2039	2035	2050	2042
9980	2048	2032	2037	2021	2050	2051	2056	2053	2042	2035	2055	2046
9990	2045	2031	2030	2020	2053	2051	2059	2055	2048	2030	2057	2045
10000	2047	2030	2031	2023	2048	2050	2058	2052	2041	2032	2052	2048
10010	2051	2036	2035	2022	2047	2051	2056	2047	2042	2030	2051	2042
10020	2046	2030	2030	2026	2049	2050	2059	2052	2042	2034	2056	2043
10030	2049	2031	2037	2021	2048	2051	2061	2054	2040	2037	2052	2042
10040	2050	2034	2035	2024	2048	2057	2057	2054	2044	2029	2052	2040
10050	2050	2032	2036	2026	2058	2046	2061	2051	2037	2032	2055	2054
10060	2050	2026	2034	2025	2050	2047	2060	2047	2042	2034	2057	2039
10070	2049	2038	2031	2025	2049	2054	2062	2045	2039	2033	2055	2040
10080	2048	2035	2035	2026	2066	2047	2062	2053	2038	2036	2054	2044
10090	2050	2035	2035	2025	2051	2052	2060	2052	2043	2034	2055	2045
10100	2047	2038	2031	2028	2042	2054	2058	2050	2039	2032	2056	2042
10110	2043	2035	2036	2022	2046	2052	2059	2054	2043	2035	2058	2041
10120	2047	2034	2034	2026	2050	2053	2061	2053	2042	2030	2054	2040
10130	2052	2032	2036	2039	2047	2049	2062	2046	2044	2028	2046	2038
10140	2057	2031	2034	2024	2044	2049	2056	2048	2050	2030	2051	2043
10150	2048	2036	2033	2029	2049	2054	2063	2051	2035	2033	2054	2041
10160	2052	2037	2037	2023	2046	2050	2055	2042	2044	2030	2052	2041
10170	2054	2031	2033	2027	2050	2049	2058	2055	2043	2026	2055	2042
10180	2049	2034	2039	2027	2050	2053	2061	2054	2038	2031	2055	2037
10190	2051	2033	2033	2021	2052	2051	2062	2050	2046	2030	2055	2043
10200	2050	2036	2033	2028	2055	2051	2061	2052	2039	2030	2053	2039
10210	2048	2034	2035	2028	2050	2048	2062	2050	2042	2028	2057	2037
10220	2054	2035	2034	2026	2045	2051	2062	2048	2039	2030	2056	2044
10230	2045	2030	2036	2026	2052	2052	2061	2046	2041	2029	2055	2042
10240	2048	2029	2030	2023	2053	2049	2057	2052	2040	2034	2050	2042
10250	2051	2034	2037	2028	2052	2065	2058	2050	2039	2027	2058	2042
10260	2050	2028	2035	2023	2054	2052	2061	2051	2048	2033	2059	2041
10270	2051	2031	2033	2027	2050	2050	2059	2048	2033	2032	2054	2039
10280	2053	2034	2034	2031	2051	2055	2055	2046	2040	2025	2047	2044
10290	2051	2034	2030	2021	2053	2049	2066	2050	2049	2035	2055	2045
10300	2050	2036	2038	2020	2055	2051	2064	2054	2042	2032	2058	2040
10310	2049	2037	2033	2021	2051	2055	2058	2050	2041	2029	2056	2043
10320	2052	2035	2035	2023	2046	2050	2059	2052	2042	2034	2054	2040
10330	2051	2038	2036	2024	2051	2051	2057	2053	2041	2033	2065	2040
10340	2050	2031	2033	2029	2045	2045	2057	2043	2044	2031	2047	2045
10350	2052	2037	2036	2023	2051	2051	2061	2053	2044	2032	2050	2038
10360	2046	2038	2033	2019	2051	2052	2064	2054	2043	2034	2053	2038
10370	2044	2033	2031	2025	2048	2053	2059	2048	2042	2033	2052	2041
10380	2051	2033	2032	2027	2055	2052	2062	2052	2039	2033	2055	2038
10390	2048	2029	2032	2028	2053	2050	2059	2049	2042	2033	2052	2044
10400	2047	2033	2033	2029	2050	2053	2062	2051	2038	2036	2052	2039
10410	2050	2042	2034	2023	2045	2052	2057	2056	2047	2037	2051	2037
10420	2047	2030	2035	2027	2042	2050	2058	2051	2044	2035	2050	2043
10430	2050	2034	2034	2029	2052	2050	2061	2051	2035	2030	2056	2042
10440	2051	2033	2034	2024	2047	2047	2060	2048	2040	2030	2058	2042
10450	2047	2029	2036	2026	2048	2051	2061	2051	2044	2037	2055	2041
10460	2054	2035	2034	2026	2052	2051	2059	2053	2045	2030	2054	2040
10470	2051	2030	2035	2023	2045	2050	2062	2047	2043	2026	2053	2041
10480	2052	2033	2030	2028	2052	2048	2060	2050	2033	2033	2051	2044
10490	2048	2035	2033	2023	2049	2052	2056	2048	2044	2031	2059	2040
10500	2047	2035	2031	2027	2048	2054	2046	2046	2042	2030	2053	2042
10510	2058	2030	2034	2029	2047	2047	2059	2049	2034	2029	2050	2043
10520	2051	2035	2035	2022	2044	2050	2058	2051	2042	2029	2061	2039
10530	2047	2036	2028	2028	2054	2053	2056	2048	2043	2049	2054	2043
10540	2054	2035	2039	2031	2053	2047	2055	2050	2042	2030	2053	2047
10550	2049	2035	2032	2026	2052	2055	2056	2048	2041	2031	2054	2040
10560	2050	2033	2034	2030	2054	2052	2059	2049	2046	2030	2057	2040
10570	2048	2034	2036	2028	2051	2053	2060	2052	2047	2030	2055	2044
10580	2047	2037	2031	2021	2053	2054	2063	2050	2042	2034	2052	2042
10590	2048	2037	2031	2021	2048	2054	2061	2054	2039	2035	2049	2048
10600	2043	2036	2038	2028	2054	2049	2063	2053	2041	2033	2050	2044
10610	2047	2033	2034	2026	2048	2048	2058	2051	2044	2036	2054	2044
10620	2053	2032	2033	2027	2051	2048	2057	2055	2032	2034	2053	2043
10630	2051	2036	2034	2031	2053	2060	2067	2056	2047	2034	2059	2045
10640	2246	2238	2242	2224	2262	2252	2291	2250	2262	2234	2278	2241
10650	3241	3259	3241	3219	3289	3260	3330	3249	3298	3226	3317	3239
10660	4095	4095	4067	4075	4095	4095	4095	4095	4095	4091	4095	4095
10670	2749	2756	2674	2727	2705	2762	2656	2753	2714	2735	2661	2739
10680	1546	1515	1532	1520	1536	1543	1562	1539	1522	1522	1551	1536
10690	2211	2206	2203	2187	2221	2211	2249	2209	2227	2192	2238	2199
10700	2089	2068	2050	2060	2071	2079	2070	2086	2070	2065	2060	2077
10710	1930	1910	1925	1907	1936	1932	1958	1932	1920	1910	1951	1923
10720	2157	2149	2141	2136	2160	2155	2157	2164	2151	2141	2153	2147
10730	1951	1928	1929	1920	1943	1943	1957	1949	1936	1925	1960	1940
10740	2088	2067	2070	2060	2089	2084	2102	2085	2088	2061	2099	2077
10750	2047	2027	2018	2025	2040	2046	2041	2045	2029	2024	2039	2032
10760	2012	2013	2002	1988	2013	2016	2028	2015	2007	1995	2022	2004
10770	2083	2068	2063	2055	2080	2082	2087	2080	2076	2064	2083	2074
10780	2009	1984	1987	1980	2006	2000	2017	2005	1997	1983	2010	2000
10790	2068	2053	2057	2044	2067	2071	2084	2073	2066	2056	2076	2068
10800	2026	2011	2010	2004	2024	2032	2038	2027	2015	2013	2025	2018
10810	2043	2019	2026	2014	2049	2040	2053	2049	2044	2020	2055	2035
10820	2056	2034	2029	2025	2056	2053	2058	2057	2052	2036	2060	2051
10830	2027	2008	2011	2000	2022	2026	2033	2018	2020	2003	2026	2015
10840	2064	2041	2047	2034	2062	2059	2076	2059	2055	2039	2064	2055
10850	2026	2013	2009	2002	2027	2026	2032	2026	2016	2013	2031	2019
10860	2048	2028	2029	2024	2050	2048	2052	2051	2039	2025	2054	2039
10870	2043	2026	2029	2018	2045	2046	2052	2042	2037	2013	2048	2034
10880	2031	2018	2019	2013	2037	2038	2047	2032	2025	2019	2047	2018
10890	2053	2038	2037	2028	2052	2056	2062	2051	2046	2030	2058	2043
10900	2030	2020	2020	2010	2030	2034	2043	2029	2020	2014	2034	2028
10910	2047	2029	2026	2025	2047	2043	2056	2048	2040	2032	2053	2038
10920	2039	2024	2017	2019	2043	2044	2041	2041	2030	2023	2045	2028
10930	2040	2031	2029	2014	2038	2041	2058	2035	2023	2020	2049	2035
10940	2049	2030	2026	2024	2046	2049	2055	2042	2045	2034	2054	2043
10950	2034	2020	2020	2017	2036	2043	2042	2039	2029	2020	2043	2027
10960	2047	2034	2028	2020	2047	2048	2056	2049	2039	2026	2051	2040
10970	2046	2024	2027	2014	2043	2039	2048	2039	2022	2016	2048	2033
10980	2046	2029	2029	2013	2045	2041	2052	2044	2029	2023	2048	2033
10990	2045	2024	2024	2018	2041	2046	2054	2047	2037	2028	2046	2036
11000	2036	2016	2025	2019	2040	2042	2048	2042	2031	2025	2042	2030
11010	2048	2029	2028	2017	2048	2041	2054	2048	2031	2025	2050	2038
11020	2045	2022	2026	2016	2041	2041	2055	2042	2027	2018	2046	2035
11030	2039	2027	2027	2019	2040	2046	2049	2043	2033	2025	2049	2033
11040	2039	2027	2026	2019	2041	2044	2051	2040	2038	2025	2048	2033
11050	2040	2026	2027	2018	2039	2044	2062	2043	2036	2020	2049	2034
11060	2039	2028	2023	2019	2043	2045	2060	2037	2037	2031	2051	2036
11070	2042	2019	2027	2024	2043	2046	2052	2045	2033	2024	2050	2033
11080	2041	2026	2029	2022	2059	2049	2052	2046	2042	2022	2049	2038
11090	2044	2030	2027	2016	2039	2039	2053	2039	2040	2021	2048	2035
11100	2047	2028	2028	2015	2042	2044	2052	2043	2030	2019	2049	2038
11110	2039	2032	2036	2016	2044	2047	2053	2041	2040	2025	2047	2039
11120	2041	2029	2029	2019	2047	2038	2052	2036	2037	2023	2046	2032
11130	2046	2032	2023	2015	2044	2042	2055	2043	2036	2015	2051	2035
11140	2045	2029	2024	2015	2043	2046	2051	2044	2034	2020	2048	2031
11150	2043	2025	2030	2021	2040	2042	2053	2042	2031	2024	2047	2033
11160	2040	2028	2031	2022	2041	2050	2047	2042	2035	2025	2044	2040
11170	2040	2023	2029	2018	2044	2041	2050	2041	2034	2027	2047	2032
11180	2035	2024	2025	2018	2041	2043	2053	2040	2033	2023	2043	2036
11190	2043	2026	2023	2019	2047	2042	2054	2047	2033	2026	2047	2037
11200	2046	2028	2025	2015	2045	2040	2055	2042	2034	2022	2051	2034
11210	2042	2027	2025	2021	2039	2046	2055	2046	2037	2024	2044	2034
11220	2044	2031	2033	2015	2041	2040	2050	2044	2039	2023	2043	2031
11230	2047	2026	2028	2014	2044	2039	2052	2047	2037	2030	2047	2031
11240	2046	2026	2024	2020	2041	2042	2053	2050	2036	2026	2046	2035
11250	2045	2028	2025	2017	2040	2042	2046	2045	2036	2026	2042	2033
11260	2041	2025	2024	2019	2045	2047	2048	2044	2033	2026	2048	2034
11270	2041	2020	2025	2020	2043	2050	2046	2048	2032	2029	2053	2036
11280	2041	2024	2021	2016	2031	2045	2054	2045	2028	2026	2049	2036
11290	2044	2024	2029	2020	2047	2045	2058	2045	2032	2021	2048	2032
11300	2040	2028	2030	2020	2044	2044	2053	2041	2032	2022	2050	2037
11310	2041	2024	2027	2021	2042	2039	2050	2043	2036	2028	2048	2034
11320	2043	2034	2028	2019	2042	2047	2046	2048	2038	2025	2046	2033
11330	2043	2026	2025	2017	2038	2049	2040	2042	2032	2027	2045	2039
11340	2040	2022	2024	2020	2041	2048	2048	2045	2033	2028	2042	2033
11350	2043	2031	2024	2021	2044	2039	2043	2046	2031	2022	2045	2033
11360	2042	2023	2027	2018	2040	2044	2056	2040	2035	2027	2046	2034
11370	2042	2029	2030	2020	2045	2045	2048	2047	2039	2024	2048	2035
11380	2045	2030	2028	2020	2046	2040	2048	2043	2032	2025	2042	2034
11390	2045	2025	2028	2011	2041	2041	2054	2044	2034	2029	2041	2037
11400	2046	2031	2028	2022	2044	2040	2056	2051	2038	2022	2046	2038
11410	2043	2025	2033	2014	2045	2042	2052	2039	2032	2027	2052	2033
11420	2039	2027	2031	2017	2033	2044	2056	2041	2040	2028	2047	2029
11430	2044	2029	2024	2018	2040	2041	2051	2050	2031	2021	2039	2033
11440	2044	2023	2025	2013	2038	2049	2055	2040	2032	2028	2045	2033
11450	2040	2024	2025	2012	2044	2048	2029	2043	2033	2022	2053	2034
11460	2043	2025	2026	2017	2040	2041	2041	2046	2034	2025	2047	2036
11470	2045	2025	2035	2015	2045	2048	2052	2044	2036	2026	2045	2036
11480	2038	2023	2030	2017	2047	2047	2042	2042	2034	2022	2053	2030
11490	2043	2028	2025	2018	2040	2040	2045	2047	2035	2027	2046	2032
11500	2046	2032	2027	2015	2042	2039	2048	2049	2033	2022	2049	2038
11510	2041	2024	2028	2020	2043	2046	2049	2044	2038	2019	2045	2035
11520	2043	2027	2028	2015	2040	2045	2055	2040	2042	2029	2042	2028
11530	2045	2026	2030	2013	2047	2049	2056	2045	2034	2023	2052	2040
11540	2043	2025	2029	2023	2044	2043	2060	2044	2037	2021	2048	2033
11550	2046	2028	2032	2016	2041	2044	2058	2042	2035	2023	2043	2035
11560	2043	2022	2031	2018	2041	2045	2055	2048	2035	2023	2048	2035
11570	2042	2023	2029	2021	2038	2044	2057	2042	2039	2025	2047	2030
11580	2045	2026	2031	2014	2040	2047	2062	2043	2034	2021	2045	2040
11590	2045	2027	2027	2022	2044	2047	2050	2049	2037	2029	2050	2035
11600	2044	2030	2023	2021	2046	2044	2051	2043	2035	2027	2050	2027
11610	2045	2031	2028	2028	2045	2044	2058	2043	2034	2024	2044	2034
11620	2046	2031	2026	2026	2047	2041	2052	2049	2033	2031	2049	2029
11630	2044	2026	2029	2015	2045	2048	2053	2040	2038	2023	2053	2040
11640	2042	2026	2026	2018	2044	2044	2055	2044	2034	2024	2047	2040
11650	2046	2033	2031	2023	2041	2042	2051	2045	2044	2028	2048	2027
11660	2044	2026	2031	2013	2040	2045	2048	2040	2037	2024	2046	2035
11670	2044	2031	2019	2021	2047	2044	2050	2043	2032	2030	2045	2033
11680	2044	2031	2029	2014	2041	2042	2057	2041	2031	2025	2047	2032
11690	2048	2028	2027	2017	2046	2045	2056	2047	2038	2021	2046	2033
11700	2047	2022	2023	2022	2041	2041	2049	2046	2031	2027	2050	2034
11710	2042	2030	2028	2016	2041	2049	2058	2037	2031	2011	2043	2035
11720	2042	2024	2025	2015	2047	2048	2054	2049	2035	2026	2046	2036
11730	2042	2027	2028	2018	2042	2045	2053	2044	2028	2030	2052	2039
11740	2044	2032	2029	2017	2044	2050	2059	2040	2032	2030	2051	2038
11750	2042	2029	2032	2021	2046	2047	2057	2045	2031	2029	2054	2034
11760	2041	2029	2026	2017	2039	2050	2056	2039	2035	2032	2042	2036
11770	2044	2025	2028	2014	2045	2051	2051	2041	2035	2026	2050	2035
11780	2041	2028	2031	2017	2044	2049	2052	2040	2027	2023	2054	2041
11790	2048	2029	2021	2014	2041	2052	2058	2039	2038	2024	2048	2033
11800	2044	2020	2024	2020	2043	2043	2057	2045	2034	2022	2049	2028
11810	2042	2026	2027	2020	2042	2043	2056	2044	2032	2025	2051	2037
11820	2044	2025	2025	2013	2043	2049	2055	2039	2037	2020	2046	2033
11830	2045	2024	2026	2023	2040	2047	2052	2042	2035	2027	2049	2034
11840	2047	2027	2024	2020	2042	2045	2051	2045	2035	2023	2050	2035
11850	2042	2026	2029	2017	2042	2051	2056	2044	2033	2025	2047	2032
11860	2040	2036	2030	2017	2046	2046	2050	2044	2034	2032	2046	2037
11870	2049	2026	2028	2015	2048	2045	2054	2044	2033	2025	2051	2033
11880	2044	2022	2028	2020	2042	2045	2058	2050	2039	2026	2046	2037
11890	2044	2031	2028	2024	2049	2041	2051	2048	2035	2023	2050	2032
11900	2048	2030	2027	2018	2043	2045	2055	2045	2037	2022	2047	2035
11910	2041	2025	2024	2017	2044	2040	2050	2049	2038	2026	2049	2032
11920	2048	2025	2027	2025	2047	2043	2051	2042	2033	2023	2046	2033
11930	2046	2030	2032	2018	2043	2044	2055	2043	2034	2028	2045	2032
11940	2040	2031	2030	2017	2039	2052	2054	2044	2032	2031	2047	2031
11950	2044	2032	2026	2019	2043	2048	2058	2041	2032	2025	2051	2035
11960	2044	2031	2026	2016	2045	2046	2055	2045	2038	2027	2052	2036
11970	2043	2028	2026	2019	2046	2041	2055	2043	2037	2028	2050	2038
11980	2046	2027	2028	2016	2048	2046	2052	2043	2034	2025	2046	2042
11990	2042	2029	2029	2017	2048	2046	2055	2044	2036	2028	2048	2032
12000	2046	2027	2027	2021	2044	2044	2053	2043	2036	2025	2049	2037
12010	2046	2027	2028	2018	2042	2043	2049	2050	2035	2024	2045	2044
12020	2046	2029	2026	2022	2043	2042	2052	2046	2040	2024	2047	2037
12030	2047	2030	2025	2016	2042	2044	2054	2046	2035	2026	2048	2036
12040	2049	2026	2032	2020	2044	2043	2049	2045	2035	2027	2047	2040
12050	2046	2031	2027	2017	2044	2044	2048	2043	2034	2029	2046	2031
12060	2042	2027	2029	2016	2044	2047	2052	2046	2037	2024	2047	2021
12070	2048	2027	2031	2016	2043	2043	2054	2048	2032	2026	2047	2038
12080	2047	2029	2024	2018	2043	2040	2046	2042	2032	2026	2049	2032
12090	2046	2027	2027	2019	2045	2045	2055	2048	2036	2024	2046	2037
12100	2045	2026	2021	2022	2045	2046	2059	2049	2033	2027	2043	2041
12110	2044	2026	2023	2021	2045	2042	2060	2044	2037	2026	2049	2033
12120	2045	2024	2027	2026	2044	2040	2054	2050	2035	2021	2045	2041
12130	2034	2030	2025	2021	2043	2049	2049	2047	2035	2028	2050	2038
12140	2045	2021	2036	2013	2046	2048	2059	2040	2039	2029	2051	2028
12150	2047	2026	2027	2022	2040	2044	2054	2050	2031	2025	2048	2038
12160	2047	2025	2029	2021	2041	2046	2050	2046	2035	2024	2047	2039
12170	2042	2027	2032	2020	2048	2047	2056	2043	2037	2023	2055	2035
12180	2040	2031	2025	2028	2044	2049	2055	2045	2034	2023	2049	2046
12190	2044	2024	2027	2020	2045	2048	2053	2048	2039	2024	2049	2033
12200	2047	2026	2024	2019	2044	2045	2053	2049	2032	2024	2046	2033
12210	2050	2027	2028	2029	2044	2044	2053	2047	2034	2026	2049	2039
12220	2041	2024	2027	2020	2049	2047	2056	2044	2041	2029	2050	2034
12230	2028	2029	2025	2013	2041	2044	2055	2046	2033	2028	2045	2037
12240	2048	2028	2029	2015	2042	2044	2050	2044	2031	2009	2044	2033
12250	2044	2027	2024	2020	2044	2051	2056	2047	2036	2026	2049	2034
12260	2044	2027	2031	2019	2049	2045	2054	2050	2038	2030	2049	2040
12270	2046	2030	2030	2023	2044	2044	2057	2045	2036	2021	2044	2037
12280	2043	2031	2028	2022	2044	2044	2059	2052	2037	2022	2053	2032
12290	2048	2029	2031	2020	2043	2046	2052	2047	2038	2027	2048	2036
12300	2043	2033	2028	2024	2039	2055	2058	2040	2033	2023	2047	2043
12310	2041	2022	2030	2015	2046	2042	2051	2048	2033	2022	2052	2035
12320	2045	2024	2031	2018	2045	2041	2052	2043	2036	2024	2048	2039
12330	2050	2032	2030	2021	2043	2044	2056	2034	2033	2025	2049	2036
12340	2042	2028	2028	2018	2047	2039	2053	2050	2036	2030	2048	2037
12350	2045	2028	2030	2026	2039	2040	2048	2047	2036	2025	2043	2038
12360	2044	2026	2031	2025	2040	2039	2054	2048	2038	2020	2047	2033
12370	2051	2024	2022	2016	2041	2038	2059	2048	2038	2026	2047	2038
12380	2047	2025	2028	2018	2043	2042	2056	2040	2037	2023	2045	2039
12390	2044	2025	2029	2018	2043	2040	2055	2048	2038	2024	2048	2031
12400	2045	2028	2028	2017	2041	2040	2055	2053	2035	2024	2044	2035
12410	2029	2027	2027	2022	2046	2048	2062	2045	2032	2028	2041	2040
12420	2039	2032	2027	2024	2049	2053	2055	2045	2032	2029	2046	2034
12430	2051	2028	2030	2020	2045	2043	2048	2048	2034	2020	2055	2035
12440	2044	2028	2029	2022	2044	2042	2056	2045	2036	2024	2049	2034
12450	2042	2027	2026	2021	2044	2046	2058	2048	2030	2028	2045	2030
12460	2044	2026	2030	2026	2045	2048	2056	2043	2038	2028	2039	2038
12470	2042	2026	2025	2004	2045	2043	2061	2047	2036	2029	2052	2036
12480	2047	2025	2027	2017	2045	2041	2055	2047	2036	2023	2047	2030
12490	2045	2032	2024	2023	2046	2045	2061	2048	2035	2024	2045	2037
12500	2048	2028	2029	2018	2040	2045	2053	2058	2036	2025	2049	2038
12510	2046	2025	2029	2018	2040	2048	2047	2044	2038	2027	2053	2034
12520	2042	2033	2028	2023	2042	2049	2059	2044	2035	2029	2052	2034
12530	2047	2027	2031	2021	2046	2046	2055	2048	2036	2025	2046	2035
12540	2047	2030	2024	2021	2042	2048	2050	2046	2038	2024	2047	2036
12550	2047	2030	2021	2019	2044	2041	2059	2050	2030	2024	2056	2038
12560	2046	2028	2030	2025	2044	2043	2053	2049	2034	2029	2064	2035
12570	2044	2033	2033	2026	2043	2049	2058	2048	2034	2026	2053	2033
12580	2046	2029	2025	2015	2044	2041	2054	2047	2033	2024	2051	2038
12590	2047	2034	2024	2018	2041	2040	2060	2043	2037	2024	2047	2037
12600	2047	2026	2026	2018	2038	2044	2058	2043	2035	2025	2046	2038
12610	2042	2025	2029	2016	2048	2052	2048	2048	2038	2029	2051	2031
12620	2043	2029	2032	2022	2044	2051	2056	2047	2040	2029	2043	2034
12630	2046	2028	2026	2017	2046	2044	2053	2041	2034	2026	2050	2042
12640	2047	2025	2026	2020	2045	2041	2059	2046	2038	2027	2053	2034
12650	2042	2027	2030	2023	2040	2047	2065	2043	2039	2028	2046	2033
12660	2043	2025	2021	2018	2044	2045	2040	2044	2034	2029	2052	2033
12670	2047	2030	2029	2016	2043	2049	2052	2044	2042	2027	2047	2035
12680	2042	2030	2031	2024	2043	2044	2050	2049	2033	2026	2047	2036
12690	2045	2024	2026	2021	2046	2038	2054	2044	2037	2026	2052	2031
12700	2046	2029	2029	2021	2044	2048	2056	2040	2034	2025	2054	2033
12710	2044	2027	2029	2021	2043	2047	2050	2050	2032	2027	2050	2038
12720	2046	2029	2026	2022	2042	2047	2058	2047	2038	2030	2058	2037
12730	2043	2029	2027	2023	2046	2051	2060	2043	2034	2026	2050	2035
12740	2048	2029	2027	2019	2041	2041	2051	2050	2036	2024	2048	2037
12750	2047	2030	2030	2016	2041	2047	2059	2049	2036	2024	2049	2042
12760	2046	2034	2031	2018	2046	2045	2055	2040	2037	2026	2050	2034
12770	2046	2027	2030	2018	2045	2039	2049	2044	2037	2026	2050	2034
12780	2046	2033	2024	2022	2041	2051	2052	2050	2031	2022	2052	2041
12790	2045	2025	2025	2021	2047	2046	2052	2046	2039	2025	2047	2035
12800	2045	2029	2024	2019	2050	2044	2048	2047	2041	2026	2053	2040
12810	2045	2029	2028	2025	2044	2053	2047	2045	2038	2022	2048	2040
12820	2045	2024	2035	2036	2039	2049	2057	2043	2032	2030	2045	2036
12830	2047	2032	2030	2031	2050	2046	2059	2047	2034	2023	2050	2033
12840	2048	2031	2028	2019	2048	2046	2050	2044	2038	2023	2053	2032
12850	2047	2028	2027	2017	2050	2047	2056	2042	2031	2029	2051	2034
12860	2046	2033	2031	2019	2044	2047	2055	2043	2035	2026	2054	2033
12870	2043	2025	2028	2012	2044	2043	2052	2045	2039	2028	2050	2033
12880	2049	2032	2024	2014	2048	2043	2056	2042	2033	2020	2046	2031
12890	2046	2032	2029	2038	2043	2048	2050	2042	2040	2023	2045	2037
12900	2046	2031	2024	2018	2042	2045	2053	2044	2035	2026	2042	2033
12910	2047	2028	2024	2018	2052	2049	2054	2041	2037	2020	2048	2035
12920	2036	2021	2030	2027	2049	2051	2052	2043	2036	2029	2053	2041
12930	2044	2027	2027	2022	2046	2047	2052	2046	2029	2026	2044	2036
12940	2048	2024	2031	2023	2043	2053	2050	2040	2038	2024	2047	2040
12950	2041	2024	2027	2025	2044	2047	2052	2043	2040	2032	2049	2040
12960	2046	2033	2026	2021	2039	2045	2054	2043	2034	2024	2047	2034
12970	2041	2023	2031	2024	2048	2055	2054	2046	2032	2025	2048	2035
12980	2043	2026	2029	2020	2046	2046	2050	2052	2031	2028	2047	2032
12990	2047	2028	2030	2022	2045	2050	2053	2044	2033	2027	2047	2035
13000	2047	2030	2028	2020	2046	2047	2053	2044	2038	2026	2051	2035
13010	2046	2034	2029	2016	2044	2040	2055	2047	2041	2022	2048	2035
13020	2044	2030	2025	2021	2045	2050	2059	2044	2039	2024	2052	2038
13030	2048	2029	2026	2020	2045	2043	2054	2043	2036	2028	2053	2040
13040	2050	2029	2032	2018	2045	2043	2055	2042	2039	2013	2051	2036
13050	2045	2024	2027	2019	2048	2048	2050	2044	2035	2024	2049	2033
13060	2050	2030	2032	2020	2046	2044	2054	2046	2034	2022	2046	2040
13070	2047	2030	2031	2020	2047	2046	2051	2042	2036	2026	2053	2034
13080	2043	2025	2027	2023	2043	2046	2052	2044	2034	2030	2052	2035
13090	2043	2029	2029	2020	2046	2048	2054	2045	2039	2026	2054	2037
13100	2039	2028	2024	2017	2043	2053	2053	2045	2031	2026	2043	2035
13110	2043	2028	2029	2019	2045	2045	2058	2047	2039	2028	2053	2035
13120	2041	2025	2023	2022	2047	2050	2061	2050	2041	2025	2054	2032
13130	2044	2026	2026	2024	2046	2046	2054	2047	2032	2028	2048	2033
13140	2050	2026	2026	2019	2043	2041	2057	2046	2034	2022	2052	2038
13150	2047	2029	2031	2023	2044	2041	2051	2047	2038	2022	2049	2032
13160	2044	2035	2035	2026	2040	2048	2050	2044	2038	2028	2044	2036
13170	2046	2023	2025	2020	2048	2047	2057	2054	2032	2028	2049	2033
13180	2042	2026	2029	2024	2044	2052	2056	2050	2038	2028	2048	2035
13190	2047	2036	2032	2024	2045	2044	2054	2042	2039	2026	2050	2034
13200	2047	2027	2026	2017	2047	2043	2057	2049	2033	2022	2051	2038
13210	2042	2030	2033	2020	2045	2050	2044	2045	2041	2030	2050	2033
13220	2049	2032	2032	2021	2049	2042	2050	2041	2030	2027	2055	2034
13230	2048	2024	2027	2014	2052	2042	2059	2044	2028	2025	2047	2040
13240	2045	2030	2027	2018	2044	2046	2048	2044	2040	2025	2045	2039
13250	2048	2030	2031	2018	2048	2045	2055	2050	2034	2025	2053	2043
13260	2041	2026	2033	2021	2044	2048	2056	2048	2033	2026	2052	2037
13270	2045	2027	2034	2021	2043	2052	2050	2051	2040	2024	2050	2035
13280	2044	2028	2034	2020	2043	2049	2050	2055	2037	2027	2053	2040
13290	2043	2028	2029	2023	2046	2048	2057	2042	2037	2026	2050	2037
13300	2050	2039	2031	2024	2050	2046	2057	2045	2033	2028	2047	2029
13310	2042	2030	2029	2020	2047	2050	2056	2050	2034	2028	2045	2042
13320	2040	2031	2030	2023	2046	2047	2053	2042	2032	2030	2047	2039
13330	2048	2028	2032	2021	2045	2045	2058	2047	2034	2025	2048	2031
13340	2047	2032	2025	2018	2060	2048	2051	2044	2034	2027	2048	2036
13350	2044	2031	2031	2021	2046	2044	2049	2041	2036	2028	2046	2035
13360	2047	2028	2033	2011	2043	2045	2057	2046	2040	2024	2047	2034
13370	2046	2029	2029	2016	2046	2043	2050	2054	2057	2023	2054	2034
13380	2046	2030	2034	2022	2046	2038	2051	2045	2034	2025	2054	2034
13390	2044	2024	2032	2018	2045	2045	2058	2053	2036	2029	2048	2040
13400	2041	2027	2035	2019	2046	2046	2059	2046	2037	2028	2047	2039
13410	2046	2030	2028	2021	2043	2045	2054	2047	2037	2028	2052	2038
13420	2051	2031	2028	2021	2042	2052	2051	2046	2033	2032	2050	2041
13430	2047	2030	2034	2020	2047	2043	2058	2043	2040	2024	2043	2035
13440	2048	2023	2029	2014	2044	2046	2055	2041	2040	2025	2047	2035
13450	2042	2035	2029	2023	2048	2055	2052	2050	2028	2033	2052	2043
13460	2043	2033	2029	2019	2044	2048	2051	2051	2033	2028	2055	2041
13470	2044	2028	2026	2015	2046	2049	2049	2049	2032	2029	2055	2038
13480	2044	2032	2027	2023	2051	2048	2051	2041	2034	2032	2053	2039
13490	2047	2025	2028	2021	2046	2042	2053	2045	2038	2027	2051	2035
13500	2045	2023	2031	2018	2046	2051	2057	2044	2035	2028	2051	2035
13510	2043	2038	2031	2019	2048	2051	2051	2050	2034	2031	2046	2044
13520	2046	2028	2029	2017	2047	2045	2055	2050	2037	2025	2046	2037
13530	2048	2028	2029	2024	2047	2044	2055	2039	2037	2024	2054	2035
13540	2046	2025	2028	2023	2046	2045	2052	2037	2042	2023	2051	2033
13550	2046	2025	2029	2016	2046	2050	2055	2047	2036	2024	2048	2034
13560	2043	2032	2029	2020	2043	2051	2053	2047	2037	2029	2050	2037
13570	2051	2030	2032	2023	2047	2048	2061	2043	2037	2026	2052	2040
13580	2046	2031	2032	2022	2042	2046	2052	2045	2035	2025	2052	2038
13590	2042	2030	2032	2017	2042	2044	2054	2046	2035	2029	2050	2031
13600	2043	2033	2033	2019	2044	2047	2062	2048	2034	2027	2050	2034
13610	2042	2030	2026	2020	2042	2049	2054	2046	2033	2028	2050	2035
13620	2049	2025	2031	2023	2051	2047	2055	2043	2034	2028	2050	2034
13630	2045	2027	2028	2023	2046	2049	2051	2050	2039	2026	2053	2038
13640	2044	2030	2029	2020	2043	2044	2055	2044	2039	2030	2048	2051
13650	2049	2026	2029	2023	2047	2049	2056	2041	2032	2026	2049	2036
13660	2046	2027	2029	2017	2046	2047	2050	2053	2040	2027	2053	2035
13670	2045	2033	2032	2022	2046	2046	2056	2049	2040	2034	2048	2033
13680	2047	2024	2029	2021	2046	2047	2053	2051	2035	2025	2050	2040
13690	2045	2034	2028	2020	2044	2055	2052	2050	2037	2026	2051	2036
13700	2047	2032	2027	2019	2047	2047	2055	2041	2038	2027	2050	2036
13710	2047	2033	2030	2020	2048	2046	2057	2046	2038	2025	2053	2039
13720	2045	2030	2031	2022	2047	2049	2056	2051	2039	2029	2052	2032
13730	2053	2023	2031	2024	2048	2045	2053	2046	2032	2022	2054	2038
13740	2050	2027	2033	2020	2048	2044	2056	2048	2033	2024	2051	2042
13750	2046	2029	2030	2017	2044	2041	2058	2050	2037	2031	2048	2036
13760	2050	2031	2032	2022	2045	2048	2057	2051	2035	2031	2050	2035
13770	2048	2031	2032	2024	2049	2048	2057	2048	2036	2030	2049	2039
13780	2048	2029	2027	2021	2044	2049	2057	2047	2037	2030	2050	2033
13790	2045	2032	2031	2021	2043	2052	2056	2047	2041	2027	2047	2032
13800	2051	2029	2029	2023	2049	2043	2055	2043	2034	2024	2047	2043
13810	2046	2031	2029	2021	2047	2047	2056	2045	2039	2029	2055	2033
13820	2042	2035	2028	2017	2045	2052	2056	2051	2040	2031	2054	2037
13830	2049	2039	2028	2023	2046	2042	2054	2043	2033	2024	2044	2039
13840	2050	2028	2031	2023	2048	2046	2053	2048	2037	2022	2046	2034
13850	2043	2032	2026	2019	2045	2048	2060	2048	2040	2030	2050	2040
13860	2050	2027	2031	2022	2042	2044	2055	2043	2039	2027	2050	2035
13870	2047	2032	2029	2021	2045	2053	2057	2049	2036	2025	2047	2032
13880	2043	2029	2027	2022	2050	2048	2055	2049	2033	2031	2051	2043
13890	2048	2030	2035	2023	2048	2047	2054	2044	2037	2025	2049	2036
13900	2043	2029	2032	2020	2045	2049	2052	2049	2036	2028	2049	2032
13910	2044	2031	2036	2017	2046	2047	2053	2047	2037	2034	2047	2036
13920	2045	2032	2033	2017	2045	2052	2052	2054	2038	2027	2049	2037
13930	2049	2032	2027	2018	2046	2051	2054	2050	2036	2031	2051	2039
13940	2048	2027	2028	2016	2043	2047	2057	2050	2034	2032	2050	2037
13950	2047	2034	2026	2022	2044	2047	2055	2047	2037	2024	2055	2033
13960	2044	2034	2026	2021	2046	2049	2056	2045	2037	2029	2049	2042
13970	2047	2028	2036	2020	2043	2052	2054	2049	2028	2031	2055	2043
13980	2039	2031	2036	2019	2045	2053	2056	2051	2034	2029	2057	2041
13990	2047	2030	2028	2024	2045	2044	2057	2043	2038	2026	2047	2038
14000	2053	2024	2025	2024	2046	2043	2053	2044	2035	2026	2045	2035
14010	2045	2034	2032	2021	2047	2051	2050	2065	2036	2031	2052	2039
14020	2046	2032	2028	2024	2047	2045	2060	2044	2038	2028	2031	2040
14030	2050	2028	2031	2024	2046	2048	2057	2047	2038	2024	2048	2037
14040	2046	2024	2027	2020	2058	2031	2054	2049	2041	2027	2048	2039
14050	2048	2025	2025	2023	2046	2044	2054	2043	2038	2029	2048	2038
14060	2047	2029	2029	2024	2046	2047	2053	2051	2040	2029	2053	2037
14070	2051	2029	2032	2025	2046	2043	2055	2041	2036	2024	2052	2037
14080	2048	2036	2033	2026	2049	2044	2054	2043	2035	2027	2051	2035
14090	2044	2032	2029	2019	2043	2049	2052	2049	2039	2029	2045	2037
14100	2047	2035	2031	2022	2048	2045	2056	2043	2032	2025	2049	2040
14110	2042	2032	2030	2026	2046	2049	2053	2043	2038	2028	2051	2041
14120	2043	2026	2024	2020	2041	2049	2052	2049	2039	2033	2049	2036
14130	2045	2033	2027	2026	2048	2046	2056	2048	2028	2026	2050	2035
14140	2044	2028	2024	2026	2042	2047	2054	2047	2029	2027	2048	2039
14150	2050	2031	2034	2022	2047	2044	2056	2041	2038	2030	2049	2034
14160	2053	2031	2030	2026	2048	2048	2056	2048	2037	2025	2051	2035
14170	2044	2028	2021	2021	2046	2046	2058	2047	2038	2027	2051	2039
14180	2046	2035	2032	2020	2044	2048	2055	2045	2035	2026	2050	2038
14190	2043	2033	2026	2024	2042	2049	2052	2051	2038	2025	2052	2039
14200	2043	2028	2030	2021	2045	2052	2054	2044	2037	2040	2054	2047
14210	2044	2039	2029	2024	2046	2048	2056	2047	2043	2027	2053	2034
14220	2045	2027	2033	2024	2047	2050	2060	2050	2038	2030	2046	2040
14230	2048	2030	2034	2021	2046	2045	2059	2044	2038	2026	2046	2036
14240	2050	2027	2028	2025	2048	2046	2056	2046	2035	2027	2049	2037
14250	2046	2030	2032	2023	2048	2050	2058	2049	2034	2030	2051	2036
14260	2046	2031	2028	2018	2046	2050	2058	2048	2038	2030	2047	2035
14270	2046	2028	2031	2022	2047	2049	2055	2047	2034	2026	2051	2036
14280	2047	2028	2030	2024	2052	2046	2055	2047	2023	2027	2054	2040
14290	2048	2026	2027	2020	2045	2046	2055	2049	2039	2028	2052	2035
14300	2046	2027	2033	2019	2047	2049	2054	2048	2037	2029	2053	2035
14310	2048	2034	2030	2023	2049	2043	2056	2045	2035	2022	2047	2038
14320	2050	2032	2023	2023	2049	2042	2054	2045	2036	2022	2050	2038
14330	2046	2029	2029	2020	2046	2049	2057	2051	2032	2028	2057	2037
14340	2048	2029	2030	2018	2042	2050	2055	2050	2041	2029	2057	2028
14350	2048	2029	2030	2025	2048	2049	2054	2044	2036	2028	2052	2038
14360	2043	2029	2028	2019	2046	2049	2055	2043	2038	2032	2049	2039
14370	2051	2032	2033	2016	2044	2048	2054	2046	2037	2028	2050	2035
14380	2048	2032	2027	2025	2043	2043	2058	2043	2036	2027	2051	2042
14390	2046	2034	2029	2018	2046	2044	2058	2046	2040	2030	2051	2040
14400	2059	2030	2029	2018	2048	2051	2052	2050	2033	2028	2050	2037
14410	2044	2033	2028	2026	2048	2049	2054	2045	2041	2029	2051	2040
14420	2048	2034	2034	2020	2043	2041	2058	2041	2042	2026	2056	2040
14430	2045	2028	2025	2024	2048	2049	2054	2046	2036	2026	2048	2035
14440	2044	2028	2030	2023	2045	2046	2051	2049	2039	2030	2049	2038
14450	2047	2029	2032	2018	2043	2046	2056	2042	2032	2024	2053	2040
14460	2046	2028	2028	2022	2047	2050	2054	2048	2037	2027	2049	2036
14470	2046	2030	2033	2024	2045	2046	2055	2045	2036	2029	2049	2044
14480	2045	2029	2029	2021	2053	2050	2055	2046	2032	2030	2052	2044
14490	2048	2031	2027	2021	2045	2049	2059	2049	2039	2029	2048	2032
14500	2046	2029	2026	2021	2043	2048	2059	2046	2031	2032	2050	2040
14510	2044	2029	2031	2021	2049	2044	2054	2044	2038	2027	2049	2037
14520	2042	2031	2031	2024	2043	2046	2056	2056	2041	2027	2053	2035
14530	2047	2031	2029	2018	2048	2050	2058	2052	2040	2030	2049	2041
14540	2050	2030	2032	2022	2050	2047	2056	2049	2044	2028	2049	2037
14550	2049	2032	2028	2022	2047	2045	2056	2049	2038	2028	2051	2033
14560	2047	2025	2028	2016	2043	2045	2057	2044	2036	2027	2049	2041
14570	2045	2029	2026	2018	2044	2051	2054	2047	2036	2029	2051	2036
14580	2047	2029	2030	2022	2044	2048	2059	2048	2035	2030	2050	2038
14590	2048	2028	2034	2019	2044	2047	2056	2045	2040	2026	2047	2041
14600	2045	2030	2025	2025	2047	2050	2056	2048	2038	2030	2048	2034
14610	2045	2026	2028	2024	2047	2048	2055	2042	2036	2028	2053	2039
14620	2042	2030	2027	2023	2045	2036	2056	2043	2035	2024	2052	2040
14630	2044	2028	2028	2022	2048	2045	2033	2044	2034	2027	2048	2033
14640	2047	2026	2027	2022	2048	2046	2056	2043	2040	2024	2055	2037
14650	2041	2030	2030	2026	2047	2052	2055	2049	2038	2029	2049	2037
14660	2048	2024	2032	2022	2044	2049	2055	2044	2041	2027	2043	2034
14670	2045	2027	2030	2022	2046	2049	2052	2041	2038	2027	2052	2036
14680	2042	2038	2035	2026	2043	2055	2060	2043	2031	2035	2050	2037
14690	2046	2028	2033	2025	2041	2049	2056	2040	2040	2033	2049	2037
14700	2048	2031	2027	2027	2046	2050	2057	2044	2036	2029	2049	2038
14710	2045	2029	2023	2024	2049	2045	2055	2050	2033	2029	2049	2038
14720	2045	2033	2029	2019	2047	2044	2055	2046	2043	2027	2051	2036
14730	2042	2030	2033	2024	2044	2051	2061	2051	2037	2031	2052	2038
14740	2045	2027	2036	2023	2040	2047	2058	2042	2038	2024	2052	2032
14750	2045	2034	2028	2020	2053	2050	2055	2049	2038	2024	2051	2036
14760	2046	2032	2036	2026	2049	2048	2059	2065	2038	2030	2053	2040
14770	2047	2029	2026	2022	2046	2048	2057	2043	2040	2024	2051	2035
14780	2046	2033	2029	2021	2052	2050	2054	2050	2034	2029	2048	2038
14790	2048	2029	2031	2025	2047	2049	2053	2039	2033	2030	2046	2039
14800	2050	2032	2025	2023	2046	2048	2052	2048	2039	2023	2052	2038
14810	2045	2032	2032	2025	2047	2044	2056	2053	2042	2029	2050	2038
14820	2046	2031	2028	2023	2047	2044	2058	2044	2038	2024	2052	2038
14830	2047	2045	2030	2022	2049	2051	2053	2045	2034	2028	2051	2038
14840	2048	2030	2031	2029	2047	2046	2054	2046	2040	2031	2050	2037
14850	2048	2031	2035	2023	2046	2046	2056	2047	2035	2022	2054	2037
14860	2043	2031	2028	2025	2043	2055	2059	2047	2039	2031	2051	2036
14870	2048	2030	2031	2026	2051	2048	2057	2047	2037	2028	2048	2039
14880	2049	2032	2033	2023	2048	2047	2056	2050	2034	2022	2054	2038
14890	2042	2030	2026	2026	2047	2048	2032	2048	2043	2032	2049	2040
14900	2046	2024	2028	2024	2047	2045	2058	2044	2040	2026	2050	2045
14910	2046	2033	2027	2024	2043	2051	2058	2046	2040	2029	2054	2037
14920	2044	2028	2028	2030	2043	2053	2051	2046	2040	2032	2050	2036
14930	2044	2029	2033	2029	2046	2048	2061	2045	2036	2027	2053	2040
14940	2042	2030	2025	2030	2043	2052	2051	2041	2042	2029	2053	2038
14950	2050	2028	2033	2028	2046	2048	2054	2050	2034	2024	2048	2035
14960	2048	2031	2026	2027	2045	2050	2059	2045	2041	2027	2048	2040
14970	2046	2027	2026	2024	2047	2047	2048	2045	2035	2024	2051	2040
14980	2052	2024	2029	2023	2050	2041	2060	2049	2040	2023	2054	2041
14990	2045	2032	2028	2026	2047	2050	2055	2042	2043	2030	2056	2039
15000	2044	2031	2035	2033	2046	2050	2054	2049	2031	2029	2046	2033
15010	2047	2024	2028	2029	2049	2048	2060	2044	2023	2026	2052	2040
15020	2044	2030	2030	2024	2045	2051	2052	2042	2041	2029	2052	2043
15030	2049	2030	2030	2030	2048	2046	2053	2047	2033	2027	2048	2033
15040	2049	2032	2027	2023	2050	2044	2054	2048	2032	2023	2058	2039
15050	2041	2035	2034	2019	2042	2052	2057	2050	2032	2030	2051	2044
15060	2046	2028	2025	2028	2046	2045	2051	2062	2038	2025	2052	2036
15070	2043	2031	2029	2023	2046	2050	2053	2038	2033	2029	2055	2045
15080	2039	2032	2033	2027	2042	2053	2060	2045	2031	2034	2054	2036
15090	2049	2025	2029	2020	2051	2042	2054	2047	2039	2019	2048	2033
15100	2047	2032	2031	2021	2047	2048	2061	2049	2034	2025	2046	2037
15110	2045	2032	2030	2027	2042	2052	2052	2047	2034	2029	2052	2041
15120	2045	2033	2033	2022	2048	2049	2052	2046	2038	2025	2057	2042
15130	2047	2034	2025	2021	2049	2047	2063	2052	2037	2026	2048	2041
15140	2049	2030	2030	2018	2045	2047	2053	2046	2041	2025	2048	2035
15150	2043	2034	2035	2017	2047	2048	2051	2044	2039	2025	2050	2043
15160	2044	2027	2028	2024	2051	2051	2059	2043	2042	2031	2049	2044
15170	2048	2030	2031	2022	2046	2047	2060	2044	2044	2029	2051	2036
15180	2043	2030	2029	2020	2048	2047	2057	2046	2044	2030	2053	2038
15190	2048	2030	2027	2026	2045	2045	2057	2048	2043	2028	2053	2040
15200	2050	2033	2032	2019	2041	2047	2053	2052	2034	2025	2050	2040
15210	2052	2024	2033	2022	2045	2047	2060	2051	2038	2025	2051	2039
15220	2047	2031	2032	2024	2047	2045	2056	2047	2044	2027	2052	2039
15230	2043	2031	2030	2024	2047	2049	2050	2045	2037	2024	2052	2040
15240	2048	2023	2032	2021	2053	2046	2055	2053	2033	2028	2050	2043
15250	2048	2036	2030	2022	2046	2044	2058	2046	2038	2025	2048	2034
15260	2048	2029	2026	2019	2047	2049	2064	2042	2037	2026	2048	2038
15270	2047	2030	2031	2024	2046	2048	2062	2048	2036	2028	2053	2040
15280	2047	2033	2030	2025	2045	2048	2056	2048	2041	2030	2054	2040
15290	2051	2026	2031	2019	2046	2050	2058	2050	2038	2026	2045	2037
15300	2046	2033	2023	2019	2043	2046	2057	2049	2027	2025	2047	2040
15310	2043	2034	2026	2020	2047	2044	2062	2045	2036	2035	2053	2038
15320	2049	2027	2033	2022	2047	2048	2058	2047	2038	2030	2053	2040
15330	2049	2022	2029	2024	2043	2048	2057	2050	2038	2024	2049	2038
15340	2046	2031	2034	2019	2047	2047	2052	2048	2040	2025	2053	2036
15350	2047	2031	2027	2021	2048	2045	2060	2047	2041	2027	2051	2037
15360	2044	2031	2027	2024	2044	2047	2054	2046	2037	2025	2052	2038
15370	2046	2029	2032	2022	2044	2045	2058	2032	2040	2028	2053	2038
15380	2049	2032	2032	2023	2047	2044	2065	2050	2040	2026	2050	2040
15390	2045	2029	2035	2020	2048	2050	2059	2049	2039	2026	2049	2037
15400	2046	2029	2031	2022	2047	2047	2055	2052	2039	2025	2049	2039
15410	2052	2032	2028	2027	2046	2046	2055	2047	2038	2016	2052	2042
15420	2046	2032	2029	2020	2039	2052	2061	2045	2041	2031	2053	2038
15430	2049	2027	2028	2008	2050	2046	2059	2052	2035	2026	2049	2040
15440	2050	2034	2028	2023	2046	2045	2051	2050	2038	2023	2051	2043
15450	2045	2033	2027	2019	2046	2051	2058	2049	2040	2032	2044	2036
15460	2048	2032	2032	2023	2045	2046	2055	2052	2039	2024	2048	2038
15470	2044	2027	2027	2023	2049	2049	2056	2049	2039	2025	2048	2034
15480	2045	2033	2031	2022	2041	2050	2059	2045	2040	2033	2051	2036
15490	2045	2034	2033	2021	2042	2048	2060	2047	2042	2027	2055	2041
15500	2044	2026	2030	2018	2045	2056	2059	2048	2036	2026	2052	2041
15510	2048	2030	2031	2021	2042	2047	2053	2050	2037	2026	2047	2037
15520	2043	2028	2031	2024	2047	2042	2056	2047	2042	2023	2049	2041
15530	2046	2032	2031	2021	2044	2047	2057	2047	2040	2030	2053	2042
15540	2044	2030	2029	2020	2048	2048	2055	2047	2039	2025	2052	2039
15550	2044	2027	2025	2022	2049	2048	2058	2045	2037	2026	2052	2040
15560	2048	2030	2030	2021	2043	2044	2057	2050	2042	2027	2051	2037
15570	2047	2031	2027	2025	2045	2049	2057	2049	2037	2025	2045	2034
15580	2043	2030	2033	2021	2048	2048	2058	2049	2030	2028	2052	2040
15590	2049	2030	2031	2022	2045	2045	2059	2050	2039	2025	2054	2038
15600	2046	2027	2027	2023	2046	2054	2055	2042	2036	2029	2050	2036
15610	2048	2035	2031	2033	2048	2047	2052	2043	2038	2030	2052	2046
15620	2047	2035	2025	2019	2047	2046	2058	2051	2044	2025	2050	2037
15630	2042	2034	2030	2021	2047	2046	2052	2050	2036	2029	2048	2044
15640	2049	2029	2035	2023	2045	2048	2047	2051	2039	2029	2049	2036
15650	2050	2030	2031	2023	2048	2048	2056	2048	2039	2029	2052	2030
15660	2043	2029	2032	2018	2048	2047	2058	2046	2039	2032	2048	2041
15670	2045	2031	2029	2021	2050	2048	2083	2050	2039	2028	2047	2040
15680	2047	2025	2032	2026	2047	2051	2062	2048	2036	2028	2050	2038
15690	2048	2032	2029	2024	2041	2047	2053	2046	2042	2030	2054	2043
15700	2049	2031	2031	2022	2045	2043	2057	2052	2042	2028	2048	2039
15710	2047	2027	2028	2024	2041	2043	2054	2048	2043	2026	2050	2034
15720	2049	2028	2025	2020	2042	2047	2062	2047	2041	2027	2049	2041
15730	2046	2025	2029	2023	2048	2044	2054	2049	2036	2028	2054	2042
15740	2047	2022	2030	2021	2048	2046	2053	2044	2043	2027	2047	2041
15750	2048	2034	2032	2017	2047	2047	2060	2043	2038	2032	2052	2041
15760	2043	2030	2034	2024	2047	2049	2056	2048	2040	2028	2052	2043
15770	2044	2029	2033	2024	2046	2050	2056	2045	2042	2031	2054	2042
15780	2052	2029	2028	2022	2044	2043	2059	2052	2040	2022	2053	2039
15790	2044	2030	2031	2022	2049	2048	2055	2045	2039	2030	2046	2035
15800	2045	2034	2035	2019	2045	2049	2058	2046	2040	2030	2049	2057
15810	2047	2028	2025	2011	2043	2048	2058	2048	2043	2027	2054	2042
15820	2044	2032	2030	2020	2046	2050	2051	2049	2035	2027	2047	2037
15830	2050	2036	2027	2024	2044	2042	2055	2053	2034	2020	2046	2039
15840	2049	2032	2029	2023	2046	2047	2055	2046	2039	2025	2052	2040
15850	2045	2026	2032	2021	2050	2043	2057	2060	2041	2033	2050	2038
15860	2050	2022	2025	2020	2048	2048	2059	2047	2045	2026	2050	2042
15870	2046	2041	2031	2024	2050	2050	2056	2045	2045	2031	2048	2037
15880	2049	2027	2023	2021	2050	2048	2061	2044	2039	2027	2048	2038
15890	2048	2029	2030	2025	2041	2044	2055	2055	2036	2024	2054	2040
15900	2048	2034	2038	2024	2041	2046	2053	2049	2037	2028	2053	2039
15910	2048	2026	2029	2019	2041	2045	2059	2046	2039	2027	2049	2039
15920	2045	2026	2032	2023	2046	2046	2054	2045	2035	2025	2048	2042
15930	2045	2033	2027	2023	2046	2052	2056	2047	2037	2030	2050	2039
15940	2045	2024	2028	2019	2045	2047	2058	2048	2038	2027	2051	2039
15950	2044	2033	2030	2024	2046	2044	2059	2051	2035	2028	2047	2022
15960	2048	2032	2030	2025	2048	2045	2056	2053	2041	2028	2049	2036
15970	2046	2032	2031	2020	2045	2044	2057	2044	2040	2031	2051	2040
15980	2042	2031	2031	2023	2043	2048	2055	2046	2037	2030	2054	2030
15990	2048	2029	2034	2017	2049	2046	2056	2043	2034	2029	2053	2033
16000	2047	2030	2028	2021	2044	2045	2056	2046	2036	2025	2048	2038
16010	2047	2029	2030	2023	2044	2049	2055	2041	2038	2030	2049	2041
16020	2049	2031	2034	2020	2045	2046	2059	2051	2039	2024	2046	2035
16030	2044	2029	2029	2022	2049	2048	2054	2050	2032	2029	2054	2037
16040	2049	2028	2031	2028	2045	2046	2056	2047	2040	2028	2051	2041
16050	2050	2028	2031	2023	2047	2044	2057	2049	2035	2026	2049	2037
16060	2043	2029	2028	2024	2043	2051	2055	2044	2038	2031	2056	2044
16070	2047	2027	2031	2022	2045	2041	2057	2051	2034	2029	2049	2042
16080	2045	2029	2029	2027	2046	2048	2053	2049	2039	2028	2046	2035
16090	2047	2034	2033	2022	2043	2050	2057	2046	2042	2020	2051	2043
16100	2050	2028	2032	2020	2051	2047	2056	2051	2039	2029	2047	2038
16110	2044	2031	2029	2026	2046	2051	2055	2049	2039	2030	2047	2038
16120	2048	2033	2030	2026	2045	2043	2055	2047	2041	2029	2052	2044
16130	2049	2027	2031	2016	2046	2046	2054	2049	2035	2028	2053	2042
16140	2048	2031	2030	2025	2044	2053	2057	2047	2042	2028	2051	2039
16150	2046	2027	2031	2026	2048	2045	2056	2052	2036	2031	2049	2046
16160	2044	2031	2035	2022	2050	2051	2056	2054	2033	2028	2048	2039
16170	2047	2029	2027	2024	2046	2050	2066	2045	2037	2027	2048	2039
16180	2046	2031	2028	2022	2044	2046	2058	2050	2038	2028	2050	2018
16190	2045	2034	2027	2021	2048	2048	2056	2066	2054	2018	2052	2035
16200	2051	2029	2027	2024	2047	2048	2055	2046	2037	2030	2052	2044
16210	2049	2030	2036	2020	2047	2048	2054	2054	2041	2028	2051	2038
16220	2048	2032	2029	2024	2047	2046	2058	2051	2040	2028	2050	2038
16230	2039	2022	2030	2024	2044	2046	2056	2051	2037	2030	2054	2043
16240	2046	2031	2037	2022	2046	2044	2053	2049	2040	2028	2048	2037
16250	2050	2030	2029	2025	2043	2047	2058	2044	2038	2027	2050	2037
16260	2050	2031	2032	2019	2046	2049	2055	2048	2041	2025	2052	2041
16270	2048	2036	2030	2023	2045	2049	2056	2046	2040	2027	2052	2028
16280	2049	2032	2033	2023	2045	2045	2059	2047	2038	2029	2050	2038
16290	2049	2033	2034	2019	2046	2046	2043	2050	2041	2028	2046	2045
16300	2045	2027	2029	2027	2049	2048	2054	2048	2034	2025	2050	2034
16310	2046	2028	2030	2020	2051	2046	2055	2050	2036	2030	2047	2035
16320	2050	2030	2026	2016	2045	2049	2058	2047	2037	2030	2048	2044
16330	2048	2027	2031	2025	2043	2048	2054	2043	2027	2032	2054	2038
16340	2044	2041	2030	2020	2048	2046	2046	2051	2042	2029	2050	2042
16350	2047	2029	2031	2024	2045	2046	2056	2051	2036	2031	2052	2039
16360	2049	2029	2034	2027	2047	2031	2054	2046	2038	2032	2039	2036
16370	2045	2031	2032	2016	2047	2046	2053	2052	2038	2024	2050	2039
16380	2047	2027	2032	2023	2046	2047	2055	2047	2037	2029	2057	2044
16390	2046	2031	2028	2023	2047	2050	2059	2045	2039	2032	2049	2042
16400	2047	2030	2030	2022	2048	2047	2055	2047	2035	2028	2050	2042
16410	2046	2028	2032	2027	2049	2049	2054	2047	2041	2031	2053	2035
16420	2047	2030	2030	2022	2046	2047	2058	2047	2040	2028	2054	2039
16430	2047	2030	2034	2025	2046	2046	2058	2046	2034	2031	2052	2039
16440	2045	2027	2033	2024	2050	2052	2055	2048	2042	2031	2048	2040
16450	2047	2035	2033	2024	2047	2049	2051	2049	2038	2025	2050	2042
16460	2048	2031	2029	2026	2047	2048	2056	2047	2044	2029	2052	2039
16470	2051	2030	2030	2028	2043	2046	2058	2048	2040	2026	2049	2036
16480	2052	2031	2033	2022	2047	2048	2054	2048	2034	2028	2052	2039
16490	2046	2024	2029	2022	2046	2048	2059	2045	2042	2031	2046	2043
16500	2049	2032	2030	2022	2045	2046	2058	2048	2036	2025	2052	2039
16510	2047	2029	2031	2021	2047	2047	2056	2052	2035	2031	2052	2040
16520	2050	2030	2029	2022	2049	2046	2058	2047	2039	2029	2049	2043
16530	2051	2036	2028	2019	2050	2045	2055	2045	2032	2024	2055	2038
16540	2048	2029	2031	2021	2052	2045	2051	2050	2042	2027	2052	2041
16550	2041	2033	2032	2023	2047	2047	2056	2045	2038	2026	2050	2041
16560	2047	2032	2027	2023	2047	2050	2059	2045	2036	2028	2050	2039
16570	2049	2030	2029	2016	2053	2051	2052	2045	2037	2025	2049	2037
16580	2053	2037	2029	2021	2049	2048	2055	2044	2029	2019	2053	2038
16590	2046	2031	2029	2022	2047	2054	2056	2047	2037	2031	2052	2040
16600	2048	2031	2034	2026	2045	2045	2057	2048	2035	2026	2050	2044
16610	2049	2035	2028	2019	2050	2049	2060	2046	2032	2029	2051	2038
16620	2049	2029	2032	2021	2050	2055	2055	2044	2038	2030	2048	2037
16630	2051	2033	2033	2023	2044	2045	2053	2045	2035	2029	2052	2042
16640	2044	2034	2027	2018	2048	2053	2055	2049	2040	2036	2049	2042
16650	2044	2032	2027	2023	2051	2051	2058	2049	2034	2030	2046	2039
16660	2045	2031	2027	2024	2045	2049	2058	2052	2036	2031	2047	2040
16670	2043	2033	2029	2024	2048	2055	2053	2052	2039	2032	2049	2035
16680	2048	2036	2031	2024	2046	2047	2057	2049	2036	2026	2051	2039
16690	2048	2033	2031	2022	2046	2047	2054	2052	2040	2027	2051	2039
16700	2047	2032	2033	2024	2046	2051	2054	2046	2036	2031	2050	2032
16710	2051	2032	2029	2020	2046	2046	2061	2046	2041	2025	2051	2039
16720	2048	2031	2034	2021	2046	2050	2056	2049	2041	2028	2050	2041
16730	2042	2032	2031	2026	2045	2049	2053	2046	2030	2034	2052	2037
16740	2047	2028	2031	2021	2048	2043	2053	2041	2042	2028	2049	2042
16750	2049	2026	2032	2017	2049	2048	2061	2046	2044	2028	2051	2039
16760	2046	2034	2029	2022	2048	2051	2063	2044	2040	2025	2054	2038
16770	2046	2033	2033	2024	2045	2048	2055	2047	2041	2026	2051	2043
16780	2046	2031	2032	2020	2043	2048	2060	2048	2038	2028	2049	2037
16790	2048	2033	2033	2023	2043	2046	2064	2047	2039	2028	2049	2039
16800	2046	2032	2025	2024	2046	2049	2060	2048	2032	2030	2050	2046
16810	2047	2031	2031	2023	2052	2050	2061	2047	2039	2028	2044	2038
16820	2048	2033	2028	2026	2049	2046	2061	2052	2034	2028	2052	2041
16830	2043	2030	2029	2022	2047	2050	2056	2051	2031	2031	2054	2047
16840	2052	2034	2033	2025	2050	2048	2053	2045	2041	2026	2050	2039
16850	2050	2026	2027	2023	2043	2051	2054	2046	2037	2026	2056	2042
16860	2046	2031	2030	2023	2053	2048	2058	2048	2040	2029	2053	2043
16870	2049	2034	2034	2023	2049	2050	2057	2048	2038	2029	2048	2038
16880	2044	2029	2026	2022	2048	2049	2054	2053	2036	2030	2049	2040
16890	2047	2032	2030	2019	2050	2049	2059	2054	2043	2028	2051	2040
16900	2049	2028	2031	2021	2047	2047	2063	2048	2036	2029	2051	2039
16910	2050	2032	2031	2021	2050	2048	2056	2049	2034	2029	2046	2039
16920	2050	2033	2030	2022	2048	2043	2059	2045	2043	2027	2050	2040
16930	2048	2030	2027	2021	2048	2047	2059	2039	2034	2027	2048	2039
16940	2048	2032	2034	2020	2049	2048	2058	2047	2040	2028	2047	2040
16950	2049	2034	2031	2024	2048	2045	2061	2048	2037	2024	2051	2041
16960	2047	2027	2035	2023	2045	2047	2055	2051	2036	2030	2050	2039
16970	2051	2034	2034	2020	2048	2049	2055	2048	2039	2027	2051	2037
16980	2049	2030	2031	2021	2049	2045	2061	2048	2037	2026	2051	2037
16990	2047	2032	2033	2023	2046	2045	2051	2050	2039	2033	2054	2038
17000	2049	2033	2027	2023	2049	2050	2049	2046	2035	2026	2050	2043
17010	2043	2033	2031	2026	2048	2048	2050	2048	2038	2028	2048	2038
17020	2045	2032	2030	2020	2045	2046	2052	2049	2039	2030	2054	2041
17030	2050	2029	2030	2020	2048	2044	2054	2046	2039	2027	2052	2041
17040	2044	2031	2030	2023	2047	2049	2065	2050	2039	2015	2048	2034
17050	2048	2033	2030	2021	2047	2047	2070	2046	2026	2029	2054	2041
17060	2049	2032	2030	2023	2048	2045	2065	2046	2037	2026	2048	2041
17070	2043	2033	2032	2023	2047	2050	2061	2050	2039	2029	2049	2035
17080	2050	2032	2030	2022	2046	2047	2055	2027	2036	2022	2054	2042
17090	2048	2023	2026	2024	2047	2045	2057	2045	2037	2025	2048	2043
17100	2043	2033	2029	2018	2048	2049	2060	2048	2038	2030	2049	2039
17110	2048	2032	2029	2022	2048	2043	2049	2049	2038	2026	2055	2042
17120	2047	2028	2030	2023	2049	2064	2051	2051	2039	2030	2053	2040
17130	2049	2037	2035	2020	2050	2050	2054	2047	2038	2027	2047	2036
17140	2049	2029	2029	2027	2049	2044	2052	2051	2039	2026	2049	2040
17150	2046	2033	2046	2023	2049	2050	2063	2052	2037	2027	2053	2040
17160	2050	2029	2033	2023	2048	2047	2058	2045	2037	2026	2051	2027
17170	2044	2029	2030	2025	2049	2046	2059	2046	2038	2028	2051	2043
17180	2045	2034	2034	2015	2048	2052	2065	2052	2038	2026	2051	2043
17190	2050	2030	2031	2020	2046	2048	2057	2047	2039	2023	2052	2043
17200	2046	2032	2031	2024	2046	2048	2053	2047	2037	2033	2053	2042
17210	2063	2032	2029	2017	2046	2045	2054	2050	2037	2025	2052	2039
17220	2048	2031	2029	2025	2050	2050	2058	2051	2038	2028	2047	2040
17230	2045	2035	2029	2029	2047	2048	2062	2048	2040	2042	2049	2041
17240	2046	2033	2031	2021	2048	2047	2054	2041	2039	2027	2051	2041
17250	2043	2033	2035	2023	2048	2053	2051	2050	2033	2032	2048	2043
17260	2048	2035	2028	2025	2046	2049	2054	2054	2040	2026	2048	2040
17270	2050	2029	2029	2024	2048	2050	2060	2048	2040	2028	2051	2038
17280	2044	2033	2034	2021	2050	2049	2051	2051	2036	2030	2049	2043
17290	2049	2035	2032	2029	2050	2048	2052	2051	2041	2027	2049	2041
17300	2048	2031	2033	2027	2048	2050	2050	2048	2039	2025	2055	2038
17310	2046	2033	2031	2024	2050	2048	2052	2048	2041	2028	2051	2041
17320	2050	2032	2033	2022	2047	2045	2052	2047	2039	2029	2051	2042
17330	2047	2032	2029	2028	2048	2048	2050	2049	2035	2029	2050	2039
17340	2046	2033	2029	2026	2048	2049	2057	2048	2045	2029	2050	2043
17350	2050	2033	2035	2023	2045	2047	2058	2043	2039	2028	2052	2041
17360	2048	2036	2029	2020	2048	2049	2058	2047	2040	2026	2053	2041
17370	2049	2029	2032	2020	2045	2051	2039	2046	2041	2028	2057	2041
17380	2046	2029	2033	2025	2047	2049	2047	2042	2036	2025	2053	2036
17390	2046	2038	2031	2025	2045	2036	2061	2045	2042	2026	2055	2039
17400	2049	2030	2031	2018	2044	2048	2056	2050	2036	2026	2053	2041
17410	2048	2020	2031	2019	2052	2047	2056	2053	2041	2027	2052	2036
17420	2050	2034	2035	2025	2046	2044	2061	2053	2046	2028	2056	2043
17430	2050	2031	2032	2021	2046	2043	2059	2052	2039	2030	2054	2038
17440	2045	2032	2034	2025	2048	2053	2053	2051	2044	2029	2050	2040
17450	2045	2031	2034	2018	2046	2052	2048	2045	2041	2027	2052	2044
17460	2047	2032	2033	2021	2047	2049	2057	2048	2039	2027	2052	2040
17470	2046	2036	2028	2025	2047	2049	2055	2046	2042	2028	2048	2038
17480	2048	2034	2030	2021	2045	2046	2052	2040	2037	2030	2050	2039
17490	2046	2027	2036	2016	2043	2049	2055	2052	2049	2035	2054	2041
17500	2047	2029	2031	2022	2046	2049	2052	2048	2040	2032	2052	2039
17510	2052	2029	2034	2020	2049	2047	2052	2046	2039	2025	2051	2041
17520	2049	2030	2035	2026	2046	2048	2056	2048	2039	2026	2053	2039
17530	2049	2032	2027	2024	2047	2047	2055	2051	2038	2030	2051	2040
17540	2051	2031	2031	2024	2048	2047	2058	2045	2041	2027	2048	2043
17550	2048	2032	2030	2025	2045	2050	2061	2052	2041	2032	2052	2038
17560	2046	2027	2032	2022	2044	2045	2062	2052	2043	2030	2053	2040
17570	2046	2032	2035	2024	2045	2048	2057	2045	2041	2027	2053	2038
17580	2051	2034	2030	2021	2045	2045	2060	2048	2035	2029	2051	2037
17590	2047	2033	2034	2022	2039	2047	2056	2044	2039	2026	2051	2040
17600	2043	2035	2034	2022	2049	2045	2059	2047	2037	2030	2050	2036
17610	2050	2030	2029	2024	2048	2047	2063	2051	2037	2022	2056	2040
17620	2048	2030	2030	2020	2043	2049	2064	2048	2036	2030	2055	2042
17630	2047	2027	2028	2026	2048	2050	2058	2052	2040	2031	2046	2040
17640	2050	2031	2034	2024	2047	2048	2049	2049	2038	2025	2050	2042
17650	2048	2032	2030	2027	2044	2049	2052	2047	2035	2031	2052	2042
17660	2052	2031	2029	2027	2048	2049	2058	2044	2039	2026	2054	2042
17670	2053	2032	2030	2023	2049	2042	2052	2049	2040	2028	2046	2039
17680	2047	2036	2029	2020	2048	2048	2059	2046	2038	2032	2053	2044
17690	2050	2031	2029	2024	2046	2043	2061	2048	2038	2026	2053	2037
17700	2047	2030	2029	2020	2046	2049	2057	2051	2039	2032	2054	2038
17710	2046	2030	2030	2022	2047	2050	2060	2057	2040	2032	2055	2046
17720	2047	2031	2030	2024	2045	2044	2054	2046	2042	2028	2053	2038
17730	2047	2036	2030	2023	2047	2047	2056	2043	2039	2031	2052	2039
17740	2048	2029	2031	2025	2049	2051	2064	2052	2043	2031	2042	2042
17750	2048	2032	2029	2020	2050	2048	2065	2047	2037	2025	2051	2039
17760	2045	2030	2031	2024	2049	2049	2056	2047	2037	2035	2053	2042
17770	2052	2030	2031	2023	2050	2048	2053	2049	2044	2026	2054	2042
17780	2046	2027	2030	2018	2051	2046	2056	2045	2034	2031	2049	2039
17790	2043	2033	2033	2025	2045	2051	2056	2047	2039	2030	2052	2042
17800	2047	2033	2028	2026	2046	2046	2056	2055	2041	2024	2050	2042
17810	2046	2030	2033	2021	2045	2049	2050	2052	2042	2032	2053	2036
17820	2050	2028	2031	2026	2045	2048	2052	2049	2044	2029	2053	2041
17830	2047	2030	2022	2022	2051	2047	2057	2045	2041	2029	2049	2042
17840	2044	2027	2033	2018	2046	2051	2055	2050	2041	2035	2056	2037
17850	2048	2032	2029	2022	2044	2050	2058	2051	2042	2028	2053	2042
17860	2048	2034	2028	2023	2047	2047	2059	2049	2039	2029	2046	2038
17870	2047	2028	2036	2021	2048	2047	2058	2052	2039	2030	2053	2042
17880	2050	2029	2028	2021	2050	2046	2055	2049	2040	2025	2051	2047
17890	2047	2042	2028	2021	2046	2051	2064	2045	2043	2027	2051	2037
17900	2047	2031	2030	2024	2048	2050	2054	2051	2044	2032	2048	2043
17910	2050	2034	2030	2020	2047	2040	2060	2050	2042	2027	2047	2042
17920	2045	2027	2032	2024	2047	2048	2061	2047	2040	2031	2055	2041
17930	2050	2035	2028	2027	2046	2046	2051	2049	2040	2027	2051	2043
17940	2050	2035	2030	2025	2045	2047	2054	2047	2042	2027	2056	2039
17950	2045	2026	2034	2025	2047	2047	2059	2048	2037	2030	2054	2038
17960	2048	2031	2030	2025	2050	2043	2054	2050	2041	2024	2050	2036
17970	2045	2024	2034	2022	2048	2048	2059	2045	2040	2030	2051	2038
17980	2044	2029	2033	2026	2048	2047	2058	2053	2038	2031	2049	2038
17990	2049	2035	2028	2024	2044	2046	2051	2054	2045	2027	2054	2043
18000	2050	2034	2030	2017	2045	2051	2055	2054	2036	2030	2052	2042
18010	2050	2034	2030	2026	2048	2048	2063	2045	2037	2030	2048	2039
18020	2046	2029	2032	2023	2047	2047	2057	2045	2041	2032	2051	2042
18030	2046	2029	2036	2026	2048	2045	2059	2048	2039	2028	2049	2037
18040	2049	2035	2019	2031	2047	2044	2059	2052	2044	2029	2048	2040
18050	2046	2030	2031	2021	2048	2051	2058	2048	2041	2033	2047	2046
18060	2049	2032	2031	2021	2047	2052	2057	2049	2035	2034	2055	2037
18070	2044	2031	2025	2023	2046	2046	2056	2048	2044	2032	2051	2038
18080	2043	2028	2032	2024	2041	2046	2058	2054	2041	2033	2051	2040
18090	2051	2031	2030	2024	2047	2047	2059	2050	2038	2024	2052	2037
18100	2049	2031	2033	2022	2046	2052	2065	2052	2037	2029	2051	2040
18110	2046	2027	2029	2021	2042	2050	2056	2046	2045	2030	2052	2039
18120	2052	2028	2030	2027	2046	2047	2050	2049	2041	2024	2053	2037
18130	2046	2030	2032	2025	2049	2044	2053	2047	2038	2031	2050	2040
18140	2045	2029	2027	2024	2052	2048	2049	2049	2042	2033	2051	2042
18150	2047	2032	2033	2023	2042	2050	2054	2052	2037	2028	2054	2039
18160	2050	2034	2032	2024	2046	2050	2059	2049	2038	2032	2054	2040
18170	2052	2031	2031	2023	2049	2046	2054	2050	2040	2030	2047	2037
18180	2048	2030	2030	2021	2046	2046	2054	2054	2037	2028	2048	2040
18190	2044	2034	2027	2023	2047	2051	2058	2052	2038	2029	2052	2044
18200	2049	2032	2032	2022	2049	2047	2055	2053	2036	2025	2054	2042
18210	2046	2028	2033	2020	2046	2049	2060	2049	2037	2033	2055	2040
18220	2049	2032	2035	2024	2043	2048	2056	2048	2041	2036	2052	2041
18230	2047	2031	2032	2022	2048	2047	2052	2046	2038	2031	2050	2040
18240	2045	2031	2030	2019	2048	2049	2056	2049	2038	2033	2050	2039
18250	2048	2035	2030	2023	2047	2046	2054	2049	2040	2027	2047	2039
18260	2056	2031	2027	2022	2048	2053	2053	2049	2041	2026	2049	2039
18270	2043	2029	2033	2023	2047	2048	2057	2049	2042	2029	2050	2042
18280	2043	2028	2033	2026	2044	2046	2064	2047	2042	2027	2055	2043
18290	2047	2030	2030	2023	2043	2049	2056	2047	2040	2029	2050	2040
18300	2050	2034	2032	2021	2049	2050	2053	2051	2033	2026	2049	2040
18310	2043	2032	2030	2023	2053	2047	2057	2046	2033	2029	2050	2033
18320	2042	2031	2029	2020	2049	2052	2049	2056	2037	2030	2049	2038
18330	2048	2034	2029	2026	2049	2051	2058	2053	2036	2026	2053	2039
18340	2048	2029	2029	2026	2045	2051	2058	2049	2039	2031	2061	2038
18350	2048	2034	2035	2022	2047	2047	2052	2050	2040	2028	2053	2041
18360	2050	2031	2030	2028	2051	2039	2055	2052	2037	2027	2053	2043
18370	2050	2029	2034	2027	2048	2038	2060	2050	2040	2044	2048	2038
18380	2051	2031	2031	2023	2045	2053	2058	2049	2037	2027	2056	2041
18390	2049	2030	2030	2027	2047	2045	2055	2049	2038	2030	2052	2044
18400	2046	2030	2033	2028	2048	2049	2054	2046	2035	2031	2050	2037
18410	2046	2035	2027	2026	2046	2051	2052	2048	2035	2033	2056	2043
18420	2048	2035	2030	2022	2048	2045	2059	2044	2036	2030	2051	2043
18430	2048	2037	2029	2023	2048	2048	2057	2049	2034	2031	2049	2039
18440	2047	2032	2029	2024	2044	2051	2060	2054	2040	2029	2055	2041
18450	2045	2033	2030	2023	2049	2048	2058	2046	2037	2029	2051	2041
18460	2048	2039	2032	2022	2049	2048	2058	2048	2039	2031	2053	2040
18470	2046	2029	2033	2024	2052	2051	2061	2051	2039	2032	2049	2043
18480	2046	2030	2029	2023	2054	2052	2058	2047	2038	2030	2049	2040
18490	2049	2026	2031	2023	2047	2045	2059	2051	2039	2025	2053	2036
18500	2046	2026	2026	2025	2047	2043	2066	2046	2034	2045	2053	2041
18510	2052	2032	2025	2022	2041	2049	2061	2048	2037	2029	2050	2039
18520	2049	2031	2020	2021	2047	2044	2064	2055	2040	2025	2053	2037
18530	2046	2032	2029	2023	2049	2052	2064	2051	2038	2031	2054	2040
18540	2049	2034	2034	2019	2045	2053	2053	2049	2043	2030	2053	2042
18550	2046	2036	2030	2024	2046	2041	2055	2049	2038	2027	2055	2042
18560	2048	2035	2033	2023	2051	2050	2057	2048	2043	2031	2049	2040
18570	2049	2032	2034	2022	2045	2051	2058	2047	2041	2027	2051	2040
18580	2043	2034	2033	2025	2048	2047	2057	2050	2036	2033	2050	2045
18590	2047	2033	2030	2026	2067	2047	2054	2039	2043	2034	2051	2041
18600	2050	2034	2031	2025	2049	2045	2052	2050	2038	2025	2055	2037
18610	2043	2033	2032	2020	2047	2048	2055	2049	2038	2031	2051	2055
18620	2045	2033	2027	2020	2043	2048	2060	2046	2041	2032	2052	2041
18630	2048	2035	2026	2027	2050	2049	2060	2049	2037	2027	2053	2040
18640	2047	2033	2030	2022	2045	2051	2052	2049	2042	2030	2055	2041
18650	2049	2033	2032	2024	2044	2047	2063	2049	2042	2029	2057	2037
18660	2046	2032	2032	2026	2045	2046	2063	2049	2035	2032	2053	2038
18670	2047	2034	2030	2021	2048	2047	2051	2042	2037	2029	2051	2044
18680	2051	2028	2029	2023	2047	2048	2057	2052	2038	2027	2055	2040
18690	2049	2037	2030	2027	2047	2048	2056	2047	2033	2028	2053	2041
18700	2050	2033	2031	2025	2050	2051	2052	2047	2040	2029	2052	2039
18710	2048	2030	2033	2022	2047	2042	2051	2046	2036	2030	2051	2036
18720	2047	2031	2028	2024	2044	2052	2049	2046	2036	2030	2051	2044
18730	2050	2032	2032	2025	2047	2050	2059	2047	2037	2019	2054	2041
18740	2047	2033	2035	2022	2049	2045	2061	2050	2041	2029	2049	2038
18750	2046	2031	2031	2021	2052	2048	2064	2048	2035	2030	2053	2041
18760	2048	2030	2031	2027	2049	2049	2058	2051	2037	2028	2052	2037
18770	2046	2031	2033	2023	2049	2049	2057	2047	2039	2029	2050	2042
18780	2050	2027	2036	2016	2051	2051	2063	2049	2035	2029	2047	2043
18790	2050	2031	2028	2029	2049	2051	2059	2053	2043	2029	2052	2042
18800	2045	2032	2030	2027	2049	2052	2061	2045	2039	2029	2052	2039
18810	2051	2030	2035	2016	2054	2050	2060	2050	2036	2025	2049	2043
18820	2046	2028	2034	2027	2049	2060	2059	2052	2037	2026	2051	2039
18830	2047	2034	2031	2022	2047	2048	2060	2047	2036	2031	2054	2039
18840	2052	2030	2029	2018	2046	2045	2060	2052	2043	2027	2053	2046
18850	2048	2033	2036	2023	2049	2046	2060	2050	2038	2029	2049	2040
18860	2049	2031	2028	2023	2048	2046	2054	2050	2038	2028	2052	2043
18870	2050	2034	2027	2022	2045	2044	2054	2053	2045	2025	2056	2046
18880	2045	2032	2035	2026	2049	2052	2062	2051	2037	2031	2053	2037
18890	2051	2033	2031	2025	2047	2050	2055	2051	2038	2025	2050	2039
18900	2047	2035	2035	2023	2047	2041	2059	2047	2040	2026	2056	2041
18910	2045	2035	2027	2025	2053	2049	2062	2047	2037	2031	2049	2040
18920	2050	2037	2028	2024	2051	2047	2057	2052	2040	2026	2052	2044
18930	2044	2034	2033	2027	2045	2051	2056	2047	2036	2030	2052	2040
18940	2045	2031	2030	2019	2049	2050	2060	2046	2037	2031	2049	2041
18950	2047	2036	2036	2017	2051	2047	2066	2052	2039	2031	2052	2044
18960	2047	2032	2031	2025	2046	2046	2054	2049	2044	2031	2052	2036
18970	2045	2035	2033	2017	2045	2047	2055	2046	2037	2028	2051	2038
18980	2044	2037	2036	2020	2046	2046	2064	2051	2033	2031	2055	2043
18990	2047	2032	2032	2024	2047	2052	2052	2049	2043	2030	2053	2039
19000	2048	2032	2033	2020	2049	2041	2064	2052	2041	2025	2050	2041
19010	2046	2034	2033	2021	2048	2046	2070	2053	2039	2031	2056	2044
19020	2045	2037	2036	2018	2045	2046	2052	2047	2032	2034	2055	2041
19030	2046	2036	2033	2020	2048	2045	2056	2062	2030	2031	2049	2046
19040	2050	2028	2028	2028	2049	2052	2060	2050	2042	2027	2051	2042
19050	2051	2029	2032	2032	2055	2053	2062	2045	2035	2024	2050	2041
19060	2048	2034	2030	2021	2049	2045	2060	2054	2037	2028	2053	2043
19070	2046	2031	2033	2023	2048	2046	2058	2048	2041	2028	2047	2041
19080	2050	2032	2026	2026	2053	2049	2062	2048	2040	2028	2045	2040
19090	2046	2030	2033	2026	2051	2049	2057	2052	2041	2031	2053	2040
19100	2051	2029	2032	2026	2047	2048	2062	2049	2036	2025	2052	2038
19110	2051	2032	2025	2026	2047	2050	2066	2055	2039	2025	2054	2039
19120	2047	2032	2036	2031	2050	2054	2058	2051	2040	2030	2054	2041
19130	2047	2028	2030	2024	2050	2047	2060	2046	2039	2029	2050	2042
19140	2047	2030	2032	2027	2045	2050	2060	2050	2037	2030	2051	2039
19150	2052	2029	2034	2025	2047	2055	2058	2047	2038	2030	2051	2042
19160	2049	2034	2032	2024	2047	2051	2057	2049	2041	2028	2053	2043
19170	2046	2034	2024	2024	2047	2046	2057	2048	2039	2032	2053	2038
19180	2051	2033	2030	2027	2048	2047	2057	2051	2039	2027	2052	2040
19190	2049	2036	2036	2024	2051	2045	2058	2051	2040	2024	2049	2041
19200	2047	2029	2032	2025	2050	2047	2055	2049	2036	2029	2048	2040
19210	2049	2032	2028	2020	2049	2047	2058	2049	2042	2027	2053	2038
19220	2050	2033	2035	2018	2050	2047	2062	2050	2037	2027	2053	2038
19230	2052	2028	2032	2024	2047	2053	2060	2051	2035	2027	2053	2044
19240	2049	2036	2035	2023	2046	2047	2055	2049	2042	2029	2054	2042
19250	2046	2031	2029	2026	2046	2050	2060	2048	2037	2030	2050	2037
19260	2047	2035	2026	2018	2048	2046	2059	2040	2041	2027	2048	2040
19270	2044	2033	2032	2023	2044	2049	2055	2050	2040	2027	2055	2045
19280	2048	2032	2030	2025	2048	2050	2056	2047	2035	2027	2049	2038
19290	2047	2036	2033	2024	2047	2046	2057	2050	2046	2027	2050	2041
19300	2048	2033	2031	2026	2046	2050	2065	2049	2034	2031	2050	2043
19310	2050	2034	2030	2024	2050	2046	2059	2046	2042	2024	2048	2035
19320	2050	2034	2023	2024	2049	2045	2054	2053	2042	2026	2050	2043
19330	2048	2031	2031	2026	2048	2048	2060	2049	2035	2031	2048	2040
19340	2049	2034	2036	2024	2047	2047	2064	2045	2044	2030	2055	2039
19350	2045	2030	2030	2020	2046	2046	2059	2052	2039	2028	2054	2041
19360	2049	2031	2031	2023	2047	2049	2052	2045	2037	2032	2046	2038
19370	2051	2032	2032	2028	2049	2050	2056	2043	2037	2026	2049	2041
19380	2045	2032	2031	2022	2048	2046	2056	2051	2038	2030	2050	2042
19390	2045	2037	2034	2021	2047	2052	2064	2046	2041	2035	2051	2037
19400	2051	2031	2030	2024	2051	2045	2057	2050	2037	2025	2051	2039
19410	2049	2033	2033	2025	2047	2048	2050	2053	2044	2029	2053	2042
19420	2051	2035	2037	2027	2044	2049	2062	2055	2043	2028	2056	2051
19430	2053	2030	2031	2027	2049	2046	2057	2052	2040	2027	2054	2042
19440	2048	2035	2030	2022	2047	2048	2061	2047	2042	2029	2053	2043
19450	2050	2032	2033	2025	2047	2050	2062	2049	2039	2026	2053	2039
19460	2048	2019	2033	2022	2027	2049	2059	2051	2040	2031	2054	2043
19470	2046	2031	2030	2022	2047	2051	2062	2047	2043	2031	2056	2042
19480	2047	2030	2028	2026	2046	2047	2052	2048	2038	2030	2052	2039
19490	2047	2032	2031	2024	2046	2051	2055	2052	2042	2030	2048	2043
19500	2054	2031	2032	2027	2047	2050	2064	2048	2038	2028	2048	2043
19510	2050	2032	2035	2027	2025	2051	2062	2048	2036	2030	2049	2037
19520	2050	2035	2031	2020	2044	2053	2060	2046	2046	2026	2051	2043
19530	2038	2031	2032	2026	2048	2046	2057	2049	2034	2027	2050	2042
19540	2048	2030	2033	2026	2046	2052	2059	2051	2040	2032	2052	2040
19550	2051	2036	2034	2024	2043	2050	2057	2036	2045	2029	2048	2042
19560	2048	2034	2033	2022	2045	2046	2060	2048	2038	2032	2050	2036
19570	2044	2028	2030	2020	2043	2051	2058	2052	2036	2030	2055	2041
19580	2051	2030	2038	2027	2046	2050	2055	2050	2040	2023	2054	2042
19590	2047	2035	2031	2024	2048	2047	2076	2050	2039	2027	2056	2040
19600	2044	2029	2031	2020	2040	2052	2054	2050	2037	2027	2055	2043
19610	2051	2031	2031	2027	2044	2052	2053	2045	2038	2025	2052	2040
19620	2049	2032	2030	2024	2050	2047	2061	2051	2037	2028	2054	2039
19630	2045	2029	2034	2021	2050	2047	2062	2048	2040	2031	2051	2044
19640	2049	2027	2029	2022	2046	2047	2063	2048	2042	2030	2050	2041
19650	2048	2036	2033	2021	2042	2055	2057	2052	2042	2029	2054	2039
19660	2052	2034	2033	2027	2044	2053	2059	2051	2042	2028	2052	2042
19670	2050	2033	2030	2025	2047	2039	2060	2053	2037	2030	2052	2038
19680	2049	2033	2021	2021	2049	2049	2050	2051	2040	2033	2055	2041
19690	2049	2023	2030	2027	2048	2050	2056	2045	2047	2030	2053	2043
19700	2043	2032	2034	2025	2046	2049	2061	2046	2039	2029	2051	2039
19710	2045	2030	2036	2020	2046	2051	2051	2045	2040	2026	2055	2037
19720	2046	2029	2040	2024	2050	2046	2062	2049	2044	2029	2050	2040
19730	2044	2029	2031	2022	2044	2051	2060	2053	2039	2033	2051	2042
19740	2049	2029	2031	2022	2043	2049	2055	2043	2039	2028	2049	2039
19750	2046	2030	2028	2022	2056	2048	2061	2051	2041	2033	2046	2043
19760	2048	2036	2027	2021	2047	2056	2059	2046	2038	2028	2050	2046
19770	2051	2025	2035	2026	2049	2046	2055	2052	2039	2028	2052	2038
19780	2039	2031	2030	2023	2045	2045	2055	2051	2041	2030	2053	2038
19790	2049	2032	2029	2019	2044	2049	2056	2045	2039	2031	2053	2040
19800	2048	2027	2035	2021	2048	2042	2058	2057	2040	2027	2051	2041
19810	2045	2032	2029	2024	2047	2045	2065	2053	2039	2035	2052	2043
19820	2053	2033	2035	2024	2055	2053	2063	2045	2038	2029	2054	2041
19830	2050	2029	2035	2026	2047	2050	2063	2052	2043	2028	2053	2042
19840	2044	2032	2027	2020	2051	2050	2058	2052	2040	2031	2053	2039
19850	2049	2029	2032	2024	2050	2045	2060	2050	2040	2032	2054	2039
19860	2046	2030	2028	2020	2028	2048	2057	2046	2041	2029	2054	2038
19870	2046	2030	2033	2019	2047	2048	2057	2048	2036	2028	2055	2040
19880	2048	2030	2030	2025	2046	2045	2059	2055	2041	2026	2049	2039
19890	2044	2031	2028	2020	2031	2048	2056	2052	2042	2035	2053	2039
19900	2049	2031	2032	2024	2048	2051	2055	2047	2036	2029	2052	2042
19910	2050	2033	2033	2029	2051	2050	2058	2051	2041	2028	2049	2042
19920	2047	2038	2033	2020	2046	2053	2054	2045	2038	2029	2054	2041
19930	2048	2032	2033	2027	2047	2042	2056	2048	2034	2029	2052	2039
19940	2047	2042	2031	2023	2036	2048	2058	2056	2043	2031	2053	2041
19950	2048	2040	2028	2020	2047	2048	2045	2047	2038	2035	2051	2039
19960	2050	2048	2034	2027	2051	2043	2058	2049	2041	2031	2053	2034
19970	2049	2036	2036	2021	2045	2051	2060	2040	2042	2027	2053	2039
19980	2054	2028	2030	2022	2045	2050	2056	2044	2041	2024	2056	2048
19990	2049	2028	2033	2026	2040	2049	2059	2048	2045	2030	2051	2040
