# Supplementary material for: Geophonino-W: A Wireless Multichannel Seismic Noise Recorder System for Array Measurements
Source: Sensors (Basel). 2019 Sep 21;19(19):4087. doi: 10.3390/s19194087 (PMC6806152; doi:10.3390/s19194087)
Supplement: Supplementary file 1 [file sensors-19-04087-s001.zip › SupplementaryMaterials/DataFiles_LaboratoryTests/3.2.a.Precision_Test/DataRecordedwithGeophoninoW_time_12Ch.txt]

10	1908	1834	1840	1788	1773	1876	1774	1762	1778	1860	1773	1784
20	2044	2017	2014	2004	2023	2033	2042	2030	2027	2027	2034	2036
30	2160	2158	2176	2175	2214	2162	2232	2222	2218	2145	2206	2198
40	2207	2219	2240	2242	2302	2225	2322	2319	2311	2202	2296	2282
50	2171	2175	2187	2181	2230	2175	2244	2251	2236	2153	2246	2227
60	2052	2047	2047	2041	2071	2064	2074	2073	2048	2028	2073	2041
70	1930	1899	1886	1873	1878	1929	1873	1871	1846	1904	1890	1868
80	1897	1848	1830	1809	1804	1877	1800	1790	1778	1866	1817	1814
90	1939	1911	1905	1892	1900	1947	1905	1890	1872	1928	1880	1877
100	2047	2027	2030	2021	2044	2048	2058	2049	2041	2035	2040	2038
110	2153	2140	2145	2144	2179	2141	2206	2199	2199	2136	2204	2198
120	2196	2205	2221	2222	2276	2207	2299	2297	2290	2180	2281	2265
130	2176	2176	2193	2188	2236	2180	2249	2255	2233	2149	2236	2213
140	2070	2063	2061	2053	2084	2073	2085	2090	2065	2042	2087	2063
150	1946	1921	1914	1906	1915	1952	1914	1908	1885	1926	1922	1900
160	1910	1870	1853	1837	1833	1896	1830	1821	1805	1880	1842	1836
170	1937	1905	1900	1885	1893	1944	1899	1881	1872	1926	1885	1878
180	2015	1993	1997	1985	2004	2024	2019	2009	2003	2011	2004	1999
190	2121	2108	2109	2101	2132	2109	2156	2145	2144	2104	2148	2143
200	2170	2173	2188	2189	2234	2178	2255	2250	2242	2156	2234	2217
210	2161	2169	2176	2177	2221	2169	2234	2235	2217	2142	2225	2206
220	2108	2101	2100	2093	2126	2102	2131	2136	2117	2076	2133	2112
230	1999	1984	1984	1975	1998	2015	1998	1999	1976	1985	1999	1977
240	1938	1908	1894	1885	1892	1939	1892	1887	1865	1918	1904	1889
250	1933	1900	1888	1878	1882	1934	1887	1877	1862	1914	1885	1876
260	1969	1941	1944	1933	1948	1981	1956	1942	1931	1965	1936	1930
270	2067	2041	2039	2027	2051	2053	2064	2057	2052	2045	2058	2065
280	2157	2145	2152	2146	2186	2145	2203	2199	2193	2132	2193	2180
290	2188	2196	2210	2213	2258	2193	2276	2269	2255	2166	2252	2231
300	2149	2148	2154	2151	2190	2148	2204	2206	2192	2124	2202	2188
310	2055	2041	2041	2031	2060	2059	2068	2075	2057	2040	2083	2061
320	1952	1934	1930	1921	1938	1973	1934	1929	1905	1942	1934	1909
330	1903	1865	1850	1835	1833	1901	1829	1825	1806	1881	1841	1827
340	1933	1893	1877	1865	1858	1917	1864	1853	1842	1907	1867	1864
350	2028	2004	2002	1988	2006	2023	2019	2006	1999	2007	1998	1997
360	2153	2140	2151	2141	2181	2142	2205	2194	2191	2132	2184	2179
370	2211	2219	2234	2238	2291	2218	2316	2316	2305	2200	2297	2277
380	2178	2188	2199	2207	2253	2191	2269	2276	2255	2164	2268	2237
390	2073	2066	2070	2062	2092	2083	2104	2110	2087	2056	2111	2087
400	1947	1922	1904	1897	1912	1954	1907	1907	1886	1929	1920	1897
410	1890	1848	1832	1813	1810	1879	1802	1792	1772	1861	1806	1798
420	1912	1870	1858	1843	1826	1902	1837	1825	1808	1877	1835	1831
430	2020	1992	1991	1978	1989	2009	2005	1988	1985	2000	1991	1994
440	2147	2145	2162	2153	2199	2155	2219	2212	2210	2139	2191	2187
450	2207	2216	2235	2237	2297	2223	2319	2321	2311	2204	2300	2280
460	2190	2192	2200	2197	2244	2185	2262	2271	2254	2167	2267	2245
470	2082	2076	2077	2074	2105	2086	2114	2121	2094	2059	2115	2087
480	1956	1931	1922	1909	1921	1961	1917	1920	1893	1932	1924	1903
490	1890	1849	1830	1810	1808	1882	1801	1789	1771	1860	1806	1801
500	1914	1872	1861	1847	1841	1910	1849	1830	1817	1893	1841	1837
510	2022	1991	1999	1990	2004	2020	2018	2003	1997	2009	2006	2005
520	2146	2138	2152	2147	2187	2146	2212	2201	2200	2134	2192	2184
530	2210	2216	2228	2227	2283	2211	2303	2307	2297	2195	2289	2275
540	2185	2190	2197	2192	2243	2185	2260	2266	2248	2163	2257	2235
550	2073	2070	2071	2066	2100	2084	2106	2109	2086	2057	2110	2078
560	1947	1924	1913	1901	1910	1954	1897	1903	1880	1924	1917	1893
570	1887	1848	1833	1809	1805	1883	1806	1795	1780	1866	1814	1806
580	1926	1885	1878	1861	1865	1926	1873	1855	1848	1908	1861	1859
590	2038	2010	2014	2004	2020	2033	2037	2019	2017	2023	2021	2021
600	2145	2141	2148	2153	2189	2151	2213	2200	2196	2133	2189	2181
610	2191	2196	2215	2214	2261	2198	2276	2277	2269	2176	2262	2249
620	2166	2173	2176	2172	2218	2166	2233	2236	2221	2144	2231	2216
630	2072	2068	2066	2063	2095	2080	2103	2107	2083	2054	2103	2077
640	1972	1946	1937	1928	1937	1974	1942	1942	1918	1951	1955	1928
650	1913	1874	1864	1848	1847	1913	1853	1846	1823	1894	1859	1845
660	1934	1896	1888	1869	1877	1928	1879	1871	1859	1914	1875	1871
670	2023	1998	2000	1982	2006	2022	2016	2004	1995	2004	1997	1995
680	2111	2100	2108	2108	2132	2114	2152	2144	2135	2096	2132	2122
690	2173	2169	2178	2173	2209	2164	2234	2229	2223	2151	2228	2220
700	2165	2173	2184	2180	2225	2169	2245	2248	2232	2153	2238	2221
710	2107	2105	2110	2103	2145	2115	2151	2156	2139	2089	2149	2129
720	2002	1989	1985	1973	1996	2016	2001	2001	1976	1988	2006	1980
730	1911	1880	1865	1861	1861	1922	1862	1859	1838	1902	1874	1852
740	1910	1867	1855	1838	1834	1898	1837	1833	1807	1886	1837	1831
750	1984	1949	1946	1927	1942	1972	1946	1930	1919	1956	1928	1926
760	2102	2084	2090	2076	2105	2092	2127	2111	2112	2079	2105	2104
770	2193	2196	2208	2208	2251	2190	2279	2273	2269	2180	2264	2254
780	2207	2218	2237	2241	2292	2216	2312	2317	2303	2198	2301	2280
790	2118	2124	2134	2135	2178	2140	2187	2187	2169	2105	2178	2151
800	1981	1962	1951	1939	1956	1984	1947	1961	1932	1959	1972	1949
810	1886	1853	1830	1809	1803	1880	1801	1797	1776	1862	1817	1805
820	1892	1847	1833	1815	1806	1880	1806	1791	1777	1866	1805	1798
830	2003	1967	1962	1942	1953	1983	1967	1952	1949	1976	1953	1958
840	2127	2121	2135	2129	2173	2137	2198	2183	2180	2129	2164	2159
850	2200	2211	2233	2236	2291	2221	2310	2313	2306	2198	2293	2278
860	2195	2202	2211	2214	2257	2198	2277	2283	2269	2176	2278	2261
870	2097	2094	2097	2095	2128	2104	2139	2140	2114	2074	2135	2109
880	1968	1948	1939	1925	1942	1975	1929	1936	1907	1940	1938	1917
890	1897	1843	1828	1806	1800	1876	1799	1781	1774	1864	1818	1813
900	1921	1879	1868	1851	1851	1913	1864	1848	1838	1904	1858	1855
910	2015	1994	2003	2000	2021	2034	2031	2021	2012	2014	2006	1997
920	2136	2120	2133	2125	2163	2131	2186	2180	2175	2121	2169	2167
930	2174	2182	2195	2191	2246	2185	2260	2262	2250	2163	2244	2228
940	2152	2151	2155	2155	2198	2154	2211	2214	2195	2128	2206	2185
950	2087	2075	2073	2066	2095	2077	2100	2100	2082	2054	2108	2086
960	1988	1973	1970	1961	1980	2002	1982	1976	1950	1968	1972	1951
970	1941	1908	1895	1881	1888	1937	1884	1883	1863	1919	1890	1886
980	1952	1918	1908	1895	1903	1949	1913	1904	1897	1939	1915	1908
990	2002	1980	1980	1972	1991	2013	2004	1991	1981	1994	1990	1975
1000	2089	2067	2066	2057	2081	2074	2095	2087	2086	2065	2093	2090
1010	2150	2141	2147	2138	2177	2138	2197	2189	2184	2124	2180	2173
1020	2146	2150	2163	2157	2201	2156	2216	2210	2195	2125	2190	2171
1030	2100	2101	2112	2098	2126	2105	2142	2139	2126	2080	2148	2134
1040	2040	2026	2032	2030	2057	2051	2069	2061	2041	2028	2063	2038
1050	1962	1945	1946	1938	1957	1983	1951	1947	1924	1952	1945	1925
1060	1946	1909	1894	1872	1877	1932	1886	1877	1863	1921	1896	1890
1070	1969	1938	1933	1918	1931	1968	1940	1929	1913	1950	1922	1913
1080	2035	2013	2012	2003	2020	2030	2021	2020	2008	2014	2016	2010
1090	2147	2130	2127	2116	2147	2117	2168	2164	2165	2117	2171	2171
1100	2195	2198	2214	2213	2264	2202	2290	2285	2273	2177	2257	2240
1110	2158	2164	2177	2174	2222	2168	2231	2237	2219	2141	2226	2197
1120	2057	2048	2046	2041	2073	2062	2080	2084	2066	2043	2097	2070
1130	1936	1913	1908	1899	1908	1950	1911	1902	1880	1925	1913	1885
1140	1896	1857	1843	1822	1817	1884	1814	1802	1783	1868	1815	1810
1150	1937	1892	1883	1864	1869	1924	1875	1856	1850	1913	1866	1865
1160	2052	2027	2031	2014	2037	2038	2057	2037	2035	2026	2031	2028
1170	2167	2162	2173	2172	2214	2164	2236	2229	2228	2152	2217	2209
1180	2230	2232	2244	2244	2297	2224	2330	2330	2327	2215	2324	2308
1190	2167	2185	2202	2203	2258	2192	2269	2275	2253	2158	2249	2218
1200	2023	2009	2006	2002	2032	2036	2029	2033	2007	2003	2036	2008
1210	1918	1872	1851	1827	1826	1893	1828	1819	1802	1883	1862	1851
1220	1882	1845	1836	1825	1820	1887	1810	1801	1782	1863	1801	1795
1230	1954	1923	1920	1901	1911	1957	1912	1903	1889	1939	1893	1896
1240	2079	2056	2057	2043	2072	2065	2087	2079	2074	2057	2072	2075
1250	2167	2165	2179	2180	2225	2168	2242	2239	2235	2155	2225	2210
1260	2213	2216	2226	2229	2273	2206	2290	2302	2292	2192	2295	2276
1270	2155	2157	2161	2158	2203	2160	2215	2226	2206	2134	2216	2191
1280	2022	2010	2010	1995	2023	2029	2018	2027	2001	2002	2023	2001
1290	1933	1898	1880	1858	1860	1917	1861	1857	1839	1896	1883	1871
1300	1903	1871	1859	1852	1853	1913	1861	1844	1830	1894	1857	1845
1310	1957	1933	1938	1931	1940	1976	1944	1927	1917	1954	1923	1915
1320	2076	2055	2058	2046	2071	2067	2084	2076	2068	2056	2069	2068
1330	2154	2151	2162	2160	2208	2158	2227	2216	2206	2137	2195	2183
1340	2173	2154	2183	2177	2223	2168	2238	2231	2221	2144	2226	2208
1350	2146	2132	2131	2123	2156	2124	2172	2181	2165	2101	2188	2169
1360	2050	2039	2041	2036	2065	2063	2073	2081	2055	2038	2070	2044
1370	1972	1948	1941	1924	1941	1976	1950	1940	1924	1946	1949	1933
1380	1933	1900	1890	1874	1882	1933	1890	1881	1865	1918	1895	1881
1390	1943	1913	1911	1901	1906	1953	1911	1898	1884	1930	1901	1894
1400	2032	2005	2007	1994	2006	2022	2018	2005	1999	2009	2008	2007
1410	2125	2114	2123	2109	2150	2119	2163	2152	2146	2101	2138	2132
1420	2168	2172	2180	2180	2227	2172	2245	2233	2221	2146	2212	2196
1430	2152	2148	2155	2155	2194	2149	2212	2211	2195	2130	2211	2192
1440	2093	2082	2082	2076	2107	2093	2123	2132	2117	2077	2138	2117
1450	1993	1982	1983	1976	2000	2017	2001	2005	1976	1986	1995	1972
1460	1931	1894	1878	1860	1864	1924	1863	1865	1846	1908	1880	1869
1470	1940	1899	1880	1863	1861	1919	1869	1859	1850	1911	1880	1873
1480	1992	1971	1973	1961	1980	2006	1984	1970	1961	1978	1960	1952
1490	2103	2088	2089	2092	2108	2087	2126	2108	2105	2078	2106	2107
1500	2171	2177	2191	2188	2234	2177	2257	2247	2236	2157	2227	2219
1510	2162	2175	2191	2193	2234	2182	2257	2258	2237	2154	2239	2215
1520	2117	2106	2105	2101	2127	2105	2148	2149	2133	2087	2158	2135
1530	1996	1982	1978	1969	1987	2011	1993	1996	1976	1984	2001	1974
1540	1918	1886	1874	1856	1863	1922	1858	1859	1837	1902	1866	1854
1550	1924	1883	1864	1843	1843	1910	1850	1840	1828	1898	1857	1852
1560	1985	1956	1955	1944	1952	1983	1961	1953	1939	1967	1942	1940
1570	2100	2085	2092	2084	2114	2093	2131	2121	2113	2079	2108	2106
1580	2170	2172	2181	2189	2235	2182	2252	2256	2246	2164	2237	2229
1590	2172	2179	2191	2191	2239	2182	2259	2258	2241	2159	2241	2227
1600	2115	2112	2115	2113	2149	2115	2156	2155	2135	2090	2159	2136
1610	2019	2001	1997	1991	2012	2025	2015	2016	1995	1995	2020	1996
1620	1936	1908	1897	1882	1888	1941	1884	1883	1857	1911	1888	1871
1630	1908	1868	1854	1834	1835	1904	1838	1831	1819	1891	1845	1841
1640	1986	1946	1932	1915	1922	1966	1945	1932	1920	1965	1946	1949
1650	2096	2086	2097	2092	2125	2100	2139	2129	2123	2082	2114	2096
1660	2163	2163	2180	2182	2226	2174	2241	2240	2230	2150	2218	2198
1670	2183	2176	2177	2173	2212	2162	2231	2231	2225	2151	2236	2232
1680	2115	2123	2132	2124	2172	2132	2178	2180	2160	2102	2168	2149
1690	2023	2018	2020	2015	2040	2044	2043	2041	2010	2009	2035	2008
1700	1950	1920	1902	1889	1890	1939	1888	1888	1868	1922	1914	1898
1710	1915	1880	1873	1858	1865	1923	1867	1861	1844	1904	1865	1850
1720	1966	1935	1930	1914	1930	1968	1936	1926	1917	1952	1926	1920
1730	2069	2044	2041	2027	2048	2052	2068	2058	2055	2046	2064	2059
1740	2146	2142	2150	2150	2186	2145	2208	2195	2188	2126	2181	2167
1750	2182	2181	2192	2187	2230	2175	2244	2248	2235	2155	2238	2223
1760	2145	2144	2149	2143	2188	2145	2199	2207	2190	2124	2201	2186
1770	2049	2044	2048	2043	2076	2066	2083	2081	2059	2039	2081	2061
1780	1964	1942	1936	1931	1942	1976	1940	1946	1918	1950	1951	1931
1790	1905	1874	1866	1855	1853	1917	1853	1847	1827	1893	1858	1836
1800	1934	1896	1882	1865	1867	1924	1869	1856	1846	1907	1867	1862
1810	2025	1998	1994	1978	1997	2019	2014	1997	1990	2000	1994	1994
1820	2150	2136	2141	2133	2172	2135	2197	2183	2181	2124	2173	2169
1830	2209	2217	2233	2238	2292	2216	2306	2309	2301	2196	2291	2270
1840	2174	2180	2191	2190	2242	2184	2264	2264	2251	2162	2256	2233
1850	2081	2072	2070	2061	2097	2083	2107	2111	2092	2060	2117	2097
1860	1949	1932	1926	1922	1937	1971	1931	1933	1905	1939	1935	1912
1870	1881	1835	1823	1807	1798	1876	1794	1785	1764	1858	1808	1795
1880	1915	1869	1850	1831	1825	1893	1829	1812	1803	1883	1831	1832
1890	2018	1991	1999	1983	2004	2020	2021	1995	1991	1998	1982	1981
1900	2154	2141	2151	2145	2181	2144	2200	2195	2190	2130	2180	2179
1910	2232	2233	2247	2247	2295	2221	2322	2327	2324	2214	2320	2303
1920	2198	2215	2232	2238	2294	2220	2317	2319	2299	2192	2299	2265
1930	2073	2072	2072	2066	2104	2089	2104	2117	2091	2056	2116	2092
1940	1937	1907	1886	1869	1878	1930	1867	1877	1852	1909	1899	1886
1950	1863	1823	1812	1795	1788	1866	1780	1767	1747	1842	1781	1767
1960	1911	1867	1857	1843	1838	1905	1847	1824	1813	1889	1833	1830
1970	2032	2005	2006	1994	2016	2028	2035	2013	2011	2015	2011	2011
1980	2153	2152	2164	2160	2204	2160	2229	2214	2215	2143	2198	2196
1990	2229	2240	2252	2247	2303	2229	2327	2328	2320	2217	2320	2307
2000	2205	2216	2217	2230	2280	2209	2302	2303	2285	2184	2290	2259
2010	2061	2058	2060	2059	2090	2077	2089	2099	2067	2043	2093	2059
2020	1925	1887	1866	1847	1851	1911	1850	1852	1829	1895	1876	1864
2030	1869	1821	1804	1782	1779	1860	1783	1771	1750	1846	1788	1782
2040	1913	1881	1878	1866	1867	1925	1869	1851	1839	1903	1850	1841
2050	2048	2018	2023	2014	2031	2039	2047	2028	2028	2028	2032	2029
2060	2165	2162	2176	2175	2219	2167	2241	2230	2230	2156	2214	2211
2070	2214	2226	2242	2237	2298	2224	2311	2313	2304	2195	2288	2275
2080	2181	2180	2182	2177	2224	2170	2240	2246	2229	2151	2246	2228
2090	2060	2053	2053	2050	2080	2072	2088	2095	2069	2045	2093	2062
2100	1937	1912	1901	1892	1904	1948	1898	1899	1872	1920	1905	1881
2110	1883	1836	1817	1797	1792	1874	1792	1791	1774	1863	1814	1807
2120	1918	1877	1870	1851	1858	1920	1866	1852	1840	1906	1861	1852
2130	2039	2015	2019	2012	2027	2034	2039	2022	2014	2018	2014	2009
2140	2156	2147	2157	2152	2188	2142	2205	2198	2193	2133	2187	2184
2150	2210	2214	2228	2227	2276	2205	2298	2291	2284	2187	2277	2268
2160	2173	2184	2194	2194	2242	2185	2257	2264	2245	2158	2251	2230
2170	2076	2066	2071	2068	2100	2086	2110	2117	2094	2062	2120	2091
2180	1962	1935	1928	1920	1933	1967	1930	1932	1907	1943	1942	1915
2190	1891	1855	1841	1825	1823	1893	1815	1814	1793	1873	1826	1815
2200	1911	1863	1855	1836	1838	1904	1843	1831	1819	1891	1841	1832
2210	2009	1975	1968	1956	1969	1993	1979	1966	1962	1984	1970	1972
2220	2148	2137	2142	2138	2171	2134	2189	2178	2180	2127	2175	2168
2230	2212	2229	2249	2255	2309	2232	2332	2329	2316	2206	2300	2279
2240	2181	2189	2202	2203	2249	2191	2263	2270	2252	2166	2261	2244
2250	2084	2076	2074	2064	2099	2082	2107	2115	2095	2061	2121	2097
2260	1959	1937	1930	1921	1935	1972	1933	1930	1913	1939	1938	1908
2270	1899	1857	1840	1826	1820	1891	1816	1807	1789	1871	1828	1812
2280	1915	1872	1859	1841	1843	1906	1848	1837	1824	1891	1844	1839
2290	2018	1985	1984	1967	1983	2005	1997	1983	1980	1995	1982	1984
2300	2142	2129	2141	2134	2174	2136	2198	2183	2182	2125	2177	2169
2310	2207	2214	2233	2238	2288	2215	2310	2307	2300	2196	2292	2274
2320	2177	2186	2196	2198	2245	2186	2253	2258	2241	2158	2248	2225
2330	2069	2059	2058	2047	2080	2068	2084	2090	2059	2044	2088	2070
2340	1964	1936	1927	1913	1925	1963	1923	1923	1902	1939	1936	1918
2350	1913	1878	1866	1853	1855	1915	1853	1840	1822	1887	1852	1837
2360	1954	1917	1907	1894	1896	1943	1903	1892	1882	1933	1901	1891
2370	2045	2022	2024	2014	2036	2042	2052	2042	2037	2032	2040	2035
2380	2136	2110	2137	2129	2173	2135	2195	2187	2186	2125	2176	2169
2390	2169	2171	2181	2182	2225	2173	2241	2245	2232	2150	2231	2210
2400	2128	2124	2125	2126	2158	2124	2166	2169	2154	2102	2172	2151
2410	2055	2043	2036	2032	2055	2052	2061	2059	2042	2031	2064	2048
2420	1987	1965	1961	1950	1968	1993	1971	1966	1943	1964	1962	1946
2430	1977	1936	1929	1911	1922	1961	1930	1918	1905	1942	1922	1921
2440	1985	1959	1959	1962	1967	1991	1977	1966	1957	1975	1971	1960
2450	2028	2013	2010	2014	2032	2041	2047	2041	2024	2024	2036	2024
2460	2090	2074	2073	2063	2091	2079	2104	2105	2092	2068	2099	2092
2470	2121	2112	2113	2106	2144	2112	2156	2152	2139	2095	2144	2131
2480	2122	2116	2118	2114	2144	2115	2160	2155	2142	2091	2148	2131
2490	2082	2071	2070	2062	2088	2077	2099	2098	2069	2054	2097	2086
2500	2039	2019	2018	2005	2026	2033	2037	2036	2021	2018	2041	2029
2510	2008	1991	1994	1986	2010	2022	2019	2013	1999	2001	2013	1996
2520	1989	1972	1970	1966	1984	2007	1990	1984	1962	1980	1981	1965
2530	1999	1972	1968	1957	1968	1995	1978	1968	1955	1977	1976	1970
2540	2029	2005	2007	1993	2013	2021	2018	2010	1999	2006	2010	2005
2550	2091	2070	2072	2056	2083	2072	2091	2084	2075	2055	2079	2074
2560	2141	2127	2130	2120	2158	2122	2177	2156	2158	2107	2160	2151
2570	2129	2124	2133	2137	2176	2142	2194	2191	2179	2115	2179	2153
2580	2085	2072	2077	2073	2105	2092	2119	2118	2105	2068	2120	2099
2590	2003	1988	1987	1978	2000	2017	2006	2008	1983	1993	2007	1987
2600	1942	1912	1906	1888	1899	1948	1896	1895	1875	1927	1904	1891
2610	1956	1920	1908	1892	1893	1940	1903	1890	1876	1930	1904	1901
2620	2030	2005	2005	1991	2009	2022	2021	2002	1992	1999	1994	1990
2630	2119	2107	2115	2107	2139	2112	2152	2143	2135	2092	2126	2127
2640	2173	2174	2188	2180	2228	2173	2252	2245	2238	2157	2231	2221
2650	2142	2151	2166	2177	2214	2165	2227	2231	2208	2136	2208	2182
2660	2048	2033	2035	2028	2050	2055	2055	2062	2044	2030	2072	2050
2670	1967	1935	1919	1904	1909	1956	1918	1917	1895	1941	1940	1926
2680	1925	1893	1886	1873	1882	1935	1882	1873	1850	1909	1869	1853
2690	1978	1938	1928	1908	1915	1957	1922	1907	1901	1948	1918	1923
2700	2088	2067	2071	2061	2083	2072	2100	2087	2086	2063	2088	2087
2710	2143	2152	2175	2183	2230	2174	2242	2237	2222	2140	2202	2179
2720	2154	2154	2161	2154	2197	2151	2205	2210	2198	2134	2206	2192
2730	2087	2074	2072	2060	2100	2083	2111	2116	2097	2067	2119	2099
2740	1998	1978	1976	1966	1983	2007	1993	1990	1963	1982	1988	1965
2750	1968	1935	1922	1906	1910	1953	1908	1905	1892	1936	1922	1912
2760	1982	1948	1944	1931	1941	1977	1950	1944	1931	1962	1949	1940
2770	2041	2025	2030	2018	2044	2045	2061	2044	2036	2031	2038	2031
2780	2098	2087	2097	2087	2123	2103	2136	2133	2124	2087	2126	2117
2790	2114	2105	2108	2105	2137	2113	2154	2153	2139	2096	2151	2132
2800	2071	2083	2083	2078	2105	2088	2114	2108	2092	2061	2105	2086
2810	2036	2025	2028	2013	2039	2045	2039	2041	2022	2017	2038	2021
2820	2005	1984	1980	1963	1982	2002	1987	1981	1964	1983	1986	1977
2830	2025	1997	1993	1981	1996	2011	2009	2000	1991	2002	2009	2005
2840	2064	2050	2058	2053	2082	2072	2098	2092	2081	2055	2083	2067
2850	2067	2060	2070	2066	2094	2088	2107	2109	2088	2058	2091	2068
2860	2047	2020	2014	2002	2024	2035	2030	2036	2022	2022	2048	2036
2870	2034	2007	1999	1981	2006	2022	2017	2013	2002	2009	2024	2010
2880	2029	2015	2019	2011	2032	2039	2034	2027	2005	2008	2017	1997
2890	2056	2036	2032	2018	2038	2041	2045	2037	2026	2024	2043	2037
2900	2093	2077	2079	2067	2099	2081	2120	2111	2106	2074	2114	2112
2910	2092	2099	2117	2117	2159	2128	2176	2168	2150	2095	2145	2121
2920	2052	2045	2049	2047	2077	2072	2085	2086	2065	2054	2081	2056
2930	1997	1965	1953	1944	1952	1980	1956	1963	1947	1977	1986	1972
2940	1972	1944	1938	1925	1937	1971	1937	1937	1914	1949	1931	1915
2950	1994	1964	1960	1945	1959	1992	1963	1953	1939	1967	1948	1940
2960	2072	2039	2026	2008	2024	2033	2039	2029	2029	2032	2051	2053
2970	2146	2140	2148	2149	2184	2140	2203	2195	2198	2128	2187	2175
2980	2159	2175	2198	2205	2258	2196	2273	2274	2257	2165	2246	2224
2990	2101	2102	2104	2102	2140	2116	2149	2155	2137	2091	2158	2137
3000	1985	1969	1962	1954	1972	1996	1972	1972	1951	1971	1987	1964
3010	1914	1883	1874	1860	1862	1916	1859	1850	1829	1895	1863	1845
3020	1944	1899	1880	1863	1862	1919	1861	1849	1837	1905	1864	1859
3030	2031	1999	1994	1978	1993	2009	2006	1992	1986	1998	1991	1990
3040	2142	2134	2143	2134	2177	2136	2198	2189	2188	2125	2177	2171
3050	2200	2206	2220	2224	2274	2207	2298	2300	2291	2192	2290	2270
3060	2153	2157	2170	2172	2221	2172	2235	2241	2222	2145	2225	2203
3070	2022	2016	2013	2012	2037	2045	2037	2044	2015	2013	2046	2017
3080	1910	1870	1854	1837	1839	1906	1838	1834	1811	1886	1861	1851
3090	1897	1855	1837	1818	1811	1883	1813	1796	1782	1868	1816	1813
3100	1984	1959	1956	1949	1956	1984	1964	1942	1936	1965	1939	1936
3110	2115	2106	2116	2114	2144	2115	2160	2143	2141	2097	2127	2121
3120	2187	2183	2203	2201	2253	2193	2274	2270	2262	2172	2251	2238
3130	2175	2181	2188	2183	2231	2179	2252	2259	2249	2162	2257	2238
3140	2097	2090	2090	2089	2126	2100	2132	2138	2116	2079	2143	2109
3150	1979	1955	1946	1940	1954	1983	1952	1956	1929	1959	1963	1937
3160	1919	1877	1856	1837	1835	1902	1834	1830	1814	1890	1853	1849
3170	1943	1910	1902	1884	1888	1940	1898	1881	1870	1924	1892	1891
3180	2038	2023	2032	2025	2049	2048	2063	2044	2033	2026	2030	2024
3190	2127	2125	2135	2135	2172	2134	2184	2176	2166	2112	2162	2146
3200	2148	2145	2152	2145	2189	2148	2206	2203	2192	2130	2200	2187
3210	2120	2110	2114	2107	2144	2117	2158	2157	2144	2095	2157	2141
3220	2061	2046	2044	2037	2065	2062	2076	2075	2056	2037	2077	2055
3230	1999	1974	1967	1959	1976	1998	1976	1979	1960	1977	1987	1967
3240	1974	1941	1934	1922	1931	1969	1939	1931	1918	1955	1944	1932
3250	2004	1974	1969	1957	1973	1997	1982	1974	1964	1984	1977	1974
3260	2050	2034	2036	2026	2057	2053	2065	2057	2047	2033	2048	2037
3270	2077	2064	2070	2067	2096	2083	2113	2098	2087	2064	2095	2079
3280	2090	2075	2076	2064	2097	2081	2103	2101	2090	2067	2104	2096
3290	2093	2084	2087	2082	2113	2088	2117	2112	2103	2071	2112	2103
3300	2075	2073	2076	2071	2108	2090	2119	2111	2089	2059	2094	2079
3310	2046	2028	2023	2011	2035	2042	2045	2041	2028	2024	2051	2035
3320	2044	2016	2010	1997	2013	2021	2024	2024	2017	2018	2043	2033
3330	2034	2022	2027	2025	2050	2049	2059	2057	2036	2023	2035	2013
3340	2005	1986	1984	1975	1997	2016	2002	2000	1981	1991	1994	1976
3350	2003	1967	1956	1939	1949	1981	1956	1955	1943	1975	1977	1973
3360	2036	2015	2015	2007	2027	2033	2037	2025	2016	2015	2023	2016
3370	2099	2091	2099	2095	2124	2099	2137	2123	2115	2075	2111	2101
3380	2129	2128	2134	2124	2162	2133	2178	2172	2160	2106	2162	2154
3390	2109	2106	2111	2103	2143	2114	2161	2156	2139	2093	2147	2134
3400	2069	2057	2060	2052	2083	2072	2093	2096	2079	2052	2097	2079
3410	2008	1992	1986	1985	2005	2019	2009	2009	1993	1996	2014	1991
3420	1958	1936	1919	1908	1920	1959	1919	1916	1894	1936	1917	1899
3430	1945	1910	1896	1875	1881	1936	1884	1878	1863	1920	1887	1882
3440	2000	1966	1958	1943	1956	1985	1969	1958	1953	1978	1967	1967
3450	2102	2084	2093	2081	2110	2090	2124	2112	2110	2076	2108	2105
3460	2193	2197	2211	2209	2256	2189	2275	2265	2264	2173	2250	2242
3470	2190	2208	2228	2233	2286	2214	2302	2303	2287	2182	2276	2254
3480	2096	2095	2098	2093	2131	2107	2138	2144	2121	2073	2143	2121
3490	1976	1953	1937	1927	1939	1973	1944	1943	1923	1953	1967	1947
3500	1887	1853	1844	1835	1832	1901	1830	1824	1794	1870	1826	1803
3510	1898	1851	1838	1817	1811	1884	1809	1797	1777	1869	1804	1800
3520	1998	1957	1951	1927	1942	1976	1957	1944	1942	1973	1950	1953
3530	2136	2124	2139	2132	2173	2134	2199	2181	2184	2124	2168	2161
3540	2241	2251	2272	2275	2328	2243	2351	2347	2341	2223	2325	2307
3550	2229	2237	2254	2255	2309	2229	2326	2336	2321	2207	2322	2298
3560	2102	2104	2108	2101	2142	2115	2150	2154	2128	2083	2143	2123
3570	1927	1911	1903	1889	1905	1950	1899	1903	1865	1916	1907	1881
3580	1827	1777	1756	1736	1719	1823	1715	1707	1685	1808	1739	1726
3590	1875	1821	1804	1781	1765	1851	1768	1745	1740	1846	1771	1774
3600	2028	1999	2007	1995	2014	2026	2027	2007	2006	2012	1991	1989
3610	2196	2194	2208	2202	2249	2191	2277	2268	2263	2178	2245	2238
3620	2262	2273	2293	2291	2351	2262	2380	2381	2374	2244	2368	2350
3630	2197	2212	2225	2231	2282	2215	2289	2312	2292	2188	2302	2269
3640	2060	2054	2054	2050	2079	2070	2077	2085	2062	2038	2089	2056
3650	1908	1879	1863	1847	1854	1915	1841	1843	1815	1887	1856	1834
3660	1852	1805	1788	1762	1756	1846	1749	1739	1717	1826	1761	1753
3670	1932	1888	1877	1860	1856	1914	1857	1841	1833	1907	1857	1860
3680	2072	2058	2064	2059	2072	2071	2103	2083	2083	2060	2071	2066
3690	2188	2191	2209	2207	2259	2198	2281	2273	2266	2177	2249	2237
3700	2209	2214	2229	2224	2281	2212	2301	2307	2292	2193	2295	2275
3710	2118	2119	2128	2128	2168	2132	2179	2184	2162	2107	2185	2154
3720	2014	1995	1983	1974	1991	2006	1989	1992	1969	1986	2013	1992
3730	1944	1911	1897	1880	1885	1934	1881	1879	1861	1916	1891	1875
3740	1940	1908	1898	1880	1885	1939	1891	1878	1864	1919	1885	1877
3750	2025	1997	1996	1982	2000	2011	2009	1995	1987	1998	2003	1991
3760	2079	2078	2094	2096	2128	2107	2143	2130	2117	2078	2111	2088
3770	2097	2094	2103	2101	2135	2123	2144	2147	2132	2091	2140	2121
3780	2094	2075	2075	2062	2093	2084	2102	2108	2096	2073	2116	2110
3790	2069	2053	2056	2044	2074	2067	2090	2086	2068	2048	2083	2066
3800	2049	2035	2035	2027	2049	2052	2056	2048	2031	2024	2047	2029
3810	2045	2016	2007	1996	2013	2022	2021	2014	2009	2015	2034	2025
3820	2068	2046	2048	2034	2059	2055	2074	2066	2059	2042	2071	2061
3830	2055	2055	2068	2066	2104	2085	2107	2102	2083	2053	2080	2058
3840	2023	2006	2004	1994	2016	2029	2018	2019	1999	2008	2031	2017
3850	1989	1961	1952	1942	1951	1985	1958	1940	1939	1970	1972	1963
3860	1984	1957	1961	1952	1968	1993	1972	1963	1949	1973	1964	1955
3870	2054	2028	2026	2012	2034	2039	2045	2035	2025	2026	2036	2036
3880	2115	2104	2110	2098	2136	2108	2152	2143	2133	2091	2131	2120
3890	2165	2159	2167	2167	2207	2155	2222	2223	2213	2139	2213	2199
3900	2158	2161	2165	2166	2212	2160	2225	2230	2217	2136	2222	2198
3910	2041	2036	2044	2042	2078	2071	2079	2085	2061	2037	2077	2047
3920	1939	1903	1886	1864	1870	1927	1867	1868	1847	1912	1898	1889
3930	1891	1849	1834	1817	1815	1889	1819	1807	1790	1875	1830	1822
3940	1929	1902	1901	1894	1901	1949	1905	1879	1865	1917	1874	1866
3950	2065	2036	2034	2017	2035	2041	2048	2030	2031	2032	2037	2050
3960	2213	2205	2216	2206	2256	2192	2289	2277	2282	2188	2268	2266
3970	2257	2282	2315	2322	2391	2285	2413	2412	2392	2249	2364	2331
3980	2169	2179	2179	2181	2225	2175	2234	2250	2226	2147	2247	2216
3990	2007	1978	1964	1951	1970	1995	1970	1986	1966	1982	2013	1990
4000	1842	1814	1804	1789	1790	1870	1780	1777	1748	1839	1783	1761
4010	1836	1781	1758	1732	1714	1819	1707	1694	1681	1809	1724	1727
4020	1945	1897	1888	1872	1867	1924	1878	1854	1850	1918	1869	1877
4030	2120	2109	2127	2120	2153	2123	2175	2152	2154	2105	2132	2127
4040	2280	2297	2322	2323	2387	2281	2416	2409	2408	2264	2378	2371
4050	2273	2299	2327	2337	2406	2300	2435	2440	2423	2272	2407	2378
4060	2128	2134	2139	2141	2185	2144	2191	2203	2175	2114	2202	2166
4070	1939	1908	1891	1891	1887	1937	1880	1891	1858	1915	1914	1887
4080	1810	1756	1724	1705	1688	1800	1675	1674	1647	1777	1696	1684
4090	1842	1777	1754	1722	1702	1810	1700	1684	1672	1804	1707	1717
4100	2008	1972	1966	1951	1964	2001	1983	1961	1964	1990	1963	1974
4110	2196	2204	2228	2233	2283	2212	2306	2293	2288	2192	2258	2248
4120	2274	2298	2325	2337	2401	2297	2423	2422	2411	2267	2394	2377
4130	2208	2220	2234	2240	2296	2219	2314	2327	2310	2204	2323	2304
4140	2057	2055	2055	2048	2080	2072	2083	2091	2062	2039	2088	2061
4150	1906	1875	1857	1842	1842	1907	1830	1832	1802	1878	1848	1823
4160	1851	1790	1766	1744	1727	1827	1720	1711	1700	1812	1741	1736
4170	1922	1870	1859	1839	1835	1902	1841	1824	1814	1891	1830	1829
4180	2075	2056	2060	2054	2079	2073	2101	2084	2084	2062	2066	2069
4190	2202	2204	2223	2222	2277	2209	2303	2297	2301	2196	2278	2267
4200	2218	2231	2250	2255	2312	2234	2330	2335	2321	2209	2318	2300
4210	2120	2128	2135	2138	2179	2141	2190	2200	2175	2113	2193	2148
4220	1994	1974	1965	1951	1969	1996	1974	1973	1951	1973	1990	1973
4230	1921	1882	1868	1847	1860	1910	1845	1835	1816	1888	1851	1839
4240	1935	1901	1892	1876	1879	1929	1880	1864	1849	1910	1869	1858
4250	2025	1999	1996	1986	2002	2014	2008	1996	1988	1999	1993	1987
4260	2103	2093	2100	2092	2120	2105	2139	2135	2128	2087	2122	2111
4270	2141	2135	2143	2136	2179	2143	2203	2203	2193	2130	2196	2183
4280	2114	2114	2120	2119	2159	2130	2174	2172	2160	2110	2174	2151
4290	2037	2026	2031	2027	2055	2058	2060	2063	2038	2032	2063	2040
4300	1996	1966	1955	1941	1954	1982	1953	1950	1934	1963	1967	1960
4310	1998	1973	1968	1948	1969	1989	1970	1957	1943	1967	1956	1948
4320	2041	2021	2021	2012	2033	2039	2042	2028	2016	2017	2021	2014
4330	2112	2093	2097	2088	2113	2089	2126	2119	2113	2082	2127	2116
4340	2102	2101	2113	2114	2153	2125	2166	2165	2148	2096	2148	2124
4350	2041	2036	2040	2031	2062	2063	2070	2073	2056	2040	2077	2060
4360	1992	1967	1955	1941	1960	1991	1969	1967	1954	1982	1990	1976
4370	1964	1935	1931	1918	1929	1970	1935	1929	1909	1951	1934	1920
4380	2027	1999	1991	1977	1986	2003	1996	1983	1973	1993	1992	1990
4390	2114	2100	2104	2094	2125	2101	2137	2128	2120	2077	2116	2106
4400	2165	2167	2179	2176	2218	2165	2233	2229	2221	2138	2213	2199
4410	2151	2158	2167	2168	2212	2161	2226	2229	2219	2142	2225	2205
4420	2050	2046	2053	2056	2087	2076	2091	2100	2068	2048	2096	2065
4430	1934	1906	1894	1884	1890	1942	1883	1891	1862	1920	1909	1892
4440	1891	1843	1822	1800	1795	1876	1797	1791	1778	1863	1816	1810
4450	1946	1905	1895	1876	1881	1935	1889	1873	1860	1916	1870	1863
4460	2085	2072	2065	2051	2069	2064	2087	2072	2072	2060	2070	2069
4470	2229	2232	2251	2251	2300	2221	2330	2321	2322	2210	2301	2293
4480	2251	2276	2302	2312	2376	2276	2394	2398	2380	2241	2359	2332
4490	2146	2155	2154	2156	2200	2153	2208	2221	2200	2128	2225	2203
4500	1968	1950	1939	1932	1947	1978	1948	1955	1927	1956	1975	1948
4510	1827	1785	1766	1748	1735	1833	1724	1722	1691	1810	1747	1730
4520	1846	1788	1760	1736	1715	1817	1713	1695	1682	1807	1722	1728
4530	1976	1939	1938	1921	1929	1967	1941	1920	1916	1952	1911	1913
4540	2169	2164	2180	2171	2216	2166	2239	2225	2226	2149	2198	2197
4550	2301	2316	2339	2344	2409	2300	2438	2441	2438	2285	2414	2397
4560	2260	2282	2305	2315	2380	2281	2404	2412	2395	2253	2389	2354
4570	2084	2085	2082	2079	2117	2100	2119	2136	2103	2066	2136	2107
4580	1890	1855	1825	1810	1812	1885	1804	1810	1784	1864	1842	1827
4590	1797	1743	1720	1696	1676	1789	1665	1653	1631	1771	1680	1673
4600	1876	1829	1810	1789	1772	1855	1771	1746	1740	1847	1763	1776
4610	2076	2051	2055	2046	2070	2060	2086	2063	2066	2050	2048	2059
4620	2227	2245	2268	2272	2334	2249	2360	2345	2341	2219	2303	2291
4630	2271	2284	2300	2305	2364	2273	2395	2401	2395	2256	2390	2374
4640	2187	2191	2205	2204	2251	2191	2270	2285	2268	2169	2283	2252
4650	2001	1992	1991	1989	2013	2028	2006	2020	1984	1989	2011	1975
4660	1868	1817	1789	1762	1753	1844	1744	1747	1730	1830	1780	1770
4670	1860	1798	1773	1747	1733	1829	1731	1718	1709	1821	1748	1751
4680	1976	1947	1948	1933	1942	1972	1945	1923	1917	1951	1913	1914
4690	2148	2144	2155	2152	2188	2141	2207	2192	2190	2129	2169	2171
4700	2223	2237	2260	2266	2323	2243	2352	2356	2338	2221	2319	2306
4710	2172	2192	2207	2212	2266	2202	2286	2291	2271	2174	2275	2251
4720	2055	2050	2050	2048	2077	2073	2089	2099	2075	2050	2104	2078
4730	1942	1908	1898	1886	1890	1939	1889	1891	1864	1918	1905	1881
4740	1909	1864	1842	1824	1816	1886	1809	1800	1781	1869	1813	1808
4750	1973	1937	1923	1901	1907	1950	1914	1899	1890	1939	1900	1902
4760	2086	2068	2070	2057	2087	2076	2104	2087	2085	2057	2080	2075
4770	2165	2168	2182	2181	2224	2170	2242	2237	2231	2155	2226	2217
4780	2164	2173	2187	2191	2240	2184	2259	2265	2248	2166	2251	2232
4790	2073	2075	2082	2078	2115	2096	2124	2128	2104	2071	2124	2104
4800	1970	1946	1937	1927	1941	1973	1943	1944	1921	1952	1956	1942
4810	1930	1893	1882	1866	1870	1925	1872	1863	1843	1902	1872	1858
4820	1970	1936	1926	1911	1917	1956	1915	1903	1887	1934	1898	1889
4830	2080	2052	2050	2034	2055	2042	2070	2061	2052	2044	2051	2051
4840	2173	2171	2184	2175	2222	2167	2243	2237	2232	2151	2218	2206
4850	2169	2179	2196	2199	2248	2189	2264	2268	2251	2165	2250	2228
4860	2080	2072	2074	2075	2109	2093	2119	2130	2109	2077	2145	2119
4870	1969	1944	1937	1930	1939	1974	1940	1947	1924	1960	1967	1951
4880	1907	1874	1864	1845	1850	1912	1845	1834	1810	1886	1841	1833
4890	1943	1908	1900	1874	1884	1935	1886	1867	1854	1913	1873	1869
4900	2047	2024	2026	2015	2033	2037	2042	2026	2018	2016	2016	2011
4910	2164	2155	2165	2159	2194	2151	2209	2203	2199	2135	2189	2181
4920	2228	2230	2243	2239	2295	2220	2318	2321	2316	2210	2308	2291
4930	2152	2162	2176	2180	2235	2181	2251	2262	2236	2152	2242	2209
4940	1994	1980	1974	1967	1988	2012	1990	2002	1973	1988	2019	1993
4950	1891	1842	1818	1802	1792	1871	1789	1791	1776	1866	1839	1829
4960	1885	1849	1840	1824	1819	1890	1815	1799	1781	1866	1803	1795
4970	1987	1963	1963	1948	1959	1986	1963	1938	1926	1958	1924	1922
4980	2131	2114	2122	2110	2140	2111	2157	2146	2144	2100	2140	2141
4990	2220	2227	2248	2251	2303	2225	2330	2324	2319	2204	2305	2288
5000	2222	2236	2254	2261	2315	2235	2336	2339	2324	2209	2323	2297
5010	2099	2098	2102	2101	2140	2114	2152	2163	2136	2090	2161	2130
5020	1924	1892	1877	1861	1868	1929	1863	1875	1849	1909	1899	1878
5030	1855	1797	1772	1744	1729	1827	1730	1722	1707	1821	1762	1759
5040	1910	1864	1851	1836	1830	1896	1832	1813	1802	1876	1817	1812
5050	2056	2034	2039	2029	2050	2044	2054	2029	2033	2028	2020	2020
5060	2192	2196	2216	2215	2259	2198	2292	2274	2273	2181	2251	2243
5070	2212	2231	2251	2262	2322	2241	2351	2348	2334	2216	2321	2298
5080	2155	2155	2159	2158	2197	2154	2213	2218	2203	2134	2230	2210
5090	2037	2022	2018	2013	2038	2043	2041	2048	2028	2020	2059	2032
5100	1916	1887	1877	1863	1870	1924	1860	1863	1834	1899	1866	1842
5110	1895	1838	1818	1791	1781	1863	1782	1763	1754	1853	1795	1795
5120	1967	1930	1920	1905	1909	1950	1916	1899	1900	1939	1911	1909
5130	2097	2085	2101	2099	2128	2104	2140	2127	2123	2080	2108	2100
5140	2200	2202	2217	2215	2264	2205	2294	2279	2278	2185	2267	2259
5150	2181	2191	2206	2208	2264	2201	2293	2290	2274	2181	2277	2255
5160	2077	2075	2080	2078	2111	2095	2115	2127	2103	2069	2131	2107
5170	1977	1956	1935	1925	1932	1967	1935	1939	1919	1951	1962	1945
5180	1929	1889	1878	1864	1866	1923	1869	1857	1837	1899	1862	1846
5190	1956	1924	1913	1895	1902	1946	1901	1884	1868	1921	1877	1872
5200	2048	2020	2015	2000	2018	2026	2029	2018	2018	2019	2021	2021
5210	2136	2128	2139	2134	2175	2136	2194	2192	2188	2123	2180	2168
5220	2163	2172	2187	2190	2235	2180	2252	2255	2249	2162	2244	2227
5230	2129	2125	2135	2134	2175	2139	2195	2201	2189	2120	2201	2184
5240	2021	2013	2019	2014	2045	2047	2043	2049	2020	2018	2044	2020
5250	1928	1897	1886	1873	1874	1928	1862	1862	1837	1901	1876	1861
5260	1940	1890	1870	1852	1842	1906	1843	1832	1821	1893	1856	1854
5270	2021	1993	1994	1979	1996	2010	2003	1982	1975	1988	1968	1964
5280	2126	2109	2123	2110	2148	2114	2170	2151	2150	2103	2134	2130
5290	2182	2176	2185	2181	2228	2175	2260	2259	2255	2169	2257	2239
5300	2138	2144	2157	2161	2207	2160	2226	2232	2219	2137	2225	2198
5310	2044	2033	2032	2028	2055	2058	2062	2072	2053	2035	2077	2057
5320	1948	1918	1903	1887	1897	1946	1896	1901	1877	1928	1912	1899
5330	1917	1881	1871	1849	1851	1910	1844	1832	1815	1886	1839	1834
5340	1986	1957	1943	1939	1950	1976	1951	1931	1920	1949	1921	1916
5350	2080	2066	2068	2065	2091	2078	2107	2088	2080	2055	2073	2068
5360	2175	2166	2175	2173	2213	2165	2241	2232	2230	2156	2225	2222
5370	2188	2195	2218	2207	2277	2207	2300	2304	2291	2190	2284	2264
5380	2107	2105	2113	2112	2151	2124	2160	2171	2148	2097	2167	2135
5390	1984	1953	1935	1920	1927	1964	1931	1940	1917	1951	1966	1950
5400	1901	1857	1844	1824	1822	1895	1828	1820	1803	1877	1838	1826
5410	1926	1890	1882	1862	1866	1920	1863	1848	1831	1898	1844	1837
5420	2019	1997	1995	1981	1998	2013	2009	1990	1977	1977	1975	1973
5430	2121	2111	2119	2116	2151	2118	2175	2163	2161	2106	2156	2149
5440	2201	2202	2220	2221	2267	2201	2290	2290	2287	2189	2281	2268
5450	2177	2188	2209	2211	2265	2203	2288	2288	2271	2174	2266	2242
5460	2069	2063	2064	2058	2094	2081	2100	2112	2083	2058	2110	2088
5470	1955	1924	1906	1890	1897	1943	1895	1899	1873	1925	1921	1903
5480	1900	1863	1846	1833	1827	1896	1822	1814	1793	1870	1822	1804
5490	1936	1898	1889	1872	1872	1926	1876	1857	1845	1905	1856	1852
5500	2040	2013	2011	1992	2012	2026	2037	2019	2018	2023	2021	2026
5510	2149	2148	2161	2160	2204	2158	2230	2222	2217	2140	2203	2192
5520	2193	2201	2217	2221	2268	2204	2288	2289	2279	2182	2276	2256
5530	2149	2145	2151	2147	2186	2147	2199	2210	2199	2131	2220	2200
5540	2034	2029	2034	2026	2052	2055	2053	2060	2033	2024	2056	2020
5550	1947	1918	1906	1889	1897	1945	1890	1888	1859	1916	1891	1876
5560	1916	1878	1857	1844	1835	1901	1833	1824	1804	1884	1840	1831
5570	1967	1933	1927	1915	1920	1961	1931	1913	1903	1943	1912	1906
5580	2066	2044	2052	2040	2068	2066	2086	2074	2074	2053	2068	2060
5590	2150	2143	2154	2151	2196	2155	2219	2221	2215	2148	2210	2199
5600	2165	2169	2183	2182	2233	2178	2255	2261	2249	2164	2251	2228
5610	2101	2111	2117	2119	2154	2123	2170	2171	2152	2098	2169	2139
5620	2011	1997	1992	1983	2004	2020	2008	2002	1977	1987	2008	1986
5630	1951	1918	1902	1883	1887	1937	1885	1874	1854	1910	1885	1874
5640	1954	1921	1912	1893	1899	1944	1901	1880	1867	1924	1885	1877
5650	2013	1988	1992	1982	1996	2013	2005	1992	1982	1996	1990	1982
5660	2092	2079	2083	2082	2105	2093	2124	2119	2115	2081	2121	2113
5670	2150	2141	2150	2144	2187	2148	2220	2211	2213	2144	2214	2207
5680	2141	2145	2156	2153	2200	2157	2223	2225	2209	2139	2215	2195
5690	2062	2055	2058	2058	2086	2079	2094	2097	2070	2049	2092	2060
5700	1980	1945	1932	1920	1924	1964	1927	1926	1904	1942	1942	1924
5710	1944	1907	1897	1880	1883	1932	1881	1869	1851	1909	1875	1867
5720	1980	1956	1958	1942	1958	1985	1961	1944	1930	1959	1932	1926
5730	2061	2048	2049	2040	2066	2062	2080	2070	2064	2050	2067	2057
5740	2134	2129	2137	2138	2171	2135	2193	2189	2185	2126	2188	2177
5750	2151	2155	2167	2167	2211	2164	2234	2236	2230	2147	2229	2216
5760	2110	2108	2112	2107	2145	2119	2155	2162	2149	2096	2160	2140
5770	2017	2002	1996	1986	2008	2023	2011	2012	1989	1995	2014	1983
5780	1937	1906	1892	1877	1878	1934	1880	1875	1849	1910	1888	1868
5790	1942	1900	1887	1871	1870	1923	1873	1856	1846	1908	1873	1863
5800	2004	1979	1977	1964	1983	2002	1996	1976	1967	1977	1965	1951
5810	2095	2081	2087	2075	2105	2096	2136	2123	2122	2086	2118	2118
5820	2178	2181	2186	2183	2229	2173	2253	2252	2246	2168	2252	2244
5830	2181	2189	2206	2211	2258	2193	2273	2278	2262	2168	2262	2234
5840	2087	2090	2092	2088	2126	2100	2129	2135	2111	2069	2128	2101
5850	1969	1941	1926	1911	1922	1963	1925	1926	1905	1943	1943	1926
5860	1905	1866	1851	1833	1831	1899	1835	1825	1808	1884	1838	1817
5870	1928	1896	1891	1874	1879	1933	1883	1872	1849	1899	1861	1850
5880	2026	1994	1997	1985	1999	2017	2017	1998	1995	2004	1999	1997
5890	2132	2125	2136	2131	2170	2134	2201	2184	2185	2123	2175	2170
5900	2201	2207	2225	2224	2277	2211	2307	2301	2295	2192	2284	2272
5910	2199	2199	2207	2206	2256	2190	2271	2277	2262	2173	2275	2258
5920	2080	2079	2079	2080	2110	2091	2110	2121	2093	2058	2114	2085
5930	1944	1918	1903	1889	1895	1943	1884	1887	1864	1914	1903	1884
5940	1872	1824	1802	1778	1771	1857	1767	1760	1743	1841	1781	1777
5950	1905	1859	1850	1831	1829	1899	1838	1818	1811	1888	1830	1831
5960	2043	2020	2023	2016	2035	2037	2055	2036	2032	2030	2027	2024
5970	2168	2171	2187	2192	2237	2181	2264	2251	2246	2162	2225	2215
5980	2224	2233	2246	2247	2301	2225	2333	2328	2325	2211	2316	2300
5990	2205	2212	2221	2222	2272	2203	2295	2296	2279	2179	2284	2261
6000	2064	2070	2076	2081	2114	2091	2111	2117	2080	2049	2095	2057
6010	1916	1884	1862	1850	1846	1907	1827	1837	1808	1883	1866	1840
6020	1857	1803	1776	1750	1736	1828	1732	1727	1715	1823	1756	1759
6030	1910	1867	1862	1842	1848	1912	1855	1837	1831	1896	1837	1838
6040	2062	2036	2040	2026	2051	2053	2066	2057	2056	2047	2053	2057
6050	2187	2183	2200	2200	2249	2191	2275	2270	2267	2180	2255	2243
6060	2223	2233	2253	2255	2310	2232	2327	2336	2325	2210	2315	2299
6070	2170	2165	2182	2176	2222	2170	2239	2241	2221	2141	2229	2207
6080	2024	2014	2012	2007	2031	2037	2035	2036	2006	2003	2028	2002
6090	1907	1875	1857	1840	1837	1903	1828	1818	1800	1877	1844	1830
6100	1891	1846	1832	1812	1805	1876	1802	1793	1775	1864	1808	1801
6110	1963	1931	1930	1914	1926	1964	1934	1916	1918	1948	1918	1919
6120	2096	2081	2086	2075	2107	2091	2130	2115	2120	2085	2115	2116
6130	2199	2197	2214	2214	2263	2202	2297	2287	2287	2191	2275	2259
6140	2203	2214	2228	2234	2284	2212	2306	2304	2290	2185	2283	2255
6150	2099	2099	2099	2095	2131	2105	2136	2141	2113	2075	2133	2111
6160	1970	1946	1931	1917	1926	1964	1930	1930	1910	1944	1943	1926
6170	1897	1869	1867	1837	1832	1901	1825	1816	1800	1875	1831	1822
6180	1935	1895	1889	1875	1874	1926	1872	1860	1846	1912	1867	1864
6190	2032	2004	2009	1999	2016	2028	2034	2019	2015	2018	2018	2020
6200	2128	2120	2131	2125	2166	2132	2191	2183	2181	2123	2174	2168
6210	2189	2189	2201	2195	2242	2184	2267	2263	2264	2173	2262	2249
6220	2168	2160	2170	2169	2213	2163	2220	2225	2210	2135	2217	2192
6230	2035	2025	2026	2023	2046	2049	2039	2050	2021	2016	2046	2019
6240	1939	1903	1886	1870	1872	1926	1872	1871	1849	1907	1884	1872
6250	1909	1871	1862	1843	1845	1908	1844	1833	1819	1885	1836	1827
6260	1976	1944	1944	1932	1940	1976	1949	1932	1926	1958	1932	1927
6270	2112	2096	2101	2096	2119	2099	2143	2130	2132	2093	2129	2130
6280	2195	2204	2224	2226	2277	2205	2294	2296	2284	2188	2272	2256
6290	2188	2195	2207	2204	2253	2189	2266	2268	2259	2167	2264	2244
6300	2087	2080	2078	2069	2100	2083	2110	2113	2097	2065	2125	2105
6310	1947	1926	1915	1907	1915	1958	1913	1916	1885	1932	1923	1906
6320	1885	1842	1822	1805	1797	1874	1797	1784	1764	1855	1802	1789
6330	1922	1877	1867	1847	1847	1907	1860	1838	1828	1900	1843	1840
6340	2031	2008	2013	1999	2023	2034	2042	2021	2022	2021	2013	2010
6350	2166	2163	2177	2172	2215	2164	2238	2232	2235	2157	2222	2213
6360	2232	2244	2261	2265	2320	2239	2341	2346	2336	2223	2331	2313
6370	2176	2193	2202	2206	2255	2191	2264	2269	2250	2162	2256	2232
6380	2034	2026	2022	2012	2041	2042	2041	2047	2022	2014	2050	2024
6390	1890	1852	1833	1819	1818	1890	1814	1806	1785	1866	1830	1812
6400	1851	1802	1778	1759	1743	1837	1742	1721	1710	1822	1750	1748
6410	1958	1918	1909	1895	1894	1944	1909	1891	1889	1936	1893	1897
6420	2113	2104	2120	2112	2151	2119	2173	2160	2153	2104	2133	2125
6430	2216	2220	2241	2240	2297	2224	2323	2319	2319	2205	2302	2288
6440	2223	2230	2242	2243	2290	2221	2326	2322	2319	2207	2326	2308
6450	2125	2127	2135	2133	2173	2134	2182	2188	2165	2108	2184	2156
6460	1975	1958	1950	1942	1953	1981	1946	1948	1918	1951	1953	1931
6470	1870	1826	1802	1776	1773	1859	1766	1761	1740	1838	1786	1777
6480	1880	1833	1818	1799	1792	1870	1788	1776	1764	1855	1787	1785
6490	1995	1969	1972	1962	1976	1999	1989	1964	1964	1984	1959	1955
6500	2149	2141	2154	2149	2187	2146	2217	2199	2207	2142	2196	2189
6510	2235	2241	2267	2265	2327	2242	2354	2352	2349	2229	2333	2315
6520	2200	2210	2229	2232	2287	2215	2299	2313	2296	2186	2296	2268
6530	2082	2073	2068	2065	2095	2081	2104	2112	2088	2055	2119	2093
6540	1927	1901	1889	1878	1883	1936	1880	1877	1844	1905	1886	1862
6550	1866	1819	1801	1773	1764	1852	1756	1744	1724	1834	1764	1759
6560	1916	1873	1862	1840	1840	1904	1841	1825	1819	1892	1836	1839
6570	2036	2016	2021	2014	2028	2037	2051	2032	2032	2026	2028	2027
6580	2183	2178	2193	2190	2230	2179	2263	2249	2252	2170	2244	2241
6590	2225	2237	2258	2262	2320	2241	2349	2349	2338	2222	2325	2308
6600	2159	2162	2172	2169	2217	2168	2227	2238	2219	2145	2232	2208
6610	2035	2021	2014	2004	2030	2036	2035	2034	2012	2010	2046	2019
6620	1907	1879	1865	1860	1859	1921	1856	1848	1820	1885	1853	1827
6630	1885	1844	1822	1803	1793	1871	1785	1773	1753	1851	1787	1783
6640	1957	1919	1912	1896	1905	1949	1919	1894	1886	1941	1896	1897
6650	2087	2072	2083	2073	2109	2087	2127	2110	2111	2080	2101	2100
6660	2210	2216	2230	2224	2275	2202	2295	2304	2303	2198	2292	2287
6670	2222	2237	2256	2266	2321	2242	2344	2349	2335	2217	2331	2309
6680	2112	2113	2119	2115	2155	2126	2156	2171	2144	2096	2168	2140
6690	1975	1944	1923	1905	1917	1957	1912	1920	1897	1942	1942	1928
6700	1881	1841	1821	1805	1801	1876	1792	1770	1766	1852	1797	1780
6710	1893	1853	1841	1825	1817	1889	1812	1799	1784	1865	1802	1794
6720	2006	1971	1971	1958	1971	1995	1984	1967	1965	1987	1962	1970
6730	2134	2130	2146	2144	2185	2144	2208	2198	2198	2136	2182	2179
6740	2225	2234	2254	2256	2310	2230	2331	2330	2329	2218	2319	2309
6750	2216	2228	2237	2239	2292	2215	2309	2318	2305	2196	2310	2289
6760	2086	2084	2091	2093	2125	2103	2132	2132	2108	2066	2124	2093
6770	1933	1899	1884	1867	1873	1929	1871	1869	1840	1902	1883	1864
6780	1866	1795	1785	1762	1753	1842	1755	1741	1726	1833	1768	1761
6790	1907	1868	1861	1842	1843	1905	1855	1828	1816	1886	1826	1817
6800	2037	2013	2017	2008	2025	2033	2045	2027	2023	2021	2018	2016
6810	2172	2163	2178	2174	2215	2168	2245	2239	2239	2161	2231	2230
6820	2233	2245	2266	2264	2323	2240	2352	2348	2342	2223	2332	2322
6830	2194	2206	2220	2220	2271	2203	2291	2288	2273	2177	2280	2256
6840	2041	2036	2034	2036	2063	2058	2063	2067	2038	2022	2065	2033
6850	1896	1856	1833	1817	1807	1883	1797	1799	1772	1858	1824	1812
6860	1878	1824	1798	1771	1761	1846	1763	1744	1736	1837	1770	1773
6870	1951	1921	1924	1911	1926	1961	1932	1915	1901	1938	1892	1876
6880	2068	2050	2054	2048	2072	2071	2094	2081	2078	2058	2073	2079
6890	2191	2183	2189	2185	2223	2174	2259	2256	2263	2179	2267	2265
6900	2234	2254	2281	2296	2351	2259	2376	2376	2363	2229	2342	2315
6910	2157	2171	2186	2187	2237	2182	2243	2247	2219	2146	2223	2194
6920	2009	1987	1972	1960	1975	1994	1977	1980	1956	1977	2001	1983
6930	1889	1849	1830	1814	1804	1880	1798	1790	1766	1853	1808	1793
6940	1880	1838	1823	1801	1792	1872	1784	1771	1756	1847	1780	1777
6950	1983	1944	1934	1912	1921	1962	1932	1922	1919	1960	1927	1938
6960	2117	2105	2114	2107	2145	2115	2174	2156	2159	2111	2149	2144
6970	2210	2215	2236	2238	2291	2219	2319	2315	2314	2205	2301	2286
6980	2208	2208	2229	2228	2280	2213	2302	2311	2299	2192	2303	2281
6990	2090	2091	2094	2092	2132	2107	2137	2146	2118	2073	2136	2107
7000	1963	1941	1929	1915	1927	1963	1922	1920	1893	1933	1926	1906
7010	1892	1853	1835	1819	1812	1884	1804	1796	1773	1858	1803	1788
7020	1901	1863	1854	1836	1831	1898	1836	1817	1804	1880	1823	1820
7030	2036	2002	1999	1985	2002	2016	2022	2006	2007	2014	2015	2023
7040	2176	2175	2191	2189	2237	2183	2262	2254	2256	2169	2239	2229
7050	2221	2235	2257	2258	2315	2237	2336	2342	2332	2216	2321	2299
7060	2160	2158	2164	2161	2200	2157	2222	2229	2213	2140	2235	2214
7070	2023	2007	2005	1996	2017	2029	2028	2030	2006	2001	2033	2007
7080	1913	1880	1869	1851	1855	1916	1847	1841	1811	1879	1842	1823
7090	1888	1842	1823	1800	1794	1872	1787	1776	1757	1852	1786	1777
7100	1958	1918	1907	1899	1901	1948	1904	1894	1888	1935	1897	1895
7110	2097	2081	2094	2083	2114	2094	2133	2124	2124	2087	2120	2122
7120	2233	2237	2254	2251	2308	2230	2337	2336	2339	2223	2324	2320
7130	2237	2260	2279	2285	2350	2263	2370	2370	2356	2229	2343	2315
7140	2097	2104	2110	2108	2146	2120	2146	2162	2130	2085	2149	2118
7150	1937	1903	1878	1863	1862	1921	1855	1869	1846	1906	1902	1887
7160	1861	1812	1791	1772	1761	1849	1760	1746	1728	1828	1765	1754
7170	1908	1871	1868	1847	1851	1913	1857	1827	1815	1884	1817	1810
7180	2038	2012	2016	1999	2021	2030	2036	2024	2020	2022	2017	2016
7190	2167	2160	2174	2170	2211	2164	2241	2232	2236	2154	2228	2223
7200	2233	2246	2266	2271	2327	2242	2357	2353	2349	2227	2340	2326
7210	2186	2196	2208	2210	2262	2198	2276	2287	2265	2171	2273	2248
7220	2040	2025	2021	2011	2034	2042	2034	2042	2016	2013	2049	2023
7230	1898	1860	1839	1824	1819	1889	1815	1810	1784	1867	1831	1813
7240	1855	1803	1786	1766	1755	1845	1746	1737	1721	1825	1753	1745
7250	1945	1902	1893	1878	1878	1931	1887	1870	1868	1924	1875	1880
7260	2111	2094	2113	2105	2141	2116	2168	2147	2148	2103	2127	2122
7270	2215	2231	2258	2264	2320	2241	2351	2343	2334	2217	2308	2289
7280	2215	2224	2234	2239	2292	2217	2311	2318	2312	2203	2320	2304
7290	2117	2114	2118	2114	2151	2121	2159	2174	2151	2098	2177	2153
7300	1971	1943	1945	1937	1949	1983	1940	1939	1909	1943	1939	1911
7310	1874	1822	1801	1778	1765	1853	1760	1752	1729	1834	1774	1765
7320	1887	1835	1816	1794	1787	1865	1794	1778	1769	1851	1798	1796
7330	1993	1971	1974	1964	1979	2000	1989	1966	1968	1986	1965	1961
7340	2155	2144	2155	2148	2187	2146	2215	2204	2208	2143	2197	2200
7350	2246	2255	2278	2277	2340	2252	2376	2369	2364	2240	2350	2338
7360	2192	2211	2236	2245	2302	2227	2313	2322	2298	2190	2291	2258
7370	2039	2028	2028	2025	2050	2051	2045	2060	2031	2022	2069	2041
7380	1899	1861	1835	1819	1812	1884	1807	1804	1786	1867	1838	1823
7390	1865	1825	1805	1784	1774	1857	1769	1753	1733	1835	1757	1746
7400	1942	1904	1899	1881	1888	1940	1889	1876	1860	1917	1865	1854
7410	2078	2052	2051	2039	2064	2060	2085	2075	2080	2064	2084	2087
7420	2223	2221	2234	2234	2282	2209	2312	2312	2319	2212	2313	2306
7430	2263	2293	2321	2332	2399	2296	2419	2426	2414	2262	2390	2360
7440	2125	2143	2154	2160	2209	2165	2204	2224	2189	2122	2203	2169
7450	1931	1897	1873	1859	1860	1917	1853	1862	1837	1905	1904	1891
7460	1848	1795	1769	1750	1732	1822	1717	1711	1694	1809	1743	1734
7470	1880	1843	1837	1827	1823	1889	1816	1792	1768	1853	1773	1760
7480	2007	1973	1966	1952	1963	1995	1975	1963	1959	1985	1954	1967
7490	2181	2165	2170	2160	2201	2153	2230	2227	2237	2164	2235	2235
7500	2270	2293	2320	2331	2402	2288	2423	2429	2419	2267	2393	2365
7510	2219	2235	2250	2257	2313	2233	2330	2343	2321	2209	2331	2298
7520	2045	2030	2018	2016	2040	2048	2047	2061	2037	2029	2084	2058
7530	1873	1842	1825	1808	1805	1887	1796	1793	1765	1851	1808	1790
7540	1834	1785	1765	1743	1728	1824	1716	1697	1676	1797	1711	1705
7550	1916	1869	1864	1846	1844	1905	1849	1821	1814	1888	1827	1825
7560	2063	2046	2059	2052	2077	2072	2100	2078	2076	2057	2063	2061
7570	2232	2229	2251	2247	2300	2226	2330	2328	2332	2222	2318	2315
7580	2289	2308	2329	2332	2402	2293	2424	2435	2426	2277	2418	2394
7590	2174	2189	2202	2209	2259	2195	2262	2282	2257	2163	2271	2233
7600	1978	1957	1944	1931	1944	1976	1940	1956	1929	1958	1981	1954
7610	1835	1781	1750	1725	1711	1816	1702	1702	1679	1804	1738	1727
7620	1842	1789	1770	1742	1730	1826	1723	1701	1686	1805	1713	1713
7630	1967	1940	1939	1928	1940	1970	1944	1919	1913	1948	1905	1904
7640	2125	2115	2134	2132	2170	2132	2189	2171	2175	2120	2161	2154
7650	2246	2249	2272	2274	2332	2256	2369	2361	2362	2240	2351	2343
7660	2257	2278	2299	2303	2368	2272	2399	2400	2388	2252	2384	2360
7670	2142	2152	2159	2163	2207	2158	2207	2222	2193	2122	2210	2176
7680	1957	1930	1914	1905	1911	1954	1898	1912	1878	1933	1928	1900
7690	1836	1779	1745	1722	1703	1808	1694	1690	1673	1796	1729	1718
7700	1867	1810	1790	1762	1753	1840	1755	1734	1728	1833	1753	1754
7710	2015	1988	1992	1972	1997	2014	2013	1990	1989	1999	1977	1975
7720	2173	2175	2191	2191	2233	2180	2258	2251	2250	2167	2232	2225
7730	2239	2257	2278	2285	2340	2254	2375	2372	2369	2241	2360	2345
7740	2201	2213	2231	2236	2291	2217	2316	2313	2300	2192	2302	2283
7750	2069	2065	2068	2062	2095	2083	2094	2102	2071	2046	2098	2072
7760	1926	1898	1881	1865	1865	1921	1856	1855	1825	1894	1866	1844
7770	1861	1815	1788	1768	1753	1844	1752	1740	1712	1821	1750	1738
7780	1918	1865	1852	1830	1826	1894	1835	1815	1811	1883	1828	1827
7790	2059	2034	2038	2023	2055	2053	2078	2061	2068	2052	2063	2068
7800	2208	2212	2234	2230	2289	2219	2325	2318	2314	2207	2292	2283
7810	2229	2250	2272	2279	2334	2252	2357	2362	2343	2223	2335	2309
7820	2120	2122	2126	2125	2166	2134	2172	2187	2165	2106	2189	2167
7830	1983	1960	1951	1942	1949	1983	1957	1961	1936	1959	1973	1957
7840	1898	1868	1855	1838	1837	1898	1828	1814	1787	1865	1812	1798
7850	1913	1872	1858	1839	1832	1900	1833	1811	1797	1875	1812	1804
7860	2006	1969	1962	1950	1959	1986	1979	1960	1956	1979	1964	1964
7870	2131	2114	2129	2121	2159	2125	2187	2176	2183	2122	2172	2170
7880	2217	2224	2242	2243	2298	2224	2323	2331	2324	2211	2310	2293
7890	2177	2187	2203	2203	2254	2196	2268	2280	2263	2172	2267	2240
7900	2043	2032	2034	2027	2051	2055	2056	2065	2040	2027	2069	2045
7910	1918	1888	1872	1857	1858	1916	1851	1848	1819	1885	1859	1841
7920	1890	1846	1829	1807	1801	1875	1793	1779	1760	1849	1790	1782
7930	1976	1941	1933	1918	1923	1961	1932	1908	1905	1946	1909	1909
7940	2101	2090	2106	2100	2133	2110	2162	2144	2136	2095	2120	2108
7950	2188	2185	2202	2202	2251	2194	2277	2277	2273	2179	2266	2264
7960	2202	2201	2207	2205	2255	2191	2269	2281	2280	2181	2288	2273
7970	2103	2108	2115	2114	2154	2123	2167	2173	2148	2094	2162	2133
7980	1960	1941	1934	1922	1933	1974	1929	1938	1906	1946	1943	1923
7990	1888	1840	1816	1794	1785	1863	1773	1770	1751	1848	1801	1794
8000	1925	1883	1875	1856	1858	1913	1863	1835	1821	1886	1832	1826
8010	2030	2015	2022	2013	2038	2039	2045	2023	2015	2013	2000	1993
8020	2143	2135	2147	2143	2180	2148	2213	2201	2200	2140	2196	2188
8030	2201	2200	2218	2219	2268	2203	2304	2302	2297	2196	2296	2280
8040	2174	2181	2195	2197	2247	2184	2255	2265	2245	2156	2250	2224
8050	2045	2032	2034	2028	2058	2059	2058	2069	2042	2025	2063	2038
8060	1919	1881	1860	1839	1835	1903	1832	1837	1812	1889	1862	1851
8070	1904	1858	1840	1820	1811	1878	1806	1793	1781	1868	1813	1808
8080	1969	1943	1947	1935	1951	1980	1955	1930	1919	1950	1916	1907
8090	2078	2062	2069	2060	2087	2077	2103	2092	2084	2060	2081	2077
8100	2161	2156	2170	2166	2208	2164	2243	2230	2235	2157	2230	2225
8110	2184	2191	2213	2216	2266	2206	2295	2291	2285	2186	2279	2258
8120	2132	2131	2141	2140	2179	2140	2189	2195	2174	2115	2191	2167
8130	2012	1996	1986	1978	1996	2013	1994	1995	1972	1984	2003	1981
8140	1910	1872	1854	1834	1832	1899	1823	1819	1786	1870	1833	1815
8150	1901	1852	1831	1803	1793	1876	1796	1787	1777	1866	1811	1809
8160	2019	1982	1972	1959	1971	1993	1991	1969	1973	1993	1981	1982
8170	2154	2157	2177	2181	2227	2171	2250	2236	2231	2152	2212	2198
8180	2207	2226	2249	2254	2312	2236	2338	2335	2324	2208	2310	2294
8190	2146	2151	2159	2157	2199	2158	2215	2222	2209	2135	2227	2214
8200	2028	2010	2010	2002	2024	2033	2031	2033	2009	2011	2046	2030
8210	1945	1918	1908	1895	1902	1946	1899	1887	1861	1916	1895	1878
8220	1913	1878	1866	1847	1846	1909	1835	1826	1802	1875	1825	1811
8230	1952	1910	1892	1871	1873	1927	1880	1868	1862	1920	1883	1893
8240	2089	2057	2054	2040	2067	2060	2095	2077	2090	2070	2096	2105
8250	2213	2221	2245	2250	2306	2229	2334	2328	2325	2211	2303	2288
8260	2210	2230	2245	2258	2316	2238	2332	2342	2319	2207	2313	2287
8270	2084	2074	2076	2070	2101	2089	2110	2126	2102	2069	2136	2119
8280	1938	1914	1905	1889	1898	1946	1903	1898	1871	1917	1912	1893
8290	1872	1834	1824	1808	1802	1874	1789	1773	1749	1843	1780	1767
8300	1933	1890	1874	1854	1848	1909	1848	1828	1814	1897	1838	1840
8310	2063	2035	2042	2032	2055	2054	2074	2056	2051	2039	2040	2036
8320	2171	2172	2191	2189	2236	2183	2265	2262	2260	2167	2241	2230
8330	2234	2234	2242	2242	2294	2221	2328	2341	2333	2217	2336	2321
8340	2167	2175	2185	2190	2238	2180	2248	2260	2243	2158	2253	2223
8350	2009	2000	2000	1997	2020	2029	2015	2025	1990	1997	2020	1991
8360	1877	1832	1805	1783	1774	1861	1770	1764	1745	1842	1798	1789
8370	1870	1817	1797	1769	1757	1844	1755	1733	1725	1826	1758	1763
8380	1981	1954	1963	1952	1966	1988	1975	1941	1932	1962	1923	1920
8390	2125	2121	2134	2131	2170	2137	2196	2174	2171	2123	2153	2144
8400	2213	2214	2227	2223	2273	2206	2306	2306	2306	2205	2302	2294
8410	2212	2218	2232	2232	2290	2214	2316	2316	2312	2197	2311	2288
8420	2119	2118	2121	2123	2165	2128	2165	2181	2157	2098	2173	2145
8430	1963	1940	1928	1919	1930	1971	1924	1932	1902	1943	1941	1912
8440	1853	1806	1782	1761	1747	1843	1747	1731	1716	1826	1760	1753
8450	1902	1849	1832	1805	1798	1872	1797	1776	1775	1861	1800	1808
8460	2039	2019	2029	2020	2044	2043	2059	2029	2028	2017	2008	2001
8470	2163	2167	2189	2192	2237	2185	2259	2245	2243	2160	2216	2211
8480	2209	2217	2236	2234	2288	2224	2318	2323	2314	2214	2310	2299
8490	2160	2162	2176	2174	2220	2171	2242	2246	2231	2148	2239	2217
8500	2062	2054	2051	2044	2071	2064	2073	2076	2057	2033	2082	2057
8510	1945	1917	1905	1892	1901	1948	1894	1894	1870	1929	1902	1877
8520	1881	1837	1819	1798	1788	1871	1778	1773	1752	1851	1789	1781
8530	1941	1895	1878	1851	1849	1911	1857	1840	1837	1909	1862	1870
8540	2077	2058	2065	2054	2087	2072	2110	2091	2095	2062	2081	2081
8550	2179	2193	2218	2226	2279	2209	2298	2291	2282	2180	2253	2236
8560	2185	2190	2203	2206	2251	2194	2273	2274	2266	2179	2271	2257
8570	2118	2110	2111	2105	2139	2117	2162	2167	2152	2103	2177	2159
8580	2005	1999	2001	1997	2024	2032	2024	2020	1990	1991	2006	1975
8590	1924	1892	1877	1858	1862	1917	1848	1841	1816	1885	1848	1831
8600	1926	1873	1849	1826	1812	1885	1812	1802	1795	1879	1829	1829
8610	2014	1983	1981	1966	1980	2003	2001	1973	1980	1997	1984	1983
8620	2135	2133	2152	2146	2192	2152	2214	2206	2201	2134	2185	2178
8630	2187	2190	2205	2205	2259	2193	2280	2278	2273	2179	2272	2255
8640	2143	2145	2155	2153	2193	2151	2212	2210	2203	2132	2213	2195
8650	2027	2028	2025	2024	2047	2055	2054	2055	2031	2019	2050	2023
8660	1926	1898	1885	1868	1873	1930	1867	1863	1837	1902	1873	1859
8670	1920	1875	1856	1833	1832	1895	1828	1814	1798	1881	1829	1829
8680	1999	1969	1967	1952	1964	1988	1975	1953	1949	1973	1947	1940
8690	2108	2099	2109	2102	2133	2111	2162	2147	2144	2096	2130	2119
8700	2188	2184	2195	2191	2240	2185	2266	2270	2269	2180	2269	2261
8710	2183	2191	2204	2206	2263	2195	2283	2287	2273	2179	2276	2254
8720	2065	2069	2075	2075	2113	2095	2113	2120	2088	2057	2104	2074
8730	1923	1892	1868	1855	1853	1917	1850	1853	1828	1897	1880	1869
8740	1879	1833	1812	1788	1776	1859	1778	1763	1748	1843	1789	1787
8750	1954	1926	1927	1911	1921	1960	1923	1899	1887	1933	1885	1880
8760	2101	2083	2091	2080	2112	2092	2128	2111	2104	2077	2096	2088
8770	2195	2194	2207	2203	2252	2190	2282	2279	2281	2187	2274	2263
8780	2208	2217	2234	2239	2292	2221	2320	2323	2313	2201	2310	2285
8790	2117	2119	2123	2124	2162	2130	2166	2177	2156	2100	2174	2145
8800	1971	1946	1931	1916	1930	1968	1925	1932	1910	1952	1959	1940
8810	1887	1846	1828	1812	1806	1878	1801	1791	1772	1861	1812	1804
8820	1904	1867	1864	1850	1844	1909	1845	1825	1812	1878	1822	1816
8830	2015	1987	1985	1973	1987	2006	2000	1978	1972	1985	1973	1972
8840	2147	2140	2151	2145	2188	2144	2208	2195	2198	2135	2187	2185
8850	2223	2235	2259	2262	2322	2240	2352	2348	2343	2225	2323	2302
8860	2175	2197	2200	2202	2249	2192	2271	2279	2260	2166	2264	2229
8870	2043	2023	2011	2001	2022	2034	2019	2038	2019	2014	2059	2037
8880	1927	1889	1869	1853	1857	1914	1854	1846	1833	1898	1875	1860
8890	1886	1849	1835	1818	1816	1888	1811	1798	1773	1865	1802	1791
8900	1955	1915	1904	1884	1881	1933	1887	1870	1867	1925	1885	1885
8910	2078	2060	2068	2058	2077	2072	2106	2085	2085	2058	2078	2081
8920	2180	2192	2212	2216	2269	2204	2293	2280	2275	2170	2252	2237
8930	2200	2208	2225	2227	2282	2214	2304	2305	2292	2193	2287	2267
8940	2115	2112	2114	2111	2148	2121	2165	2174	2154	2104	2175	2146
8950	1999	1980	1972	1964	1981	2002	1978	1987	1962	1975	1990	1965
8960	1922	1886	1870	1854	1856	1911	1843	1844	1822	1887	1854	1840
8970	1922	1879	1861	1840	1842	1904	1840	1827	1815	1891	1843	1840
8980	2005	1973	1969	1954	1965	1991	1978	1960	1958	1984	1965	1967
8990	2131	2119	2135	2122	2156	2123	2177	2168	2167	2116	2164	2155
9000	2195	2205	2224	2230	2282	2210	2304	2302	2294	2187	2280	2263
9010	2134	2142	2161	2163	2211	2163	2229	2230	2210	2135	2218	2195
9020	2036	2018	2012	1999	2020	2033	2025	2033	2012	2017	2055	2037
9030	1953	1921	1912	1899	1902	1950	1907	1901	1877	1927	1907	1889
9040	1925	1894	1878	1871	1873	1926	1871	1851	1831	1895	1850	1832
9050	1981	1942	1931	1911	1918	1956	1915	1904	1899	1942	1915	1912
9060	2069	2046	2050	2037	2064	2060	2085	2074	2074	2063	2073	2071
9070	2176	2171	2185	2181	2225	2174	2257	2254	2251	2171	2245	2238
9080	2199	2213	2230	2235	2290	2217	2305	2316	2303	2197	2298	2274
9090	2092	2098	2104	2108	2149	2118	2150	2159	2132	2079	2146	2115
9100	1960	1933	1917	1901	1910	1955	1907	1909	1888	1932	1933	1921
9110	1888	1847	1832	1811	1809	1886	1811	1799	1778	1865	1815	1805
9120	1930	1895	1890	1873	1875	1925	1874	1853	1837	1903	1847	1839
9130	2056	2029	2029	2014	2033	2036	2042	2025	2023	2025	2018	2018
9140	2172	2165	2175	2170	2213	2161	2240	2232	2235	2156	2224	2218
9150	2223	2233	2253	2255	2313	2235	2340	2345	2340	2218	2333	2316
9160	2149	2161	2175	2179	2226	2172	2246	2250	2230	2150	2242	2212
9170	2004	1987	1980	1968	1984	2007	1984	1988	1965	1983	2007	1984
9180	1882	1845	1823	1802	1798	1874	1789	1783	1764	1857	1810	1801
9190	1871	1829	1814	1794	1788	1869	1786	1767	1753	1844	1776	1771
9200	1988	1952	1946	1926	1935	1971	1940	1925	1919	1956	1923	1923
9210	2137	2131	2143	2139	2174	2135	2194	2180	2180	2124	2159	2151
9220	2222	2234	2256	2264	2321	2239	2353	2346	2341	2223	2320	2302
9230	2212	2218	2230	2232	2284	2211	2310	2318	2303	2199	2314	2292
9240	2090	2088	2090	2088	2122	2104	2137	2143	2122	2075	2144	2118
9250	1935	1913	1898	1887	1895	1946	1888	1889	1862	1918	1914	1885
9260	1874	1824	1800	1775	1764	1848	1751	1742	1728	1840	1778	1775
9270	1915	1876	1866	1851	1852	1910	1853	1831	1822	1891	1832	1833
9280	2033	2018	2023	2011	2033	2039	2048	2019	2020	2019	2010	2007
9290	2172	2160	2172	2165	2205	2160	2231	2221	2223	2151	2218	2213
9300	2219	2234	2252	2259	2319	2237	2347	2348	2337	2219	2321	2298
9310	2145	2156	2173	2178	2227	2177	2240	2248	2228	2145	2229	2196
9320	2036	2005	1992	1977	1993	2010	1996	2015	1993	2000	2039	2027
9330	1947	1910	1897	1881	1884	1933	1882	1877	1858	1909	1890	1877
9340	1910	1885	1882	1873	1876	1929	1864	1851	1831	1894	1843	1830
9350	1976	1940	1929	1912	1917	1957	1923	1908	1902	1940	1922	1927
9360	2069	2055	2059	2049	2073	2066	2094	2078	2080	2042	2076	2076
9370	2159	2162	2181	2183	2229	2175	2250	2245	2238	2154	2223	2210
9380	2172	2178	2192	2194	2245	2189	2267	2273	2254	2164	2254	2228
9390	2077	2070	2070	2069	2102	2087	2111	2122	2095	2068	2119	2093
9400	2000	1979	1952	1934	1942	1975	1949	1949	1936	1966	1974	1964
9410	1983	1950	1942	1927	1936	1968	1941	1932	1915	1947	1932	1918
9420	1970	1952	1956	1935	1961	1990	1958	1949	1924	1950	1927	1907
9430	2029	1993	1983	1970	1972	1996	1979	1968	1967	1992	1992	1998
9440	2114	2094	2098	2091	2121	2097	2156	2140	2140	2100	2145	2146
9450	2142	2159	2189	2195	2248	2191	2269	2264	2250	2149	2225	2199
9460	2101	2114	2108	2107	2141	2115	2151	2156	2136	2088	2146	2125
9470	2006	1976	1962	1949	1961	1991	1969	1971	1954	1978	1997	1986
9480	1968	1938	1930	1914	1921	1960	1927	1915	1899	1939	1924	1912
9490	2006	1980	1977	1965	1978	1998	1991	1971	1954	1973	1957	1940
9500	2058	2033	2029	2013	2032	2039	2047	2040	2028	2024	2032	2024
9510	2107	2090	2093	2082	2113	2094	2130	2126	2120	2081	2126	2120
9520	2133	2128	2138	2139	2178	2139	2208	2197	2189	2126	2194	2180
9530	2099	2098	2110	2109	2146	2119	2162	2163	2148	2099	2159	2139
9540	2012	1999	2000	1993	2015	2029	2019	2019	1997	2003	2023	2001
9550	1935	1905	1894	1877	1884	1937	1882	1877	1852	1911	1885	1873
9560	1940	1898	1884	1863	1861	1918	1860	1849	1830	1897	1858	1857
9570	2035	2006	2006	1988	2002	2015	2017	2000	1993	2001	1993	1989
9580	2145	2141	2155	2149	2191	2150	2213	2208	2201	2135	2182	2166
9590	2205	2207	2221	2216	2271	2204	2293	2294	2290	2190	2281	2261
9600	2149	2147	2159	2158	2205	2160	2223	2231	2215	2136	2224	2198
9610	2007	1994	1989	1986	2010	2029	2012	2028	2005	2005	2043	2019
9620	1924	1886	1866	1850	1844	1908	1842	1841	1825	1895	1870	1857
9630	1890	1856	1849	1828	1828	1895	1821	1806	1780	1867	1796	1790
9640	1956	1921	1913	1899	1902	1948	1904	1886	1877	1926	1884	1889
9650	2101	2081	2086	2072	2099	2079	2119	2097	2098	2071	2099	2106
9660	2210	2217	2241	2244	2298	2224	2327	2317	2314	2205	2292	2275
9670	2247	2257	2271	2272	2327	2245	2351	2361	2350	2233	2351	2326
9680	2131	2137	2145	2145	2193	2151	2205	2220	2195	2124	2208	2173
9690	1934	1911	1902	1897	1911	1956	1907	1919	1883	1923	1925	1894
9700	1843	1776	1748	1722	1697	1808	1695	1685	1673	1801	1739	1740
9710	1884	1838	1822	1802	1793	1870	1791	1774	1764	1859	1785	1784
9720	2033	2016	2026	2019	2045	2042	2053	2024	2017	2016	1991	1986
9730	2175	2175	2192	2186	2233	2174	2253	2240	2240	2157	2224	2223
9740	2232	2241	2259	2259	2319	2241	2352	2357	2348	2228	2347	2332
9750	2192	2203	2219	2230	2282	2215	2303	2312	2291	2188	2295	2261
9760	2047	2042	2042	2041	2072	2069	2070	2085	2056	2039	2079	2042
9770	1900	1856	1831	1810	1807	1883	1803	1807	1781	1869	1834	1814
9780	1868	1813	1787	1764	1748	1834	1745	1729	1716	1804	1757	1757
9790	1945	1915	1911	1897	1901	1948	1905	1885	1878	1925	1884	1869
9800	2084	2070	2077	2067	2094	2084	2117	2097	2095	2074	2093	2088
9810	2206	2206	2223	2221	2267	2200	2295	2284	2286	2196	2279	2274
9820	2211	2232	2256	2264	2326	2242	2343	2351	2333	2212	2326	2299
9830	2109	2114	2119	2124	2163	2133	2171	2181	2156	2097	2177	2147
9840	1963	1927	1919	1907	1913	1961	1909	1921	1899	1940	1944	1921
9850	1891	1844	1825	1804	1797	1874	1791	1782	1768	1858	1802	1791
9860	1936	1901	1890	1868	1871	1921	1873	1852	1842	1904	1853	1850
9870	2046	2026	2028	2019	2041	2044	2053	2040	2035	2023	2030	2035
9880	2144	2139	2149	2149	2187	2147	2212	2206	2201	2132	2200	2187
9890	2185	2190	2207	2203	2258	2192	2272	2279	2276	2184	2277	2263
9900	2130	2138	2153	2156	2204	2157	2213	2222	2202	2132	2206	2183
9910	2007	2001	1998	1991	2015	2026	2013	2014	1988	1994	2019	1995
9920	1921	1881	1862	1844	1839	1904	1834	1830	1811	1883	1857	1845
9930	1928	1888	1873	1855	1851	1910	1854	1839	1825	1890	1851	1843
9940	2027	1999	1998	1985	2006	2016	2015	1997	1986	1998	1984	1977
9950	2136	2124	2128	2125	2160	2126	2181	2171	2171	2117	2161	2165
9960	2183	2183	2199	2200	2246	2190	2276	2276	2266	2175	2266	2250
9970	2134	2141	2153	2156	2200	2156	2213	2222	2205	2131	2215	2191
9980	2035	2022	2017	2014	2039	2044	2046	2047	2031	2023	2059	2043
9990	1937	1910	1899	1887	1896	1941	1890	1884	1865	1920	1895	1885
10000	1922	1886	1873	1858	1854	1911	1849	1835	1816	1889	1844	1839
10010	1988	1966	1961	1944	1955	1982	1964	1941	1929	1956	1935	1928
10020	2086	2072	2076	2069	2098	2087	2114	2101	2100	2066	2091	2086
10030	2191	2194	2188	2186	2229	2176	2257	2257	2257	2175	2253	2248
10040	2193	2204	2224	2229	2285	2215	2309	2315	2298	2195	2289	2258
10050	2082	2077	2086	2085	2121	2103	2129	2142	2112	2072	2135	2103
10060	1957	1922	1904	1888	1892	1942	1891	1897	1879	1927	1936	1921
10070	1885	1848	1834	1820	1818	1891	1814	1804	1785	1864	1815	1806
10080	1926	1892	1889	1871	1873	1924	1868	1843	1828	1899	1838	1838
10090	2048	2020	2015	2000	2017	2023	2023	2010	2003	2015	2011	2018
10100	2171	2166	2182	2182	2227	2172	2251	2238	2234	2155	2223	2216
10110	2210	2233	2255	2262	2323	2235	2342	2342	2330	2210	2316	2293
10120	2159	2159	2162	2159	2207	2161	2225	2240	2224	2151	2241	2218
10130	2033	2016	2006	1997	2023	2032	2030	2039	2018	2018	2052	2023
10140	1904	1875	1862	1853	1855	1916	1845	1847	1814	1881	1846	1818
10150	1873	1835	1798	1776	1763	1852	1759	1746	1730	1834	1771	1769
10160	1977	1933	1923	1899	1896	1944	1909	1887	1887	1938	1902	1913
10170	2120	2121	2143	2138	2180	2137	2200	2177	2171	2116	2151	2140
10180	2225	2239	2252	2265	2322	2238	2341	2339	2329	2217	2313	2303
10190	2202	2209	2222	2235	2276	2207	2299	2306	2294	2190	2305	2286
10200	2071	2071	2076	2077	2111	2098	2124	2131	2105	2061	2128	2102
10210	1945	1912	1897	1882	1887	1942	1882	1889	1864	1918	1902	1882
10220	1879	1823	1800	1778	1764	1850	1759	1756	1736	1842	1777	1770
10230	1935	1889	1873	1856	1853	1909	1859	1837	1830	1899	1847	1846
10240	2076	2058	2064	2053	2081	2070	2100	2077	2074	2052	2070	2065
10250	2188	2198	2217	2217	2269	2203	2294	2283	2281	2184	2261	2253
10260	2206	2221	2238	2243	2298	2223	2314	2319	2310	2206	2308	2294
10270	2120	2118	2135	2140	2180	2140	2188	2195	2176	2119	2195	2167
10280	1976	1957	1955	1952	1964	1994	1962	1967	1933	1958	1971	1945
10290	1894	1848	1823	1801	1794	1874	1786	1783	1759	1851	1804	1795
10300	1925	1876	1858	1834	1830	1898	1833	1817	1806	1885	1829	1827
10310	2046	2022	2027	2016	2034	2037	2046	2027	2025	2023	2016	2009
10320	2170	2166	2177	2177	2222	2168	2245	2237	2232	2155	2221	2212
10330	2195	2209	2222	2220	2277	2211	2303	2313	2304	2196	2303	2287
10340	2130	2132	2147	2150	2193	2155	2208	2218	2198	2130	2212	2188
10350	1997	1990	1982	1978	1998	2018	1996	2001	1971	1989	2006	1982
10360	1900	1861	1836	1824	1818	1887	1812	1809	1783	1870	1831	1821
10370	1901	1856	1843	1824	1815	1886	1812	1796	1775	1864	1803	1798
10380	2016	1984	1982	1965	1975	1998	1986	1962	1958	1978	1955	1952
10390	2153	2146	2157	2155	2193	2146	2213	2203	2203	2136	2186	2180
10400	2218	2227	2249	2253	2305	2232	2335	2339	2330	2218	2320	2301
10410	2179	2186	2198	2200	2252	2189	2273	2287	2265	2177	2281	2257
10420	2038	2035	2030	2027	2058	2059	2062	2074	2047	2029	2075	2049
10430	1906	1864	1846	1827	1830	1900	1822	1824	1796	1875	1845	1830
10440	1877	1825	1804	1779	1768	1851	1758	1747	1731	1838	1770	1768
10450	1957	1919	1922	1900	1912	1951	1913	1889	1874	1929	1878	1875
10460	2101	2086	2091	2084	2107	2089	2123	2105	2102	2073	2097	2096
10470	2224	2221	2238	2237	2287	2216	2318	2310	2314	2205	2303	2292
10480	2218	2237	2261	2267	2336	2253	2356	2370	2351	2227	2340	2310
10490	2113	2108	2114	2115	2153	2122	2161	2176	2154	2105	2185	2157
10500	1962	1934	1915	1903	1910	1956	1913	1920	1896	1941	1947	1924
10510	1859	1818	1799	1781	1776	1860	1767	1762	1734	1830	1769	1753
10520	1893	1844	1828	1806	1798	1875	1787	1773	1763	1854	1786	1787
10530	2029	1998	1998	1984	2002	2012	2013	1990	1992	2004	1991	1995
10540	2174	2181	2205	2204	2251	2185	2271	2256	2250	2166	2228	2222
10550	2238	2252	2280	2285	2344	2255	2370	2370	2358	2235	2351	2332
10560	2165	2173	2184	2186	2236	2185	2252	2268	2247	2161	2265	2237
10570	2014	1999	1992	1985	2003	2026	2010	2018	1993	1998	2032	2006
10580	1909	1863	1842	1824	1818	1889	1818	1813	1790	1876	1841	1826
10590	1889	1845	1828	1808	1800	1876	1794	1780	1761	1856	1790	1780
10600	1965	1928	1922	1905	1911	1952	1913	1888	1881	1932	1893	1894
10610	2119	2099	2104	2091	2124	2098	2143	2124	2135	2093	2130	2139
10620	2221	2233	2265	2273	2332	2245	2359	2352	2349	2224	2324	2310
10630	2193	2217	2239	2249	2306	2232	2323	2327	2306	2199	2303	2273
10640	2061	2051	2044	2039	2061	2065	2070	2083	2061	2046	2098	2076
10650	1928	1890	1870	1852	1855	1917	1853	1857	1836	1897	1882	1866
10660	1902	1858	1841	1823	1820	1889	1808	1805	1784	1863	1810	1798
10670	1970	1935	1926	1912	1917	1957	1927	1906	1890	1938	1899	1890
10680	2088	2067	2067	2054	2078	2059	2094	2080	2077	2062	2079	2080
10690	2192	2192	2207	2212	2256	2191	2283	2273	2277	2181	2266	2263
10700	2203	2222	2246	2252	2317	2236	2338	2340	2324	2207	2319	2297
10710	2084	2088	2100	2104	2140	2118	2141	2153	2119	2081	2146	2115
10720	1933	1901	1882	1870	1869	1925	1867	1870	1836	1915	1899	1886
10730	1871	1825	1801	1782	1772	1855	1771	1753	1739	1841	1780	1777
10740	1940	1900	1892	1873	1875	1924	1872	1852	1838	1901	1849	1843
10750	2089	2071	2070	2056	2078	2064	2097	2078	2081	2058	2070	2071
10760	2222	2227	2240	2243	2295	2220	2326	2321	2320	2211	2302	2290
10770	2218	2242	2266	2276	2341	2253	2358	2369	2351	2227	2346	2315
10780	2107	2105	2106	2104	2144	2118	2150	2169	2146	2097	2180	2158
10790	1961	1937	1922	1912	1920	1961	1918	1923	1898	1938	1945	1929
10800	1853	1824	1810	1801	1793	1872	1780	1771	1743	1837	1774	1759
10810	1893	1848	1829	1803	1806	1870	1789	1772	1757	1856	1788	1790
10820	2040	2006	2002	1987	2003	2011	2021	1989	1989	2002	1990	1994
10830	2196	2199	2219	2223	2275	2203	2295	2279	2277	2178	2244	2235
10840	2260	2278	2300	2309	2368	2276	2393	2399	2392	2253	2375	2353
10850	2171	2169	2179	2181	2229	2178	2251	2266	2250	2169	2271	2244
10860	2021	2001	1991	1981	2003	2016	2007	2022	1998	2003	2044	2023
10870	1889	1855	1836	1824	1827	1894	1818	1815	1788	1864	1827	1810
10880	1845	1798	1775	1754	1738	1836	1729	1715	1696	1810	1731	1729
10890	1948	1905	1892	1871	1865	1919	1866	1849	1843	1910	1861	1872
10900	2122	2116	2129	2124	2165	2122	2185	2160	2158	2104	2134	2132
10910	2248	2264	2295	2300	2363	2264	2383	2377	2367	2237	2339	2321
10920	2230	2242	2256	2263	2320	2238	2341	2356	2339	2219	2342	2318
10930	2103	2087	2095	2094	2127	2109	2143	2160	2142	2091	2170	2145
10940	1958	1934	1925	1915	1924	1964	1920	1930	1897	1937	1937	1913
10950	1865	1821	1800	1780	1774	1857	1761	1759	1730	1834	1769	1757
10960	1891	1840	1815	1791	1781	1861	1775	1763	1751	1852	1782	1786
10970	2022	1993	1995	1979	1994	2009	2006	1982	1984	1995	1979	1980
10980	2169	2170	2189	2188	2235	2178	2259	2242	2238	2157	2216	2209
10990	2226	2242	2260	2262	2320	2238	2342	2344	2331	2221	2328	2311
11000	2165	2174	2186	2188	2237	2183	2261	2265	2246	2163	2259	2237
11010	2039	2031	2028	2022	2051	2052	2056	2068	2040	2027	2069	2042
11020	1933	1895	1877	1858	1861	1920	1863	1859	1839	1902	1882	1866
11030	1926	1878	1861	1838	1833	1895	1837	1821	1806	1883	1838	1835
11040	2005	1980	1978	1965	1976	1996	1983	1956	1956	1978	1954	1949
11050	2111	2100	2108	2100	2133	2107	2147	2140	2137	2092	2126	2123
11060	2176	2174	2179	2186	2230	2176	2248	2255	2250	2164	2250	2240
11070	2144	2158	2177	2182	2231	2178	2251	2253	2232	2147	2233	2210
11080	2054	2048	2050	2046	2076	2068	2085	2091	2062	2044	2084	2066
11090	1965	1932	1913	1897	1900	1947	1898	1907	1881	1931	1923	1911
11100	1921	1883	1871	1852	1851	1908	1848	1838	1816	1885	1837	1826
11110	1992	1952	1942	1923	1929	1965	1938	1918	1911	1949	1924	1923
11120	2124	2103	2109	2096	2129	2100	2153	2136	2132	2092	2126	2123
11130	2163	2180	2205	2214	2267	2201	2281	2283	2263	2169	2247	2218
11140	2115	2116	2126	2128	2164	2135	2178	2190	2172	2118	2192	2174
11150	2045	2020	2010	2001	2017	2030	2040	2034	2030	2026	2072	2062
11160	1952	1938	1938	1934	1950	1983	1950	1938	1914	1942	1924	1901
11170	1929	1894	1882	1862	1863	1922	1855	1845	1828	1897	1853	1842
11180	2008	1963	1946	1918	1925	1960	1939	1918	1916	1960	1941	1945
11190	2103	2098	2113	2109	2145	2114	2167	2143	2136	2084	2108	2092
11200	2170	2175	2193	2193	2239	2184	2251	2254	2241	2157	2231	2211
11210	2161	2149	2151	2145	2187	2149	2205	2214	2203	2143	2226	2216
11220	2037	2039	2049	2047	2080	2075	2096	2094	2065	2046	2082	2057
11230	1916	1895	1883	1875	1880	1937	1882	1879	1851	1911	1891	1876
11240	1888	1832	1805	1781	1767	1856	1768	1756	1748	1850	1798	1802
11250	1954	1922	1918	1894	1907	1946	1911	1878	1868	1924	1875	1867
11260	2102	2092	2101	2092	2121	2098	2137	2112	2102	2077	2090	2086
11270	2216	2216	2227	2224	2274	2202	2302	2297	2293	2196	2285	2269
11280	2203	2218	2233	2243	2297	2226	2320	2322	2307	2199	2304	2277
11290	2100	2102	2106	2107	2146	2121	2160	2168	2145	2098	2170	2138
11300	1956	1929	1916	1907	1920	1964	1926	1932	1907	1953	1957	1931
11310	1870	1825	1808	1790	1785	1867	1781	1772	1747	1854	1793	1781
11320	1903	1863	1848	1829	1826	1891	1821	1800	1785	1870	1810	1806
11330	2024	1998	1997	1983	1999	2013	2008	1988	1983	1997	1986	1986
11340	2167	2164	2176	2172	2211	2162	2227	2215	2216	2142	2205	2202
11350	2245	2258	2279	2283	2340	2252	2366	2361	2354	2234	2344	2324
11360	2170	2188	2205	2213	2269	2206	2281	2295	2270	2175	2273	2240
11370	2002	1988	1971	1974	1995	2018	1991	2010	1983	1998	2031	2002
11380	1897	1841	1809	1790	1779	1866	1776	1785	1769	1862	1832	1824
11390	1890	1849	1833	1815	1811	1883	1806	1792	1774	1863	1801	1788
11400	1986	1956	1953	1940	1951	1980	1949	1932	1920	1957	1924	1916
11410	2138	2120	2120	2110	2140	2106	2163	2142	2148	2104	2148	2149
11420	2204	2223	2245	2255	2315	2233	2335	2326	2316	2204	2302	2282
11430	2171	2187	2206	2216	2268	2206	2286	2287	2274	2177	2278	2252
11440	2076	2067	2057	2053	2083	2073	2087	2099	2079	2060	2121	2099
11450	1933	1909	1900	1893	1904	1949	1898	1899	1870	1922	1907	1877
11460	1898	1848	1823	1803	1795	1873	1791	1783	1769	1858	1811	1803
11470	1984	1937	1920	1900	1902	1946	1914	1894	1898	1941	1918	1914
11480	2095	2088	2103	2098	2135	2105	2147	2128	2118	2076	2099	2083
11490	2190	2199	2207	2208	2254	2188	2269	2263	2258	2172	2254	2244
11500	2188	2192	2204	2209	2258	2191	2281	2284	2278	2182	2287	2272
11510	2062	2073	2086	2095	2129	2109	2133	2144	2111	2068	2130	2098
11520	1942	1910	1891	1880	1879	1936	1881	1882	1858	1918	1908	1906
11530	1910	1858	1833	1808	1805	1878	1808	1797	1786	1876	1834	1840
11540	1961	1933	1935	1926	1939	1968	1938	1915	1897	1935	1894	1881
11550	2093	2071	2067	2057	2078	2066	2093	2079	2077	2039	2078	2074
11560	2204	2199	2206	2201	2247	2186	2277	2270	2276	2178	2267	2255
11570	2193	2213	2238	2248	2306	2230	2323	2327	2309	2195	2291	2263
11580	2118	2112	2111	2108	2145	2117	2154	2166	2149	2101	2179	2161
11590	1971	1951	1942	1940	1955	1982	1957	1960	1937	1961	1977	1957
11600	1873	1838	1826	1813	1811	1884	1805	1795	1772	1854	1808	1795
11610	1935	1890	1867	1843	1837	1896	1837	1820	1816	1889	1844	1852
11620	2050	2030	2030	2020	2043	2040	2056	2035	2023	2021	2013	2009
11630	2196	2185	2199	2193	2237	2171	2254	2241	2238	2157	2219	2216
11640	2250	2255	2270	2269	2324	2241	2353	2359	2353	2226	2344	2328
11650	2160	2170	2184	2186	2239	2184	2262	2268	2251	2156	2255	2226
11660	2026	2011	2003	1997	2020	2030	2027	2038	2013	2010	2048	2035
11670	1909	1871	1858	1843	1842	1906	1848	1845	1822	1890	1861	1854
11680	1872	1831	1821	1804	1796	1872	1793	1770	1758	1845	1779	1775
11690	1960	1921	1917	1896	1899	1941	1899	1880	1873	1924	1883	1893
11700	2121	2103	2111	2099	2132	2105	2155	2135	2137	2091	2120	2123
11710	2225	2239	2267	2267	2324	2239	2346	2335	2326	2207	2290	2278
11720	2216	2226	2240	2241	2291	2220	2314	2325	2306	2201	2307	2292
11730	2109	2098	2098	2093	2127	2107	2152	2164	2146	2095	2170	2149
11740	1964	1942	1938	1924	1941	1974	1932	1946	1923	1946	1949	1927
11750	1895	1847	1832	1809	1804	1880	1802	1798	1776	1861	1808	1805
11760	1923	1876	1860	1837	1834	1897	1838	1822	1807	1884	1827	1832
11770	2032	2011	2014	1999	2017	2019	2029	2004	1994	1999	1985	1991
11780	2163	2163	2178	2170	2215	2165	2239	2222	2217	2142	2195	2196
11790	2205	2216	2236	2238	2292	2219	2312	2315	2305	2197	2289	2278
11800	2131	2140	2155	2155	2197	2157	2216	2222	2198	2129	2206	2187
11810	2030	2007	2001	1989	2007	2025	2020	2030	2007	2012	2039	2026
11820	1946	1908	1895	1878	1885	1934	1884	1887	1866	1918	1894	1878
11830	1921	1881	1873	1853	1852	1914	1853	1844	1822	1886	1834	1822
11840	2003	1966	1958	1931	1938	1974	1950	1938	1935	1969	1946	1954
11850	2121	2111	2129	2121	2157	2122	2174	2160	2154	2102	2128	2127
11860	2160	2175	2203	2203	2253	2191	2274	2264	2247	2161	2230	2213
11870	2128	2126	2133	2129	2169	2134	2191	2193	2178	2120	2195	2185
11880	2016	2006	2012	2001	2028	2041	2042	2042	2012	2014	2037	2020
11890	1940	1909	1901	1882	1890	1943	1891	1888	1861	1918	1893	1882
11900	1962	1913	1891	1874	1872	1926	1881	1867	1854	1920	1883	1879
11910	2032	2001	2004	1988	2005	2019	2022	2001	1989	1996	1981	1966
11920	2121	2110	2121	2114	2143	2118	2163	2151	2144	2097	2130	2122
11930	2162	2160	2171	2163	2205	2164	2233	2236	2225	2153	2231	2221
11940	2122	2124	2138	2141	2183	2146	2198	2208	2186	2125	2196	2171
11950	2012	2005	2016	2016	2040	2049	2039	2046	2017	2014	2039	2015
11960	1911	1875	1860	1842	1846	1915	1841	1845	1822	1889	1868	1857
11970	1907	1863	1851	1823	1817	1893	1819	1805	1792	1876	1825	1824
11980	2013	1986	1990	1975	1984	2007	1991	1969	1961	1984	1958	1952
11990	2150	2141	2153	2144	2181	2140	2201	2187	2176	2122	2165	2150
12000	2216	2219	2235	2233	2283	2213	2312	2307	2297	2201	2293	2270
12010	2168	2175	2188	2189	2241	2188	2261	2275	2257	2167	2266	2237
12020	2040	2030	2032	2028	2056	2061	2061	2077	2049	2040	2089	2057
12030	1895	1863	1843	1838	1839	1907	1831	1836	1804	1886	1860	1836
12040	1852	1799	1777	1756	1741	1836	1737	1723	1705	1826	1758	1751
12050	1945	1901	1895	1873	1873	1925	1872	1851	1841	1909	1861	1860
12060	2098	2085	2100	2091	2125	2108	2136	2111	2108	2076	2093	2083
12070	2224	2233	2254	2251	2305	2229	2325	2318	2311	2208	2300	2282
12080	2223	2242	2258	2266	2324	2240	2342	2350	2345	2225	2339	2310
12090	2109	2111	2117	2123	2162	2131	2171	2186	2164	2109	2190	2153
12100	1959	1930	1916	1907	1918	1962	1910	1925	1902	1946	1955	1925
12110	1863	1815	1792	1775	1766	1855	1758	1755	1735	1840	1788	1771
12120	1886	1841	1825	1808	1801	1876	1797	1777	1763	1861	1797	1777
12130	2020	1990	1986	1975	1987	2003	1993	1970	1964	1991	1974	1966
12140	2165	2164	2175	2175	2219	2164	2231	2219	2218	2146	2206	2194
12150	2228	2247	2267	2275	2336	2249	2357	2352	2340	2219	2334	2306
12160	2174	2186	2194	2207	2252	2194	2267	2277	2256	2172	2280	2251
12170	2035	2024	2019	2020	2047	2050	2050	2062	2035	2031	2078	2051
12180	1900	1867	1849	1835	1835	1903	1832	1832	1808	1883	1859	1837
12190	1884	1828	1804	1782	1770	1855	1764	1752	1740	1845	1789	1779
12200	1966	1933	1923	1910	1917	1955	1919	1897	1890	1938	1905	1895
12210	2093	2087	2093	2091	2126	2100	2133	2115	2111	2077	2106	2093
12220	2187	2189	2199	2199	2249	2187	2268	2264	2263	2176	2263	2250
12230	2182	2191	2208	2213	2267	2200	2282	2288	2276	2180	2279	2253
12240	2077	2080	2084	2094	2131	2110	2133	2137	2115	2076	2137	2101
12250	1969	1939	1920	1909	1917	1958	1919	1922	1904	1950	1957	1940
12260	1930	1893	1875	1861	1865	1918	1863	1855	1836	1902	1878	1858
12270	1972	1944	1938	1927	1944	1968	1936	1919	1904	1941	1913	1899
12280	2078	2052	2043	2031	2052	2042	2056	2047	2047	2039	2058	2059
12290	2160	2155	2161	2164	2209	2155	2229	2217	2213	2142	2213	2197
12300	2139	2164	2171	2180	2231	2178	2239	2240	2225	2145	2224	2199
12310	2075	2062	2056	2052	2079	2069	2084	2097	2081	2059	2122	2114
12320	1973	1956	1946	1941	1959	1987	1970	1964	1946	1970	1982	1968
12330	1935	1908	1888	1886	1895	1942	1886	1878	1859	1913	1883	1871
12340	2000	1961	1942	1924	1931	1961	1932	1917	1909	1951	1934	1934
12350	2082	2070	2071	2067	2098	2077	2110	2093	2088	2058	2079	2072
12360	2169	2172	2186	2187	2234	2174	2244	2240	2233	2150	2216	2206
12370	2165	2174	2181	2185	2235	2177	2256	2255	2241	2155	2240	2219
12380	2050	2041	2050	2052	2086	2078	2090	2101	2078	2052	2103	2082
12390	1961	1934	1909	1905	1910	1952	1907	1913	1898	1943	1945	1943
12400	1926	1893	1882	1867	1874	1924	1878	1867	1851	1907	1875	1868
12410	1959	1929	1922	1907	1919	1954	1918	1897	1885	1931	1893	1892
12420	2079	2049	2036	2020	2039	2038	2048	2031	2036	2031	2040	2048
12430	2184	2181	2192	2193	2232	2175	2259	2248	2247	2159	2226	2213
12440	2216	2228	2244	2250	2306	2226	2324	2324	2312	2198	2295	2275
12450	2133	2131	2137	2136	2177	2139	2193	2205	2187	2121	2201	2183
12460	1979	1950	1957	1946	1967	1995	1971	1977	1957	1974	1990	1974
12470	1886	1847	1833	1815	1811	1880	1810	1802	1783	1866	1823	1821
12480	1903	1863	1847	1830	1824	1892	1825	1807	1798	1874	1816	1819
12490	2014	1985	1985	1972	1987	2000	1995	1972	1964	1982	1957	1958
12500	2151	2146	2158	2149	2187	2140	2204	2189	2186	2122	2164	2161
12510	2235	2240	2255	2258	2313	2232	2342	2340	2332	2213	2315	2304
12520	2202	2213	2227	2230	2281	2209	2299	2310	2292	2187	2287	2270
12530	2068	2057	2059	2054	2087	2080	2094	2109	2086	2056	2100	2085
12540	1928	1892	1876	1862	1866	1923	1873	1877	1853	1911	1895	1882
12550	1865	1819	1801	1780	1772	1854	1770	1754	1739	1835	1773	1771
12560	1934	1890	1889	1854	1850	1909	1849	1832	1822	1892	1838	1847
12570	2090	2069	2077	2062	2087	2071	2113	2082	2081	2057	2065	2074
12580	2196	2213	2237	2239	2292	2218	2317	2305	2295	2191	2261	2251
12590	2202	2213	2232	2233	2288	2217	2306	2319	2302	2197	2298	2282
12600	2125	2116	2118	2116	2150	2124	2170	2182	2164	2104	2184	2163
12610	1991	1973	1972	1967	1983	2007	1983	1993	1966	1978	1988	1960
12620	1903	1864	1847	1829	1822	1896	1817	1818	1797	1876	1829	1817
12630	1929	1876	1858	1827	1823	1889	1826	1815	1807	1884	1832	1837
12640	2038	2014	2017	2001	2022	2027	2033	2013	2009	2005	1997	1997
12650	2153	2159	2177	2176	2217	2163	2238	2223	2211	2137	2192	2182
12660	2181	2190	2208	2207	2254	2197	2277	2280	2266	2176	2263	2252
12670	2107	2113	2123	2120	2161	2128	2171	2184	2161	2110	2173	2159
12680	2003	1986	1985	1972	1994	2013	2002	2006	1979	1993	2012	1994
12690	1941	1899	1882	1863	1862	1923	1860	1866	1844	1907	1883	1873
12700	1944	1903	1892	1869	1866	1923	1871	1862	1842	1905	1861	1850
12710	2040	2003	1998	1974	1990	2010	2008	1992	1985	1998	1989	1983
12720	2156	2145	2158	2138	2184	2138	2201	2191	2192	2127	2181	2169
12730	2177	2192	2217	2221	2277	2211	2296	2296	2279	2177	2263	2238
12740	2111	2117	2127	2127	2164	2135	2177	2188	2166	2113	2187	2166
12750	1993	1978	1978	1970	1989	2010	1992	2000	1974	1991	2012	1993
12760	1902	1868	1872	1844	1849	1913	1844	1840	1814	1889	1852	1836
12770	1951	1903	1885	1859	1854	1912	1859	1844	1833	1903	1864	1865
12780	2058	2034	2040	2027	2048	2048	2062	2043	2031	2024	2023	2012
12790	2151	2152	2166	2165	2205	2161	2223	2215	2200	2134	2184	2161
12800	2184	2178	2188	2177	2223	2173	2247	2250	2241	2162	2250	2232
12810	2111	2108	2115	2111	2151	2124	2169	2181	2161	2109	2184	2158
12820	2006	1995	1998	1989	2010	2026	2014	2024	1996	2002	2027	2003
12830	1917	1883	1873	1857	1858	1923	1858	1856	1829	1897	1877	1859
12840	1895	1856	1844	1823	1820	1891	1815	1803	1788	1876	1827	1821
12850	1998	1966	1968	1950	1962	1985	1966	1943	1935	1968	1946	1944
12860	2143	2140	2152	2146	2182	2139	2196	2181	2177	2118	2161	2148
12870	2210	2222	2242	2250	2298	2223	2315	2314	2300	2198	2289	2259
12880	2168	2173	2181	2180	2229	2175	2245	2257	2238	2159	2256	2227
12890	2051	2039	2035	2030	2063	2062	2074	2085	2062	2044	2097	2067
12900	1921	1890	1880	1865	1873	1933	1873	1879	1852	1911	1897	1872
12910	1903	1851	1830	1806	1798	1877	1798	1789	1777	1869	1826	1819
12920	1970	1938	1937	1917	1930	1965	1935	1912	1901	1944	1915	1905
12930	2074	2066	2075	2068	2098	2083	2101	2086	2072	2052	2069	2059
12940	2175	2170	2178	2168	2209	2159	2227	2216	2217	2148	2223	2219
12950	2178	2188	2206	2207	2258	2195	2281	2279	2267	2176	2268	2244
12960	2091	2095	2106	2109	2147	2123	2148	2161	2134	2092	2158	2116
12970	1984	1957	1944	1929	1944	1980	1947	1956	1932	1967	1983	1964
12980	1921	1884	1866	1845	1851	1913	1854	1846	1830	1898	1872	1855
12990	1956	1924	1913	1892	1891	1949	1907	1893	1880	1930	1898	1888
13000	2066	2042	2041	2030	2052	2047	2066	2051	2046	2041	2053	2044
13010	2148	2149	2162	2160	2204	2156	2215	2208	2195	2129	2187	2170
13020	2148	2163	2176	2177	2225	2171	2230	2232	2212	2140	2217	2198
13030	2081	2080	2081	2084	2117	2098	2132	2136	2116	2081	2146	2124
13040	1976	1960	1958	1954	1969	1996	1971	1973	1951	1977	1986	1965
13050	1932	1896	1881	1862	1865	1919	1865	1858	1839	1908	1879	1870
13060	1991	1950	1934	1911	1920	1957	1930	1911	1904	1948	1930	1925
13070	2091	2073	2075	2063	2094	2076	2101	2088	2082	2055	2079	2068
13080	2166	2171	2180	2181	2222	2168	2241	2234	2228	2148	2216	2198
13090	2147	2152	2163	2166	2211	2165	2227	2229	2218	2145	2225	2197
13100	2047	2047	2045	2048	2081	2073	2081	2090	2064	2046	2091	2072
13110	1951	1924	1916	1907	1917	1960	1918	1913	1893	1936	1933	1920
13120	1919	1879	1864	1850	1850	1910	1848	1838	1827	1898	1861	1857
13130	1978	1945	1939	1928	1935	1968	1941	1921	1913	1951	1922	1920
13140	2108	2090	2091	2080	2109	2087	2120	2105	2107	2075	2103	2103
13150	2222	2228	2244	2244	2297	2214	2319	2308	2306	2197	2286	2277
13160	2201	2222	2241	2252	2309	2228	2331	2328	2305	2192	2301	2264
13170	2087	2076	2072	2070	2097	2084	2103	2118	2098	2066	2131	2112
13180	1925	1896	1880	1869	1876	1930	1874	1881	1861	1917	1908	1893
13190	1836	1795	1778	1764	1757	1847	1744	1741	1719	1824	1757	1748
13200	1907	1855	1833	1810	1802	1875	1804	1785	1777	1869	1806	1823
13210	2070	2046	2045	2031	2052	2047	2073	2047	2051	2039	2043	2050
13220	2233	2248	2270	2276	2332	2240	2351	2336	2337	2215	2299	2289
13230	2271	2296	2315	2325	2390	2287	2403	2414	2398	2257	2381	2364
13240	2158	2163	2164	2167	2211	2165	2222	2241	2218	2142	2239	2220
13250	1982	1964	1956	1947	1962	1991	1958	1974	1943	1965	1982	1964
13260	1855	1815	1794	1781	1768	1857	1767	1764	1741	1838	1784	1770
13270	1846	1795	1777	1758	1752	1838	1743	1725	1710	1824	1739	1739
13280	1977	1936	1926	1908	1913	1951	1927	1899	1900	1947	1905	1921
13290	2170	2162	2178	2169	2213	2158	2236	2218	2221	2145	2196	2195
13300	2252	2284	2310	2320	2384	2283	2399	2399	2390	2248	2358	2338
13310	2230	2238	2247	2247	2296	2220	2321	2325	2316	2206	2325	2313
13320	2087	2085	2085	2082	2116	2096	2130	2137	2112	2071	2135	2111
13330	1901	1879	1870	1862	1866	1928	1859	1865	1827	1892	1868	1846
13340	1846	1779	1754	1723	1704	1811	1707	1694	1684	1808	1744	1747
13350	1919	1871	1861	1839	1841	1899	1861	1829	1822	1890	1830	1835
13360	2075	2067	2080	2072	2102	2080	2110	2092	2084	2056	2058	2057
13370	2216	2223	2234	2232	2285	2211	2303	2301	2297	2197	2278	2272
13380	2206	2223	2241	2250	2309	2234	2334	2336	2321	2205	2306	2283
13390	2106	2105	2110	2113	2146	2119	2160	2165	2142	2094	2158	2136
13400	1989	1960	1948	1938	1949	1979	1951	1958	1938	1964	1976	1960
13410	1911	1872	1858	1838	1839	1904	1832	1832	1810	1884	1840	1831
13420	1949	1906	1890	1869	1868	1923	1876	1858	1850	1912	1874	1875
13430	2066	2043	2045	2030	2053	2052	2076	2060	2052	2039	2052	2045
13440	2148	2153	2174	2174	2220	2166	2232	2222	2209	2134	2192	2175
13450	2159	2164	2175	2174	2215	2166	2236	2231	2220	2146	2224	2213
13460	2083	2078	2082	2084	2119	2104	2133	2141	2117	2082	2135	2115
13470	1966	1945	1945	1937	1951	1985	1949	1953	1923	1955	1955	1931
13480	1941	1892	1869	1846	1843	1906	1851	1836	1829	1900	1869	1870
13490	1987	1958	1954	1935	1948	1976	1958	1943	1938	1964	1942	1936
13500	2085	2075	2090	2081	2112	2091	2128	2108	2100	2066	2093	2072
13510	2182	2174	2179	2175	2216	2165	2243	2236	2232	2152	2226	2213
13520	2145	2157	2172	2176	2224	2173	2238	2246	2224	2144	2226	2191
13530	2033	2029	2030	2030	2058	2057	2061	2068	2042	2029	2065	2044
13540	1940	1901	1885	1866	1872	1930	1872	1877	1858	1920	1907	1896
13550	1898	1858	1851	1831	1832	1903	1840	1824	1802	1882	1834	1822
13560	1970	1936	1934	1913	1921	1958	1926	1909	1897	1942	1914	1908
13570	2117	2098	2100	2087	2119	2095	2144	2123	2125	2088	2123	2117
13580	2231	2237	2260	2260	2316	2231	2344	2328	2322	2208	2300	2278
13590	2220	2235	2255	2256	2315	2235	2325	2336	2317	2204	2311	2280
13600	2085	2082	2080	2076	2108	2097	2112	2135	2107	2073	2142	2112
13610	1913	1884	1872	1859	1863	1924	1868	1867	1841	1903	1896	1874
13620	1834	1788	1770	1750	1741	1834	1747	1725	1705	1820	1751	1743
13630	1891	1842	1831	1810	1804	1880	1810	1786	1776	1869	1800	1798
13640	2057	2025	2028	2013	2032	2035	2052	2024	2026	2028	2029	2028
13650	2236	2246	2270	2269	2327	2233	2356	2339	2337	2219	2309	2295
13660	2273	2305	2334	2343	2413	2307	2435	2439	2417	2266	2397	2361
13670	2160	2169	2173	2169	2210	2164	2218	2239	2218	2145	2246	2216
13680	1993	1975	1960	1948	1966	1995	1967	1985	1954	1976	2001	1982
13690	1838	1801	1787	1775	1771	1859	1757	1761	1729	1833	1778	1752
13700	1845	1783	1759	1735	1715	1817	1705	1697	1685	1812	1737	1742
13710	1972	1934	1929	1912	1919	1955	1926	1905	1907	1947	1913	1916
13720	2144	2142	2160	2155	2199	2152	2217	2196	2190	2129	2170	2158
13730	2260	2273	2291	2292	2352	2260	2379	2370	2364	2241	2350	2333
13740	2218	2235	2250	2255	2316	2235	2332	2342	2325	2209	2328	2300
13750	2086	2085	2083	2083	2115	2096	2116	2131	2107	2069	2136	2103
13760	1937	1908	1896	1884	1893	1943	1887	1895	1869	1919	1911	1891
13770	1866	1815	1798	1779	1769	1856	1766	1756	1737	1842	1781	1771
13780	1928	1882	1866	1841	1839	1899	1847	1823	1817	1893	1844	1847
13790	2065	2047	2057	2047	2078	2065	2099	2076	2072	2050	2061	2051
13800	2164	2172	2192	2197	2243	2185	2261	2250	2239	2155	2220	2201
13810	2175	2176	2184	2180	2223	2171	2245	2243	2235	2158	2246	2233
13820	2112	2103	2105	2107	2146	2118	2156	2169	2148	2095	2169	2149
13830	2005	1994	1992	1990	2007	2024	2007	2011	1981	1994	2011	1986
13840	1952	1911	1891	1874	1871	1925	1873	1872	1854	1917	1898	1891
13850	1972	1933	1921	1902	1909	1952	1914	1904	1896	1943	1919	1916
13860	2055	2040	2043	2036	2063	2057	2062	2055	2045	2032	2040	2031
13870	2127	2124	2135	2131	2173	2132	2183	2175	2162	2110	2160	2143
13880	2116	2115	2125	2127	2164	2130	2174	2179	2161	2109	2169	2149
13890	2058	2048	2050	2045	2075	2066	2078	2082	2069	2049	2092	2077
13900	2008	1986	1985	1973	1998	2010	2003	2001	1982	1996	2009	1999
13910	1982	1959	1953	1943	1961	1986	1964	1951	1935	1968	1954	1943
13920	2011	1978	1968	1956	1965	1990	1967	1963	1952	1980	1974	1973
13930	2097	2073	2072	2058	2085	2072	2100	2091	2091	2063	2094	2091
13940	2141	2146	2160	2163	2208	2158	2223	2215	2198	2125	2178	2158
13950	2118	2116	2121	2116	2155	2124	2166	2169	2150	2100	2161	2144
13960	2028	2010	2008	2006	2027	2039	2037	2042	2021	2021	2051	2030
13970	1925	1901	1897	1886	1894	1947	1887	1888	1865	1917	1895	1880
13980	1936	1890	1871	1848	1846	1908	1840	1842	1836	1908	1869	1883
13990	2026	2001	2002	1989	2011	2027	2021	2005	2003	2008	2005	2006
14000	2143	2142	2157	2155	2197	2148	2205	2194	2180	2119	2159	2152
14010	2212	2215	2221	2218	2263	2198	2285	2281	2274	2181	2271	2261
14020	2158	2164	2171	2176	2222	2169	2239	2244	2227	2145	2230	2205
14030	2038	2030	2027	2024	2052	2050	2046	2058	2035	2021	2057	2035
14040	1928	1895	1877	1867	1870	1928	1871	1874	1849	1911	1891	1876
14050	1865	1826	1813	1796	1792	1875	1789	1781	1759	1855	1794	1784
14060	1936	1893	1880	1860	1859	1916	1857	1846	1842	1912	1865	1876
14070	2112	2089	2093	2081	2112	2088	2141	2117	2123	2085	2113	2117
14080	2242	2259	2285	2290	2352	2256	2380	2359	2355	2228	2319	2302
14090	2245	2265	2283	2285	2341	2253	2358	2364	2346	2224	2339	2317
14100	2111	2110	2109	2107	2143	2119	2155	2170	2144	2094	2168	2141
14110	1934	1908	1894	1887	1895	1944	1881	1896	1865	1917	1909	1886
14120	1851	1796	1776	1754	1740	1835	1737	1732	1716	1827	1764	1763
14130	1901	1852	1835	1817	1807	1884	1826	1803	1793	1886	1817	1820
14140	2038	2018	2021	2008	2032	2037	2045	2023	2017	2017	2007	2006
14150	2176	2178	2194	2192	2239	2179	2261	2247	2246	2162	2225	2220
14160	2236	2247	2264	2268	2325	2240	2348	2349	2339	2219	2330	2315
14170	2169	2177	2189	2194	2241	2183	2253	2257	2237	2153	2241	2215
14180	2024	2016	2011	2003	2026	2038	2027	2038	2010	2008	2040	2010
14190	1904	1865	1844	1825	1823	1897	1818	1824	1795	1878	1848	1836
14200	1891	1841	1822	1799	1790	1866	1785	1776	1767	1860	1805	1801
14210	1999	1963	1961	1943	1960	1987	1969	1954	1950	1976	1954	1954
14220	2121	2121	2136	2134	2172	2136	2192	2175	2168	2111	2148	2136
14230	2178	2186	2201	2201	2247	2188	2265	2260	2247	2164	2241	2225
14240	2148	2146	2155	2151	2192	2153	2213	2216	2200	2131	2213	2194
14250	2045	2038	2039	2038	2067	2064	2069	2078	2050	2036	2072	2046
14260	1958	1926	1915	1902	1907	1954	1905	1906	1883	1936	1921	1909
14270	1950	1907	1889	1868	1868	1923	1875	1866	1853	1917	1889	1884
14280	2013	1980	1981	1967	1982	2000	1987	1978	1969	1985	1980	1969
14290	2117	2107	2116	2109	2142	2110	2155	2146	2145	2098	2143	2131
14300	2166	2166	2183	2184	2230	2177	2250	2245	2231	2149	2222	2199
14310	2097	2101	2109	2109	2142	2120	2150	2153	2131	2091	2145	2123
14320	2018	2000	1991	1980	2000	2017	2002	2008	1986	2001	2025	2012
14330	1954	1929	1926	1915	1928	1967	1936	1923	1901	1941	1929	1913
14340	1959	1926	1919	1902	1909	1955	1915	1902	1885	1935	1907	1898
14350	2054	2023	2014	1992	2011	2021	2026	2015	2012	2021	2033	2034
14360	2142	2141	2155	2153	2194	2152	2215	2203	2196	2127	2181	2160
14370	2161	2167	2181	2184	2229	2173	2238	2237	2221	2142	2218	2194
14380	2102	2092	2087	2080	2109	2095	2121	2131	2114	2079	2140	2121
14390	1978	1958	1953	1941	1946	1993	1965	1969	1943	1969	1974	1952
14400	1901	1881	1868	1851	1851	1917	1855	1845	1823	1896	1863	1853
14410	1938	1902	1894	1876	1879	1932	1888	1875	1860	1922	1890	1885
14420	2043	2018	2020	2009	2033	2037	2044	2032	2022	2023	2029	2022
14430	2170	2169	2182	2179	2219	2165	2236	2225	2223	2147	2208	2196
14440	2205	2216	2232	2239	2294	2221	2308	2313	2294	2192	2282	2255
14450	2132	2133	2138	2136	2175	2137	2181	2191	2166	2112	2188	2163
14460	2014	1993	1981	1973	1988	2010	1995	2001	1978	1991	2019	2000
14470	1914	1879	1870	1859	1860	1922	1860	1858	1829	1896	1866	1843
14480	1888	1846	1833	1812	1806	1883	1805	1798	1781	1870	1816	1812
14490	1999	1956	1946	1927	1937	1968	1953	1934	1937	1974	1960	1968
14500	2143	2141	2162	2159	2203	2151	2228	2203	2199	2128	2177	2163
14510	2209	2227	2247	2254	2306	2231	2326	2318	2301	2192	2283	2259
14520	2174	2172	2171	2168	2208	2163	2224	2231	2220	2145	2239	2222
14530	2048	2037	2038	2035	2064	2063	2069	2077	2053	2040	2080	2053
14540	1941	1917	1908	1897	1904	1951	1896	1899	1869	1922	1906	1887
14550	1912	1867	1845	1828	1824	1891	1823	1815	1796	1881	1841	1834
14560	1947	1909	1904	1889	1897	1945	1905	1892	1879	1927	1898	1891
14570	2063	2044	2040	2030	2058	2055	2069	2061	2061	2047	2065	2064
14580	2188	2187	2199	2197	2247	2184	2264	2257	2251	2168	2244	2230
14590	2186	2203	2221	2232	2284	2215	2298	2299	2276	2177	2262	2232
14600	2097	2091	2090	2086	2114	2101	2118	2131	2110	2075	2133	2113
14610	1983	1955	1945	1932	1945	1979	1944	1950	1930	1961	1972	1955
14620	1908	1879	1867	1856	1861	1919	1855	1849	1826	1893	1857	1847
14630	1964	1920	1905	1885	1885	1934	1890	1879	1870	1931	1903	1907
14640	2077	2055	2056	2047	2071	2063	2092	2076	2073	2054	2072	2067
14650	2142	2150	2173	2174	2221	2170	2234	2226	2212	2132	2190	2170
14660	2153	2151	2156	2151	2195	2150	2204	2209	2200	2133	2212	2199
14670	2080	2074	2074	2073	2104	2090	2116	2126	2110	2075	2128	2107
14680	1982	1970	1967	1961	1979	2005	1977	1981	1950	1973	1976	1951
14690	1943	1904	1882	1870	1872	1927	1873	1867	1848	1911	1885	1875
14700	1967	1926	1909	1894	1900	1945	1905	1896	1890	1936	1915	1913
14710	2076	2053	2059	2047	2076	2064	2087	2075	2074	2054	2074	2073
14720	2175	2180	2198	2200	2248	2186	2272	2259	2246	2163	2232	2214
14730	2169	2176	2192	2195	2240	2182	2251	2255	2233	2152	2235	2214
14740	2069	2064	2064	2060	2092	2079	2096	2102	2081	2053	2103	2087
14750	1955	1930	1923	1911	1925	1965	1925	1929	1903	1942	1941	1928
14760	1905	1869	1853	1838	1836	1903	1829	1828	1806	1885	1844	1833
14770	1955	1914	1902	1881	1883	1934	1896	1877	1869	1930	1894	1896
14780	2099	2078	2076	2065	2094	2076	2118	2099	2102	2072	2098	2096
14790	2196	2209	2233	2247	2292	2215	2306	2299	2288	2181	2257	2239
14800	2190	2197	2205	2209	2255	2194	2271	2276	2262	2172	2265	2248
14810	2110	2100	2095	2090	2118	2098	2130	2141	2122	2088	2154	2138
14820	1961	1947	1952	1951	1970	1995	1964	1967	1934	1956	1955	1928
14830	1872	1834	1816	1801	1788	1876	1784	1782	1759	1851	1800	1793
14840	1913	1863	1836	1810	1807	1878	1816	1794	1797	1883	1837	1845
14850	2047	2030	2040	2031	2057	2051	2077	2051	2049	2036	2034	2027
14860	2189	2194	2216	2219	2268	2201	2283	2277	2267	2175	2239	2223
14870	2225	2228	2237	2234	2290	2216	2305	2313	2303	2199	2304	2286
14880	2136	2134	2135	2134	2175	2137	2183	2197	2180	2115	2197	2174
14890	2029	2008	2002	1993	2010	2024	2020	2020	1997	2001	2031	2010
14900	1924	1895	1885	1871	1876	1930	1873	1871	1845	1908	1881	1863
14910	1891	1851	1840	1818	1820	1889	1811	1804	1785	1871	1819	1817
14920	1990	1951	1943	1924	1935	1962	1942	1924	1926	1961	1942	1954
14930	2117	2117	2130	2129	2166	2128	2190	2166	2165	2105	2144	2136
14940	2188	2199	2219	2224	2272	2206	2293	2285	2268	2173	2253	2233
14950	2181	2179	2180	2177	2219	2165	2241	2243	2230	2157	2246	2232
14960	2079	2077	2080	2077	2112	2095	2122	2129	2104	2064	2115	2090
14970	1968	1939	1935	1927	1937	1975	1935	1938	1913	1944	1941	1923
14980	1932	1881	1860	1840	1834	1898	1835	1836	1823	1899	1869	1867
14990	1966	1930	1926	1910	1921	1959	1930	1914	1903	1946	1916	1911
15000	2066	2053	2061	2047	2077	2066	2085	2071	2060	2045	2053	2046
15010	2127	2128	2138	2132	2175	2137	2189	2186	2176	2114	2172	2161
15020	2117	2121	2129	2131	2167	2133	2179	2183	2168	2110	2175	2159
15030	2081	2071	2077	2074	2101	2086	2106	2112	2092	2064	2110	2090
15040	2023	2005	2000	1986	2011	2024	2016	2018	1994	2002	2014	2002
15050	1991	1961	1951	1933	1945	1977	1954	1941	1929	1958	1952	1944
15060	2017	1986	1978	1960	1973	1997	1991	1974	1970	1983	1983	1978
15070	2076	2055	2055	2047	2075	2068	2096	2086	2078	2054	2080	2067
15080	2110	2108	2120	2118	2153	2121	2166	2160	2145	2096	2139	2122
15090	2083	2080	2091	2087	2124	2104	2126	2136	2111	2074	2113	2097
15100	2013	1995	1991	1980	2002	2021	2004	2015	1996	2002	2022	2012
15110	1982	1949	1944	1926	1932	1967	1937	1937	1923	1957	1955	1950
15120	1999	1972	1975	1962	1979	2011	1983	1975	1960	1980	1971	1961
15130	2050	2025	2028	2013	2035	2042	2038	2037	2026	2025	2033	2028
15140	2129	2106	2108	2095	2123	2098	2142	2139	2137	2099	2147	2141
15150	2152	2154	2173	2175	2220	2170	2241	2236	2227	2143	2214	2185
15160	2090	2094	2105	2109	2141	2118	2151	2154	2129	2083	2136	2109
15170	1998	1977	1962	1949	1962	1991	1967	1981	1951	1978	1992	1980
15180	1918	1888	1881	1868	1873	1929	1878	1866	1846	1908	1877	1862
15190	1920	1889	1882	1866	1869	1929	1875	1857	1839	1903	1860	1852
15200	2024	1985	1979	1959	1970	1995	1983	1973	1974	1996	1993	1995
15210	2163	2156	2170	2162	2206	2155	2228	2217	2215	2142	2200	2191
15220	2222	2243	2268	2272	2332	2249	2351	2348	2332	2218	2307	2284
15230	2180	2179	2182	2177	2221	2171	2236	2248	2233	2155	2252	2229
15240	2040	2027	2019	2014	2037	2042	2036	2049	2027	2017	2059	2027
15250	1900	1870	1862	1852	1854	1918	1847	1851	1820	1887	1854	1833
15260	1871	1821	1802	1782	1775	1860	1768	1759	1745	1849	1785	1783
15270	1944	1904	1897	1876	1880	1933	1887	1866	1861	1924	1876	1878
15280	2088	2074	2086	2079	2107	2089	2127	2110	2108	2076	2095	2090
15290	2211	2214	2236	2237	2290	2214	2318	2308	2306	2199	2289	2277
15300	2228	2240	2254	2253	2308	2231	2330	2335	2321	2208	2320	2296
15310	2118	2129	2132	2125	2172	2135	2175	2189	2161	2104	2173	2143
15320	1963	1938	1925	1917	1925	1968	1920	1935	1907	1947	1951	1926
15330	1873	1825	1800	1779	1769	1856	1764	1753	1746	1842	1794	1781
15340	1896	1851	1837	1818	1817	1885	1820	1799	1793	1874	1815	1816
15350	2043	2013	2016	2002	2021	2026	2045	2018	2019	2024	2023	2025
15360	2167	2167	2198	2197	2254	2190	2269	2257	2249	2161	2222	2204
15370	2191	2205	2222	2230	2282	2215	2291	2297	2280	2183	2273	2252
15380	2130	2125	2124	2121	2158	2127	2166	2177	2162	2108	2189	2171
15390	2023	2011	2005	2000	2022	2034	2020	2036	2003	2008	2029	2005
15400	1951	1919	1908	1895	1901	1946	1900	1895	1871	1925	1895	1887
15410	1942	1891	1872	1848	1848	1909	1857	1849	1838	1907	1876	1873
15420	2013	1971	1970	1956	1971	1992	1992	1973	1979	1991	1991	1988
15430	2111	2109	2127	2126	2167	2131	2182	2173	2166	2107	2148	2132
15440	2142	2151	2164	2167	2214	2168	2223	2208	2209	2137	2202	2179
15450	2082	2079	2080	2077	2105	2092	2106	2117	2099	2069	2118	2100
15460	2020	1996	1992	1981	1999	2013	2003	2000	1987	1994	2014	2002
15470	1989	1966	1961	1951	1967	1992	1968	1959	1942	1964	1957	1942
15480	2005	1977	1969	1955	1968	1995	1970	1968	1955	1981	1976	1973
15490	2080	2061	2059	2047	2072	2063	2094	2078	2075	2059	2086	2081
15500	2118	2121	2137	2138	2182	2140	2194	2186	2171	2108	2160	2134
15510	2100	2093	2097	2094	2127	2105	2138	2137	2122	2080	2138	2120
15520	2027	2010	2003	1995	2014	2026	2027	2035	2014	2016	2041	2029
15530	1966	1941	1932	1922	1932	1972	1938	1935	1916	1952	1939	1923
15540	1977	1946	1935	1919	1926	1965	1925	1918	1905	1948	1930	1916
15550	2026	1996	2000	1987	2008	2017	2018	2009	2003	2008	2012	2005
15560	2113	2102	2110	2105	2137	2110	2160	2144	2140	2094	2139	2131
15570	2160	2169	2184	2185	2231	2175	2252	2241	2231	2149	2220	2201
15580	2119	2120	2127	2127	2168	2135	2176	2184	2165	2108	2170	2148
15590	2043	2023	2014	2003	2024	2029	2023	2031	2010	2012	2044	2025
15600	1954	1930	1921	1911	1922	1961	1919	1917	1895	1931	1919	1898
15610	1924	1888	1876	1863	1863	1925	1869	1861	1845	1906	1871	1862
15620	1985	1951	1942	1926	1937	1972	1945	1938	1935	1970	1954	1958
15630	2091	2076	2086	2081	2116	2094	2133	2117	2109	2077	2101	2092
15640	2170	2169	2183	2179	2223	2170	2245	2234	2226	2148	2220	2206
15650	2177	2174	2179	2178	2217	2168	2236	2238	2232	2151	2238	2221
15660	2095	2092	2094	2092	2128	2108	2132	2141	2120	2080	2132	2106
15670	1983	1961	1955	1946	1961	1990	1954	1964	1934	1962	1965	1945
15680	1923	1881	1856	1846	1844	1909	1846	1840	1823	1894	1862	1853
15690	1939	1910	1902	1889	1892	1939	1900	1880	1872	1924	1890	1883
15700	2026	2009	2016	2005	2028	2037	2038	2027	2019	2018	2016	2009
15710	2116	2108	2118	2111	2151	2122	2175	2160	2156	2106	2152	2139
15720	2161	2159	2169	2164	2209	2161	2232	2224	2215	2141	2215	2197
15730	2142	2141	2147	2146	2183	2143	2195	2200	2184	2117	2187	2165
15740	2062	2050	2052	2046	2070	2067	2075	2082	2064	2041	2077	2056
15750	1983	1956	1942	1926	1939	1971	1943	1941	1923	1958	1957	1942
15760	1955	1921	1908	1889	1898	1943	1900	1895	1877	1929	1907	1900
15770	1986	1955	1951	1939	1948	1980	1951	1943	1935	1964	1952	1943
15780	2047	2028	2029	2024	2043	2047	2055	2048	2042	2032	2045	2034
15790	2104	2096	2103	2099	2133	2108	2153	2139	2133	2090	2132	2122
15800	2119	2118	2129	2128	2169	2135	2184	2178	2162	2108	2162	2147
15810	2095	2087	2086	2082	2114	2096	2130	2125	2108	2074	2124	2107
15820	2051	2036	2031	2021	2042	2046	2056	2053	2034	2025	2054	2035
15830	1997	1973	1970	1962	1977	2002	1977	1982	1960	1972	1976	1956
15840	2005	1967	1955	1935	1946	1977	1950	1952	1944	1973	1971	1969
15850	2041	2022	2022	2014	2040	2042	2054	2045	2036	2027	2042	2029
15860	2052	2047	2061	2062	2094	2083	2104	2100	2075	2049	2072	2045
15870	2062	2042	2039	2027	2047	2051	2052	2056	2047	2038	2068	2058
15880	2050	2034	2033	2023	2051	2054	2062	2058	2047	2036	2060	2048
15890	2043	2033	2041	2030	2058	2055	2067	2056	2037	2027	2044	2032
15900	2069	2045	2041	2029	2046	2047	2059	2054	2045	2036	2065	2058
15910	2062	2053	2057	2051	2076	2069	2089	2086	2072	2049	2078	2060
15920	2055	2040	2046	2037	2064	2062	2075	2073	2057	2040	2067	2048
15930	2063	2034	2035	2023	2048	2048	2061	2057	2048	2037	2068	2059
15940	2034	2021	2027	2024	2051	2052	2054	2056	2033	2022	2038	2016
15950	2003	1984	1981	1971	1985	2010	1989	1990	1970	1987	1991	1973
15960	2008	1978	1969	1952	1965	1994	1973	1971	1962	1983	1984	1977
15970	2030	2011	2015	2006	2030	2037	2034	2030	2018	2015	2024	2008
15980	2101	2089	2090	2081	2112	2091	2125	2119	2110	2079	2118	2112
15990	2141	2139	2148	2147	2186	2145	2207	2201	2190	2125	2190	2169
16000	2097	2098	2106	2105	2142	2116	2155	2155	2134	2084	2135	2109
16010	2040	2018	2006	1993	2013	2023	2015	2021	2010	2011	2042	2030
16020	1988	1961	1954	1941	1958	1984	1964	1963	1944	1967	1968	1951
16030	1949	1928	1929	1921	1931	1968	1934	1919	1895	1939	1913	1894
16040	1991	1954	1942	1924	1930	1969	1942	1935	1927	1966	1957	1957
16050	2078	2059	2063	2051	2081	2068	2103	2089	2088	2061	2090	2087
16060	2134	2145	2163	2166	2214	2164	2229	2218	2204	2128	2187	2168
16070	2159	2151	2154	2149	2186	2147	2204	2205	2195	2132	2211	2199
16080	2105	2097	2097	2098	2127	2101	2137	2145	2125	2082	2140	2114
16090	2005	1995	1996	1993	2015	2025	2008	2009	1983	1988	1997	1973
16100	1960	1924	1907	1888	1894	1939	1893	1891	1879	1929	1915	1907
16110	1951	1919	1914	1892	1909	1951	1916	1908	1892	1937	1914	1902
16120	2006	1986	1987	1979	1992	2012	2006	1989	1978	1994	1988	1979
16130	2103	2086	2088	2080	2110	2090	2132	2121	2120	2085	2126	2122
16140	2147	2149	2167	2165	2216	2164	2235	2226	2214	2138	2206	2190
16150	2120	2131	2140	2139	2182	2144	2190	2189	2169	2107	2168	2147
16160	2060	2038	2031	2019	2039	2048	2050	2053	2035	2030	2066	2054
16170	2000	1968	1962	1945	1955	1984	1960	1955	1938	1965	1968	1954
16180	1994	1958	1954	1940	1954	1980	1956	1946	1933	1960	1950	1943
16190	2016	1993	1986	1974	1996	2012	2010	1997	1995	2002	2007	2000
16200	2045	2029	2033	2027	2048	2054	2067	2060	2045	2035	2053	2041
16210	2077	2063	2070	2063	2090	2081	2104	2102	2089	2065	2100	2091
16220	2095	2088	2097	2096	2134	2107	2147	2136	2126	2084	2127	2112
16230	2070	2066	2072	2065	2100	2085	2101	2097	2077	2048	2078	2064
16240	2050	2025	2018	2001	2022	2031	2028	2027	2014	2016	2037	2032
16250	2051	2028	2024	2011	2032	2035	2047	2040	2026	2024	2043	2035
16260	2056	2046	2053	2045	2075	2065	2079	2074	2058	2038	2061	2047
16270	2062	2047	2046	2037	2064	2057	2070	2072	2065	2046	2074	2064
16280	2035	2019	2017	2010	2027	2041	2045	2046	2030	2025	2045	2029
16290	1996	1971	1981	1969	1987	2009	1993	1991	1970	1985	1989	1973
16300	2005	1977	1967	1951	1966	1991	1974	1963	1951	1978	1976	1971
16310	2046	2020	2021	2005	2027	2033	2041	2025	2019	2018	2026	2024
16320	2100	2095	2106	2096	2133	2106	2151	2132	2128	2082	2115	2107
16330	2121	2119	2134	2131	2169	2135	2187	2181	2168	2108	2165	2144
16340	2099	2085	2087	2080	2109	2093	2118	2123	2112	2077	2130	2119
16350	2053	2041	2042	2036	2063	2058	2070	2067	2049	2036	2064	2045
16360	1975	1960	1961	1956	1974	1999	1973	1976	1945	1966	1954	1926
16370	1943	1897	1875	1854	1850	1916	1853	1849	1838	1906	1877	1872
16380	1993	1950	1943	1922	1929	1965	1946	1930	1928	1964	1949	1948
16390	2090	2082	2100	2102	2137	2111	2155	2137	2129	2085	2111	2097
16400	2169	2172	2188	2187	2226	2173	2248	2244	2232	2157	2224	2213
16410	2153	2150	2162	2156	2197	2156	2223	2222	2207	2140	2215	2201
16420	2073	2065	2072	2065	2097	2084	2107	2105	2082	2054	2102	2083
16430	1982	1958	1950	1938	1954	1983	1945	1947	1922	1956	1959	1941
16440	1932	1894	1875	1860	1861	1920	1862	1854	1835	1906	1869	1856
16450	1947	1914	1907	1891	1895	1943	1900	1886	1874	1927	1887	1879
16460	2037	2009	2009	1994	2016	2023	2029	2019	2014	2017	2020	2017
16470	2136	2125	2137	2132	2175	2137	2201	2186	2183	2123	2180	2165
16480	2167	2173	2189	2191	2240	2182	2254	2258	2239	2161	2240	2220
16490	2139	2136	2143	2140	2176	2141	2190	2195	2182	2122	2193	2175
16500	2048	2039	2039	2031	2059	2058	2070	2066	2043	2028	2059	2034
16510	1961	1934	1926	1911	1920	1959	1918	1912	1888	1932	1923	1908
16520	1949	1909	1898	1882	1886	1935	1885	1876	1863	1918	1893	1889
16530	1990	1966	1964	1955	1969	1995	1978	1962	1954	1978	1960	1948
16540	2064	2048	2050	2035	2061	2063	2079	2069	2062	2049	2063	2054
16550	2116	2103	2109	2098	2137	2113	2160	2152	2149	2111	2154	2141
16560	2123	2117	2127	2126	2166	2133	2184	2182	2166	2112	2175	2155
16570	2084	2078	2082	2080	2111	2095	2121	2121	2105	2070	2119	2100
16580	2042	2021	2015	2003	2021	2031	2026	2022	2011	2016	2032	2022
16590	2004	1982	1978	1965	1982	1999	1984	1973	1959	1976	1974	1959
16600	1999	1977	1971	1959	1978	2000	1984	1974	1959	1979	1979	1967
16610	2028	2008	2009	1999	2018	2031	2031	2021	2011	2014	2028	2017
16620	2033	2027	2039	2034	2058	2059	2074	2062	2046	2035	2049	2031
16630	2059	2042	2040	2034	2059	2060	2069	2067	2061	2047	2072	2059
16640	2069	2054	2056	2048	2079	2070	2092	2086	2074	2053	2088	2070
16650	2061	2049	2051	2047	2072	2067	2081	2076	2059	2041	2070	2052
16660	2076	2055	2037	2028	2053	2052	2067	2062	2054	2042	2074	2064
16670	2081	2064	2057	2055	2085	2073	2100	2091	2080	2058	2090	2074
16680	2060	2051	2058	2051	2084	2072	2088	2083	2069	2045	2075	2056
16690	2033	2014	2011	2005	2024	2032	2030	2029	2013	2014	2040	2030
16700	1995	1978	1976	1970	1985	2008	1995	1990	1974	1987	1998	1983
16710	1987	1967	1974	1955	1970	1999	1975	1966	1953	1975	1965	1953
16720	2024	1995	1989	1970	1991	2010	2003	1992	1982	1996	1995	1987
16730	2068	2048	2049	2040	2068	2058	2080	2073	2066	2049	2071	2059
16740	2120	2114	2120	2119	2152	2122	2169	2162	2153	2103	2156	2140
16750	2135	2135	2148	2145	2185	2145	2205	2200	2186	2122	2187	2165
16760	2089	2080	2078	2072	2105	2089	2109	2115	2103	2069	2120	2102
16770	2032	2011	2004	1994	2014	2019	2017	2018	2004	2009	2032	2020
16780	1960	1939	1936	1932	1946	1982	1951	1942	1920	1950	1944	1922
16790	1941	1906	1896	1883	1882	1937	1881	1876	1860	1919	1894	1887
16800	2003	1971	1961	1942	1956	1983	1970	1951	1945	1975	1964	1964
16810	2096	2086	2099	2098	2132	2105	2145	2130	2124	2083	2107	2095
16820	2152	2153	2163	2167	2208	2157	2223	2221	2210	2137	2201	2184
16830	2151	2141	2137	2134	2167	2135	2194	2196	2191	2128	2210	2196
16840	2110	2102	2106	2100	2137	2109	2148	2153	2138	2088	2149	2127
16850	2008	2004	2003	2000	2028	2035	2023	2024	1998	1996	2006	1979
16860	1934	1896	1874	1858	1857	1918	1860	1858	1842	1908	1885	1882
16870	1928	1891	1879	1866	1864	1913	1865	1854	1844	1907	1873	1869
16880	2000	1980	1985	1978	1993	2011	2002	1982	1975	1986	1971	1967
16890	2124	2112	2118	2107	2142	2112	2167	2148	2147	2101	2143	2141
16900	2169	2170	2188	2188	2238	2181	2258	2252	2242	2155	2231	2211
16910	2136	2140	2149	2147	2183	2149	2203	2209	2192	2127	2198	2174
16920	2066	2053	2047	2042	2062	2062	2077	2081	2064	2043	2091	2071
16930	1982	1959	1948	1937	1960	1980	1952	1953	1933	1958	1957	1941
16940	1959	1926	1913	1894	1901	1946	1897	1891	1875	1938	1901	1891
16950	1987	1957	1949	1933	1943	1974	1952	1940	1933	1963	1949	1947
16960	2045	2032	2031	2025	2047	2049	2070	2049	2043	2032	2048	2040
16970	2098	2094	2103	2100	2137	2110	2153	2142	2133	2089	2131	2119
16980	2117	2114	2123	2119	2161	2128	2177	2173	2159	2107	2159	2146
16990	2086	2079	2075	2075	2110	2094	2118	2116	2103	2070	2112	2092
17000	2055	2033	2027	2011	2032	2041	2045	2044	2031	2024	2053	2040
17010	2033	2010	2006	1993	2012	2022	2026	2017	2001	2004	2018	2003
17020	2021	2001	1995	1984	2008	2020	2016	2009	1993	1998	2002	1991
17030	2038	2013	2010	1999	2018	2028	2036	2027	2017	2016	2029	2024
17040	2033	2021	2026	2021	2047	2049	2054	2051	2035	2026	2042	2026
17050	2018	2007	2011	2007	2026	2042	2030	2030	2009	2012	2027	2014
17060	2034	2010	2004	1989	2008	2024	2018	2014	2003	2009	2024	2022
17070	2066	2047	2050	2032	2060	2054	2067	2061	2054	2039	2060	2055
17080	2098	2088	2095	2088	2120	2100	2132	2129	2113	2079	2116	2102
17090	2124	2113	2115	2109	2142	2113	2153	2157	2146	2096	2151	2135
17100	2087	2081	2085	2084	2116	2097	2121	2129	2111	2070	2116	2091
17110	2017	1999	1994	1984	2008	2023	2009	2019	1999	2003	2020	2004
17120	1979	1947	1936	1919	1929	1967	1932	1934	1920	1955	1949	1936
17130	1948	1923	1923	1915	1923	1966	1933	1918	1897	1937	1909	1893
17140	1991	1964	1958	1945	1954	1982	1963	1947	1938	1972	1955	1954
17150	2086	2067	2071	2060	2089	2074	2108	2092	2089	2066	2096	2097
17160	2141	2153	2176	2177	2225	2175	2248	2232	2217	2133	2198	2178
17170	2154	2153	2163	2161	2204	2157	2216	2216	2206	2136	2210	2189
17180	2099	2083	2078	2067	2097	2083	2117	2123	2107	2074	2135	2114
17190	2002	1981	1980	1970	1992	2011	1997	1996	1969	1982	1992	1969
17200	1942	1900	1893	1876	1881	1932	1885	1881	1861	1916	1897	1883
17210	1938	1898	1889	1870	1874	1932	1886	1872	1869	1924	1890	1885
17220	2002	1980	1983	1970	1986	2005	1995	1979	1964	1989	1976	1969
17230	2110	2101	2110	2109	2140	2109	2152	2135	2131	2093	2132	2122
17240	2162	2165	2184	2180	2228	2175	2245	2244	2233	2151	2226	2212
17250	2159	2155	2167	2164	2205	2161	2223	2226	2211	2138	2212	2201
17260	2090	2086	2088	2083	2109	2098	2129	2129	2111	2069	2125	2097
17270	1983	1963	1955	1947	1963	1991	1960	1968	1940	1964	1970	1947
17280	1923	1883	1865	1849	1847	1903	1844	1845	1827	1899	1866	1854
17290	1951	1912	1899	1881	1887	1939	1897	1885	1879	1929	1899	1895
17300	2037	2018	2019	2012	2034	2039	2050	2033	2027	2023	2027	2019
17310	2117	2112	2123	2121	2158	2125	2180	2164	2156	2105	2155	2141
17320	2150	2147	2161	2160	2203	2156	2223	2218	2211	2140	2214	2203
17330	2123	2129	2136	2132	2171	2135	2182	2186	2165	2109	2175	2161
17340	2059	2052	2054	2048	2073	2070	2073	2082	2061	2039	2077	2050
17350	1998	1972	1962	1951	1964	1991	1963	1965	1947	1972	1977	1955
17360	1961	1930	1917	1899	1910	1951	1912	1905	1893	1935	1920	1906
17370	2006	1968	1963	1946	1959	1985	1971	1964	1959	1980	1976	1973
17380	2072	2054	2061	2053	2084	2074	2100	2092	2085	2057	2084	2072
17390	2096	2093	2107	2104	2145	2114	2158	2155	2142	2093	2138	2116
17400	2108	2096	2100	2094	2126	2100	2137	2137	2130	2091	2149	2139
17410	2100	2090	2092	2086	2119	2094	2129	2127	2112	2075	2126	2116
17420	2079	2071	2076	2067	2096	2080	2102	2097	2076	2048	2081	2065
17430	2039	2022	2020	2008	2028	2036	2035	2030	2013	2010	2030	2015
17440	1999	1975	1971	1957	1975	1996	1983	1978	1960	1979	1984	1969
17450	2000	1974	1972	1961	1977	1999	1983	1976	1967	1980	1980	1968
17460	2024	2000	1996	1990	2014	2024	2023	2023	2008	2010	2015	1996
17470	2018	2006	2008	1999	2024	2037	2030	2027	2003	2006	2007	1986
17480	2008	1983	1975	1960	1972	2003	1981	1979	1963	1989	1986	1982
17490	2075	2039	2030	2014	2031	2037	2050	2046	2048	2044	2076	2077
17500	2130	2135	2156	2156	2198	2147	2218	2203	2185	2117	2164	2146
17510	2109	2120	2133	2134	2177	2142	2187	2178	2155	2100	2147	2122
17520	2082	2048	2036	2020	2038	2042	2049	2058	2051	2046	2092	2092
17530	2033	2017	2015	2008	2031	2035	2043	2033	2024	2020	2041	2025
17540	1988	1970	1978	1977	1997	2017	1999	1991	1957	1968	1956	1928
17550	1954	1910	1890	1868	1865	1930	1870	1871	1855	1916	1896	1895
17560	1996	1955	1945	1921	1931	1967	1951	1936	1939	1974	1961	1964
17570	2092	2091	2112	2110	2151	2120	2169	2147	2136	2087	2111	2094
17580	2158	2159	2171	2174	2215	2167	2229	2228	2214	2140	2206	2190
17590	2149	2133	2134	2124	2159	2128	2174	2187	2179	2123	2197	2189
17600	2109	2101	2107	2097	2132	2106	2142	2146	2131	2086	2130	2125
17610	2022	2020	2023	2021	2050	2050	2041	2046	2018	2009	2027	2005
17620	1925	1891	1875	1860	1862	1920	1854	1864	1836	1904	1882	1870
17630	1930	1884	1868	1847	1839	1903	1852	1835	1827	1904	1866	1872
17640	1998	1983	1991	1984	2006	2030	2020	1998	1984	1993	1972	1960
17650	2089	2076	2083	2074	2107	2093	2122	2115	2104	2069	2100	2086
17660	2156	2140	2147	2134	2175	2137	2192	2195	2194	2130	2202	2192
17670	2151	2157	2172	2177	2220	2170	2234	2243	2225	2143	2217	2189
17680	2101	2099	2103	2097	2132	2105	2138	2144	2119	2081	2131	2111
17690	2010	1987	1974	1963	1979	2002	1981	1983	1965	1985	1997	1984
17700	1948	1917	1906	1893	1899	1944	1900	1895	1880	1940	1910	1900
17710	1968	1938	1931	1917	1926	1963	1928	1918	1905	1944	1926	1916
17720	2007	1985	1984	1976	1992	2013	2005	1997	1987	1998	1996	1988
17730	2068	2051	2054	2044	2073	2067	2095	2078	2074	2058	2078	2073
17740	2122	2120	2131	2126	2167	2131	2185	2168	2162	2105	2156	2138
17750	2115	2117	2124	2130	2165	2136	2176	2180	2158	2102	2156	2131
17760	2081	2062	2056	2045	2063	2064	2071	2078	2065	2049	2091	2079
17770	2062	2033	2026	2011	2035	2035	2040	2046	2036	2029	2058	2047
17780	2029	2016	2020	2017	2048	2046	2056	2048	2025	2016	2032	2008
17790	2006	1986	1981	1972	1987	2008	1988	1989	1972	1987	1998	1982
17800	1977	1953	1949	1942	1953	1985	1958	1958	1944	1971	1971	1954
17810	1978	1953	1958	1947	1966	1994	1973	1960	1945	1971	1959	1945
17820	2048	2024	2018	2004	2027	2031	2034	2022	2015	2020	2029	2022
17830	2096	2085	2093	2086	2121	2101	2137	2129	2117	2081	2117	2105
17840	2144	2133	2139	2131	2166	2132	2189	2176	2171	2114	2178	2164
17850	2166	2160	2164	2161	2197	2150	2218	2218	2207	2136	2214	2194
17860	2081	2083	2093	2096	2137	2114	2144	2152	2129	2082	2134	2103
17870	1981	1958	1949	1937	1950	1980	1951	1951	1928	1961	1967	1951
17880	1914	1872	1854	1837	1833	1899	1834	1830	1812	1889	1857	1846
17890	1917	1883	1873	1862	1862	1918	1862	1847	1834	1898	1855	1841
17900	2014	1987	1982	1963	1978	1997	1988	1968	1965	1989	1978	1982
17910	2149	2142	2153	2145	2190	2142	2216	2197	2201	2137	2188	2184
17920	2207	2224	2258	2266	2326	2242	2343	2337	2324	2206	2300	2271
17930	2178	2180	2201	2186	2228	2176	2245	2254	2240	2157	2255	2234
17940	2077	2061	2057	2050	2077	2069	2085	2098	2079	2064	2106	2079
17950	1941	1919	1912	1903	1915	1955	1906	1908	1874	1919	1898	1871
17960	1889	1840	1815	1789	1777	1860	1778	1766	1753	1851	1800	1796
17970	1925	1884	1873	1855	1856	1912	1863	1850	1846	1909	1871	1865
17980	2042	2029	2042	2038	2062	2055	2075	2055	2052	2036	2043	2036
17990	2179	2180	2197	2192	2241	2181	2264	2251	2249	2167	2241	2238
18000	2200	2214	2235	2240	2298	2222	2326	2321	2307	2201	2300	2281
18010	2133	2133	2140	2139	2172	2137	2184	2189	2166	2108	2182	2159
18020	2034	2011	1995	1983	1998	2013	1995	2008	1988	1995	2025	2006
18030	1949	1917	1906	1892	1904	1947	1898	1900	1879	1922	1903	1883
18040	1931	1896	1885	1868	1873	1924	1870	1861	1846	1905	1866	1858
18050	1993	1954	1949	1932	1942	1976	1963	1949	1944	1975	1963	1961
18060	2067	2057	2071	2068	2099	2085	2116	2106	2097	2064	2091	2076
18070	2122	2119	2132	2130	2169	2134	2180	2176	2168	2110	2166	2156
18080	2146	2138	2138	2132	2174	2133	2192	2189	2184	2124	2191	2182
18090	2095	2100	2108	2107	2146	2116	2156	2150	2124	2079	2126	2103
18100	2036	2017	2015	2009	2026	2035	2034	2029	2005	2007	2029	2013
18110	2013	1976	1965	1947	1960	1984	1965	1960	1950	1971	1983	1975
18120	1993	1972	1971	1960	1980	1999	1980	1973	1960	1975	1967	1953
18130	2002	2001	1990	1974	1992	2011	2003	2001	1991	1998	2004	2002
18140	2041	2021	2020	2010	2031	2040	2047	2038	2040	2032	2053	2043
18150	2041	2032	2036	2036	2065	2059	2069	2061	2041	2033	2049	2033
18160	2065	2046	2044	2034	2056	2055	2073	2055	2056	2042	2069	2065
18170	2095	2079	2083	2076	2107	2087	2123	2114	2104	2073	2106	2101
18180	2093	2095	2107	2102	2135	2109	2144	2137	2115	2074	2109	2094
18190	2093	2080	2077	2069	2094	2080	2106	2104	2093	2062	2107	2095
18200	2058	2041	2040	2034	2063	2055	2070	2069	2057	2038	2075	2054
18210	1997	1982	1984	1978	1997	2018	2005	2000	1989	1991	1992	1972
18220	1974	1946	1935	1917	1927	1967	1939	1935	1920	1961	1948	1943
18230	1987	1957	1951	1937	1949	1983	1956	1947	1939	1966	1956	1946
18240	2033	2014	2016	2006	2028	2034	2030	2021	2010	2012	2013	2004
18250	2109	2094	2096	2085	2115	2097	2131	2127	2119	2082	2121	2115
18260	2138	2136	2147	2142	2181	2144	2206	2196	2183	2121	2179	2167
18270	2115	2123	2135	2133	2170	2135	2190	2182	2165	2108	2166	2149
18280	2072	2060	2058	2053	2082	2072	2091	2094	2075	2052	2097	2081
18290	1996	1976	1968	1961	1975	1999	1983	1975	1956	1976	1980	1963
18300	1940	1911	1902	1886	1892	1945	1898	1889	1871	1921	1893	1885
18310	1956	1920	1909	1887	1895	1944	1903	1902	1886	1935	1907	1904
18320	2022	2003	1999	1990	2007	2022	2015	2003	1993	2003	1997	1987
18330	2115	2106	2113	2110	2146	2116	2165	2147	2146	2098	2141	2130
18340	2171	2163	2192	2192	2238	2183	2265	2255	2249	2162	2237	2220
18350	2138	2144	2153	2153	2194	2153	2210	2215	2194	2127	2194	2175
18360	2074	2058	2053	2040	2064	2059	2072	2078	2060	2044	2091	2076
18370	1995	1969	1963	1952	1967	1985	1971	1968	1947	1969	1976	1955
18380	1938	1908	1901	1889	1894	1944	1895	1880	1863	1914	1885	1872
18390	1951	1925	1907	1886	1892	1941	1899	1886	1876	1929	1901	1900
18400	2011	1987	1989	1974	1997	2015	2011	1996	1990	2002	2000	2003
18410	2095	2089	2099	2090	2127	2101	2138	2131	2119	2082	2115	2095
18420	2148	2141	2151	2147	2189	2148	2207	2204	2196	2132	2196	2180
18430	2147	2139	2142	2139	2179	2142	2200	2200	2191	2126	2197	2179
18440	2095	2094	2106	2098	2131	2105	2133	2140	2122	2076	2126	2101
18450	2017	2002	1998	1992	2014	2026	2009	2016	1991	1998	2023	1990
18460	1965	1930	1918	1901	1907	1950	1908	1903	1887	1935	1926	1917
18470	1962	1933	1928	1917	1926	1962	1935	1919	1904	1946	1924	1913
18480	2003	1983	1987	1976	1997	2018	2012	1995	1982	1993	1985	1977
18490	2068	2048	2047	2035	2060	2056	2075	2063	2060	2047	2072	2066
18500	2116	2104	2118	2114	2149	2120	2168	2161	2154	2103	2155	2139
18510	2126	2126	2138	2140	2177	2143	2189	2187	2171	2113	2168	2146
18520	2100	2084	2081	2071	2096	2085	2110	2109	2098	2067	2115	2102
18530	2057	2035	2030	2016	2041	2044	2054	2050	2039	2028	2060	2046
18540	2012	1996	1993	1989	2011	2021	2017	2012	1990	1995	2007	1988
18550	1990	1961	1953	1943	1953	1984	1963	1954	1940	1968	1968	1954
18560	1990	1966	1962	1952	1963	1993	1979	1961	1952	1978	1972	1964
18570	2007	1996	2004	1999	2026	2036	2032	2017	2004	2005	2004	1990
18580	2046	2034	2034	2027	2052	2054	2058	2050	2037	2031	2045	2033
18590	2096	2073	2074	2062	2087	2077	2101	2096	2091	2067	2105	2096
18600	2145	2136	2141	2134	2167	2135	2192	2180	2178	2118	2179	2163
18610	2150	2152	2163	2158	2206	2159	2226	2217	2204	2129	2197	2155
18620	2076	2066	2068	2063	2097	2085	2106	2111	2093	2061	2108	2079
18630	1975	1948	1935	1927	1936	1969	1937	1942	1922	1958	1963	1946
18640	1916	1880	1859	1856	1853	1914	1862	1851	1833	1901	1869	1857
18650	1942	1908	1902	1884	1888	1933	1897	1877	1862	1920	1881	1874
18660	2006	1983	1984	1970	1992	2009	2002	1977	1970	1988	1974	1967
18670	2121	2102	2108	2092	2130	2103	2156	2136	2138	2098	2140	2141
18680	2206	2216	2235	2239	2288	2215	2317	2302	2298	2191	2278	2257
18690	2190	2202	2217	2223	2273	2207	2289	2297	2281	2181	2275	2247
18700	2105	2100	2095	2090	2120	2101	2132	2143	2124	2084	2153	2126
18710	1954	1936	1927	1923	1935	1972	1933	1933	1906	1938	1931	1905
18720	1866	1816	1792	1771	1758	1850	1755	1747	1732	1835	1784	1776
18730	1909	1861	1841	1818	1811	1881	1820	1794	1797	1879	1829	1830
18740	2016	2004	2018	2011	2039	2041	2047	2025	2018	2017	1999	1990
18750	2152	2149	2168	2162	2206	2158	2219	2211	2210	2140	2196	2193
18760	2221	2225	2236	2238	2289	2216	2320	2312	2308	2201	2309	2299
18770	2176	2190	2201	2207	2255	2194	2276	2270	2253	2160	2253	2225
18780	2073	2059	2056	2048	2071	2066	2074	2082	2061	2042	2086	2064
18790	1963	1926	1905	1886	1893	1942	1894	1897	1882	1930	1922	1905
18800	1893	1857	1845	1827	1829	1893	1821	1814	1797	1872	1821	1809
18810	1930	1891	1882	1864	1867	1923	1877	1857	1853	1912	1875	1872
18820	2032	2006	2011	2003	2024	2031	2049	2028	2023	2026	2032	2025
18830	2119	2124	2144	2139	2184	2144	2199	2188	2180	2121	2164	2152
18840	2177	2183	2197	2191	2239	2181	2254	2253	2245	2162	2241	2231
18850	2152	2155	2163	2164	2204	2158	2221	2222	2203	2130	2210	2189
18860	2072	2066	2066	2063	2084	2077	2096	2091	2072	2045	2087	2068
18870	2013	1986	1974	1960	1974	1996	1973	1978	1963	1982	1990	1979
18880	1965	1935	1927	1914	1928	1963	1929	1924	1908	1944	1924	1909
18890	1956	1923	1914	1901	1909	1954	1923	1907	1897	1937	1919	1909
18900	1997	1967	1959	1948	1963	1991	1983	1971	1963	1982	1984	1977
18910	2039	2023	2033	2028	2055	2055	2066	2055	2044	2034	2045	2031
18920	2100	2090	2093	2081	2115	2094	2131	2116	2112	2080	2113	2111
18930	2151	2146	2153	2145	2186	2144	2208	2196	2189	2124	2187	2178
18940	2142	2144	2157	2157	2195	2151	2205	2203	2185	2115	2184	2164
18950	2098	2088	2087	2082	2112	2092	2118	2124	2111	2072	2129	2112
18960	2024	2006	2002	1995	2019	2031	2029	2033	2010	2010	2031	2010
18970	1937	1911	1905	1898	1908	1956	1909	1908	1881	1926	1900	1881
18980	1910	1869	1851	1830	1827	1900	1828	1823	1809	1886	1847	1842
18990	1976	1934	1923	1903	1911	1954	1926	1911	1905	1949	1930	1928
19000	2085	2074	2084	2077	2110	2088	2126	2106	2103	2070	2090	2083
19010	2194	2198	2214	2206	2255	2190	2280	2269	2267	2177	2251	2247
19020	2216	2224	2236	2237	2282	2219	2317	2316	2308	2199	2303	2289
19030	2130	2135	2150	2154	2194	2150	2204	2208	2186	2115	2195	2167
19040	2002	1980	1979	1974	1988	2009	1987	1994	1967	1979	1999	1975
19050	1888	1846	1826	1809	1804	1880	1804	1801	1780	1867	1823	1809
19060	1876	1828	1812	1788	1783	1863	1784	1765	1757	1852	1784	1776
19070	1968	1931	1926	1910	1919	1960	1933	1909	1907	1947	1916	1912
19080	2115	2094	2094	2093	2126	2102	2152	2133	2136	2094	2132	2128
19090	2224	2226	2257	2256	2315	2230	2345	2331	2329	2211	2307	2293
19100	2213	2232	2260	2264	2324	2246	2345	2350	2330	2210	2315	2289
19110	2106	2098	2096	2090	2122	2102	2130	2130	2119	2078	2148	2130
19120	1986	1957	1940	1927	1932	1968	1935	1936	1914	1948	1959	1944
19130	1910	1880	1869	1854	1857	1914	1849	1843	1823	1887	1848	1830
19140	1919	1880	1866	1845	1848	1911	1843	1837	1826	1896	1846	1846
19150	1988	1953	1956	1940	1954	1984	1966	1956	1952	1979	1963	1956
19160	2079	2066	2078	2073	2107	2094	2126	2116	2110	2077	2107	2092
19170	2165	2161	2169	2166	2206	2158	2226	2219	2217	2144	2218	2204
19180	2176	2183	2194	2195	2240	2183	2258	2260	2245	2158	2237	2216
19190	2114	2113	2115	2110	2147	2122	2158	2161	2142	2092	2151	2128
19200	2037	2019	2007	1995	2013	2023	2017	2021	2001	2004	2034	2021
19210	1964	1939	1937	1928	1943	1973	1948	1941	1916	1948	1944	1924
19220	1946	1917	1913	1898	1908	1949	1909	1900	1884	1930	1905	1894
19230	1973	1939	1937	1922	1935	1971	1947	1933	1921	1957	1936	1937
19240	2008	1988	1993	1984	2006	2024	2023	2010	1999	2008	2006	1993
19250	2088	2065	2063	2054	2084	2072	2101	2085	2086	2063	2100	2093
19260	2159	2151	2160	2154	2194	2147	2212	2204	2199	2131	2192	2182
19270	2161	2168	2182	2180	2213	2176	2231	2238	2221	2141	2207	2190
19280	2118	2106	2104	2096	2126	2102	2135	2143	2130	2089	2151	2137
19290	2030	2013	2010	2001	2026	2034	2033	2037	2017	2014	2046	2024
19300	1938	1918	1916	1908	1918	1960	1918	1912	1888	1928	1916	1889
19310	1913	1871	1855	1837	1833	1902	1831	1828	1815	1890	1849	1845
19320	1964	1930	1923	1904	1913	1955	1919	1909	1904	1949	1918	1918
19330	2063	2053	2064	2058	2090	2073	2094	2085	2072	2051	2062	2046
19340	2159	2150	2159	2157	2198	2152	2214	2211	2203	2139	2202	2191
19350	2200	2197	2209	2209	2254	2190	2278	2279	2271	2176	2270	2253
19360	2145	2153	2165	2166	2210	2165	2221	2228	2206	2130	2202	2178
19370	2046	2029	2024	2015	2039	2044	2041	2052	2033	2026	2061	2042
19380	1948	1915	1898	1887	1892	1939	1889	1894	1873	1925	1915	1895
19390	1890	1855	1845	1831	1828	1897	1827	1816	1795	1874	1827	1814
19400	1933	1899	1890	1871	1871	1927	1879	1862	1850	1914	1871	1871
19410	2030	2004	2007	1991	2014	2029	2026	2013	2007	2013	2009	2006
19420	2146	2138	2156	2145	2192	2147	2208	2198	2193	2131	2186	2177
19430	2205	2216	2240	2245	2299	2223	2323	2319	2306	2200	2295	2273
19440	2174	2177	2186	2189	2240	2181	2243	2261	2243	2159	2250	2230
19450	2088	2075	2071	2060	2090	2077	2093	2103	2086	2057	2106	2089
19460	1964	1938	1932	1922	1938	1974	1929	1939	1911	1944	1938	1913
19470	1897	1857	1836	1820	1813	1887	1808	1805	1784	1870	1828	1815
19480	1910	1868	1856	1836	1836	1903	1845	1826	1816	1891	1843	1840
19490	1998	1975	1978	1968	1986	2008	1998	1978	1971	1990	1973	1970
19500	2126	2121	2140	2120	2161	2126	2178	2158	2161	2113	2155	2146
19510	2199	2206	2225	2224	2279	2208	2308	2299	2293	2193	2284	2270
19520	2200	2211	2226	2226	2278	2209	2298	2303	2287	2183	2287	2268
19530	2119	2118	2118	2115	2150	2122	2160	2169	2145	2092	2160	2135
19540	1985	1962	1952	1942	1956	1988	1953	1962	1933	1959	1962	1943
19550	1900	1858	1826	1814	1815	1885	1802	1809	1791	1874	1835	1822
19560	1890	1850	1841	1825	1825	1895	1821	1817	1800	1877	1823	1809
19570	1959	1925	1920	1909	1918	1961	1922	1916	1908	1948	1914	1909
19580	2106	2078	2077	2060	2092	2076	2104	2098	2104	2077	2109	2112
19590	2201	2217	2240	2242	2299	2221	2318	2310	2303	2195	2279	2262
19600	2209	2234	2251	2261	2316	2237	2323	2335	2314	2202	2309	2285
19610	2148	2145	2142	2138	2171	2132	2177	2192	2177	2117	2205	2183
19620	2013	2004	2001	1998	2020	2027	2015	2027	1996	1992	2012	1986
19630	1899	1864	1854	1839	1842	1906	1825	1829	1803	1876	1836	1819
19640	1886	1828	1802	1779	1766	1855	1774	1763	1756	1856	1803	1802
19650	1944	1911	1909	1898	1905	1953	1926	1905	1897	1941	1904	1890
19660	2068	2052	2063	2056	2082	2074	2101	2080	2075	2055	2068	2059
19670	2182	2174	2182	2168	2215	2162	2246	2233	2236	2157	2230	2228
19680	2207	2221	2240	2240	2296	2220	2317	2313	2306	2198	2296	2275
19690	2160	2169	2181	2188	2230	2174	2236	2242	2220	2141	2225	2199
19700	2046	2032	2024	2020	2040	2044	2039	2053	2030	2025	2066	2051
19710	1949	1918	1907	1894	1903	1945	1895	1901	1877	1923	1909	1898
19720	1894	1866	1860	1846	1852	1911	1840	1838	1813	1881	1832	1814
19730	1907	1866	1854	1846	1837	1906	1843	1832	1820	1896	1847	1837
19740	1999	1963	1954	1939	1945	1980	1962	1947	1943	1978	1962	1962
19750	2138	2125	2134	2124	2164	2127	2194	2172	2175	2119	2164	2161
19760	2238	2252	2271	2274	2338	2247	2364	2357	2350	2225	2326	2309
19770	2213	2225	2244	2246	2304	2225	2309	2322	2302	2194	2302	2272
19780	2101	2095	2091	2083	2113	2095	2124	2137	2116	2080	2151	2128
19790	1959	1945	1937	1930	1944	1984	1935	1943	1911	1944	1945	1921
19800	1867	1830	1817	1799	1799	1874	1781	1779	1751	1843	1782	1771
19810	1887	1836	1818	1794	1785	1865	1789	1771	1760	1857	1794	1796
19820	1970	1942	1944	1931	1945	1981	1964	1940	1933	1969	1938	1929
19830	2123	2108	2118	2108	2144	2117	2165	2149	2153	2108	2146	2142
19840	2239	2243	2259	2257	2314	2231	2339	2340	2339	2224	2325	2312
19850	2231	2248	2273	2277	2344	2254	2358	2368	2348	2220	2331	2302
19860	2117	2120	2119	2121	2153	2123	2161	2173	2142	2092	2164	2135
19870	1959	1929	1910	1897	1899	1948	1906	1917	1885	1930	1934	1915
19880	1867	1826	1804	1786	1778	1860	1775	1763	1744	1841	1786	1776
19890	1893	1849	1844	1825	1825	1891	1822	1802	1795	1874	1811	1806
19900	1981	1957	1961	1952	1967	1996	1976	1961	1952	1976	1951	1946
19910	2095	2073	2090	2080	2107	2094	2132	2112	2115	2084	2119	2117
19920	2199	2203	2217	2207	2263	2197	2298	2286	2286	2191	2282	2271
19930	2210	2231	2252	2258	2320	2235	2336	2339	2315	2200	2296	2264
19940	2124	2118	2115	2105	2138	2115	2142	2154	2129	2087	2148	2127
19950	2017	1985	1967	1949	1960	1987	1966	1977	1962	1980	2003	1989
19960	1927	1903	1899	1893	1901	1935	1899	1897	1873	1917	1895	1871
19970	1920	1889	1875	1861	1860	1920	1863	1853	1837	1903	1862	1854
19980	1963	1924	1917	1903	1914	1954	1926	1914	1906	1950	1924	1922
19990	2030	2007	2017	2009	2035	2043	2047	2033	2024	2021	2024	2016
20000	2131	2123	2130	2121	2154	2121	2167	2154	2154	2107	2159	2149
[truncated: 177,999 more rows]
