# Supplementary material for: Geophonino-W: A Wireless Multichannel Seismic Noise Recorder System for Array Measurements
Source: Sensors (Basel). 2019 Sep 21;19(19):4087. doi: 10.3390/s19194087 (PMC6806152; doi:10.3390/s19194087)
Supplement: Supplementary file 1 [file sensors-19-04087-s001.zip › SupplementaryMaterials/DataFiles_LaboratoryTests/3.2.b.Accuracy_Test/GeophoninoW_time_3ch.txt]

10	2025	2012	2025
20	2109	2104	2090
30	2161	2163	2128
40	2121	2114	2091
50	2033	2003	2017
60	1982	1947	1979
70	1987	1955	1983
80	2007	1987	2009
90	2048	2049	2050
100	2094	2090	2080
110	2112	2099	2085
120	2089	2074	2065
130	2027	2000	2015
140	1972	1937	1974
150	1988	1959	1988
160	2057	2047	2049
170	2115	2120	2098
180	2099	2089	2077
190	2039	2011	2026
200	2013	1984	2004
210	2036	2015	2023
220	2035	2022	2030
230	2058	2040	2047
240	2085	2073	2065
250	2073	2060	2056
260	2069	2058	2055
270	2038	2016	2027
280	1977	1941	1974
290	1982	1954	1982
300	2059	2054	2052
310	2141	2135	2113
320	2141	2140	2111
330	2080	2055	2051
340	1991	1955	1986
350	1963	1935	1971
360	1998	1979	2004
370	2028	2008	2022
380	2085	2079	2067
390	2145	2147	2118
400	2131	2123	2100
410	2064	2034	2033
420	1970	1935	1970
430	1936	1897	1944
440	1982	1959	1994
450	2068	2064	2060
460	2143	2144	2114
470	2171	2168	2128
480	2105	2085	2073
490	1994	1960	1990
500	1951	1916	1955
510	1964	1929	1966
520	2016	2003	2018
530	2123	2127	2105
540	2176	2178	2137
550	2125	2111	2088
560	2036	2003	2017
570	1952	1910	1958
580	1923	1886	1943
590	1995	1980	1999
600	2108	2106	2088
610	2176	2180	2140
620	2174	2175	2131
630	2084	2059	2058
640	1966	1919	1958
650	1904	1858	1917
660	1950	1930	1974
670	2075	2076	2067
680	2171	2176	2135
690	2172	2166	2127
700	2108	2092	2075
710	2019	1992	2011
720	1929	1884	1936
730	1911	1872	1928
740	2012	2001	2020
750	2143	2157	2121
760	2172	2178	2138
770	2125	2107	2087
780	2043	2011	2024
790	1973	1942	1977
800	1960	1932	1968
810	1987	1961	1992
820	2072	2061	2056
830	2150	2154	2120
840	2130	2121	2101
850	2059	2037	2042
860	1997	1959	1989
870	1972	1937	1971
880	2000	1982	2004
890	2059	2049	2050
900	2112	2104	2087
910	2119	2109	2091
920	2068	2051	2050
930	2000	1972	1998
940	1974	1941	1979
950	1995	1967	1993
960	2053	2043	2041
970	2143	2151	2116
980	2165	2167	2129
990	2078	2052	2057
1000	1976	1933	1973
1010	1935	1900	1946
1020	1959	1934	1972
1030	2045	2033	2039
1040	2173	2179	2134
1050	2222	2231	2167
1060	2128	2113	2091
1070	1986	1949	1983
1080	1892	1855	1911
1090	1903	1866	1924
1100	2002	1993	2008
1110	2104	2111	2094
1120	2212	2221	2165
1130	2224	2232	2166
1140	2096	2070	2059
1150	1926	1874	1934
1160	1856	1808	1887
1170	1910	1879	1933
1180	2054	2049	2049
1190	2187	2203	2154
1200	2208	2211	2162
1210	2117	2100	2082
1220	2011	1978	1999
1230	1954	1914	1956
1240	1947	1917	1958
1250	1990	1969	1997
1260	2076	2069	2061
1270	2157	2158	2123
1280	2153	2149	2117
1290	2068	2042	2045
1300	2003	1967	1991
1310	1985	1954	1980
1320	2008	1971	2003
1330	2057	2048	2049
1340	2097	2087	2075
1350	2100	2085	2074
1360	2073	2056	2053
1370	2014	1986	2007
1380	1978	1947	1977
1390	2026	2008	2016
1400	2092	2083	2069
1410	2121	2118	2094
1420	2109	2102	2084
1430	2056	2033	2037
1440	1989	1948	1984
1450	1949	1913	1958
1460	1976	1955	1982
1470	2079	2076	2057
1480	2169	2174	2132
1490	2172	2162	2126
1500	2085	2068	2062
1510	1982	1950	1980
1520	1923	1879	1935
1530	1948	1914	1958
1540	2027	2013	2024
1550	2119	2126	2100
1560	2190	2202	2150
1570	2172	2161	2125
1580	2048	2014	2026
1590	1945	1910	1950
1600	1922	1885	1933
1610	1971	1943	1977
1620	2072	2057	2059
1630	2136	2139	2113
1640	2155	2154	2119
1650	2104	2087	2073
1660	2022	1982	2003
1670	1980	1949	1978
1680	1981	1960	1985
1690	2013	1995	2011
1700	2078	2069	2064
1710	2113	2104	2092
1720	2077	2063	2059
1730	2062	2047	2044
1740	2066	2043	2042
1750	2027	1996	2012
1760	2024	2003	2015
1770	2048	2039	2041
1780	2048	2027	2036
1790	2047	2025	2032
1800	2058	2043	2045
1810	2044	2024	2033
1820	2061	2046	2041
1830	2086	2064	2058
1840	2061	2042	2044
1850	2035	2024	2030
1860	2025	2009	2021
1870	2034	2013	2022
1880	2040	2014	2026
1890	2023	2000	2018
1900	2056	2050	2044
1910	2104	2096	2079
1920	2081	2056	2057
1930	2045	2026	2031
1940	2035	2021	2032
1950	2011	1984	2003
1960	2020	1988	2009
1970	2049	2029	2038
1980	2061	2052	2045
1990	2082	2079	2070
2000	2092	2077	2063
2010	2051	2023	2030
2020	2024	1998	2024
2030	2028	2011	2018
2040	2041	2016	2027
2050	2056	2040	2041
2060	2100	2100	2079
2070	2112	2113	2092
2080	2007	1968	1999
2090	1920	1872	1929
2100	2020	2013	2019
2110	2161	2178	2130
2120	2134	2121	2098
2130	2007	1965	2007
2140	1975	1946	1978
2150	2041	2032	2036
2160	2069	2053	2056
2170	2047	2020	2030
2180	2049	2027	2029
2190	2094	2089	2071
2200	2115	2108	2089
2210	2062	2041	2049
2220	1983	1945	1980
2230	1952	1918	1958
2240	2004	1985	2007
2250	2091	2088	2073
2260	2133	2134	2106
2270	2109	2092	2076
2280	2061	2037	2039
2290	2043	2027	2034
2300	2024	1999	2015
2310	2000	1976	1997
2320	2000	1985	2001
2330	2041	2025	2035
2340	2086	2081	2072
2350	2104	2101	2080
2360	2094	2080	2068
2370	2059	2036	2039
2380	2010	1983	2005
2390	2003	1982	1996
2400	2026	2010	2017
2410	2033	2007	2022
2420	2033	2016	2030
2430	2069	2067	2066
2440	2095	2088	2071
2450	2077	2058	2052
2460	2060	2036	2037
2470	2042	2022	2029
2480	2035	2020	2026
2490	2043	2026	2029
2500	2032	2009	2023
2510	2015	1993	2017
2520	2041	2028	2035
2530	2083	2070	2054
2540	2104	2085	2075
2550	2090	2074	2065
2560	2054	2041	2038
2570	2001	1986	2011
2580	1986	1959	1986
2590	2002	1973	2001
2600	2036	2021	2036
2610	2093	2090	2071
2620	2117	2108	2087
2630	2109	2093	2079
2640	2072	2055	2053
2650	1987	1961	1990
2660	1961	1932	1967
2670	2003	1985	2003
2680	2056	2040	2041
2690	2101	2088	2076
2700	2103	2101	2083
2710	2081	2066	2058
2720	2059	2037	2039
2730	2046	2017	2022
2740	1993	1970	1996
2750	2007	1983	2002
2760	2042	2019	2029
2770	2046	2029	2036
2780	2073	2071	2060
2790	2101	2093	2083
2800	2086	2065	2057
2810	2056	2039	2036
2820	2025	2006	2019
2830	1998	1978	1997
2840	2014	1992	2014
2850	2032	2006	2021
2860	2052	2046	2043
2870	2096	2094	2080
2880	2104	2089	2073
2890	2085	2057	2051
2900	2046	2019	2022
2910	2009	1985	2004
2920	2014	1999	2017
2930	2023	2003	2021
2940	2009	1985	2007
2950	2057	2050	2043
2960	2124	2124	2098
2970	2131	2113	2085
2980	2076	2049	2047
2990	2026	2010	2016
3000	2007	1985	2006
3010	1983	1954	1990
3020	1986	1958	1988
3030	2061	2054	2046
3040	2135	2140	2104
3050	2134	2124	2099
3060	2087	2066	2062
3070	2022	1996	2011
3080	1980	1954	1980
3090	2003	1986	2004
3100	2038	2013	2027
3110	2048	2027	2032
3120	2085	2079	2065
3130	2098	2093	2078
3140	2062	2046	2048
3150	2032	2006	2020
3160	2016	1994	2006
3170	2024	2004	2015
3180	2048	2034	2037
3190	2065	2053	2051
3200	2076	2064	2056
3210	2036	2015	2027
3220	2005	1978	2001
3230	2060	2054	2050
3240	2109	2102	2080
3250	2077	2057	2047
3260	2051	2029	2035
3270	2017	1997	2015
3280	1996	1971	1997
3290	2018	1999	2014
3300	2049	2030	2036
3310	2075	2059	2056
3320	2113	2111	2086
3330	2126	2112	2086
3340	2062	2040	2041
3350	1991	1961	1990
3360	1966	1937	1973
3370	1998	1977	1999
3380	2059	2046	2045
3390	2097	2085	2072
3400	2123	2119	2092
3410	2113	2100	2082
3420	2022	1987	2008
3430	1981	1953	1983
3440	2014	2001	2015
3450	2025	2002	2015
3460	2034	2017	2018
3470	2091	2082	2069
3480	2116	2107	2088
3490	2072	2057	2054
3500	2027	2006	2016
3510	2021	1993	2011
3520	2042	2027	2032
3530	2052	2039	2037
3540	2045	2028	2031
3550	2061	2037	2041
3560	2035	2015	2029
3570	2033	2022	2030
3580	2068	2057	2053
3590	2073	2056	2048
3600	2072	2050	2047
3610	2062	2045	2045
3620	2021	1999	2012
3630	1983	1963	1993
3640	2000	1977	1999
3650	2044	2027	2034
3660	2103	2104	2082
3670	2151	2152	2110
3680	2123	2101	2081
3690	2027	1994	2012
3700	1954	1920	1972
3710	1946	1924	1964
3720	1990	1969	1996
3730	2075	2061	2056
3740	2165	2175	2131
3750	2181	2182	2130
3760	2096	2068	2057
3770	1984	1943	1978
3780	1925	1886	1940
3790	1952	1930	1968
3800	2046	2039	2039
3810	2119	2106	2084
3820	2146	2140	2108
3830	2151	2148	2113
3840	2092	2074	2063
3850	2013	1981	2001
3860	1962	1923	1964
3870	1945	1911	1955
3880	2015	2009	2016
3890	2130	2133	2102
3900	2153	2138	2110
3910	2074	2047	2048
3920	2028	2008	2018
3930	2032	2015	2024
3940	2027	1999	2012
3950	2003	1972	1994
3960	2014	2007	2021
3970	2077	2070	2064
3980	2080	2064	2065
3990	2056	2037	2040
4000	2048	2029	2033
4010	2040	2024	2028
4020	2064	2043	2044
4030	2080	2060	2052
4040	2051	2026	2032
4050	2014	1991	2011
4060	2010	1991	2012
4070	2026	2004	2019
4080	2060	2046	2043
4090	2105	2097	2075
4100	2115	2107	2086
4110	2076	2047	2051
4120	2017	1984	2007
4130	1981	1955	1983
4140	1969	1942	1978
4150	2013	1982	2016
4160	2134	2136	2104
4170	2203	2207	2149
4180	2129	2109	2086
4190	1990	1950	1984
4200	1934	1897	1946
4210	1987	1967	1992
4220	2030	2014	2024
4230	2046	2025	2031
4240	2103	2095	2080
4250	2145	2145	2110
4260	2113	2100	2078
4270	2036	2001	2025
4280	1944	1905	1953
4290	1944	1914	1956
4300	2048	2045	2041
4310	2127	2127	2097
4320	2112	2096	2079
4330	2053	2028	2037
4340	2025	2002	2017
4350	2034	2021	2027
4360	2049	2036	2039
4370	2052	2033	2036
4380	2051	2034	2037
4390	2046	2023	2031
4400	2022	2001	2016
4410	2039	2026	2034
4420	2050	2035	2039
4430	2053	2032	2034
4440	2110	2104	2082
4450	2112	2105	2083
4460	2041	2014	2021
4470	1973	1946	1981
4480	1957	1921	1966
4490	2009	1990	2009
4500	2100	2106	2086
4510	2148	2145	2108
4520	2150	2139	2105
4530	2094	2073	2062
4540	1989	1953	1981
4550	1947	1917	1961
4560	1960	1935	1974
4570	1998	1971	1997
4580	2091	2092	2078
4590	2183	2192	2138
4600	2165	2160	2119
4610	2076	2052	2048
4620	1969	1931	1968
4630	1911	1876	1931
4640	1952	1930	1966
4650	2045	2032	2038
4660	2139	2136	2109
4670	2173	2175	2132
4680	2118	2108	2083
4690	2031	1996	2016
4700	1973	1937	1973
4710	1949	1920	1959
4720	1987	1967	1992
4730	2065	2060	2054
4740	2142	2136	2108
4750	2141	2137	2111
4760	2067	2052	2047
4770	1999	1970	1994
4780	1984	1953	1983
4790	2017	1992	2006
4800	2057	2047	2044
4810	2078	2072	2062
4820	2083	2066	2060
4830	2080	2068	2064
4840	2050	2031	2038
4850	2002	1980	1995
4860	2021	2001	2011
4870	2068	2047	2046
4880	2075	2070	2061
4890	2062	2052	2051
4900	2010	1985	2007
4910	1990	1959	1990
4920	2020	2002	2018
4930	2086	2089	2069
4940	2148	2146	2110
4950	2099	2082	2069
4960	2011	1976	1997
4970	1987	1966	1992
4980	2015	2006	2018
4990	2031	2008	2021
5000	2041	2021	2029
5010	2099	2091	2072
5020	2129	2128	2096
5030	2086	2082	2066
5040	2016	1983	2001
5050	1962	1932	1966
5060	1990	1973	1991
5070	2064	2058	2048
5080	2110	2101	2078
5090	2087	2065	2056
5100	2045	2020	2029
5110	2047	2037	2040
5120	2061	2046	2043
5130	2034	2007	2015
5140	2029	2009	2017
5150	2053	2039	2039
5160	2066	2057	2047
5170	2057	2037	2040
5180	2033	2015	2023
5190	2020	2002	2017
5200	2046	2038	2039
5210	2102	2096	2072
5220	2102	2087	2066
5230	2045	2021	2022
5240	2013	1988	2002
5250	1999	1976	1999
5260	2008	1986	2001
5270	2052	2036	2035
5280	2112	2106	2083
5290	2136	2129	2097
5300	2109	2095	2073
5310	2041	2018	2018
5320	1970	1938	1970
5330	1948	1920	1962
5340	2005	1989	2006
5350	2094	2088	2069
5360	2151	2147	2107
5370	2135	2121	2095
5380	2072	2050	2047
5390	1997	1967	1988
5400	1963	1936	1964
5410	1976	1949	1980
5420	2009	1987	2009
5430	2111	2114	2085
5440	2178	2184	2131
5450	2120	2099	2076
5460	2018	1986	2005
5470	1975	1951	1980
5480	1992	1972	1990
5490	2028	2007	2016
5500	2070	2059	2052
5510	2096	2090	2073
5520	2085	2069	2061
5530	2048	2025	2029
5540	2007	1978	1999
5550	2009	1988	2004
5560	2060	2049	2046
5570	2096	2084	2066
5580	2065	2039	2038
5590	2029	2007	2016
5600	2028	2015	2023
5610	2027	2008	2019
5620	2029	2009	2019
5630	2081	2071	2058
5640	2135	2135	2097
5650	2118	2111	2084
5660	2037	2005	2015
5670	1971	1935	1980
5680	1979	1961	1987
5690	2022	2006	2018
5700	2062	2046	2046
5710	2109	2095	2076
5720	2136	2137	2098
5730	2122	2118	2090
5740	2024	1992	2010
5750	1916	1868	1927
5760	1938	1909	1948
5770	2051	2052	2044
5780	2151	2160	2116
5790	2166	2162	2121
5800	2103	2089	2071
5810	2019	1988	2005
5820	1971	1945	1975
5830	1990	1966	1993
5840	2017	1991	2007
5850	2042	2023	2027
5860	2104	2106	2080
5870	2139	2139	2106
5880	2073	2048	2050
5890	1999	1971	1991
5900	2011	1995	2004
5910	2041	2024	2027
5920	2055	2036	2036
5930	2076	2060	2055
5940	2053	2034	2035
5950	2006	1981	2003
5960	2040	2026	2034
5970	2110	2105	2084
5980	2102	2090	2072
5990	2054	2035	2032
6000	2020	1996	2009
6010	1985	1954	1986
6020	1979	1952	1985
6030	2016	2003	2020
6040	2095	2092	2075
6050	2155	2150	2114
6060	2138	2136	2102
6070	2071	2049	2042
6080	1944	1904	1948
6090	1906	1871	1926
6100	2002	1990	2010
6110	2086	2085	2070
6120	2130	2128	2098
6130	2164	2163	2119
6140	2128	2113	2085
6150	2018	1986	2002
6160	1938	1901	1943
6170	1957	1933	1966
6180	2027	2013	2022
6190	2064	2055	2050
6200	2114	2109	2084
6210	2162	2160	2120
6220	2108	2090	2073
6230	2018	1988	2005
6240	1979	1953	1979
6250	1981	1955	1981
6260	2005	1982	2005
6270	2071	2063	2055
6280	2115	2110	2087
6290	2110	2101	2082
6300	2095	2083	2067
6310	2064	2046	2040
6320	2002	1971	1994
6330	1978	1950	1976
6340	2013	1994	2008
6350	2042	2026	2033
6360	2055	2045	2043
6370	2082	2075	2067
6380	2092	2083	2070
6390	2093	2077	2064
6400	2074	2055	2050
6410	2034	2008	2017
6420	1991	1963	1990
6430	1970	1944	1979
6440	1996	1973	1999
6450	2052	2048	2046
6460	2118	2114	2090
6470	2167	2166	2123
6480	2141	2130	2099
6490	2042	2013	2019
6500	1955	1919	1959
6510	1919	1883	1941
6520	1945	1920	1962
6530	2052	2053	2048
6540	2176	2185	2134
6550	2212	2214	2156
6560	2145	2132	2100
6570	2018	1988	2002
6580	1924	1883	1932
6590	1898	1864	1922
6600	1967	1942	1978
6610	2105	2115	2088
6620	2205	2221	2158
6630	2191	2187	2136
6640	2089	2057	2052
6650	1955	1911	1952
6660	1923	1890	1935
6670	2006	1995	2004
6680	2061	2047	2046
6690	2042	2020	2030
6700	2049	2038	2038
6710	2094	2090	2070
6720	2135	2132	2101
6730	2110	2101	2082
6740	2031	2001	2013
6750	1983	1955	1980
6760	1996	1972	1997
6770	2000	1977	2001
6780	2000	1982	2003
6790	2049	2043	2041
6800	2141	2143	2108
6810	2198	2200	2146
6820	2130	2116	2087
6830	1983	1946	1974
6840	1903	1859	1918
6850	1915	1882	1934
6860	2003	1992	2011
6870	2121	2132	2102
6880	2179	2183	2133
6890	2183	2175	2131
6900	2128	2110	2083
6910	1996	1959	1984
6920	1881	1837	1903
6930	1884	1859	1920
6940	2006	1995	2015
6950	2131	2142	2105
6960	2204	2215	2156
6970	2185	2180	2129
6980	2081	2050	2047
6990	1964	1925	1961
7000	1929	1899	1938
7010	1955	1931	1970
7020	2010	1993	2009
7030	2102	2101	2082
7040	2156	2159	2119
7050	2145	2142	2099
7060	2103	2087	2071
7070	2016	1982	1999
7080	1956	1922	1957
7090	1980	1974	1987
7100	2018	1999	2011
7110	2047	2032	2038
7120	2074	2066	2057
7130	2110	2107	2081
7140	2131	2130	2098
7150	2095	2076	2060
7160	2035	2008	2015
7170	1998	1971	1992
7180	1959	1928	1963
7190	1957	1931	1968
7200	2039	2034	2036
7210	2132	2138	2103
7220	2172	2173	2126
7230	2162	2156	2112
7240	2086	2060	2050
7250	1959	1917	1955
7260	1888	1847	1907
7270	1927	1903	1946
7280	2030	2019	2027
7290	2148	2158	2117
7300	2221	2234	2166
7310	2145	2127	2098
7320	2027	1992	2004
7330	1968	1938	1966
7340	1935	1902	1946
7350	1946	1917	1958
7360	2048	2044	2043
7370	2145	2151	2115
7380	2151	2147	2110
7390	2109	2095	2075
7400	2063	2043	2039
7410	2008	1978	1996
7420	1960	1928	1959
7430	1977	1952	1981
7440	2047	2039	2040
7450	2085	2076	2064
7460	2092	2082	2065
7470	2100	2087	2070
7480	2096	2088	2068
7490	2086	2073	2058
7500	2041	2019	2020
7510	1951	1910	1951
7520	1907	1865	1923
7530	2002	1990	2008
7540	2146	2157	2117
7550	2188	2192	2139
7560	2145	2132	2099
7570	2068	2047	2042
7580	1984	1952	1979
7590	1938	1905	1948
7600	1946	1921	1961
7610	1984	1960	1991
7620	2061	2057	2051
7630	2187	2205	2149
7640	2227	2232	2165
7650	2131	2111	2085
7660	1991	1949	1978
7670	1903	1862	1918
7680	1929	1906	1950
7690	2002	1988	2006
7700	2073	2064	2058
7710	2143	2144	2110
7720	2178	2182	2131
7730	2161	2159	2113
7740	2071	2046	2043
7750	1920	1869	1923
7760	1852	1803	1881
7770	1944	1927	1967
7780	2084	2085	2072
7790	2175	2189	2141
7800	2196	2200	2133
7810	2135	2115	2087
7820	2035	2006	2015
7830	1973	1943	1970
7840	1963	1937	1968
7850	1971	1946	1980
7860	2021	2003	2017
7870	2095	2094	2078
7880	2122	2121	2094
7890	2123	2115	2084
7900	2112	2094	2076
7910	2061	2035	2035
7920	1996	1965	1987
7930	1951	1921	1961
7940	1945	1911	1957
7950	2001	1985	2006
7960	2112	2119	2094
7970	2196	2204	2149
7980	2178	2173	2126
7990	2090	2067	2055
8000	1994	1957	1981
8010	1905	1872	1926
8020	1897	1867	1924
8030	1993	1979	2000
8040	2138	2147	2112
8050	2201	2214	2158
8060	2171	2165	2119
8070	2099	2081	2063
8080	1988	1948	1981
8090	1891	1845	1905
8100	1919	1891	1939
8110	2021	2009	2020
8120	2109	2102	2085
8130	2174	2182	2134
8140	2185	2189	2134
8150	2108	2092	2071
8160	1987	1947	1976
8170	1913	1872	1925
8180	1954	1933	1967
8190	2009	1995	2010
8200	2049	2036	2040
8210	2146	2154	2118
8220	2193	2200	2147
8230	2116	2098	2075
8240	2040	2014	2020
8250	1994	1963	1984
8260	1932	1893	1942
8270	1920	1889	1942
8280	2005	1992	2009
8290	2119	2121	2100
8300	2188	2195	2146
8310	2190	2187	2134
8320	2116	2099	2077
8330	1985	1944	1976
8340	1892	1854	1913
8350	1925	1899	1949
8360	1983	1962	1990
8370	2057	2047	2045
8380	2181	2195	2141
8390	2244	2261	2183
8400	2185	2169	2127
8410	2036	2003	2010
8420	1866	1806	1881
8430	1811	1764	1854
8440	1960	1953	1982
8450	2147	2164	2126
8460	2197	2203	2150
8470	2173	2172	2124
8480	2149	2143	2103
8490	2061	2037	2035
8500	1929	1883	1933
8510	1858	1809	1885
8520	1899	1867	1924
8530	2056	2060	2057
8540	2220	2247	2182
8550	2261	2263	2187
8560	2132	2107	2081
8570	1985	1942	1970
8580	1935	1897	1942
8590	1947	1922	1958
8600	1982	1963	1986
8610	2033	2014	2022
8620	2106	2106	2086
8630	2167	2176	2131
8640	2172	2172	2125
8650	2094	2071	2053
8660	1983	1946	1975
8670	1939	1908	1948
8680	1953	1925	1969
8690	1987	1972	1990
8700	2053	2042	2043
8710	2126	2124	2101
8720	2185	2190	2136
8730	2182	2187	2133
8740	2072	2045	2038
8750	1923	1875	1926
8760	1860	1814	1893
8770	1923	1902	1944
8780	2065	2062	2054
8790	2173	2182	2136
8800	2222	2235	2167
8810	2191	2192	2137
8820	2062	2031	2029
8830	1922	1871	1922
8840	1858	1814	1889
8850	1910	1887	1940
8860	2054	2056	2048
8870	2173	2182	2135
8880	2218	2224	2161
8890	2179	2177	2129
8900	2054	2023	2025
8910	1935	1890	1935
8920	1918	1886	1934
8930	1947	1920	1961
8940	2001	1986	2007
8950	2115	2121	2094
8960	2181	2186	2136
8970	2167	2162	2117
8980	2123	2111	2084
8990	2025	1993	2007
9000	1924	1881	1931
9010	1920	1888	1934
9020	1966	1947	1979
9030	2044	2039	2042
9040	2151	2157	2119
9050	2215	2220	2154
9060	2181	2174	2122
9070	2063	2036	2034
9080	1939	1896	1940
9090	1895	1856	1915
9100	1922	1895	1944
9110	2024	2021	2026
9120	2153	2166	2126
9130	2193	2193	2145
9140	2174	2166	2118
9150	2099	2082	2064
9160	1984	1947	1974
9170	1908	1869	1926
9180	1902	1865	1923
9190	1963	1943	1973
9200	2094	2103	2083
9210	2204	2217	2160
9220	2221	2224	2166
9230	2142	2127	2091
9240	2019	1984	1995
9250	1911	1870	1922
9260	1884	1846	1911
9270	1940	1913	1955
9280	2049	2048	2044
9290	2181	2196	2144
9300	2246	2259	2186
9310	2193	2183	2133
9320	2040	2003	2008
9330	1882	1831	1895
9340	1847	1807	1881
9350	1929	1906	1953
9360	2048	2049	2047
9370	2193	2210	2150
9380	2240	2251	2181
9390	2181	2171	2119
9400	2084	2059	2048
9410	1943	1893	1942
9420	1848	1798	1872
9430	1896	1871	1929
9440	2012	2004	2018
9450	2134	2142	2105
9460	2237	2259	2183
9470	2217	2217	2151
9480	2100	2075	2058
9490	1973	1934	1964
9500	1883	1837	1900
9510	1879	1842	1909
9520	1968	1955	1982
9530	2125	2133	2102
9540	2238	2254	2182
9550	2227	2227	2162
9560	2134	2116	2083
9570	2007	1971	1988
9580	1895	1847	1908
9590	1858	1812	1888
9600	1926	1906	1952
9610	2070	2072	2064
9620	2194	2211	2156
9630	2257	2267	2192
9640	2186	2177	2128
9650	2014	1972	1986
9660	1881	1827	1893
9670	1862	1832	1899
9680	1957	1938	1972
9690	2082	2087	2073
9700	2186	2200	2147
9710	2235	2243	2173
9720	2186	2176	2128
9730	2024	1981	1997
9740	1895	1847	1905
9750	1900	1867	1923
9760	1960	1937	1976
9770	2040	2034	2037
9780	2131	2136	2101
9790	2203	2209	2149
9800	2184	2176	2130
9810	2076	2047	2040
9820	1957	1923	1957
9830	1906	1867	1923
9840	1933	1902	1945
9850	2017	2006	2020
9860	2116	2120	2092
9870	2184	2195	2137
9880	2201	2202	2142
9890	2111	2088	2073
9900	1977	1943	1971
9910	1910	1875	1926
9920	1904	1865	1921
9930	1944	1915	1960
9940	2062	2061	2058
9950	2193	2210	2153
9960	2255	2274	2192
9970	2200	2188	2139
9980	2007	1959	1984
9990	1848	1793	1871
10000	1848	1813	1889
10010	1954	1937	1972
10020	2113	2123	2098
10030	2245	2269	2196
10040	2219	2214	2156
10050	2105	2079	2062
10060	2015	1978	1995
10070	1914	1866	1921
10080	1875	1838	1904
10090	1947	1944	1967
10100	2072	2066	2060
10110	2161	2171	2132
10120	2205	2218	2157
10130	2180	2177	2123
10140	2049	2013	2021
10150	1924	1876	1929
10160	1926	1896	1941
10170	1966	1947	1985
10180	2017	1997	2011
10190	2096	2094	2077
10200	2163	2167	2127
10210	2195	2201	2140
10220	2146	2135	2107
10230	2007	1965	1986
10240	1868	1812	1883
10250	1849	1810	1893
10260	1982	1972	1996
10270	2131	2140	2107
10280	2219	2230	2163
10290	2240	2248	2176
10300	2145	2132	2104
10310	1986	1941	1966
10320	1867	1816	1887
10330	1850	1806	1891
10340	1941	1922	1964
10350	2119	2129	2103
10360	2248	2264	2196
10370	2249	2256	2181
10380	2139	2123	2088
10390	1965	1916	1960
10400	1840	1782	1867
10410	1859	1830	1894
10420	1996	1987	2011
10430	2135	2143	2113
10440	2216	2228	2168
10450	2210	2209	2153
10460	2123	2105	2075
10470	1993	1955	1980
10480	1884	1833	1902
10490	1877	1844	1911
10500	1988	1976	2001
10510	2111	2119	2092
10520	2192	2202	2152
10530	2182	2178	2131
10540	2109	2090	2068
10550	2018	1989	2001
10560	1922	1879	1930
10570	1911	1879	1935
10580	1989	1980	2002
10590	2066	2063	2056
10600	2149	2146	2112
10610	2178	2183	2134
10620	2131	2119	2091
10630	2045	2014	2018
10640	1966	1930	1964
10650	1941	1905	1949
10660	1965	1946	1979
10670	2032	2024	2029
10680	2106	2107	2085
10690	2157	2160	2121
10700	2151	2147	2109
10710	2089	2080	2061
10720	2004	1966	1989
10730	1939	1897	1943
10740	1942	1916	1959
10750	1990	1978	2000
10760	2085	2083	2071
10770	2179	2182	2137
10780	2195	2201	2143
10790	2116	2103	2078
10800	1985	1944	1975
10810	1876	1823	1897
10820	1866	1825	1894
10830	2005	2005	2017
10840	2183	2205	2152
10850	2231	2235	2167
10860	2166	2152	2114
10870	2063	2039	2038
10880	1947	1910	1949
10890	1877	1838	1905
10900	1915	1885	1939
10910	2037	2030	2033
10920	2162	2180	2132
10930	2225	2235	2170
10940	2157	2142	2109
10950	2032	2002	2009
10960	1969	1940	1968
10970	1955	1934	1969
10980	1967	1938	1975
10990	1989	1970	1994
11000	2053	2047	2045
11010	2139	2143	2109
11020	2178	2181	2134
11030	2138	2133	2101
11040	2053	2028	2028
11050	1968	1935	1965
11060	1895	1851	1914
11070	1888	1847	1915
11080	2005	2001	2016
11090	2179	2200	2148
11100	2281	2303	2214
11110	2230	2230	2165
11120	2040	2001	2011
11130	1870	1813	1883
11140	1820	1778	1863
11150	1883	1857	1921
11160	2055	2052	2056
11170	2258	2293	2209
11180	2298	2316	2224
11190	2163	2141	2105
11200	1979	1931	1967
11210	1843	1784	1866
11220	1836	1796	1875
11230	1964	1955	1986
11240	2130	2141	2109
11250	2235	2253	2186
11260	2205	2206	2151
11270	2094	2065	2053
11280	2004	1972	1991
11290	1941	1902	1946
11300	1926	1892	1940
11310	1976	1958	1988
11320	2056	2048	2047
11330	2135	2132	2105
11340	2167	2169	2125
11350	2138	2128	2094
11360	2089	2070	2058
11370	2024	2000	2007
11380	1927	1880	1933
11390	1884	1846	1911
11400	1973	1962	1987
11410	2114	2118	2093
11420	2219	2233	2174
11430	2218	2222	2158
11440	2111	2085	2070
11450	1972	1925	1963
11460	1876	1825	1896
11470	1868	1826	1899
11480	2000	1994	2009
11490	2178	2194	2147
11500	2230	2237	2172
11510	2180	2172	2125
11520	2071	2044	2041
11530	1941	1876	1940
11540	1887	1845	1908
11550	1927	1903	1949
11560	2049	2050	2046
11570	2157	2170	2131
11580	2179	2175	2131
11590	2129	2118	2089
11600	2052	2029	2031
11610	1969	1926	1963
11620	1950	1916	1960
11630	1991	1973	1997
11640	2027	2012	2024
11650	2098	2095	2079
11660	2152	2151	2116
11670	2118	2102	2080
11680	2053	2034	2034
11690	2021	1996	2008
11700	1978	1948	1978
11710	1961	1929	1967
11720	2012	1996	2009
11730	2083	2087	2067
11740	2135	2132	2103
11750	2140	2134	2102
11760	2097	2080	2065
11770	2033	2007	2016
11780	1967	1931	1968
11790	1957	1928	1965
11800	2028	2017	2024
11810	2084	2078	2065
11820	2097	2085	2069
11830	2117	2113	2086
11840	2113	2103	2082
11850	2044	2023	2027
11860	1968	1926	1963
11870	1908	1864	1924
11880	1958	1935	1971
11890	2112	2126	2096
11900	2211	2220	2160
11910	2172	2163	2120
11920	2077	2051	2046
11930	1972	1944	1972
11940	1928	1894	1943
11950	1941	1914	1959
11960	1986	1965	1993
11970	2075	2071	2064
11980	2186	2195	2138
11990	2213	2217	2150
12000	2095	2066	2063
12010	1960	1914	1958
12020	1924	1888	1936
12030	1960	1938	1974
12040	2030	2023	2033
12050	2105	2103	2083
12060	2130	2127	2097
12070	2118	2107	2084
12080	2080	2066	2056
12090	2039	2019	2023
12100	1998	1983	1992
12110	1966	1937	1970
12120	1976	1951	1984
12130	2043	2032	2035
12140	2108	2103	2081
12150	2120	2114	2091
12160	2116	2104	2083
12170	2100	2103	2081
12180	2064	2041	2036
12190	1941	1894	1942
12200	1892	1850	1914
12210	1991	1978	2000
12220	2134	2144	2105
12230	2192	2194	2143
12240	2156	2146	2111
12250	2092	2068	2057
12260	1988	1947	1978
12270	1883	1838	1901
12280	1916	1890	1938
12290	2050	2050	2051
12300	2152	2159	2120
12310	2194	2199	2144
12320	2139	2130	2099
12330	2026	1992	2004
12340	1955	1917	1959
12350	1934	1908	1953
12360	1984	1966	1988
12370	2081	2081	2062
12380	2135	2131	2104
12390	2111	2096	2070
12400	2059	2040	2038
12410	2018	1994	2010
12420	2028	2011	2018
12430	2036	2017	2033
12440	2002	1975	2001
12450	2005	1982	1999
12460	2050	2038	2035
12470	2082	2071	2060
12480	2114	2114	2094
12490	2140	2137	2104
12500	2087	2068	2057
12510	1990	1957	1984
12520	1904	1863	1921
12530	1922	1893	1945
12540	2058	2058	2047
12550	2183	2191	2145
12560	2212	2216	2161
12570	2137	2125	2093
12580	2007	1966	1993
12590	1882	1830	1901
12600	1870	1836	1901
12610	1998	1996	2013
12620	2164	2181	2136
12630	2248	2255	2182
12640	2184	2178	2130
12650	2026	1991	2003
12660	1904	1857	1915
12670	1903	1866	1925
12680	1992	1978	1994
12690	2110	2113	2091
12700	2164	2171	2130
12710	2143	2132	2096
12720	2067	2039	2045
12730	1978	1947	1974
12740	1953	1924	1955
12750	1993	1974	2002
12760	2081	2077	2060
12770	2129	2121	2095
12780	2078	2059	2058
12790	2046	2025	2027
12800	2060	2048	2040
12810	2045	2025	2032
12820	2048	2031	2032
12830	2041	2026	2030
12840	2018	1991	2009
12850	2005	1978	2000
12860	2018	2000	2006
12870	2097	2092	2074
12880	2159	2166	2122
12890	2117	2101	2082
12900	2018	1981	2006
12910	1947	1915	1952
12920	1927	1877	1942
12930	1993	1975	2001
12940	2124	2129	2098
12950	2211	2223	2158
12960	2203	2203	2146
12970	2059	2025	2027
12980	1882	1822	1899
12990	1872	1839	1904
13000	1975	1960	1990
13010	2072	2073	2065
13020	2196	2215	2157
13030	2221	2222	2162
13040	2087	2057	2046
13050	1963	1926	1961
13060	1900	1860	1922
13070	1940	1917	1957
13080	2065	2065	2063
13090	2142	2148	2108
13100	2134	2124	2097
13110	2102	2084	2070
13120	2047	2020	2022
13130	1997	1970	1991
13140	1989	1970	1992
13150	2014	1994	2011
13160	2041	2033	2036
13170	2051	2034	2037
13180	2054	2039	2041
13190	2087	2077	2063
13200	2113	2113	2081
13210	2086	2071	2061
13220	2020	1992	2009
13230	1970	1936	1970
13240	1950	1920	1961
13250	2013	2001	2012
13260	2120	2120	2095
13270	2161	2161	2124
13280	2162	2159	2115
13290	2083	2061	2053
13300	1935	1884	1936
13310	1885	1843	1906
13320	1953	1935	1971
13330	2070	2064	2056
13340	2191	2203	2149
13350	2219	2228	2164
13360	2117	2093	2070
13370	1976	1949	1967
13380	1902	1858	1918
13390	1915	1879	1935
13400	2025	2021	2027
13410	2161	2174	2128
13420	2202	2205	2149
13430	2131	2108	2087
13440	2030	2000	2010
13450	1955	1919	1959
13460	1931	1899	1943
13470	1979	1962	1989
13480	2094	2097	2080
13490	2158	2156	2119
13500	2126	2112	2085
13510	2081	2058	2049
13520	2036	2019	2025
13530	2000	1972	1992
13540	1998	1978	1995
13550	2028	2012	2020
13560	2023	1998	2017
13570	2036	2019	2028
13580	2107	2108	2082
13590	2136	2124	2096
13600	2099	2077	2062
13610	2060	2036	2038
13620	1984	1951	1980
13630	1918	1879	1932
13640	1952	1928	1967
13650	2068	2063	2055
13660	2160	2171	2129
13670	2195	2201	2146
13680	2146	2133	2097
13690	2011	1974	1995
13700	1878	1825	1897
13710	1855	1822	1896
13720	2010	2004	2017
13730	2188	2205	2151
13740	2242	2252	2183
13750	2166	2152	2115
13760	2027	1985	2002
13770	1905	1852	1915
13780	1867	1825	1897
13790	1967	1957	1985
13800	2141	2156	2119
13810	2218	2225	2167
13820	2168	2154	2112
13830	2056	2007	2030
13840	1947	1912	1951
13850	1937	1909	1951
13860	2000	1985	2005
13870	2066	2056	2052
13880	2116	2115	2090
13890	2117	2104	2085
13900	2057	2029	2031
13910	2014	1990	2004
13920	2047	2033	2032
13930	2078	2067	2058
13940	2052	2031	2038
13950	1979	1943	1976
13960	1961	1933	1969
13970	2039	2032	2038
13980	2131	2134	2101
13990	2182	2185	2136
14000	2152	2143	2103
14010	2031	1995	2001
14020	1899	1855	1923
14030	1866	1827	1898
14040	1972	1962	1985
14050	2168	2193	2146
14060	2278	2297	2207
14070	2194	2181	2132
14080	2022	1983	2001
14090	1873	1821	1885
14100	1845	1799	1885
14110	1956	1942	1981
14120	2143	2163	2121
14130	2267	2290	2208
14140	2209	2204	2144
14150	2028	1983	2000
14160	1883	1832	1902
14170	1875	1841	1902
14180	1998	1988	2010
14190	2143	2154	2116
14200	2182	2183	2138
14210	2133	2119	2092
14220	2047	2017	2020
14230	1971	1935	1970
14240	1959	1927	1965
14250	2029	2022	2028
14260	2101	2085	2071
14270	2072	2056	2051
14280	2049	2029	2031
14290	2038	2019	2021
14300	2059	2046	2046
14310	2114	2107	2087
14320	2109	2100	2077
14330	2020	1988	2006
14340	1932	1895	1942
14350	1952	1927	1965
14360	2050	2043	2041
14370	2150	2156	2120
14380	2196	2201	2145
14390	2143	2131	2094
14400	1995	1953	1984
14410	1856	1799	1880
14420	1872	1838	1900
14430	2014	2011	2025
14440	2187	2203	2154
14450	2289	2309	2219
14460	2201	2190	2136
14470	2008	1961	1981
14480	1870	1814	1892
14490	1861	1819	1893
14500	1957	1941	1975
14510	2127	2143	2113
14520	2255	2275	2195
14530	2213	2204	2151
14540	2042	2003	2014
14550	1903	1855	1905
14560	1920	1888	1940
14570	2006	1990	2015
14580	2069	2062	2055
14590	2105	2106	2085
14600	2086	2071	2064
14610	2056	2031	2031
14620	2054	2037	2039
14630	2051	2035	2039
14640	2051	2033	2029
14650	2057	2041	2035
14660	2041	2016	2027
14670	1977	1946	1983
14680	1973	1960	1982
14690	2082	2086	2068
14700	2179	2184	2141
14710	2143	2132	2096
14720	2034	2002	2014
14730	1951	1910	1956
14740	1920	1879	1933
14750	1980	1959	1983
14760	2121	2136	2104
14770	2217	2233	2164
14780	2179	2167	2126
14790	2042	2006	2010
14800	1906	1857	1915
14810	1879	1849	1913
14820	1995	1986	2005
14830	2149	2159	2121
14840	2207	2214	2158
14850	2168	2164	2116
14860	2058	2028	2032
14870	1907	1849	1914
14880	1862	1815	1887
14890	1989	1991	2009
14900	2151	2166	2126
14910	2185	2181	2131
14920	2132	2118	2092
14930	2053	2029	2032
14940	1966	1932	1963
14950	1962	1931	1968
14960	2015	1999	2016
14970	2063	2057	2049
14980	2097	2095	2078
14990	2072	2054	2053
15000	2037	2007	2015
15010	2059	2046	2042
15020	2086	2082	2063
15030	2084	2068	2058
15040	2037	2010	2019
15050	1979	1944	1973
15060	1964	1939	1971
15070	2008	1997	2010
15080	2126	2131	2094
15090	2222	2236	2167
15100	2173	2166	2118
15110	2021	1987	1998
15120	1895	1845	1909
15130	1875	1834	1899
15140	1963	1949	1979
15150	2141	2161	2119
15160	2274	2302	2213
15170	2215	2208	2152
15180	2033	1991	2001
15190	1889	1838	1900
15200	1839	1796	1876
15210	1938	1916	1957
15220	2136	2156	2115
15230	2257	2277	2194
15240	2201	2194	2139
15250	2068	2036	2036
15260	1939	1895	1938
15270	1895	1857	1911
15280	1974	1961	1984
15290	2073	2069	2062
15300	2122	2116	2091
15310	2125	2119	2089
15320	2087	2072	2056
15330	2029	2003	2014
15340	2009	1985	2000
15350	2034	2018	2020
15360	2041	2026	2022
15370	2005	1980	1999
15380	2014	1990	2007
15390	2077	2074	2060
15400	2124	2121	2088
15410	2148	2141	2104
15420	2133	2124	2094
15430	2008	1971	1991
15440	1874	1821	1890
15450	1890	1862	1919
15460	2037	2034	2035
15470	2183	2200	2145
15480	2257	2278	2195
15490	2194	2187	2132
15500	1992	1937	1969
15510	1826	1766	1854
15520	1833	1800	1878
15530	1971	1963	1989
15540	2188	2212	2150
15550	2313	2339	2239
15560	2221	2210	2151
15570	2033	1992	2002
15580	1864	1806	1877
15590	1824	1777	1857
15600	1951	1943	1977
15610	2132	2149	2114
15620	2257	2273	2197
15630	2217	2216	2158
15640	2044	2007	2012
15650	1927	1884	1930
15660	1929	1898	1945
15670	1975	1950	1977
15680	2053	2046	2045
15690	2116	2117	2093
15700	2098	2081	2068
15710	2072	2057	2049
15720	2080	2066	2054
15730	2063	2044	2035
15740	2039	2026	2025
15750	1997	1964	1989
15760	1944	1906	1952
15770	1994	1981	2001
15780	2089	2099	2077
15790	2176	2185	2137
15800	2194	2195	2143
15810	2103	2081	2061
15820	1955	1913	1950
15830	1845	1791	1872
15840	1876	1843	1909
15850	2074	2088	2071
15860	2263	2295	2208
15870	2294	2307	2212
15880	2150	2126	2095
15890	1935	1871	1924
15900	1786	1723	1825
15910	1844	1820	1890
15920	2062	2071	2063
15930	2253	2282	2203
15940	2292	2313	2222
15950	2143	2120	2089
15960	1936	1877	1924
15970	1852	1796	1872
15980	1896	1867	1925
15990	2023	2020	2026
16000	2172	2191	2135
16010	2228	2237	2170
16020	2130	2109	2090
16030	1983	1942	1966
16040	1939	1910	1945
16050	2012	1995	2008
16060	2062	2048	2045
16070	2050	2031	2037
16080	2060	2051	2046
16090	2068	2053	2046
16100	2057	2040	2039
16110	2091	2085	2066
16120	2113	2108	2078
16130	2073	2051	2042
16140	1976	1937	1972
16150	1911	1871	1924
16160	1971	1954	1982
16170	2100	2111	2087
16180	2216	2227	2164
16190	2214	2215	2155
16200	2079	2051	2042
16210	1925	1874	1927
16220	1854	1803	1884
16230	1903	1875	1933
16240	2086	2102	2080
16250	2264	2297	2212
16260	2251	2250	2180
16270	2087	2053	2045
16280	1923	1875	1926
16290	1836	1783	1866
16300	1902	1878	1935
16310	2095	2106	2087
16320	2244	2266	2190
16330	2232	2236	2168
16340	2086	2054	2047
16350	1943	1898	1943
16360	1894	1853	1911
16370	1947	1923	1963
16380	2074	2075	2067
16390	2147	2153	2117
16400	2149	2141	2106
16410	2102	2088	2068
16420	2017	1987	2003
16430	1965	1931	1967
16440	1998	1982	2000
16450	2047	2033	2035
16460	2042	2024	2029
16470	2040	2020	2032
16480	2075	2064	2055
16490	2129	2132	2096
16500	2135	2129	2097
16510	2060	2034	2033
16520	1975	1941	1974
16530	1936	1902	1947
16540	1932	1902	1946
16550	2027	2022	2025
16560	2183	2204	2153
16570	2266	2282	2197
16580	2179	2167	2116
16590	1977	1928	1962
16600	1829	1769	1856
16610	1849	1807	1891
16620	1985	1978	2002
16630	2178	2201	2143
16640	2311	2343	2246
16650	2244	2236	2165
16660	2038	1998	2004
16670	1872	1816	1888
16680	1798	1740	1837
16690	1896	1874	1933
16700	2119	2143	2108
16710	2250	2271	2194
16720	2241	2244	2173
16730	2144	2129	2095
16740	1974	1928	1963
16750	1853	1803	1878
16760	1891	1862	1922
16770	2022	2017	2026
16780	2118	2138	2107
16790	2170	2173	2128
16800	2156	2149	2110
16810	2092	2071	2058
16820	2003	1967	1985
16830	1958	1928	1962
16840	1971	1951	1982
16850	2004	1980	2002
16860	2051	2041	2042
16870	2115	2117	2088
16880	2154	2147	2110
16890	2141	2132	2099
16900	2066	2043	2038
16910	1951	1910	1948
16920	1896	1863	1920
16930	1964	1944	1976
16940	2071	2067	2060
16950	2155	2164	2136
16960	2205	2213	2152
16970	2168	2157	2114
16980	2022	1983	1998
16990	1890	1840	1901
17000	1877	1847	1906
17010	1980	1969	1993
17020	2126	2135	2105
17030	2225	2238	2174
17040	2206	2205	2145
17050	2077	2049	2039
17060	1954	1910	1948
17070	1895	1850	1911
17080	1914	1885	1933
17090	2037	2041	2039
17100	2171	2187	2134
17110	2200	2201	2146
17120	2141	2128	2094
17130	2038	2007	2010
17140	1949	1909	1944
17150	1933	1898	1945
17160	1978	1961	1987
17170	2068	2083	2059
17180	2149	2154	2114
17190	2147	2135	2103
17200	2089	2068	2055
17210	2034	2011	2014
17220	1986	1957	1978
17230	1958	1930	1965
17240	1995	1973	1995
17250	2047	2035	2038
17260	2107	2104	2080
17270	2144	2140	2103
17280	2104	2085	2069
17290	2039	2017	2020
17300	2004	1977	1994
17310	1985	1956	1982
17320	1994	1973	1994
17330	2032	2018	2023
17340	2092	2091	2068
17350	2144	2147	2108
17360	2118	2106	2081
17370	2042	2020	2022
17380	2007	1985	1997
17390	1974	1948	1975
17400	1961	1932	1968
17410	2047	2039	2039
17420	2129	2133	2100
17430	2135	2130	2093
17440	2107	2093	2071
17450	2060	2038	2033
17460	1988	1961	1983
17470	1961	1933	1965
17480	1996	1975	1996
17490	2047	2035	2038
17500	2096	2097	2073
17510	2120	2115	2086
17520	2095	2078	2062
17530	2062	2043	2037
17540	2018	1993	2005
17550	1985	1957	1981
17560	2000	1978	2000
17570	2029	2013	2023
17580	2073	2064	2055
17590	2121	2119	2089
17600	2122	2116	2086
17610	2089	2070	2055
17620	2021	2004	2014
17630	1974	1943	1973
17640	1958	1932	1968
17650	2014	2001	2013
17660	2089	2084	2066
17670	2128	2124	2093
17680	2131	2124	2088
17690	2096	2080	2062
17700	2035	2016	2024
17710	1952	1915	1955
17720	1912	1857	1928
17730	1993	1980	1998
17740	2105	2106	2087
17750	2175	2177	2133
17760	2167	2167	2120
17770	2078	2053	2046
17780	1985	1953	1978
17790	1960	1929	1967
17800	1959	1931	1966
17810	1998	1978	1997
17820	2082	2075	2066
17830	2142	2142	2111
17840	2153	2152	2113
17850	2093	2075	2062
17860	2016	1986	1996
17870	1982	1951	1980
17880	1960	1931	1968
17890	1990	1966	1988
17900	2068	2067	2058
17910	2118	2106	2089
17920	2132	2128	2096
17930	2129	2126	2094
17940	2072	2049	2040
17950	1998	1963	1987
17960	1958	1925	1962
17970	1943	1915	1957
17980	1999	1988	2006
17990	2110	2114	2086
18000	2175	2180	2133
18010	2156	2147	2110
18020	2087	2067	2053
18030	2007	1990	1995
18040	1931	1888	1939
18050	1899	1852	1921
18060	1985	1974	1995
18070	2130	2140	2108
18080	2215	2222	2156
18090	2201	2199	2141
18100	2086	2063	2050
18110	1957	1920	1954
18120	1896	1853	1916
18130	1900	1863	1924
18140	2001	1992	2008
18150	2149	2166	2123
18160	2241	2257	2183
18170	2200	2197	2143
18180	2056	2028	2027
18190	1920	1873	1920
18200	1879	1839	1906
18210	1938	1914	1958
18220	2045	2043	2042
18230	2173	2190	2138
18240	2225	2233	2168
18250	2138	2114	2091
18260	2007	1970	1989
18270	1953	1906	1945
18280	1924	1893	1941
18290	1966	1944	1978
18300	2073	2069	2062
18310	2150	2157	2120
18320	2148	2145	2110
18330	2093	2079	2064
18340	2050	2035	2033
18350	2006	1978	1993
18360	1971	1939	1968
18370	2010	1996	2011
18380	2047	2034	2038
18390	2041	2019	2030
18400	2073	2070	2056
18410	2127	2125	2094
18420	2123	2111	2087
18430	2090	2070	2053
18440	2017	1988	2002
18450	1936	1902	1948
18460	1924	1893	1945
18470	2003	1974	1999
18480	2100	2101	2080
18490	2189	2200	2143
18500	2214	2215	2152
18510	2131	2114	2089
18520	1982	1943	1973
18530	1871	1823	1892
18540	1872	1834	1907
18550	1974	1960	1988
18560	2128	2138	2106
18570	2251	2271	2191
18580	2250	2256	2178
18590	2121	2096	2077
18600	1930	1879	1930
18610	1830	1783	1858
18620	1878	1848	1915
18630	1993	1980	2006
18640	2138	2149	2107
18650	2268	2300	2209
18660	2257	2262	2184
18670	2086	2052	2048
18680	1925	1877	1926
18690	1848	1801	1879
18700	1887	1856	1917
18710	2023	2020	2027
18720	2166	2178	2134
18730	2227	2238	2172
18740	2174	2168	2123
18750	2061	2030	2030
18760	1961	1923	1956
18770	1915	1880	1928
18780	1955	1928	1963
18790	2050	2043	2043
18800	2109	2103	2088
18810	2120	2113	2090
18820	2113	2110	2080
18830	2081	2065	2053
18840	2046	2022	2026
18850	2029	2009	2013
18860	2003	1980	1997
18870	1987	1965	1991
18880	1999	1981	2002
18890	2024	2009	2019
18900	2095	2096	2074
18910	2170	2176	2125
18920	2149	2137	2103
18930	2069	2043	2036
18940	1987	1952	1978
18950	1903	1859	1920
18960	1912	1880	1933
18970	2030	2024	2030
18980	2147	2155	2120
18990	2209	2217	2150
19000	2205	2205	2144
19010	2094	2067	2057
19020	1926	1876	1929
19030	1855	1810	1885
19040	1914	1888	1935
19050	2037	2030	2033
19060	2157	2163	2121
19070	2227	2241	2168
19080	2200	2198	2141
19090	2062	2030	2031
19100	1931	1888	1937
19110	1887	1849	1911
19120	1917	1888	1937
19130	2031	2022	2027
19140	2158	2166	2123
19150	2210	2219	2156
19160	2179	2179	2129
19170	2078	2055	2046
19180	1955	1912	1950
19190	1897	1858	1915
19200	1938	1912	1952
19210	2028	2016	2024
19220	2113	2114	2089
19230	2157	2158	2119
19240	2156	2156	2114
19250	2101	2088	2069
19260	2004	1967	1987
19270	1958	1927	1959
19280	1958	1930	1962
19290	1984	1962	1986
19300	2065	2062	2056
19310	2120	2120	2095
19320	2139	2137	2099
19330	2133	2129	2091
19340	2075	2050	2040
19350	2002	1965	1982
19360	1963	1927	1965
19370	1969	1945	1974
19380	2011	1997	2015
19390	2069	2061	2057
19400	2108	2100	2077
19410	2139	2138	2099
19420	2136	2128	2091
19430	2077	2052	2026
19440	1999	1966	1989
19450	1931	1895	1942
19460	1929	1900	1946
19470	2026	2018	2026
19480	2116	2115	2088
19490	2159	2158	2113
19500	2168	2168	2119
19510	2105	2084	2066
19520	1997	1962	1986
19530	1935	1904	1945
19540	1932	1902	1943
19550	1965	1949	1974
19560	2071	2067	2059
19570	2178	2187	2136
19580	2192	2199	2142
19590	2132	2123	2092
19600	2010	1975	1993
19610	1907	1858	1914
19620	1910	1880	1928
19630	1992	1980	1997
19640	2082	2075	2065
19650	2164	2174	2130
19660	2207	2220	2157
19670	2138	2128	2097
19680	1998	1960	1981
19690	1913	1868	1922
19700	1921	1888	1934
19710	1979	1968	1989
19720	2092	2092	2077
19730	2179	2192	2140
19740	2162	2160	2121
19750	2079	2053	2046
19760	1997	1957	1981
19770	1957	1923	1956
19780	1979	1955	1979
19790	2025	2015	2023
19800	2113	2115	2090
19810	2147	2147	2112
19820	2083	2061	2053
19830	2024	1998	2009
19840	2001	1975	1993
19850	1998	1973	1991
19860	2041	2029	2033
19870	2086	2078	2065
19880	2084	2072	2063
19890	2059	2041	2043
19900	2029	2003	2015
19910	2013	1990	2003
19920	2043	2029	2029
19930	2074	2065	2054
19940	2082	2066	2058
19950	2073	2062	2054
19960	2048	2030	2035
19970	2028	2007	2017
19980	2011	1987	1995
19990	1999	1971	1991
20000	2037	2024	2031
[truncated: 117,899 more rows]
