# Supplementary material for: Geophonino-W: A Wireless Multichannel Seismic Noise Recorder System for Array Measurements
Source: Sensors (Basel). 2019 Sep 21;19(19):4087. doi: 10.3390/s19194087 (PMC6806152; doi:10.3390/s19194087)
Supplement: Supplementary file 1 [file sensors-19-04087-s001.zip › SupplementaryMaterials/DataFiles_LaboratoryTests/3.2.b.Accuracy_Test/Reftek_3channels.SAF]

SESAME ASCII data format (saf) v. 1   (this line must not  be modified)
# Data converted from SEISAN with program SAFSEI
# Original file name: 2019_003_00_28_50_A085_1.SEI
STA_CODE = A085 
SAMP_FREQ =  100.000
NDAT =   237600
START_TIME =  2019  1  3  0 28  50.615
UNITS = count
CH0_ID = S Z
CH1_ID = S N
CH2_ID = S E
####-------------------------------------------
     1392.000     1527.000     1518.000
      335.000      471.000      422.000
     -189.000     -364.000     -244.000
     -789.000    -1123.000     -903.000
    -1595.000    -1869.000    -1715.000
    -1419.000    -1747.000    -1600.000
     -789.000     -920.000     -893.000
      599.000      732.000      674.000
     2183.000     2612.000     2468.000
     2549.000     3222.000     2946.000
     1920.000     2137.000     2081.000
     -109.000     -131.000      -80.000
    -2971.000    -3141.000    -3054.000
    -3863.000    -4883.000    -4379.000
    -2487.000    -3255.000    -2906.000
      390.000      653.000      516.000
     3494.000     3988.000     3815.000
     4623.000     5573.000     5172.000
     2885.000     3930.000     3440.000
     -531.000     -638.000     -576.000
    -4459.000    -5303.000    -4892.000
    -5358.000    -6552.000    -5948.000
    -2456.000    -3212.000    -2833.000
     1111.000     1431.000     1263.000
     4544.000     5265.000     4955.000
     4879.000     6148.000     5557.000
     1860.000     2827.000     2360.000
    -1921.000    -2628.000    -2248.000
    -4877.000    -6239.000    -5543.000
    -4633.000    -5576.000    -5090.000
     -609.000     -917.000     -721.000
     3091.000     4309.000     3720.000
     3218.000     4560.000     3886.000
     1913.000     1538.000     1773.000
      457.000      101.000      331.000
        8.000      232.000      150.000
     -200.000     -142.000     -157.000
    -1972.000    -2060.000    -2009.000
    -2685.000    -3505.000    -3056.000
    -1443.000    -2117.000    -1766.000
      354.000      995.000      657.000
     1633.000     2368.000     2007.000
     2160.000     2161.000     2208.000
     2158.000     2364.000     2326.000
     1613.000     1921.000     1819.000
     -312.000     -220.000     -256.000
    -3886.000    -4270.000    -4094.000
    -4566.000    -5966.000    -5246.000
    -1917.000    -2435.000    -2181.000
     1918.000     2761.000     2345.000
     5208.000     6215.000     5786.000
     4401.000     5414.000     4962.000
     1198.000     1339.000     1298.000
    -2088.000    -2990.000    -2535.000
    -4571.000    -5322.000    -4967.000
    -4911.000    -5560.000    -5251.000
    -1904.000    -2731.000    -2295.000
     2373.000     2882.000     2661.000
     5279.000     6847.000     6098.000
     4972.000     6129.000     5605.000
     1156.000     1414.000     1333.000
    -2685.000    -3469.000    -3060.000
    -4988.000    -6276.000    -5661.000
    -4138.000    -5236.000    -4691.000
     -541.000     -564.000     -523.000
     2593.000     3559.000     3094.000
     3940.000     4736.000     4370.000
     3280.000     4032.000     3694.000
      609.000     1198.000      922.000
    -1600.000    -2328.000    -1925.000
    -3168.000    -3979.000    -3577.000
    -3529.000    -4191.000    -3895.000
     -769.000    -1569.000    -1137.000
     1238.000     1904.000     1582.000
     2477.000     3484.000     2999.000
     2428.000     2807.000     2648.000
      834.000     1112.000     1008.000
      277.000      280.000      344.000
     -836.000    -1012.000     -911.000
    -2326.000    -2792.000    -2572.000
    -2356.000    -3251.000    -2814.000
    -1234.000    -1424.000    -1340.000
      119.000      570.000      351.000
     2210.000     2332.000     2305.000
     3277.000     4040.000     3704.000
     2441.000     3407.000     2987.000
      325.000      175.000      304.000
    -2780.000    -3392.000    -3102.000
    -4351.000    -5078.000    -4746.000
    -3587.000    -4573.000    -4081.000
     -454.000     -903.000     -652.000
     3360.000     4293.000     3852.000
     5035.000     6272.000     5693.000
     4239.000     4926.000     4664.000
       47.000      614.000      360.000
    -3993.000    -4795.000    -4382.000
    -4752.000    -6498.000    -5605.000
    -3059.000    -3379.000    -3231.000
      373.000      903.000      640.000
     3298.000     3429.000     3395.000
     4285.000     5106.000     4726.000
     2762.000     3838.000     3316.000
      -84.000     -446.000     -222.000
    -2885.000    -3749.000    -3281.000
    -3612.000    -4080.000    -3842.000
    -2257.000    -2433.000    -2346.000
     -365.000     -482.000     -411.000
     1966.000     2180.000     2107.000
     2731.000     3741.000     3239.000
     2068.000     2521.000     2317.000
      618.000      145.000      423.000
     -989.000    -1333.000    -1135.000
    -1495.000    -1715.000    -1577.000
    -1867.000    -2054.000    -1971.000
    -1973.000    -1970.000    -1979.000
    -1233.000    -1495.000    -1342.000
      991.000      659.000      861.000
     3733.000     4656.000     4220.000
     3959.000     5559.000     4766.000
     1196.000     1235.000     1248.000
    -2322.000    -3679.000    -2966.000
    -4323.000    -5309.000    -4828.000
    -3444.000    -3833.000    -3657.000
     -562.000     -599.000     -555.000
     1952.000     2865.000     2441.000
     3449.000     4430.000     3979.000
     4220.000     4342.000     4346.000
     2299.000     2928.000     2630.000
    -1360.000    -1260.000    -1325.000
    -4335.000    -5790.000    -5082.000
    -5612.000    -6919.000    -6303.000
    -2276.000    -2796.000    -2517.000
     2205.000     3015.000     2643.000
     4185.000     5687.000     4979.000
     4179.000     4825.000     4566.000
     1815.000     1947.000     1894.000
    -1039.000    -1134.000    -1073.000
    -3080.000    -3820.000    -3445.000
    -4467.000    -5231.000    -4889.000
    -3583.000    -4545.000    -4073.000
      611.000      -73.000      309.000
     4261.000     5802.000     5047.000
     5417.000     7449.000     6473.000
     3295.000     3904.000     3665.000
    -1237.000    -1590.000    -1382.000
    -3935.000    -5101.000    -4496.000
    -4587.000    -5837.000    -5237.000
    -2474.000    -3023.000    -2765.000
      534.000      903.000      708.000
     2185.000     2820.000     2490.000
     3370.000     3854.000     3679.000
     2477.000     3287.000     2933.000
      492.000      767.000      672.000
     -983.000    -1694.000    -1276.000
    -2535.000    -2948.000    -2747.000
    -2881.000    -3146.000    -3038.000
    -1738.000    -2250.000    -1997.000
     -219.000     -212.000     -221.000
     2066.000     2416.000     2271.000
     3650.000     4192.000     3968.000
     3484.000     4358.000     3973.000
     1273.000     1775.000     1581.000
    -2467.000    -3096.000    -2768.000
    -4610.000    -5839.000    -5228.000
    -4203.000    -4913.000    -4570.000
    -1508.000    -1547.000    -1540.000
     2201.000     2657.000     2453.000
     5074.000     5912.000     5554.000
     4991.000     6141.000     5619.000
     1216.000     1709.000     1482.000
    -2828.000    -3823.000    -3301.000
    -4852.000    -5966.000    -5403.000
    -4497.000    -5019.000    -4767.000
    -1270.000    -1818.000    -1514.000
     2908.000     3328.000     3173.000
     4724.000     6386.000     5582.000
     4056.000     4844.000     4461.000
     1318.000     1223.000     1291.000
    -2279.000    -2586.000    -2417.000
    -4083.000    -5149.000    -4598.000
    -4422.000    -5425.000    -4932.000
    -1610.000    -2114.000    -1834.000
     2498.000     3270.000     2930.000
     3395.000     5049.000     4223.000
     3334.000     3586.000     3511.000
     2210.000     2219.000     2260.000
     -964.000     -450.000     -703.000
    -3133.000    -4351.000    -3718.000
    -3651.000    -5196.000    -4425.000
    -2858.000    -2610.000    -2763.000
      -57.000      128.000       56.000
     2462.000     2630.000     2593.000
     3815.000     5034.000     4474.000
     4182.000     5097.000     4696.000
     1199.000     1453.000     1341.000
    -2418.000    -2988.000    -2689.000
    -4195.000    -5430.000    -4820.000
    -4779.000    -5766.000    -5319.000
    -1760.000    -2339.000    -2045.000
     2514.000     3249.000     2916.000
     4394.000     5842.000     5176.000
     4501.000     5034.000     4847.000
     2530.000     2993.000     2800.000
    -1216.000     -783.000     -990.000
    -4566.000    -5662.000    -5125.000
    -6112.000    -7694.000    -6944.000
    -4311.000    -5272.000    -4819.000
     1563.000     1147.000     1384.000
     6504.000     8161.000     7382.000
     6558.000     9191.000     7922.000
     2476.000     2755.000     2665.000
    -2416.000    -3885.000    -3103.000
    -4845.000    -5547.000    -5179.000
    -5019.000    -5526.000    -5302.000
    -2926.000    -3883.000    -3416.000
      303.000      131.000      216.000
     4541.000     5160.000     4895.000
     6452.000     8053.000     7313.000
     4053.000     5607.000     4863.000
     -665.000     -739.000     -667.000
    -5730.000    -7345.000    -6528.000
    -5822.000    -7669.000    -6725.000
    -2332.000    -2624.000    -2487.000
     1657.000     2636.000     2120.000
     3691.000     4631.000     4167.000
     3579.000     4014.000     3843.000
     2490.000     2975.000     2778.000
      432.000      592.000      543.000
    -1847.000    -2324.000    -2042.000
    -4266.000    -5094.000    -4684.000
    -3797.000    -4877.000    -4352.000
    -1137.000    -1212.000    -1187.000
     1761.000     2677.000     2221.000
     3670.000     4351.000     4055.000
     3431.000     3977.000     3759.000
     2037.000     2400.000     2268.000
       16.000     -182.000      -65.000
    -2846.000    -3158.000    -3022.000
    -4919.000    -5876.000    -5419.000
    -3801.000    -5147.000    -4474.000
     -285.000     -320.000     -295.000
     4309.000     5486.000     4946.000
     6128.000     7752.000     7003.000
     3558.000     4491.000     4063.000
     -182.000     -590.000     -353.000
    -4327.000    -5115.000    -4750.000
    -6071.000    -7374.000    -6758.000
    -3960.000    -5312.000    -4626.000
     -178.000      -80.000     -129.000
     4490.000     5587.000     5076.000
     6226.000     7855.000     7095.000
     3620.000     4925.000     4320.000
     -218.000     -470.000     -306.000
    -3963.000    -4927.000    -4451.000
    -5607.000    -6870.000    -6251.000
    -3446.000    -4910.000    -4189.000
      243.000      479.000      346.000
     3060.000     4448.000     3771.000
     4800.000     5342.000     5142.000
     3571.000     4496.000     4088.000
      507.000     1313.000      946.000
    -1876.000    -2836.000    -2314.000
    -4043.000    -4989.000    -4535.000
    -4211.000    -4875.000    -4568.000
    -1792.000    -2775.000    -2288.000
     1221.000     1594.000     1405.000
     3650.000     4983.000     4358.000
     4445.000     5213.000     4898.000
     2727.000     3448.000     3142.000
     -394.000     -199.000     -260.000
    -3277.000    -4240.000    -3745.000
    -5474.000    -6626.000    -6100.000
    -3883.000    -5071.000    -4499.000
      140.000       79.000      125.000
     3131.000     4290.000     3720.000
     5549.000     6522.000     6109.000
     4012.000     5202.000     4665.000
       92.000      216.000      200.000
    -2898.000    -4049.000    -3447.000
    -5227.000    -5942.000    -5618.000
    -4203.000    -5055.000    -4627.000
     -918.000    -1433.000    -1164.000
     2117.000     2771.000     2471.000
     4940.000     5812.000     5447.000
     5148.000     6220.000     5727.000
     2161.000     3106.000     2673.000
    -1683.000    -2193.000    -1891.000
    -5070.000    -6416.000    -5747.000
    -5578.000    -6716.000    -6155.000
    -2640.000    -3351.000    -2984.000
     1242.000     1616.000     1431.000
     4519.000     5665.000     5131.000
     5483.000     6583.000     6104.000
     3492.000     4402.000     4004.000
     -572.000     -409.000     -456.000
    -4421.000    -5650.000    -5012.000
    -6244.000    -7873.000    -7070.000
    -4414.000    -5579.000    -5022.000
     1194.000     1219.000     1244.000
     4972.000     6758.000     5902.000
     6205.000     7728.000     7034.000
     4330.000     5093.000     4793.000
     -946.000     -754.000     -829.000
    -4440.000    -5957.000    -5183.000
    -5790.000    -7346.000    -6607.000
    -4947.000    -5481.000    -5257.000
     -393.000    -1003.000     -672.000
     4250.000     5159.000     4745.000
     5619.000     7744.000     6748.000
     5272.000     5961.000     5710.000
     1219.000     1603.000     1442.000
    -3815.000    -4176.000    -3983.000
    -5458.000    -7464.000    -6469.000
    -5324.000    -6535.000    -5988.000
    -1632.000    -1760.000    -1689.000
     3150.000     3596.000     3412.000
     5411.000     6786.000     6144.000
     5678.000     7086.000     6466.000
     2142.000     2852.000     2537.000
    -3011.000    -3559.000    -3277.000
    -5797.000    -7380.000    -6595.000
    -5729.000    -7076.000    -6439.000
    -2592.000    -3029.000    -2828.000
     1976.000     2092.000     2052.000
     5599.000     6642.000     6187.000
     5832.000     7692.000     6817.000
     3641.000     4429.000     4095.000
     -815.000     -873.000     -781.000
    -5454.000    -6258.000    -5854.000
    -6337.000    -8317.000    -7348.000
    -3618.000    -4965.000    -4300.000
     1477.000     2049.000     1754.000
     5407.000     6821.000     6115.000
     5754.000     7282.000     6570.000
     2688.000     3508.000     3156.000
     -775.000    -1409.000    -1029.000
    -4953.000    -5574.000    -5261.000
    -6427.000    -7871.000    -7171.000
    -3118.000    -4689.000    -3913.000
      766.000     1494.000     1096.000
     4697.000     6129.000     5459.000
     5184.000     6080.000     5690.000
     3117.000     3698.000     3475.000
      247.000      355.000      364.000
    -3307.000    -3801.000    -3560.000
    -4983.000    -6132.000    -5576.000
    -3717.000    -4999.000    -4359.000
     -619.000     -671.000     -647.000
     2875.000     3717.000     3316.000
     4893.000     5995.000     5505.000
     3522.000     4619.000     4123.000
     1107.000     1155.000     1183.000
    -2365.000    -2826.000    -2593.000
    -5108.000    -5912.000    -5534.000
    -4351.000    -5850.000    -5111.000
    -1343.000    -1829.000    -1587.000
     2063.000     2946.000     2539.000
     4831.000     5506.000     5236.000
     5150.000     6362.000     5829.000
     2725.000     3918.000     3377.000
     -683.000     -880.000     -759.000
    -5198.000    -6056.000    -5665.000
    -6659.000    -8556.000    -7622.000
    -3452.000    -5218.000    -4333.000
     1804.000     2474.000     2132.000
     6032.000     7890.000     7008.000
     6479.000     7815.000     7221.000
     2430.000     3780.000     3146.000
    -2983.000    -3492.000    -3208.000
    -5331.000    -7634.000    -6456.000
    -5487.000    -6303.000    -5959.000
    -2188.000    -2456.000    -2352.000
     2117.000     1961.000     2067.000
     4599.000     5806.000     5227.000
     5556.000     7021.000     6363.000
     3028.000     3703.000     3436.000
     -937.000     -987.000     -907.000
    -4034.000    -4659.000    -4343.000
    -5554.000    -6760.000    -6201.000
    -3515.000    -4932.000    -4242.000
      744.000      963.000      832.000
     3402.000     4720.000     4056.000
     4435.000     4983.000     4760.000
     3022.000     3578.000     3337.000
      750.000     1038.000      960.000
    -1702.000    -1887.000    -1754.000
    -4542.000    -5057.000    -4847.000
    -4701.000    -5854.000    -5298.000
    -2629.000    -3594.000    -3125.000
     2290.000     2362.000     2356.000
     6292.000     7959.000     7178.000
     5701.000     7453.000     6608.000
     2212.000     2421.000     2368.000
    -2742.000    -3367.000    -3034.000
    -6112.000    -7128.000    -6631.000
    -5948.000    -7588.000    -6793.000
    -2437.000    -3269.000    -2863.000
     2082.000     2864.000     2494.000
     6162.000     7390.000     6828.000
     6428.000     8155.000     7327.000
     2460.000     3600.000     3062.000
    -2439.000    -3220.000    -2786.000
    -6435.000    -8007.000    -7231.000
    -6165.000    -7839.000    -7011.000
    -2104.000    -3134.000    -2627.000
     3121.000     3921.000     3521.000
     6481.000     8414.000     7505.000
     5551.000     7079.000     6370.000
     1499.000     1957.000     1754.000
    -3075.000    -3719.000    -3365.000
    -5545.000    -6889.000    -6202.000
    -4970.000    -6225.000    -5637.000
    -1883.000    -2693.000    -2327.000
     2508.000     2755.000     2646.000
     5133.000     6813.000     6014.000
     4914.000     6407.000     5732.000
     2003.000     2507.000     2331.000
    -2640.000    -3011.000    -2804.000
    -4613.000    -5885.000    -5239.000
    -4128.000    -5010.000    -4580.000
    -1901.000    -2581.000    -2273.000
     2278.000     1983.000     2138.000
     3942.000     5275.000     4629.000
     3795.000     4986.000     4455.000
     2149.000     2498.000     2386.000
    -1398.000    -1122.000    -1243.000
    -3600.000    -4119.000    -3836.000
    -4071.000    -5268.000    -4680.000
    -2289.000    -3009.000    -2660.000
      762.000      663.000      709.000
     3162.000     3554.000     3349.000
     3493.000     4400.000     3984.000
     2492.000     3181.000     2912.000
      275.000      611.000      475.000
    -2542.000    -2705.000    -2624.000
    -3653.000    -4360.000    -3983.000
    -3338.000    -4218.000    -3776.000
     -785.000    -1367.000    -1084.000
     2076.000     2399.000     2245.000
     3755.000     4471.000     4158.000
     3640.000     4417.000     4092.000
     1324.000     1934.000     1673.000
    -1834.000    -1784.000    -1803.000
    -4528.000    -5375.000    -4976.000
    -4455.000    -5769.000    -5094.000
    -1839.000    -2455.000    -2123.000
     2718.000     2915.000     2834.000
     6139.000     7520.000     6873.000
     4970.000     6988.000     6033.000
      682.000      891.000      833.000
    -3921.000    -5426.000    -4668.000
    -5792.000    -7017.000    -6421.000
    -3857.000    -4638.000    -4252.000
      -48.000     -335.000     -170.000
     3667.000     4449.000     4113.000
     5511.000     6905.000     6257.000
     4121.000     5195.000     4705.000
      -49.000      299.000      171.000
    -4388.000    -5257.000    -4832.000
    -5267.000    -6979.000    -6161.000
    -3013.000    -3759.000    -3408.000
      290.000      671.000      498.000
     2740.000     3314.000     3061.000
     3348.000     3711.000     3569.000
     3002.000     3545.000     3340.000
     1436.000     2193.000     1857.000
     -817.000     -618.000     -693.000
    -3383.000    -3880.000    -3626.000
    -4000.000    -5239.000    -4641.000
    -2267.000    -3191.000    -2743.000
      -71.000     -121.000      -88.000
     3204.000     3442.000     3359.000
     5448.000     6631.000     6078.000
     4389.000     6186.000     5346.000
      473.000     1150.000      870.000
    -4806.000    -5635.000    -5222.000
    -7562.000    -9555.000    -8582.000
    -4639.000    -6657.000    -5662.000
      814.000      975.000      861.000
     5640.000     7158.000     6420.000
     8004.000     9273.000     8733.000
     4642.000     6448.000     5576.000
    -1653.000    -1241.000    -1425.000
    -6460.000    -8610.000    -7475.000
    -7909.000    -9658.000    -8813.000
    -3659.000    -4422.000    -4081.000
     3177.000     3337.000     3282.000
     6741.000     8613.000     7696.000
     6768.000     8314.000     7584.000
     2744.000     3243.000     3036.000
    -3578.000    -3931.000    -3749.000
    -5811.000    -7560.000    -6663.000
    -4960.000    -5916.000    -5443.000
    -2058.000    -1897.000    -1985.000
     2196.000     2222.000     2211.000
     3910.000     4649.000     4274.000
     4150.000     5115.000     4696.000
     2640.000     2947.000     2832.000
     -709.000     -572.000     -644.000
    -3254.000    -3678.000    -3448.000
    -3559.000    -4581.000    -4068.000
    -3044.000    -3265.000    -3175.000
    -1393.000    -1771.000    -1576.000
     2060.000     1630.000     1870.000
     4256.000     5489.000     4892.000
     4854.000     6397.000     5692.000
     1965.000     2656.000     2340.000
    -2708.000    -3046.000    -2892.000
    -5399.000    -6799.000    -6103.000
    -4876.000    -6552.000    -5707.000
    -1565.000    -1905.000    -1739.000
     2702.000     3165.000     2947.000
     6436.000     7566.000     7081.000
     4725.000     7119.000     5940.000
      742.000     1065.000      936.000
    -3387.000    -4833.000    -4073.000
    -6304.000    -7402.000    -6900.000
    -3643.000    -5020.000    -4334.000
      -23.000     -338.000     -182.000
     3440.000     4437.000     3958.000
     5616.000     6774.000     6254.000
     3284.000     4592.000     3978.000
     -755.000     -465.000     -564.000
    -3370.000    -4476.000    -3903.000
    -4343.000    -5045.000    -4715.000
    -2584.000    -3343.000    -2975.000
     1056.000      500.000      780.000
     2466.000     3489.000     2981.000
     3202.000     3697.000     3508.000
     2633.000     2754.000     2742.000
     -382.000      586.000      114.000
    -2232.000    -2450.000    -2295.000
    -3068.000    -4080.000    -3573.000
    -2328.000    -2450.000    -2414.000
     -146.000     -292.000     -218.000
     1814.000     1394.000     1631.000
     2878.000     3405.000     3180.000
     2624.000     3424.000     3049.000
     1061.000     1366.000     1245.000
    -1893.000    -1768.000    -1829.000
    -3118.000    -3657.000    -3371.000
    -2696.000    -3309.000    -2976.000
    -1414.000    -1812.000    -1611.000
     1375.000     1035.000     1234.000
     2958.000     3648.000     3336.000
     2436.000     3386.000     2938.000
      876.000      652.000      794.000
    -1062.000    -1194.000    -1110.000
    -2649.000    -2289.000    -2473.000
    -2386.000    -2968.000    -2648.000
    -1465.000    -2164.000    -1781.000
      488.000      300.000      411.000
     3669.000     3884.000     3817.000
     4342.000     5836.000     5124.000
     1758.000     2949.000     2374.000
    -1944.000    -2927.000    -2424.000
    -4835.000    -6153.000    -5506.000
    -4219.000    -4943.000    -4585.000
     -446.000     -748.000     -566.000
     2320.000     3042.000     2710.000
     3935.000     4802.000     4422.000
     3807.000     4367.000     4155.000
     1699.000     2434.000     2124.000
    -1716.000    -1398.000    -1548.000
    -4839.000    -6149.000    -5544.000
    -4335.000    -6073.000    -5225.000
    -1039.000    -1238.000    -1124.000
     2822.000     3707.000     3295.000
     4338.000     5246.000     4829.000
     2893.000     3497.000     3240.000
      132.000      334.000      277.000
    -2149.000    -2476.000    -2298.000
    -2964.000    -3375.000    -3182.000
    -2292.000    -2751.000    -2536.000
     -717.000    -1157.000     -931.000
      532.000      482.000      531.000
     2232.000     2364.000     2338.000
     2988.000     3618.000     3332.000
     1763.000     2623.000     2224.000
     -216.000        3.000      -52.000
    -2030.000    -2397.000    -2192.000
    -2274.000    -2643.000    -2469.000
    -2461.000    -2731.000    -2620.000
    -1793.000    -2783.000    -2287.000
      961.000      244.000      632.000
     3693.000     4766.000     4243.000
     4408.000     6131.000     5306.000
     1107.000     1778.000     1493.000
    -2827.000    -3599.000    -3154.000
    -4153.000    -5258.000    -4674.000
    -3692.000    -4296.000    -4024.000
    -1002.000    -1652.000    -1324.000
     3216.000     3315.000     3323.000
     4994.000     6708.000     5881.000
     3652.000     4719.000     4213.000
      151.000      -57.000       69.000
    -4155.000    -4576.000    -4369.000
    -4654.000    -5900.000    -5241.000
    -2353.000    -3211.000    -2768.000
      459.000      945.000      701.000
     3554.000     4024.000     3848.000
     3834.000     4691.000     4321.000
     1393.000     2165.000     1797.000
     -699.000    -1402.000    -1043.000
    -2790.000    -3362.000    -3084.000
    -2350.000    -2628.000    -2455.000
      119.000      -31.000       88.000
      398.000     1018.000      697.000
      775.000      689.000      775.000
     1298.000      877.000     1151.000
     1096.000     1904.000     1523.000
      861.000     1326.000     1091.000
      268.000      -14.000      107.000
    -1557.000    -1265.000    -1418.000
    -2390.000    -3022.000    -2674.000
    -2286.000    -3339.000    -2811.000
     -987.000    -1397.000    -1180.000
     2803.000     2885.000     2918.000
     4311.000     5869.000     5131.000
     2962.000     4586.000     3800.000
     -579.000     -726.000     -667.000
    -4275.000    -5473.000    -4896.000
    -4984.000    -6283.000    -5624.000
    -2262.000    -3393.000    -2808.000
     2026.000     2215.000     2144.000
     5282.000     6892.000     6115.000
     5165.000     6794.000     6036.000
      859.000     1489.000     1227.000
    -4201.000    -4919.000    -4568.000
    -6212.000    -7946.000    -7120.000
    -3516.000    -4812.000    -4154.000
     1166.000     1377.000     1286.000
     4922.000     5910.000     5441.000
     4721.000     5983.000     5373.000
     1481.000     1945.000     1741.000
    -1882.000    -2422.000    -2084.000
    -4317.000    -4844.000    -4564.000
    -3207.000    -3787.000    -3502.000
     -149.000     -291.000     -209.000
     2320.000     2852.000     2618.000
     3517.000     4031.000     3813.000
     1702.000     2221.000     1952.000
    -1229.000    -1756.000    -1488.000
    -1505.000    -2585.000    -1979.000
    -1761.000    -1148.000    -1450.000
     -896.000     -523.000     -705.000
      411.000       99.000      285.000
     -274.000       -5.000     -138.000
      614.000      257.000      497.000
      658.000      381.000      533.000
      821.000     1158.000      991.000
     1949.000     2195.000     2137.000
      128.000      905.000      528.000
    -2448.000    -2410.000    -2428.000
    -2704.000    -4217.000    -3429.000
    -1765.000    -2237.000    -1984.000
      898.000     1253.000     1121.000
     4057.000     4420.000     4303.000
     3498.000     4892.000     4213.000
     1186.000     1821.000     1531.000
    -2248.000    -3005.000    -2611.000
    -5929.000    -6835.000    -6413.000
    -4315.000    -6104.000    -5203.000
     1085.000      659.000      907.000
     4420.000     6673.000     5585.000
     5654.000     6556.000     6204.000
     3106.000     3515.000     3371.000
    -2477.000    -1805.000    -2147.000
    -4630.000    -6435.000    -5505.000
    -4688.000    -6215.000    -5481.000
    -1798.000    -1580.000    -1714.000
     3584.000     3732.000     3693.000
     4984.000     6177.000     5605.000
     2679.000     3947.000     3366.000
     -144.000     -893.000     -460.000
    -3017.000    -3508.000    -3246.000
    -3604.000    -3719.000    -3650.000
    -1367.000    -1981.000    -1665.000
       59.000      288.000      162.000
     1895.000     2149.000     2044.000
     2565.000     2564.000     2596.000
     1138.000     1283.000     1255.000
      320.000      294.000      358.000
     -249.000      -99.000     -144.000
     -949.000     -391.000     -654.000
    -1886.000    -1845.000    -1893.000
    -1670.000    -2494.000    -2078.000
     -708.000    -1045.000     -876.000
     1226.000     1086.000     1154.000
     3448.000     3664.000     3606.000
     2684.000     3961.000     3344.000
      463.000      780.000      644.000
    -2036.000    -2537.000    -2267.000
    -4572.000    -4785.000    -4706.000
    -3484.000    -4745.000    -4104.000
      330.000     -393.000        5.000
     3428.000     4759.000     4101.000
     5443.000     6470.000     6008.000
     3347.000     3948.000     3684.000
    -1528.000    -1136.000    -1337.000
    -4598.000    -5881.000    -5242.000
    -5271.000    -6709.000    -6029.000
    -2203.000    -2293.000    -2251.000
     2671.000     3128.000     2933.000
     5207.000     6250.000     5755.000
     4166.000     5484.000     4862.000
      410.000      472.000      467.000
    -3487.000    -4644.000    -4065.000
    -4705.000    -5815.000    -5280.000
    -2773.000    -3130.000    -2974.000
      549.000      815.000      682.000
     3415.000     4021.000     3757.000
     4065.000     5070.000     4612.000
     1809.000     2510.000     2184.000
    -1535.000    -2129.000    -1807.000
    -3055.000    -3996.000    -3497.000
    -2882.000    -2959.000    -2941.000
    -1294.000    -1445.000    -1402.000
      807.000      622.000      726.000
     1650.000     2226.000     1956.000
     1615.000     1873.000     1781.000
     1499.000     1098.000     1377.000
      961.000     1564.000     1324.000
     -801.000      -64.000     -422.000
    -1866.000    -2586.000    -2205.000
    -2588.000    -3077.000    -2848.000
    -1855.000    -2130.000    -2026.000
      659.000      -76.000      314.000
     2871.000     3115.000     3049.000
     4153.000     5465.000     4881.000
     2556.000     3461.000     3059.000
     -991.000     -840.000     -878.000
    -4129.000    -4666.000    -4379.000
    -4848.000    -6061.000    -5467.000
    -2740.000    -3693.000    -3245.000
     2177.000     1951.000     2078.000
     6241.000     7455.000     6893.000
     5269.000     7175.000     6268.000
      786.000     1085.000      992.000
    -4514.000    -5630.000    -5058.000
    -6327.000    -7664.000    -6982.000
    -3726.000    -4480.000    -4091.000
      734.000      983.000      840.000
     5344.000     6264.000     5834.000
     5976.000     7493.000     6787.000
     1951.000     2581.000     2305.000
    -2482.000    -3707.000    -3056.000
    -5402.000    -6635.000    -6034.000
    -4142.000    -4796.000    -4479.000
       13.000      140.000       93.000
     2678.000     3854.000     3276.000
     3593.000     4379.000     4035.000
     2200.000     2156.000     2220.000
     -579.000     -681.000     -596.000
    -2258.000    -2854.000    -2515.000
    -1767.000    -2502.000    -2135.000
     -546.000     -113.000     -348.000
      517.000     1082.000      814.000
      119.000      139.000      139.000
     -676.000    -1197.000     -920.000
     1073.000      508.000      860.000
     2362.000     3174.000     2817.000
     2020.000     3157.000     2633.000
      -35.000      121.000       67.000
    -3056.000    -3534.000    -3330.000
    -4246.000    -5380.000    -4852.000
    -2574.000    -3816.000    -3201.000
     1027.000     1180.000     1130.000
     5079.000     6113.000     5666.000
     5804.000     7467.000     6710.000
      936.000     2269.000     1641.000
    -4064.000    -5257.000    -4619.000
    -6737.000    -8831.000    -7806.000
    -4483.000    -5555.000    -5053.000
     1473.000     1563.000     1518.000
     5906.000     7164.000     6570.000
     6475.000     8262.000     7452.000
     2424.000     3277.000     2898.000
    -3548.000    -4247.000    -3876.000
    -6962.000    -8765.000    -7836.000
    -4636.000    -5927.000    -5267.000
      682.000     1082.000      872.000
     5544.000     6842.000     6212.000
     5438.000     6787.000     6138.000
     1416.000     1620.000     1553.000
    -2440.000    -3556.000    -2962.000
    -4326.000    -5311.000    -4800.000
    -3170.000    -3277.000    -3204.000
     -125.000       35.000      -15.000
     2736.000     3536.000     3177.000
     2424.000     3385.000     2889.000
     1089.000      492.000      798.000
     -356.000    -1125.000     -696.000
    -1041.000    -1044.000    -1012.000
      -45.000       -5.000        6.000
     -146.000      361.000      116.000
    -1172.000     -654.000     -906.000
    -2045.000    -2670.000    -2354.000
    -1079.000    -2149.000    -1587.000
     1659.000     1725.000     1731.000
     3510.000     4551.000     4047.000
     2783.000     3738.000     3310.000
     -453.000     -318.000     -339.000
    -3419.000    -4149.000    -3791.000
    -4966.000    -5927.000    -5486.000
    -2409.000    -3614.000    -2983.000
     2783.000     3042.000     2971.000
     5700.000     7561.000     6649.000
     5794.000     7016.000     6469.000
      631.000     1216.000      958.000
    -5210.000    -6096.000    -5641.000
    -7132.000    -9423.000    -8280.000
    -4422.000    -5710.000    -5097.000
     1431.000     2154.000     1784.000
     5813.000     7102.000     6494.000
     6598.000     7885.000     7332.000
     2281.000     3331.000     2841.000
    -2910.000    -3631.000    -3243.000
    -6419.000    -8155.000    -7247.000
    -4927.000    -6358.000    -5615.000
      643.000      952.000      790.000
     3699.000     5421.000     4518.000
     4425.000     5106.000     4813.000
     2051.000     2050.000     2112.000
     -802.000    -1068.000     -887.000
    -1517.000    -2228.000    -1822.000
    -1485.000    -1436.000    -1441.000
    -1013.000     -447.000     -706.000
     -128.000     -338.000     -225.000
      346.000      138.000      207.000
      -99.000        9.000      -75.000
      120.000     -359.000      -76.000
      989.000      728.000      921.000
     2203.000     3153.000     2711.000
     1364.000     2504.000     1953.000
    -1788.000    -1938.000    -1839.000
    -3759.000    -4998.000    -4368.000
    -2559.000    -3487.000    -3038.000
      610.000      640.000      608.000
     3704.000     4223.000     3984.000
     4303.000     5622.000     5010.000
     1447.000     2357.000     1934.000
    -2458.000    -3168.000    -2818.000
    -5474.000    -6801.000    -6171.000
    -3769.000    -4825.000    -4263.000
      725.000      780.000      787.000
     4796.000     5923.000     5374.000
     5187.000     6779.000     5997.000
     1159.000     1521.000     1351.000
    -2751.000    -3735.000    -3209.000
    -5428.000    -6371.000    -5929.000
    -3987.000    -4982.000    -4515.000
      570.000      251.000      442.000
     4949.000     6301.000     5700.000
     5317.000     7368.000     6382.000
     1524.000     1615.000     1575.000
    -2398.000    -3746.000    -3048.000
    -4555.000    -5239.000    -4888.000
    -2822.000    -3450.000    -3123.000
      282.000      249.000      236.000
     2196.000     3271.000     2706.000
     2901.000     3375.000     3192.000
     1516.000     1616.000     1620.000
     -809.000     -838.000     -802.000
    -1002.000    -1871.000    -1403.000
     -764.000     -631.000     -676.000
     -646.000      164.000     -216.000
     -202.000     -283.000     -247.000
    -1193.000    -1574.000    -1441.000
     -496.000    -1112.000     -784.000
     1003.000      904.000     1002.000
     2277.000     2837.000     2594.000
     3120.000     3834.000     3519.000
      453.000     1280.000      861.000
    -3295.000    -3532.000    -3397.000
    -5177.000    -6819.000    -5989.000
    -3244.000    -4544.000    -3923.000
     1347.000     1643.000     1477.000
     4993.000     6117.000     5588.000
     5845.000     7211.000     6626.000
     2065.000     3292.000     2724.000
    -3856.000    -4452.000    -4174.000
    -6706.000    -8975.000    -7811.000
    -4885.000    -6037.000    -5420.000
      414.000      797.000      607.000
     5858.000     6776.000     6333.000
     6877.000     8637.000     7792.000
     2816.000     3964.000     3437.000
    -2839.000    -3920.000    -3338.000
    -6248.000    -7960.000    -7110.000
    -5119.000    -5980.000    -5570.000
     -403.000     -563.000     -440.000
     3674.000     4785.000     4293.000
     4508.000     6012.000     5275.000
     2851.000     2873.000     2875.000
     -336.000     -855.000     -552.000
    -2608.000    -2980.000    -2736.000
    -2579.000    -3090.000    -2824.000
    -1319.000    -1434.000    -1395.000
      533.000      915.000      760.000
     1050.000     1530.000     1327.000
      703.000      525.000      641.000
     1290.000      873.000     1119.000
     1418.000     1922.000     1685.000
      450.000     1016.000      770.000
     -877.000    -1111.000     -946.000
    -2645.000    -2775.000    -2741.000
    -3704.000    -4332.000    -4061.000
    -1722.000    -3137.000    -2393.000
     2302.000     2468.000     2449.000
     5382.000     7172.000     6326.000
     4664.000     5978.000     5358.000
      102.000      284.000      229.000
    -4838.000    -5503.000    -5151.000
    -6924.000    -8757.000    -7862.000
    -3501.000    -5210.000    -4364.000
     2237.000     3043.000     2636.000
     6868.000     8551.000     7770.000
     7484.000     8990.000     8347.000
     1356.000     2601.000     1983.000
    -4856.000    -6203.000    -5534.000
    -7729.000   -10073.000    -8886.000
    -5899.000    -6881.000    -6395.000
     1348.000     1269.000     1324.000
     6278.000     7852.000     7047.000
     6657.000     8614.000     7673.000
     3553.000     3958.000     3843.000
    -3337.000    -3746.000    -3540.000
    -6842.000    -8538.000    -7677.000
    -4311.000    -5980.000    -5107.000
     -502.000      330.000      -84.000
     3406.000     4550.000     4001.000
     4827.000     5108.000     4974.000
     2345.000     3130.000     2724.000
     -185.000     -551.000     -312.000
    -1343.000    -2397.000    -1799.000
    -2373.000    -1743.000    -2067.000
    -1374.000    -1382.000    -1368.000
     -417.000     -811.000     -590.000
     -954.000     -612.000     -802.000
     1238.000      477.000      873.000
     2773.000     2841.000     2809.000
     2678.000     3978.000     3359.000
     1680.000     2140.000     1963.000
    -2086.000    -2047.000    -2066.000
    -4682.000    -5338.000    -5017.000
    -4161.000    -5563.000    -4885.000
    -1234.000    -1886.000    -1555.000
     3868.000     4319.000     4143.000
     6956.000     8609.000     7802.000
     4538.000     6421.000     5493.000
    -1372.000    -1490.000    -1397.000
    -6833.000    -8711.000    -7773.000
    -7706.000    -9509.000    -8638.000
    -2819.000    -3768.000    -3317.000
     4539.000     5354.000     4969.000
     8220.000    10754.000     9541.000
     5991.000     7582.000     6834.000
     -413.000     -565.000     -463.000
    -7007.000    -8523.000    -7769.000
    -7109.000    -9611.000    -8333.000
    -2566.000    -3078.000    -2818.000
     2862.000     4406.000     3604.000
     6805.000     8103.000     7488.000
     5237.000     6310.000     5828.000
      488.000      896.000      732.000
    -4084.000    -5313.000    -4688.000
    -5421.000    -7004.000    -6197.000
    -2406.000    -2774.000    -2560.000
     1905.000     2834.000     2375.000
     2722.000     4033.000     3348.000
     1651.000     1328.000     1488.000
     1031.000      399.000      761.000
     -663.000     -253.000     -434.000
     -420.000     -633.000     -481.000
     -519.000     -371.000     -412.000
    -1163.000     -655.000     -886.000
    -1099.000    -1538.000    -1303.000
    -1980.000    -2658.000    -2369.000
      -51.000     -638.000     -351.000
     3315.000     3549.000     3483.000
     3876.000     5353.000     4656.000
     2017.000     2991.000     2553.000
    -2146.000    -2361.000    -2233.000
    -5795.000    -6945.000    -6375.000
    -4508.000    -6142.000    -5310.000
     -547.000     -849.000     -712.000
     4153.000     5055.000     4620.000
     7025.000     8329.000     7747.000
     3942.000     5628.000     4825.000
    -2121.000    -2239.000    -2148.000
    -6387.000    -8621.000    -7494.000
    -6434.000    -7655.000    -7062.000
    -1354.000    -1463.000    -1375.000
     4889.000     5527.000     5250.000
     6798.000     8793.000     7813.000
     4417.000     5576.000     5048.000
    -1501.000    -2106.000    -1779.000
    -6243.000    -7965.000    -7094.000
    -5268.000    -6777.000    -6015.000
    -1553.000    -1431.000    -1511.000
     3168.000     4207.000     3730.000
     5208.000     6531.000     5915.000
     2952.000     3742.000     3371.000
     -201.000     -826.000     -463.000
    -2902.000    -3847.000    -3341.000
    -3751.000    -4190.000    -3954.000
    -1517.000    -2021.000    -1753.000
     1123.000     1550.000     1328.000
     2096.000     3199.000     2663.000
     2012.000     1950.000     2035.000
      863.000      448.000      695.000
      280.000      421.000      385.000
      -55.000      285.000      126.000
    -1490.000    -1236.000    -1349.000
    -2896.000    -3427.000    -3142.000
    -2072.000    -3139.000    -2619.000
      -39.000      -46.000      -74.000
     2381.000     2770.000     2611.000
     4568.000     5013.000     4876.000
     3354.000     4727.000     4063.000
     -206.000      459.000      143.000
    -4782.000    -5756.000    -5254.000
    -6992.000    -8745.000    -7871.000
    -3080.000    -4544.000    -3807.000
     2962.000     3499.000     3215.000
     6507.000     8534.000     7531.000
     6879.000     8126.000     7594.000
     1959.000     2656.000     2358.000
    -5361.000    -5932.000    -5683.000
    -7976.000   -10515.000    -9256.000
    -5933.000    -7136.000    -6528.000
      -23.000      392.000      208.000
     6878.000     7655.000     7295.000
     8105.000    10432.000     9282.000
     4135.000     5445.000     4855.000
    -1526.000    -2862.000    -2134.000
    -6741.000    -7860.000    -7321.000
    -6869.000    -7952.000    -7438.000
    -2355.000    -3501.000    -2917.000
     2444.000     3411.000     2960.000
     6131.000     7864.000     7045.000
     5277.000     6089.000     5690.000
      925.000      967.000      964.000
    -2213.000    -3022.000    -2538.000
    -4277.000    -4982.000    -4616.000
    -4022.000    -4459.000    -4284.000
    -1125.000    -1438.000    -1301.000
     1559.000     2117.000     1854.000
     3079.000     3692.000     3430.000
     3121.000     3195.000     3180.000
     1648.000     2002.000     1844.000
     -462.000     -244.000     -312.000
    -2269.000    -2735.000    -2459.000
    -3863.000    -4223.000    -4049.000
    -3080.000    -3810.000    -3487.000
      339.000     -202.000       67.000
     3400.000     4324.000     3916.000
     4781.000     5980.000     5437.000
     2745.000     3270.000     3012.000
     -738.000     -785.000     -734.000
    -3873.000    -4397.000    -4096.000
    -5381.000    -6638.000    -6012.000
    -3160.000    -4290.000    -3753.000
     1298.000     1488.000     1360.000
     5189.000     6550.000     5908.000
     5396.000     6777.000     6171.000
     2132.000     2597.000     2419.000
    -2918.000    -3226.000    -3078.000
    -5820.000    -7307.000    -6540.000
    -4559.000    -5846.000    -5155.000
    -1087.000     -980.000    -1054.000
     3443.000     3870.000     3634.000
     5587.000     6645.000     6148.000
     4007.000     5403.000     4787.000
      167.000       89.000      190.000
    -3654.000    -4703.000    -4162.000
    -5251.000    -6033.000    -5652.000
    -2859.000    -3613.000    -3211.000
      535.000      763.000      670.000
     3083.000     3948.000     3505.000
     4512.000     5009.000     4777.000
     2231.000     2807.000     2567.000
     -925.000    -1030.000     -886.000
    -3051.000    -4013.000    -3506.000
    -3344.000    -3763.000    -3585.000
    -1733.000    -1656.000    -1677.000
      730.000      616.000      731.000
     2569.000     3001.000     2821.000
     2918.000     3456.000     3197.000
     2341.000     2398.000     2416.000
     -197.000      121.000       10.000
    -2661.000    -2821.000    -2722.000
    -2786.000    -3576.000    -3183.000
    -1838.000    -2021.000    -1947.000
      169.000      274.000      257.000
     2032.000     2158.000     2150.000
     2378.000     2731.000     2562.000
     2012.000     2256.000     2137.000
      410.000      695.000      582.000
    -2213.000    -2066.000    -2109.000
    -3063.000    -3978.000    -3500.000
    -1696.000    -2207.000    -1956.000
     -456.000       35.000     -231.000
     1943.000     1642.000     1846.000
     3212.000     3649.000     3482.000
     1970.000     3122.000     2539.000
      184.000      -96.000       67.000
    -2415.000    -3072.000    -2706.000
    -3266.000    -3365.000    -3296.000
    -1868.000    -2333.000    -2116.000
      203.000     -141.000       16.000
     1892.000     2550.000     2239.000
     2900.000     3406.000     3207.000
     2099.000     2350.000     2273.000
      -80.000       74.000       18.000
    -1593.000    -2110.000    -1822.000
    -2355.000    -2706.000    -2512.000
    -2001.000    -1962.000    -1986.000
     -229.000     -509.000     -385.000
     1392.000     1594.000     1485.000
     2028.000     2526.000     2332.000
     2195.000     2286.000     2320.000
      583.000      896.000      746.000
    -1118.000    -1200.000    -1151.000
    -2321.000    -2833.000    -2558.000
    -2792.000    -3064.000    -2933.000
    -1125.000    -1357.000    -1241.000
     1149.000      947.000     1056.000
     2931.000     3459.000     3237.000
     2808.000     3586.000     3257.000
     1142.000     1254.000     1250.000
    -1487.000    -1571.000    -1537.000
    -2838.000    -3341.000    -3099.000
    -2621.000    -2999.000    -2785.000
    -1728.000    -1974.000    -1837.000
     1395.000      806.000     1129.000
     3825.000     4467.000     4177.000
     3769.000     5237.000     4546.000
     1631.000     2051.000     1885.000
    -2084.000    -2316.000    -2196.000
    -4416.000    -5207.000    -4820.000
    -3192.000    -4510.000    -3836.000
     -752.000     -682.000     -707.000
     1767.000     2351.000     2082.000
     3896.000     3930.000     3943.000
     2895.000     3763.000     3328.000
     1160.000     1805.000     1535.000
    -1056.000    -1186.000    -1088.000
    -3662.000    -4069.000    -3884.000
    -2884.000    -3910.000    -3374.000
    -1046.000    -1378.000    -1206.000
      710.000     1121.000      919.000
     2947.000     3001.000     2992.000
     3122.000     3850.000     3483.000
     1303.000     2108.000     1719.000
     -339.000     -773.000     -507.000
    -2395.000    -2503.000    -2437.000
    -3381.000    -3665.000    -3551.000
    -1883.000    -2976.000    -2434.000
     -606.000     -602.000     -609.000
     1643.000     2012.000     1846.000
     3789.000     4007.000     3935.000
     3273.000     4335.000     3850.000
     1044.000     1721.000     1433.000
    -2111.000    -2596.000    -2344.000
    -4280.000    -4966.000    -4633.000
    -3461.000    -4169.000    -3825.000
    -1071.000    -1413.000    -1261.000
     1726.000     1764.000     1768.000
     4850.000     5422.000     5203.000
     4554.000     6018.000     5310.000
     1601.000     2166.000     1917.000
    -2686.000    -3224.000    -2945.000
    -5989.000    -6976.000    -6512.000
    -4464.000    -5656.000    -5058.000
    -1008.000    -1255.000    -1134.000
     3017.000     3641.000     3361.000
     5726.000     6628.000     6231.000
     4970.000     6104.000     5593.000
     1064.000     1738.000     1436.000
    -3784.000    -4485.000    -4158.000
    -6388.000    -7787.000    -7109.000
    -4665.000    -5927.000    -5283.000
      286.000      115.000      210.000
     4175.000     5327.000     4756.000
     5667.000     6812.000     6298.000
     3767.000     4606.000     4242.000
     -547.000     -162.000     -329.000
    -4486.000    -5424.000    -4951.000
    -5106.000    -6872.000    -5987.000
    -2552.000    -2960.000    -2748.000
     1022.000     1543.000     1296.000
     4188.000     4616.000     4440.000
     4063.000     5184.000     4635.000
     2221.000     3082.000     2691.000
     -899.000    -1087.000     -950.000
    -3248.000    -4202.000    -3709.000
    -2851.000    -3583.000    -3213.000
    -1974.000    -2107.000    -2067.000
       45.000     -224.000      -81.000
     1954.000     2297.000     2137.000
     1878.000     2976.000     2419.000
     1213.000     1267.000     1272.000
      983.000      672.000      900.000
     -245.000      328.000       92.000
    -1060.000    -1358.000    -1183.000
    -2049.000    -2844.000    -2478.000
    -2826.000    -3121.000    -3005.000
     -920.000    -1365.000    -1116.000
     1477.000     1539.000     1526.000
     3596.000     4636.000     4167.000
     3991.000     4960.000     4539.000
     1843.000     2284.000     2126.000
    -1948.000    -2047.000    -1973.000
    -4785.000    -5868.000    -5372.000
    -5297.000    -6603.000    -6005.000
    -2253.000    -3057.000    -2641.000
     2721.000     3155.000     2999.000
     5653.000     7151.000     6449.000
     6046.000     7325.000     6752.000
     2165.000     2849.000     2554.000
    -3215.000    -3539.000    -3363.000
    -6681.000    -8121.000    -7439.000
    -6406.000    -8179.000    -7340.000
    -1545.000    -2320.000    -1918.000
     4255.000     5224.000     4794.000
     6783.000     8605.000     7763.000
     5716.000     6819.000     6322.000
     1845.000     2470.000     2181.000
    -4212.000    -4263.000    -4237.000
    -7253.000    -9252.000    -8236.000
    -5796.000    -7669.000    -6757.000
    -1147.000    -1308.000    -1245.000
     4655.000     5286.000     5036.000
     6561.000     8123.000     7384.000
     4758.000     6344.000     5582.000
      707.000      891.000      829.000
    -4280.000    -5018.000    -4654.000
    -5723.000    -7024.000    -6343.000
    -3548.000    -4670.000    -4079.000
     -357.000     -382.000     -384.000
     3199.000     3748.000     3486.000
     4436.000     5506.000     5010.000
     2457.000     3454.000     2994.000
      310.000       20.000      203.000
    -1732.000    -2173.000    -1944.000
    -2735.000    -2995.000    -2837.000
    -1654.000    -2381.000    -1978.000
    -1061.000    -1169.000    -1141.000
     -244.000      -30.000     -158.000
     1014.000      905.000      966.000
     1422.000     1921.000     1712.000
     1844.000     2373.000     2193.000
     2215.000     2206.000     2265.000
      436.000     1052.000      754.000
    -2270.000    -2420.000    -2321.000
    -3219.000    -4622.000    -3916.000
    -3333.000    -3775.000    -3610.000
     -860.000     -960.000     -912.000
     2980.000     3009.000     3077.000
     4813.000     6211.000     5607.000
     4122.000     5375.000     4810.000
      795.000      578.000      691.000
    -3359.000    -3840.000    -3628.000
    -5902.000    -6778.000    -6380.000
    -4865.000    -6354.000    -5629.000
     -765.000    -1149.000     -941.000
     4172.000     5219.000     4769.000
     6405.000     7929.000     7274.000
     4410.000     5411.000     4976.000
      570.000      480.000      527.000
    -3848.000    -4444.000    -4192.000
    -6300.000    -7544.000    -6952.000
    -4244.000    -5647.000    -4923.000
     -276.000     -137.000     -176.000
     3778.000     4657.000     4263.000
     5749.000     6826.000     6345.000
     3793.000     5145.000     4509.000
      397.000      482.000      457.000
    -3386.000    -4403.000    -3922.000
    -5514.000    -6570.000    -6060.000
    -4032.000    -5157.000    -4562.000
     -404.000     -802.000     -566.000
     3068.000     4072.000     3590.000
     4730.000     5961.000     5362.000
     3405.000     4437.000     3944.000
      381.000      595.000      533.000
    -1685.000    -2456.000    -2030.000
    -3668.000    -4293.000    -3992.000
    -3308.000    -4482.000    -3865.000
     -854.000    -1386.000    -1077.000
      725.000     1636.000     1150.000
     3031.000     3521.000     3269.000
     3183.000     4021.000     3619.000
     1210.000     2135.000     1715.000
      130.000     -450.000      -72.000
    -1832.000    -2549.000    -2152.000
    -3168.000    -3732.000    -3454.000
    -2308.000    -3243.000    -2775.000
    -1041.000     -943.000    -1012.000
     1087.000     1870.000     1463.000
     2926.000     3533.000     3239.000
     2448.000     3284.000     2930.000
     1427.000     1506.000     1592.000
      151.000     -474.000     -100.000
    -2086.000    -2343.000    -2243.000
    -3069.000    -3812.000    -3459.000
    -2713.000    -3279.000    -3013.000
    -1421.000    -1171.000    -1308.000
     2105.000     2217.000     2217.000
     4114.000     5188.000     4705.000
     3346.000     4542.000     4010.000
     1312.000     1016.000     1239.000
    -2012.000    -2614.000    -2330.000
    -3872.000    -4567.000    -4260.000
    -3858.000    -4897.000    -4383.000
    -1571.000    -1890.000    -1682.000
     1488.000     2298.000     1934.000
     3661.000     4323.000     4023.000
     4504.000     5232.000     4931.000
     2263.000     3183.000     2757.000
     -874.000    -1239.000    -1035.000
    -3908.000    -4984.000    -4460.000
    -4829.000    -5907.000    -5381.000
    -2242.000    -3137.000    -2640.000
     1470.000     1915.000     1751.000
     4102.000     5762.000     4937.000
     4346.000     5387.000     4855.000
     2258.000     2410.000     2361.000
    -1292.000    -1321.000    -1288.000
    -3966.000    -4920.000    -4433.000
    -4676.000    -6313.000    -5482.000
    -2336.000    -3179.000    -2722.000
     1629.000     2318.000     2019.000
     3808.000     5187.000     4503.000
     4190.000     5230.000     4704.000
     1857.000     2644.000     2242.000
    -1643.000    -2026.000    -1805.000
    -3551.000    -4944.000    -4185.000
    -3371.000    -4405.000    -3868.000
     -521.000     -912.000     -701.000
     1663.000     2357.000     2011.000
     2449.000     3331.000     2885.000
     2563.000     3223.000     2904.000
      -79.000      640.000      265.000
    -2045.000    -2822.000    -2391.000
    -1925.000    -3175.000    -2472.000
    -1226.000    -1272.000    -1235.000
      855.000      895.000      874.000
     1831.000     2103.000     1957.000
      917.000     1808.000     1364.000
      -56.000      108.000       63.000
     -855.000    -1253.000    -1027.000
    -1207.000    -1279.000    -1223.000
       16.000     -359.000     -124.000
     1069.000     1137.000     1124.000
      725.000     1251.000      965.000
      464.000      210.000      329.000
     -868.000     -940.000     -908.000
    -1494.000    -1426.000    -1417.000
     -664.000     -814.000     -683.000
      -76.000      114.000       35.000
      953.000      931.000      968.000
     1855.000     1788.000     1845.000
     1504.000     2111.000     1807.000
      -61.000      159.000       28.000
    -1411.000    -2208.000    -1801.000
    -2101.000    -2303.000    -2163.000
    -1616.000    -1409.000    -1465.000
      274.000      -71.000      144.000
     1871.000     2231.000     2055.000
     2580.000     3316.000     2941.000
     1978.000     2140.000     2063.000
     -401.000     -215.000     -317.000
    -2769.000    -3120.000    -2944.000
    -3337.000    -4590.000    -3924.000
    -1930.000    -2398.000    -2117.000
      900.000     1526.000     1239.000
     3458.000     4048.000     3767.000
     3493.000     4334.000     3911.000
     1339.000     1953.000     1651.000
    -1971.000    -2406.000    -2174.000
    -4551.000    -5701.000    -5115.000
    -3314.000    -4471.000    -3855.000
       42.000       85.000       90.000
     3270.000     4209.000     3766.000
     4936.000     5999.000     5503.000
     2702.000     3783.000     3243.000
    -1519.000    -1753.000    -1631.000
    -4378.000    -5845.000    -5087.000
    -4808.000    -5828.000    -5305.000
    -1620.000    -2128.000    -1858.000
     2950.000     3388.000     3191.000
     5015.000     6666.000     5869.000
     3981.000     5020.000     4545.000
       55.000     -208.000      -51.000
    -3696.000    -4425.000    -4050.000
    -4678.000    -5704.000    -5173.000
    -2921.000    -3739.000    -3308.000
      871.000     1115.000     1018.000
     4536.000     5545.000     5069.000
     4880.000     6162.000     5540.000
     1679.000     2103.000     1913.000
    -1810.000    -2573.000    -2156.000
    -4504.000    -5270.000    -4887.000
    -4233.000    -5124.000    -4671.000
    -1479.000    -1937.000    -1693.000
     1842.000     2366.000     2108.000
     4618.000     5527.000     5095.000
     4257.000     5240.000     4764.000
     1479.000     1992.000     1777.000
    -2725.000    -3195.000    -2926.000
    -4813.000    -6173.000    -5461.000
    -3686.000    -4579.000    -4109.000
     -675.000     -703.000     -708.000
     3069.000     3568.000     3319.000
     4559.000     5751.000     5162.000
     3742.000     4795.000     4299.000
      248.000      364.000      343.000
    -3706.000    -4552.000    -4095.000
    -5160.000    -6475.000    -5786.000
    -3019.000    -4055.000    -3525.000
     1250.000     1567.000     1411.000
     3781.000     5145.000     4441.000
     3999.000     4905.000     4462.000
     1428.000     1937.000     1716.000
    -1813.000    -2135.000    -1930.000
    -3216.000    -4404.000    -3760.000
    -2861.000    -3522.000    -3172.000
     -168.000     -312.000     -201.000
     2552.000     2956.000     2767.000
     2826.000     3918.000     3335.000
      887.000     1455.000     1153.000
    -1566.000    -2028.000    -1779.000
    -2995.000    -3556.000    -3240.000
    -1843.000    -2448.000    -2086.000
     1309.000     1107.000     1265.000
     2955.000     3879.000     3438.000
     2704.000     3370.000     3064.000
      182.000      298.000      228.000
    -3200.000    -3592.000    -3434.000
    -3803.000    -4908.000    -4331.000
    -2342.000    -2771.000    -2511.000
     1212.000     1493.000     1415.000
     4639.000     5385.000     5065.000
     4399.000     5568.000     4998.000
     1446.000     1931.000     1711.000
    -2999.000    -3721.000    -3358.000
    -5365.000    -6749.000    -6054.000
    -4255.000    -5068.000    -4654.000
     -865.000     -910.000     -868.000
     3533.000     4264.000     3972.000
     5537.000     6907.000     6269.000
     4397.000     5287.000     4862.000
      177.000      125.000      175.000
    -4134.000    -5221.000    -4643.000
    -5349.000    -6667.000    -5983.000
    -3467.000    -4153.000    -3803.000
      491.000      692.000      618.000
     3663.000     4679.000     4200.000
     4976.000     6241.000     5652.000
     3027.000     3938.000     3503.000
     -763.000    -1128.000     -936.000
    -3803.000    -4935.000    -4330.000
    -4641.000    -5810.000    -5183.000
    -1751.000    -2628.000    -2143.000
     1672.000     2256.000     1960.000
     3593.000     4949.000     4263.000
     3384.000     4167.000     3808.000
      962.000     1341.000     1165.000
    -1719.000    -1926.000    -1811.000
    -3246.000    -4414.000    -3793.000
    -2327.000    -3406.000    -2814.000
      352.000      426.000      431.000
     2574.000     3388.000     2982.000
     2325.000     3141.000     2706.000
      108.000      377.000      244.000
    -1757.000    -2055.000    -1868.000
    -2237.000    -2744.000    -2466.000
     -695.000    -1193.000     -918.000
     1252.000     1445.000     1386.000
     2323.000     2761.000     2575.000
     2731.000     2904.000     2841.000
      241.000      952.000      556.000
    -3168.000    -3337.000    -3284.000
    -3738.000    -5173.000    -4406.000
    -2078.000    -2465.000    -2237.000
     1587.000     2050.000     1838.000
     4251.000     4951.000     4600.000
     3499.000     4490.000     3994.000
      812.000     1152.000     1017.000
    -2989.000    -3770.000    -3391.000
    -4559.000    -5873.000    -5212.000
    -2699.000    -3201.000    -2906.000
      500.000     1082.000      834.000
     3112.000     3865.000     3514.000
     4128.000     4713.000     4401.000
     2601.000     3450.000     2996.000
     -976.000     -945.000     -949.000
    -3488.000    -4785.000    -4086.000
    -4319.000    -5394.000    -4836.000
    -2134.000    -2615.000    -2348.000
     1195.000     1541.000     1414.000
     3481.000     4536.000     4041.000
     3825.000     4998.000     4389.000
     1038.000     1504.000     1223.000
    -1796.000    -2496.000    -2109.000
    -3108.000    -3983.000    -3473.000
    -2278.000    -2904.000    -2541.000
     -222.000     -416.000     -304.000
     1614.000     2122.000     1872.000
     2417.000     3123.000     2789.000
     1517.000     1938.000     1734.000
     -261.000      -76.000     -188.000
    -1928.000    -2287.000    -2095.000
    -2307.000    -3249.000    -2698.000
     -840.000    -1433.000    -1058.000
     1536.000     1942.000     1752.000
     2514.000     3456.000     2964.000
     1186.000     1620.000     1421.000
    -1031.000    -1197.000    -1080.000
    -2437.000    -2802.000    -2609.000
    -1707.000    -2436.000    -2043.000
      660.000      457.000      606.000
     2269.000     3146.000     2751.000
     2367.000     2827.000     2618.000
      893.000      833.000      836.000
    -1601.000    -1566.000    -1593.000
    -2870.000    -3489.000    -3111.000
    -2587.000    -3386.000    -2923.000
     -744.000     -967.000     -839.000
     2453.000     2800.000     2648.000
     3970.000     5133.000     4575.000
     2825.000     3898.000     3389.000
     -416.000     -541.000     -474.000
    -3504.000    -4638.000    -4069.000
    -3794.000    -4931.000    -4310.000
    -1412.000    -1857.000    -1569.000
     1796.000     2390.000     2118.000
     3103.000     4134.000     3578.000
     2611.000     3191.000     2887.000
      424.000      633.000      558.000
    -1428.000    -1826.000    -1590.000
    -2128.000    -2709.000    -2390.000
    -2076.000    -2531.000    -2273.000
     -525.000     -872.000     -630.000
     1107.000     1250.000     1209.000
     2047.000     2732.000     2354.000
     1597.000     2254.000     1883.000
      321.000      560.000      452.000
    -1500.000    -1716.000    -1557.000
    -1544.000    -2418.000    -1916.000
     -278.000     -532.000     -381.000
      635.000      946.000      797.000
     1416.000     1674.000     1571.000
       13.000      532.000      227.000
    -1019.000    -1200.000    -1146.000
    -1019.000    -1458.000    -1217.000
     -648.000     -555.000     -540.000
      482.000      478.000      556.000
     1223.000     1024.000     1137.000
     1559.000     1915.000     1725.000
      982.000     1525.000     1264.000
     -582.000     -626.000     -591.000
    -2269.000    -2666.000    -2477.000
    -2429.000    -3009.000    -2719.000
     -762.000    -1196.000     -941.000
     2129.000     2610.000     2425.000
     3389.000     4678.000     4040.000
     2141.000     2611.000     2360.000
     -300.000     -666.000     -475.000
    -2919.000    -3495.000    -3185.000
    -3186.000    -4114.000    -3608.000
    -1740.000    -2195.000    -1961.000
      726.000     1059.000      905.000
     2502.000     3163.000     2863.000
     2999.000     3642.000     3333.000
     2045.000     2796.000     2411.000
     -654.000     -553.000     -611.000
    -2723.000    -3761.000    -3193.000
    -3197.000    -4198.000    -3642.000
    -1132.000    -1366.000    -1223.000
     1665.000     2163.000     1904.000
     2819.000     3811.000     3305.000
     1473.000     2313.000     1894.000
     -374.000     -751.000     -553.000
    -1106.000    -1799.000    -1430.000
    -1342.000    -1456.000    -1358.000
     -546.000     -967.000     -688.000
       70.000     -246.000      -65.000
      657.000     1235.000      928.000
      354.000     1006.000      648.000
     -418.000     -629.000     -515.000
     -534.000     -634.000     -542.000
       19.000      108.000       99.000
      989.000      887.000      979.000
      867.000      888.000      908.000
      707.000      698.000      744.000
     -524.000     -343.000     -449.000
    -1359.000    -1622.000    -1515.000
    -1258.000    -1447.000    -1337.000
    -1238.000    -1060.000    -1118.000
      661.000      282.000      541.000
     2243.000     2512.000     2405.000
     2455.000     3401.000     2932.000
     1232.000     1413.000     1336.000
    -1695.000    -1973.000    -1832.000
    -3568.000    -4240.000    -3891.000
    -2265.000    -3397.000    -2791.000
      258.000      495.000      425.000
     1860.000     3097.000     2506.000
     2897.000     3169.000     3048.000
     1940.000     2202.000     2061.000
       -1.000      227.000      120.000
    -1399.000    -2049.000    -1694.000
    -2678.000    -3308.000    -2970.000
    -1999.000    -2505.000    -2204.000
     -101.000     -189.000     -119.000
     1213.000     1829.000     1523.000
     2120.000     2600.000     2371.000
     1715.000     2356.000     2022.000
     -446.000     -124.000     -290.000
    -1440.000    -2593.000    -1948.000
     -819.000    -1552.000    -1103.000
     -221.000      359.000       97.000
      387.000      500.000      460.000
      -60.000     -218.000     -146.000
     -117.000      202.000       21.000
      835.000     1190.000     1024.000
      548.000      912.000      758.000
     -288.000     -491.000     -346.000
       22.000     -733.000     -299.000
       93.000      228.000      192.000
     -425.000     -103.000     -273.000
     -555.000     -909.000     -747.000
    -1109.000    -1120.000    -1117.000
     -611.000     -561.000     -556.000
      741.000      648.000      736.000
     1168.000     1510.000     1375.000
     1571.000     1736.000     1706.000
     1077.000     1242.000     1176.000
    -1091.000     -792.000     -964.000
    -2002.000    -2734.000    -2350.000
    -1742.000    -2268.000    -1985.000
    -1086.000     -805.000     -921.000
      994.000      860.000      989.000
     2245.000     2554.000     2416.000
     2516.000     3361.000     2952.000
     1157.000     1495.000     1339.000
    -1564.000    -1903.000    -1745.000
    -2957.000    -3701.000    -3310.000
    -2589.000    -3402.000    -2953.000
     -663.000     -867.000     -715.000
     1167.000     1779.000     1486.000
     2365.000     2847.000     2619.000
     2590.000     3037.000     2845.000
     1013.000     1728.000     1367.000
    -1270.000    -1474.000    -1357.000
    -2492.000    -3660.000    -3014.000
    -1780.000    -2438.000    -2057.000
       81.000      217.000      188.000
     1369.000     1775.000     1588.000
     1785.000     2320.000     2039.000
     1203.000     1785.000     1496.000
      -64.000     -147.000      -78.000
     -556.000    -1147.000     -808.000
     -962.000     -991.000     -947.000
     -800.000    -1007.000     -864.000
     -399.000     -708.000     -527.000
     -519.000     -175.000     -376.000
      170.000      205.000      192.000
      711.000      752.000      759.000
      636.000     1238.000      964.000
      465.000      464.000      515.000
      257.000     -335.000       13.000
      392.000      404.000      420.000
      102.000      643.000      364.000
    -1454.000    -1552.000    -1511.000
    -1754.000    -2693.000    -2212.000
       86.000       -3.000       70.000
     1424.000     2371.000     1934.000
     2023.000     2243.000     2183.000
     1539.000     1525.000     1547.000
       37.000      456.000      227.000
    -1120.000    -1296.000    -1223.000
    -2117.000    -2667.000    -2404.000
    -2054.000    -2456.000    -2229.000
     -208.000     -556.000     -346.000
     1646.000     2023.000     1851.000
     2276.000     3201.000     2754.000
     2077.000     2426.000     2262.000
      520.000      696.000      587.000
    -1674.000    -1684.000    -1705.000
    -2338.000    -3318.000    -2796.000
    -1530.000    -2199.000    -1825.000
      -12.000      381.000      198.000
     1193.000     1484.000     1346.000
      882.000     1102.000      971.000
       65.000      301.000      167.000
       89.000       -1.000       54.000
      -96.000      -20.000      -61.000
     -251.000     -339.000     -261.000
     -433.000     -668.000     -488.000
     -995.000     -991.000     -975.000
     -519.000     -660.000     -594.000
       51.000       96.000       57.000
      231.000      558.000      391.000
      591.000      625.000      631.000
     1068.000      976.000     1061.000
     1452.000     1654.000     1617.000
      306.000      561.000      470.000
    -1608.000    -1854.000    -1721.000
    -2294.000    -2800.000    -2542.000
    -1398.000    -1650.000    -1546.000
      730.000      903.000      830.000
     1673.000     2379.000     2077.000
     1481.000     1681.000     1635.000
     1609.000     1148.000     1432.000
      594.000      973.000      795.000
    -1248.000     -822.000    -1047.000
    -2284.000    -3031.000    -2638.000
    -2365.000    -2943.000    -2630.000
     -700.000     -772.000     -711.000
     2042.000     2042.000     2098.000
     2631.000     3450.000     3085.000
     1880.000     2422.000     2179.000
     1355.000     1089.000     1237.000
     -553.000     -115.000     -343.000
    -2501.000    -2509.000    -2485.000
    -2844.000    -4179.000    -3472.000
    -1560.000    -2279.000    -1900.000
     1301.000     1988.000     1650.000
     2438.000     3424.000     2927.000
     1677.000     1857.000     1801.000
     1571.000     1485.000     1577.000
       48.000      741.000      375.000
    -2626.000    -2768.000    -2702.000
    -2956.000    -4813.000    -3812.000
    -1084.000    -1622.000    -1321.000
      610.000     1884.000     1212.000
     1149.000     1351.000     1239.000
     1235.000      893.000     1103.000
     1176.000     1913.000     1580.000
      802.000     1207.000     1031.000
     -316.000     -739.000     -490.000
    -1122.000    -1461.000    -1248.000
     -767.000     -871.000     -789.000
    -1066.000     -887.000    -1010.000
    -1161.000    -1347.000    -1298.000
      216.000     -242.000       10.000
     1648.000     2086.000     1938.000
     2224.000     3020.000     2685.000
     1442.000     1471.000     1490.000
     -685.000     -892.000     -774.000
    -2429.000    -2700.000    -2562.000
    -2644.000    -3132.000    -2894.000
    -2321.000    -2479.000    -2431.000
     -438.000     -883.000     -637.000
     2617.000     2591.000     2702.000
     3833.000     5182.000     4591.000
     2707.000     3489.000     3134.000
      -71.000     -450.000     -272.000
    -2987.000    -3264.000    -3142.000
    -3635.000    -4217.000    -3902.000
    -1784.000    -2726.000    -2220.000
      727.000      882.000      821.000
     3046.000     3989.000     3563.000
     3334.000     3936.000     3697.000
     1496.000     1794.000     1679.000
     -834.000     -893.000     -871.000
    -2484.000    -3107.000    -2804.000
    -2157.000    -2786.000    -2424.000
     -705.000     -685.000     -642.000
      343.000      708.000      532.000
      622.000      539.000      579.000
      630.000      512.000      602.000
      320.000      781.000      574.000
        6.000       42.000       37.000
     -354.000     -804.000     -566.000
     -461.000     -472.000     -424.000
       32.000      171.000      183.000
     -559.000     -504.000     -497.000
    -1521.000    -1869.000    -1715.000
     -982.000    -1479.000    -1241.000
      -93.000      236.000       99.000
     1576.000     1684.000     1718.000
     3108.000     3204.000     3221.000
     1795.000     2775.000     2299.000
     -268.000     -349.000     -231.000
    -1808.000    -2685.000    -2186.000
    -2650.000    -2551.000    -2640.000
    -1660.000    -1761.000    -1739.000
      202.000     -258.000       19.000
     2193.000     2598.000     2487.000
     4271.000     4838.000     4635.000
     3130.000     3929.000     3528.000
    -1044.000     -791.000     -932.000
    -3502.000    -4761.000    -4090.000
    -4195.000    -4857.000    -4546.000
    -2283.000    -2361.000    -2359.000
     1531.000     1374.000     1487.000
     3641.000     4526.000     4168.000
     3714.000     4615.000     4232.000
     2148.000     2059.000     2089.000
    -1224.000    -1034.000    -1174.000
    -4012.000    -4450.000    -4244.000
    -3407.000    -4715.000    -4026.000
    -1956.000    -1901.000    -1935.000
     1206.000     1414.000     1311.000
     3950.000     4293.000     4162.000
     2960.000     4251.000     3634.000
     1064.000     1306.000     1197.000
    -1897.000    -2721.000    -2371.000
    -3406.000    -4003.000    -3727.000
    -2260.000    -2824.000    -2491.000
       46.000     -119.000        6.000
     1293.000     2150.000     1707.000
     2107.000     2427.000     2260.000
     1763.000     2121.000     1971.000
     -581.000     -121.000     -345.000
     -769.000    -1583.000    -1149.000
    -1377.000    -1706.000    -1556.000
     -932.000    -1025.000     -950.000
      932.000      620.000      858.000
      631.000     1344.000      970.000
       15.000      516.000      216.000
     -427.000     -926.000     -676.000
     -526.000     -538.000     -475.000
     -117.000      177.000       74.000
      836.000      395.000      641.000
      930.000      833.000      913.000
      581.000      918.000      779.000
     -333.000      -71.000     -204.000
    -2234.000    -2210.000    -2277.000
    -1563.000    -2225.000    -1894.000
       68.000       43.000      120.000
     1182.000     1759.000     1549.000
     2450.000     2283.000     2431.000
     2242.000     2426.000     2335.000
      140.000      986.000      551.000
    -2266.000    -2780.000    -2504.000
    -2970.000    -4063.000    -3511.000
    -2067.000    -1962.000    -2034.000
      587.000      602.000      638.000
     2948.000     3102.000     3113.000
     3051.000     4162.000     3646.000
     1362.000     1791.000     1562.000
    -1132.000    -1869.000    -1512.000
    -2741.000    -3278.000    -2985.000
    -2569.000    -2791.000    -2648.000
     -864.000    -1124.000     -971.000
      854.000     1045.000      964.000
     2413.000     2992.000     2747.000
     2263.000     2878.000     2604.000
      426.000      564.000      475.000
     -908.000    -1316.000    -1126.000
    -1467.000    -1927.000    -1658.000
     -831.000    -1237.000     -954.000
      250.000      319.000      326.000
      470.000     1149.000      787.000
       80.000      159.000       95.000
      174.000     -150.000       25.000
      -82.000      410.000      158.000
      147.000       55.000      108.000
      948.000      344.000      722.000
       67.000      505.000      339.000
     -574.000     -488.000     -510.000
    -1220.000    -1655.000    -1462.000
    -1742.000    -1677.000    -1764.000
     -230.000     -143.000     -175.000
      810.000      972.000      921.000
     1690.000     1799.000     1799.000
     2434.000     2580.000     2572.000
      724.000     1143.000      952.000
    -1454.000    -1850.000    -1632.000
    -2424.000    -3139.000    -2798.000
    -2575.000    -2391.000    -2543.000
     -805.000    -1036.000     -901.000
     2264.000     2074.000     2256.000
     3040.000     4379.000     3747.000
     2408.000     2869.000     2674.000
      527.000       30.000      306.000
    -2525.000    -2482.000    -2527.000
    -3096.000    -3761.000    -3432.000
    -2412.000    -3184.000    -2805.000
     -456.000     -415.000     -419.000
     2568.000     2887.000     2793.000
     3651.000     4432.000     4093.000
     2356.000     3244.000     2810.000
      -59.000     -128.000     -107.000
    -2612.000    -3172.000    -2900.000
    -3305.000    -4082.000    -3665.000
    -1436.000    -2078.000    -1722.000
      169.000      623.000      400.000
     1986.000     2284.000     2182.000
     3047.000     3399.000     3260.000
     1232.000     2355.000     1760.000
     -718.000     -884.000     -811.000
    -1502.000    -2539.000    -1988.000
    -1392.000    -1398.000    -1351.000
     -633.000     -604.000     -585.000
      130.000     -383.000     -119.000
      339.000      679.000      493.000
      446.000     1030.000      730.000
      267.000      176.000      229.000
     -159.000     -185.000     -166.000
      677.000      645.000      711.000
     1234.000     1277.000     1336.000
      151.000      558.000      388.000
    -1577.000    -1785.000    -1706.000
    -1991.000    -2800.000    -2409.000
    -1290.000    -1328.000    -1315.000
      437.000      683.000      578.000
     2293.000     2509.000     2439.000
     2404.000     3014.000     2736.000
     1489.000     1792.000     1693.000
    -1011.000    -1023.000    -1000.000
    -3332.000    -3809.000    -3599.000
    -3087.000    -4142.000    -3629.000
    -1004.000    -1227.000    -1105.000
     1676.000     2316.000     2047.000
     3360.000     3837.000     3666.000
     2515.000     2980.000     2776.000
      646.000      909.000      797.000
    -1625.000    -1773.000    -1687.000
    -3342.000    -3951.000    -3653.000
    -2211.000    -2998.000    -2596.000
      202.000      310.000      279.000
     2044.000     2792.000     2492.000
     2194.000     2364.000     2347.000
     1284.000     1330.000     1309.000
     -270.000      152.000      -81.000
    -1456.000    -1791.000    -1615.000
    -1528.000    -2037.000    -1741.000
    -1324.000    -1292.000    -1286.000
      293.000      -12.000      184.000
     1081.000     1184.000     1179.000
      745.000     1240.000     1026.000
      721.000      759.000      763.000
     -268.000     -251.000     -287.000
     -165.000     -347.000     -227.000
      263.000      224.000      316.000
     -571.000     -354.000     -428.000
     -806.000    -1239.000    -1002.000
     -838.000     -942.000     -887.000
    -1116.000     -754.000     -920.000
      210.000     -292.000        8.000
     1747.000     1931.000     1865.000
     1867.000     2676.000     2292.000
     1911.000     1634.000     1841.000
     -373.000     -223.000     -267.000
    -2687.000    -2696.000    -2699.000
    -2468.000    -3430.000    -2963.000
    -1871.000    -2006.000    -1943.000
      942.000     1134.000     1114.000
     3638.000     4057.000     3912.000
     3422.000     4339.000     3909.000
     1779.000     1907.000     1896.000
    -1617.000    -1875.000    -1730.000
    -4416.000    -4859.000    -4652.000
    -3823.000    -4883.000    -4370.000
    -1271.000    -1605.000    -1452.000
     2166.000     2827.000     2554.000
     4746.000     5527.000     5219.000
     3715.000     4654.000     4210.000
     -139.000      -31.000      -96.000
    -3217.000    -4459.000    -3833.000
    -4056.000    -4832.000    -4421.000
    -2646.000    -2754.000    -2704.000
      546.000      509.000      533.000
     2921.000     3521.000     3279.000
     3591.000     4589.000     4158.000
     1738.000     2393.000     2094.000
    -1504.000    -2090.000    -1796.000
    -2061.000    -3346.000    -2683.000
     -912.000     -965.000     -904.000
     -327.000      307.000       14.000
      414.000      198.000      313.000
      511.000      509.000      495.000
     -214.000      437.000      107.000
     -428.000     -448.000     -409.000
     -553.000     -997.000     -760.000
      643.000      457.000      574.000
     2158.000     2489.000     2378.000
     1141.000     1567.000     1400.000
     -551.000     -779.000     -642.000
    -2654.000    -2930.000    -2837.000
    -3208.000    -3664.000    -3467.000
     -345.000     -715.000     -480.000
     2184.000     2962.000     2614.000
     3642.000     4424.000     4066.000
     3685.000     3758.000     3776.000
      718.000     1067.000      926.000
    -3270.000    -3408.000    -3356.000
    -5248.000    -6730.000    -6030.000
    -4098.000    -5049.000    -4609.000
      110.000      519.000      328.000
     4208.000     5108.000     4720.000
     5432.000     6423.000     5984.000
     4018.000     4758.000     4424.000
     -306.000     -116.000     -215.000
    -4612.000    -5556.000    -5068.000
    -5936.000    -7551.000    -6733.000
    -3160.000    -3985.000    -3599.000
     1660.000     2428.000     2063.000
     4272.000     5480.000     4914.000
     5130.000     5652.000     5441.000
     2751.000     3692.000     3220.000
    -1540.000    -1227.000    -1402.000
    -4341.000    -5903.000    -5087.000
    -4908.000    -6363.000    -5612.000
    -2119.000    -2315.000    -2206.000
     1545.000     1858.000     1700.000
     3523.000     4487.000     4004.000
     2941.000     4040.000     3511.000
     1490.000     1519.000     1542.000
     -808.000     -967.000     -887.000
    -1982.000    -2610.000    -2248.000
     -940.000    -1584.000    -1175.000
    -1161.000     -758.000     -967.000
     -778.000     -919.000     -854.000
      -35.000     -399.000     -224.000
      434.000      781.000      601.000
     2044.000     2386.000     2251.000
     2556.000     3267.000     2940.000
     1049.000     1596.000     1368.000
     -868.000    -1631.000    -1189.000
    -2922.000    -3491.000    -3204.000
    -3480.000    -3722.000    -3627.000
    -1884.000    -2715.000    -2312.000
      505.000      513.000      509.000
     3745.000     4827.000     4350.000
     5181.000     6221.000     5768.000
     2876.000     3697.000     3333.000
    -2080.000    -2265.000    -2155.000
    -5185.000    -6790.000    -6006.000
    -4707.000    -5898.000    -5312.000
    -1380.000    -1452.000    -1425.000
     2899.000     3733.000     3333.000
     3848.000     4839.000     4392.000
     3416.000     3630.000     3597.000
     1016.000     1380.000     1213.000
    -2411.000    -2552.000    -2494.000
    -3321.000    -4481.000    -3873.000
    -2681.000    -3070.000    -2868.000
     -675.000     -361.000     -501.000
     1826.000     1715.000     1815.000
     2631.000     3143.000     2918.000
     1416.000     2235.000     1838.000
      453.000     -118.000      197.000
     -476.000     -924.000     -684.000
     -699.000     -168.000     -429.000
     -294.000     -270.000     -240.000
    -1119.000    -1528.000    -1286.000
     -840.000    -1065.000     -935.000
      259.000      459.000      362.000
      173.000      646.000      405.000
      803.000      603.000      728.000
     1728.000     1690.000     1735.000
     1006.000     1642.000     1342.000
      -55.000     -283.000     -127.000
    -1792.000    -2384.000    -2074.000
    -3252.000    -3465.000    -3372.000
    -2017.000    -2537.000    -2266.000
      -26.000      149.000       64.000
     1579.000     2431.000     2027.000
     3582.000     3364.000     3557.000
     3714.000     4190.000     4004.000
      736.000     1873.000     1314.000
    -2099.000    -3099.000    -2562.000
    -4638.000    -5746.000    -5207.000
    -4493.000    -4760.000    -4655.000
     -631.000    -1075.000     -824.000
     2747.000     3214.000     3024.000
     5536.000     6587.000     6142.000
     5144.000     6081.000     5661.000
      679.000     1312.000      992.000
    -3752.000    -4617.000    -4177.000
    -5583.000    -7238.000    -6410.000
    -4442.000    -4968.000    -4727.000
       17.000      -59.000       -6.000
     4880.000     5632.000     5310.000
     6113.000     8078.000     7144.000
     4366.000     5077.000     4768.000
      151.000     -133.000       13.000
    -4924.000    -5286.000    -5138.000
    -6259.000    -8266.000    -7272.000
    -3133.000    -4549.000    -3842.000
      634.000     1970.000     1274.000
     3562.000     4628.000     4091.000
     4317.000     4618.000     4512.000
     2655.000     3668.000     3193.000
      252.000      489.000      371.000
    -2332.000    -3442.000    -2873.000
    -3606.000    -4464.000    -4019.000
    -2791.000    -3110.000    -2973.000
    -1128.000    -1319.000    -1264.000
      656.000      858.000      732.000
     2808.000     3440.000     3143.000
     3852.000     4796.000     4370.000
     2809.000     3556.000     3216.000
      576.000      658.000      650.000
    -2579.000    -3129.000    -2847.000
    -4819.000    -5956.000    -5420.000
    -4327.000    -5306.000    -4860.000
    -1609.000    -1825.000    -1778.000
     2624.000     3130.000     2880.000
     5143.000     6456.000     5872.000
     4193.000     5415.000     4870.000
      798.000      816.000      863.000
    -3058.000    -4030.000    -3518.000
    -4917.000    -5890.000    -5407.000
    -4154.000    -4800.000    -4503.000
     -590.000     -857.000     -739.000
     3111.000     3767.000     3455.000
     4832.000     6071.000     5502.000
     3698.000     4458.000     4142.000
      324.000      227.000      316.000
    -2905.000    -3370.000    -3133.000
    -4351.000    -5258.000    -4798.000
    -3187.000    -4024.000    -3564.000
    -1057.000    -1018.000    -1021.000
     2229.000     2452.000     2366.000
     3961.000     4885.000     4460.000
     2374.000     3322.000     2887.000
     1022.000      610.000      893.000
    -1425.000    -1503.000    -1445.000
    -3115.000    -3439.000    -3253.000
    -1882.000    -3139.000    -2446.000
     -998.000     -867.000     -916.000
      380.000     1013.000      715.000
     1841.000     1867.000     1877.000
     1408.000     2049.000     1756.000
      993.000     1116.000     1140.000
      611.000      107.000      422.000
     -894.000     -711.000     -803.000
    -1067.000    -1525.000    -1246.000
    -1017.000    -1460.000    -1183.000
    -1874.000    -1552.000    -1708.000
     -673.000    -1044.000     -829.000
      638.000      828.000      763.000
     2206.000     2771.000     2565.000
     3719.000     3835.000     3863.000
     1875.000     2484.000     2191.000
     -601.000     -658.000     -608.000
    -2782.000    -3713.000    -3227.000
    -4270.000    -4834.000    -4542.000
    -3110.000    -3532.000    -3315.000
      495.000      167.000      355.000
     4384.000     5429.000     4989.000
     5647.000     7226.000     6505.000
     3439.000     3935.000     3708.000
    -1976.000    -2277.000    -2153.000
    -5600.000    -7133.000    -6386.000
    -5201.000    -6741.000    -5967.000
    -2923.000    -2937.000    -2929.000
     1692.000     1992.000     1888.000
     5540.000     6448.000     6062.000
     5973.000     7874.000     6984.000
     3129.000     4156.000     3666.000
    -2300.000    -3100.000    -2732.000
    -5637.000    -7498.000    -6581.000
    -4718.000    -6047.000    -5372.000
    -1961.000    -2046.000    -2014.000
     2036.000     2535.000     2295.000
     4531.000     5783.000     5179.000
     3213.000     4542.000     3884.000
     1247.000     1112.000     1219.000
     -876.000    -1397.000    -1112.000
    -2738.000    -3001.000    -2881.000
    -2766.000    -3680.000    -3223.000
    -2171.000    -2821.000    -2498.000
     -522.000     -304.000     -417.000
     2087.000     2487.000     2281.000
     3387.000     4398.000     3910.000
     2568.000     3539.000     3113.000
     1300.000      980.000     1204.000
     -628.000     -845.000     -717.000
    -2870.000    -2980.000    -2952.000
    -3372.000    -4543.000    -3980.000
    -2684.000    -3390.000    -3065.000
     -252.000      187.000      -62.000
     2874.000     3414.000     3151.000
     4342.000     5148.000     4798.000
     3328.000     4401.000     3934.000
      109.000      162.000      164.000
    -3099.000    -3970.000    -3550.000
    -4758.000    -5668.000    -5237.000
    -3620.000    -4524.000    -4075.000
     -345.000     -593.000     -476.000
     3347.000     4199.000     3776.000
     5427.000     6745.000     6138.000
     3908.000     4795.000     4406.000
      322.000      348.000      367.000
    -3067.000    -3631.000    -3344.000
    -4832.000    -5860.000    -5377.000
    -3995.000    -5095.000    -4564.000
    -1180.000    -1304.000    -1244.000
     2498.000     3173.000     2835.000
     4741.000     5581.000     5187.000
     3660.000     4632.000     4190.000
      634.000      959.000      834.000
    -2236.000    -3011.000    -2608.000
    -3353.000    -4232.000    -3770.000
    -2731.000    -3020.000    -2851.000
    -1272.000    -1303.000    -1285.000
      595.000      603.000      612.000
     2620.000     3071.000     2879.000
     3008.000     3999.000     3516.000
     1522.000     1661.000     1615.000
      186.000     -410.000      -55.000
    -1378.000    -1228.000    -1293.000
    -2649.000    -2944.000    -2802.000
    -2707.000    -3736.000    -3195.000
    -1293.000    -1304.000    -1283.000
     1495.000     2206.000     1865.000
     3276.000     3886.000     3619.000
     2873.000     3472.000     3212.000
     1261.000     1294.000     1312.000
     -754.000    -1366.000    -1024.000
    -2547.000    -2958.000    -2743.000
    -3017.000    -3238.000    -3148.000
    -2534.000    -2776.000    -2656.000
     -450.000     -847.000     -595.000
     3237.000     3678.000     3514.000
     4441.000     6132.000     5301.000
     3094.000     3538.000     3366.000
       82.000     -621.000     -241.000
    -3788.000    -4086.000    -3981.000
    -4791.000    -6005.000    -5404.000
    -2454.000    -3574.000    -2985.000
      422.000     1442.000      943.000
     3090.000     4056.000     3622.000
     4399.000     4738.000     4634.000
     2791.000     3879.000     3356.000
       97.000      311.000      226.000
    -2942.000    -4143.000    -3536.000
    -4569.000    -5773.000    -5201.000
    -2767.000    -3452.000    -3123.000
      134.000      432.000      299.000
     2355.000     3279.000     2846.000
     3421.000     4197.000     3851.000
     2476.000     3062.000     2815.000
      677.000      857.000      811.000
    -1309.000    -1807.000    -1538.000
    -2641.000    -3485.000    -3072.000
    -2966.000    -3577.000    -3307.000
    -1961.000    -2460.000    -2233.000
      331.000      501.000      426.000
     2390.000     3254.000     2854.000
     3738.000     4507.000     4190.000
     2632.000     3354.000     3055.000
      160.000      232.000      247.000
    -2207.000    -2850.000    -2513.000
    -4441.000    -5256.000    -4887.000
    -4062.000    -5139.000    -4626.000
    -1203.000    -1652.000    -1427.000
     2149.000     2711.000     2460.000
     5486.000     6421.000     6034.000
     5071.000     6654.000     5911.000
      781.000     1525.000     1185.000
    -3173.000    -4426.000    -3747.000
    -5924.000    -7246.000    -6599.000
    -5513.000    -6404.000    -5991.000
    -1246.000    -2313.000    -1755.000
     3966.000     4637.000     4351.000
     6527.000     8862.000     7738.000
     5809.000     6769.000     6367.000
     1129.000     1345.000     1292.000
    -4540.000    -4966.000    -4730.000
    -5866.000    -7921.000    -6844.000
    -4255.000    -5242.000    -4752.000
     -481.000       70.000     -216.000
     3887.000     4170.000     4076.000
     5163.000     6216.000     5725.000
     3726.000     4982.000     4381.000
     1136.000      879.000     1050.000
    -3091.000    -3466.000    -3270.000
    -4972.000    -5893.000    -5398.000
    -3315.000    -4613.000    -3931.000
    -1071.000     -779.000     -945.000
     2269.000     2935.000     2618.000
     4312.000     4852.000     4621.000
     3434.000     4572.000     4036.000
     1433.000     1624.000     1561.000
    -1265.000    -1858.000    -1538.000
    -4401.000    -4987.000    -4696.000
    -3782.000    -5208.000    -4480.000
    -1436.000    -1553.000    -1511.000
      283.000     1296.000      761.000
     3364.000     3431.000     3453.000
     4134.000     5092.000     4674.000
     2088.000     3198.000     2680.000
     -306.000    -1229.000     -753.000
    -2960.000    -3730.000    -3362.000
    -4351.000    -4668.000    -4529.000
    -2203.000    -3485.000    -2827.000
      492.000      797.000      654.000
     2285.000     3792.000     3057.000
     4043.000     4228.000     4223.000
     3071.000     3738.000     3464.000
     -127.000      627.000      243.000
    -2296.000    -3609.000    -2961.000
    -3744.000    -4789.000    -4287.000
    -3435.000    -3647.000    -3560.000
     -514.000    -1102.000     -800.000
     1654.000     2120.000     1890.000
     3724.000     4889.000     4367.000
     4278.000     5198.000     4823.000
     1087.000     1829.000     1475.000
    -1955.000    -2640.000    -2282.000
    -3111.000    -4431.000    -3764.000
    -3918.000    -4073.000    -4041.000
    -2293.000    -3179.000    -2738.000
     1396.000      851.000     1144.000
     3138.000     5049.000     4088.000
     4479.000     5476.000     5060.000
     3592.000     3704.000     3742.000
     -491.000      448.000      -28.000
    -3447.000    -4199.000    -3837.000
    -5308.000    -7200.000    -6260.000
    -4834.000    -5651.000    -5266.000
     -547.000     -926.000     -750.000
     3810.000     4426.000     4131.000
     6162.000     8029.000     7164.000
     5575.000     6989.000     6362.000
      804.000     1022.000      957.000
    -4093.000    -5129.000    -4587.000
    -5541.000    -7026.000    -6298.000
    -4998.000    -5528.000    -5306.000
    -2206.000    -2640.000    -2438.000
     2682.000     2413.000     2556.000
     5993.000     7540.000     6791.000
     6536.000     8200.000     7447.000
     3211.000     3889.000     3610.000
    -3191.000    -3198.000    -3200.000
    -7223.000    -8953.000    -8090.000
    -6856.000    -8941.000    -7903.000
    -3073.000    -3245.000    -3180.000
     2162.000     2813.000     2483.000
     6480.000     6984.000     6777.000
     7582.000     9335.000     8517.000
     4508.000     6096.000     5355.000
    -1114.000    -1464.000    -1234.000
    -7431.000    -8601.000    -8039.000
    -8792.000   -11022.000    -9924.000
    -4271.000    -5928.000    -5074.000
     1579.000     2577.000     2054.000
     7269.000     8868.000     8092.000
     8559.000    10092.000     9395.000
     4315.000     5891.000     5157.000
    -1912.000    -2225.000    -2029.000
    -6970.000    -9056.000    -8001.000
    -7531.000    -9296.000    -8411.000
    -3882.000    -4463.000    -4188.000
      782.000     1072.000      915.000
     5312.000     6142.000     5762.000
     7605.000     9470.000     8596.000
     4324.000     6210.000     5317.000
    -1350.000    -2149.000    -1680.000
    -5134.000    -7223.000    -6139.000
    -6129.000    -6824.000    -6505.000
    -3639.000    -4277.000    -3966.000
      421.000       87.000      268.000
     3083.000     4407.000     3757.000
     4615.000     5563.000     5158.000
     4161.000     4544.000     4434.000
      838.000     1592.000     1255.000
    -2544.000    -3004.000    -2745.000
    -4505.000    -6111.000    -5292.000
    -4186.000    -5013.000    -4613.000
    -1335.000    -1388.000    -1364.000
     1641.000     1870.000     1791.000
     3762.000     4463.000     4180.000
     4718.000     5928.000     5414.000
     2402.000     3439.000     2968.000
    -1087.000    -1584.000    -1301.000
    -3503.000    -4672.000    -4067.000
    -4735.000    -5331.000    -5058.000
    -3546.000    -4629.000    -4098.000
      968.000       56.000      564.000
     4377.000     6379.000     5420.000
     3964.000     5968.000     4997.000
     2729.000     2107.000     2517.000
     -402.000     -329.000     -328.000
    -2949.000    -2745.000    -2846.000
    -4575.000    -6141.000    -5363.000
    -4180.000    -5872.000    -5028.000
      461.000      397.000      470.000
     3968.000     5290.000     4646.000
     4482.000     5842.000     5212.000
     3253.000     3841.000     3629.000
     1103.000     1341.000     1282.000
    -2656.000    -2626.000    -2628.000
    -5000.000    -6518.000    -5767.000
    -4229.000    -5744.000    -5004.000
    -1409.000    -1585.000    -1512.000
     3536.000     3965.000     3789.000
     5057.000     6875.000     5974.000
     3530.000     4751.000     4192.000
     1606.000     1050.000     1439.000
    -2136.000    -2149.000    -2137.000
    -4711.000    -5144.000    -4967.000
    -4760.000    -6549.000    -5672.000
    -2310.000    -3196.000    -2748.000
     2303.000     3062.000     2705.000
     5034.000     6179.000     5617.000
     4646.000     5591.000     5169.000
     2689.000     3421.000     3124.000
     -900.000     -700.000     -784.000
    -4521.000    -5307.000    -4928.000
    -5299.000    -6841.000    -6089.000
    -3607.000    -4425.000    -4037.000
      462.000      218.000      351.000
     5225.000     5824.000     5535.000
     5817.000     7972.000     6879.000
     3621.000     4669.000     4201.000
     -202.000     -593.000     -335.000
    -4796.000    -5124.000    -4968.000
    -6746.000    -8170.000    -7493.000
    -4552.000    -6534.000    -5565.000
      858.000      980.000      937.000
     5893.000     7561.000     6737.000
     7329.000     8975.000     8168.000
     3732.000     4920.000     4365.000
    -1594.000    -1905.000    -1701.000
    -6113.000    -7619.000    -6859.000
    -7136.000    -8744.000    -7984.000
    -3338.000    -4174.000    -3794.000
     1832.000     2415.000     2118.000
     5684.000     6944.000     6360.000
     6400.000     7575.000     7031.000
     3380.000     4532.000     3963.000
    -1322.000    -1314.000    -1296.000
    -5060.000    -6361.000    -5667.000
    -6704.000    -8219.000    -7477.000
    -3717.000    -5086.000    -4448.000
     1749.000     2087.000     1915.000
     5116.000     7112.000     6156.000
     5450.000     6618.000     6100.000
     2742.000     2879.000     2846.000
     -663.000     -649.000     -638.000
    -2812.000    -3229.000    -2988.000
    -4244.000    -4960.000    -4604.000
    -4032.000    -5023.000    -4581.000
    -1013.000    -1691.000    -1394.000
     2394.000     3056.000     2751.000
     4797.000     5889.000     5444.000
     4280.000     5328.000     4855.000
      480.000     1041.000      738.000
    -2145.000    -3021.000    -2538.000
    -3597.000    -4343.000    -3930.000
    -4649.000    -5007.000    -4877.000
    -2506.000    -3944.000    -3247.000
     1284.000      945.000     1134.000
     4738.000     6482.000     5675.000
     6350.000     8085.000     7310.000
     2661.000     3639.000     3168.000
    -2396.000    -2965.000    -2663.000
    -5145.000    -6804.000    -5940.000
    -6029.000    -7187.000    -6624.000
    -2837.000    -3802.000    -3351.000
     2074.000     2163.000     2096.000
     4908.000     6598.000     5806.000
     6154.000     7462.000     6931.000
     3403.000     4515.000     4001.000
    -2215.000    -2014.000    -2113.000
    -4891.000    -6952.000    -5866.000
    -5509.000    -6948.000    -6230.000
    -3153.000    -3404.000    -3299.000
     2277.000     1947.000     2127.000
     5074.000     6329.000     5703.000
     4802.000     6734.000     5836.000
     2606.000     2885.000     2832.000
    -1326.000    -1533.000    -1424.000
    -4275.000    -4795.000    -4544.000
    -4612.000    -6010.000    -5302.000
    -3524.000    -4256.000    -3893.000
      -76.000     -522.000     -295.000
     4365.000     4686.000     4539.000
     4562.000     6504.000     5552.000
     2981.000     3646.000     3394.000
      710.000      501.000      660.000
    -2945.000    -2595.000    -2791.000
    -3967.000    -5064.000    -4493.000
    -3521.000    -4882.000    -4167.000
    -1767.000    -1836.000    -1786.000
     2542.000     2450.000     2512.000
     5175.000     5996.000     5593.000
     4157.000     6111.000     5175.000
     1438.000     1959.000     1750.000
    -2543.000    -3242.000    -2887.000
    -5267.000    -6171.000    -5738.000
    -4229.000    -5565.000    -4888.000
    -1615.000    -2204.000    -1882.000
     2253.000     2650.000     2473.000
     5346.000     6315.000     5834.000
     4608.000     6066.000     5359.000
     1816.000     2458.000     2214.000
    -2326.000    -2685.000    -2473.000
    -5677.000    -6655.000    -6197.000
    -5024.000    -6687.000    -5864.000
    -1655.000    -2396.000    -2010.000
     2532.000     3399.000     2986.000
     5594.000     6780.000     6210.000
     4644.000     5807.000     5247.000
      925.000     1422.000     1217.000
    -2313.000    -3055.000    -2634.000
    -4871.000    -5561.000    -5233.000
    -5015.000    -6016.000    -5563.000
    -1559.000    -2746.000    -2147.000
     2074.000     2868.000     2508.000
     4949.000     6257.000     5668.000
     5440.000     6195.000     5878.000
     1877.000     2830.000     2390.000
    -1802.000    -2191.000    -1935.000
    -4218.000    -5439.000    -4823.000
    -4556.000    -5134.000    -4887.000
    -1894.000    -2521.000    -2217.000
      960.000      844.000      906.000
     3073.000     3898.000     3533.000
     4189.000     5046.000     4678.000
     2563.000     3297.000     2952.000
     -246.000     -148.000     -154.000
    -2876.000    -3309.000    -3063.000
    -4944.000    -5763.000    -5371.000
    -3839.000    -5298.000    -4584.000
     -366.000     -810.000     -603.000
     3241.000     4265.000     3787.000
     5328.000     6413.000     5945.000
     4382.000     5402.000     4950.000
     1083.000     1918.000     1550.000
    -3067.000    -3631.000    -3315.000
    -5516.000    -7231.000    -6357.000
    -4839.000    -5976.000    -5425.000
    -1553.000    -2014.000    -1823.000
     3685.000     3900.000     3825.000
     6663.000     8776.000     7786.000
     4696.000     6745.000     5753.000
      -36.000     -391.000     -173.000
    -4664.000    -6156.000    -5378.000
    -5445.000    -6697.000    -6054.000
    -3636.000    -4299.000    -3989.000
     -259.000     -647.000     -465.000
     4254.000     4816.000     4573.000
     5558.000     7431.000     6532.000
     3302.000     4485.000     3945.000
     -450.000     -864.000     -614.000
    -3428.000    -4218.000    -3805.000
    -4244.000    -4926.000    -4581.000
    -2959.000    -3851.000    -3403.000
     -684.000    -1068.000     -887.000
     2311.000     2658.000     2496.000
     4181.000     4993.000     4637.000
     2959.000     4101.000     3563.000
      551.000     1040.000      815.000
    -1511.000    -2081.000    -1761.000
    -2639.000    -3059.000    -2822.000
    -3457.000    -3723.000    -3621.000
    -2629.000    -3879.000    -3253.000
      429.000     -416.000       51.000
     3996.000     5068.000     4568.000
     5227.000     6964.000     6135.000
     2899.000     3740.000     3353.000
    -1006.000     -879.000     -922.000
    -4537.000    -5133.000    -4834.000
    -5522.000    -7063.000    -6292.000
    -3657.000    -5053.000    -4364.000
      881.000      648.000      775.000
     5617.000     6765.000     6240.000
     6520.000     8531.000     7567.000
     2642.000     3830.000     3258.000
    -2234.000    -2967.000    -2562.000
    -5432.000    -6594.000    -5988.000
    -5683.000    -6700.000    -6209.000
    -2407.000    -3397.000    -2918.000
     1505.000     1624.000     1566.000
     5499.000     6482.000     6062.000
     6273.000     7825.000     7121.000
     2147.000     3390.000     2798.000
    -2680.000    -3470.000    -3038.000
    -5343.000    -6923.000    -6126.000
    -4622.000    -5103.000    -4864.000
    -1605.000    -1875.000    -1752.000
     2023.000     1786.000     1904.000
     4145.000     5167.000     4696.000
     3918.000     5041.000     4536.000
     1939.000     1947.000     2008.000
    -1454.000    -1510.000    -1469.000
    -3706.000    -4043.000    -3877.000
    -3701.000    -4701.000    -4171.000
    -2029.000    -2606.000    -2298.000
     1092.000     1236.000     1177.000
     3217.000     3826.000     3535.000
     3437.000     4148.000     3842.000
     2348.000     2925.000     2711.000
     -364.000      -80.000     -205.000
    -2895.000    -3530.000    -3221.000
    -3335.000    -4325.000    -3816.000
    -2858.000    -3068.000    -2961.000
     -562.000    -1123.000     -840.000
     3309.000     3255.000     3302.000
     4005.000     5947.000     4993.000
     2920.000     3706.000     3398.000
      646.000      151.000      472.000
    -2892.000    -2754.000    -2843.000
    -4275.000    -5089.000    -4703.000
    -3578.000    -5228.000    -4394.000
     -260.000     -566.000     -380.000
     3792.000     4849.000     4327.000
     5077.000     6323.000     5710.000
     2849.000     3810.000     3398.000
     -683.000     -670.000     -613.000
    -3682.000    -4380.000    -4035.000
    -4552.000    -5574.000    -5097.000
    -2435.000    -3394.000    -2920.000
      478.000      448.000      475.000
     3664.000     4308.000     4018.000
     4483.000     5541.000     5025.000
     2249.000     3244.000     2769.000
    -1396.000    -1290.000    -1293.000
    -4294.000    -5447.000    -4842.000
    -3537.000    -4752.000    -4155.000
    -1116.000    -1069.000    -1138.000
     1875.000     2212.000     2081.000
     3356.000     3873.000     3679.000
     2474.000     3211.000     2846.000
      986.000     1163.000     1090.000
    -1141.000    -1311.000    -1209.000
    -1761.000    -1937.000    -1827.000
    -1578.000    -1566.000    -1581.000
    -1252.000    -1614.000    -1460.000
     -561.000    -1162.000     -857.000
      388.000      229.000      349.000
     1649.000     1955.000     1851.000
     1741.000     2195.000     1956.000
     1502.000     2105.000     1800.000
     -211.000      566.000      213.000
    -1965.000    -2259.000    -2059.000
    -2877.000    -3849.000    -3365.000
    -2718.000    -3628.000    -3196.000
      397.000     -335.000       83.000
     3748.000     4496.000     4170.000
     4864.000     6826.000     5871.000
     2193.000     3113.000     2653.000
    -2127.000    -2737.000    -2425.000
    -5279.000    -6179.000    -5708.000
    -4689.000    -5927.000    -5295.000
    -1177.000    -1910.000    -1565.000
     2761.000     3295.000     3029.000
     5892.000     7134.000     6618.000
     4206.000     5583.000     4961.000
     -615.000     -442.000     -533.000
    -4861.000    -6102.000    -5500.000
    -5414.000    -6785.000    -6083.000
    -1986.000    -2372.000    -2126.000
     1961.000     2548.000     2269.000
     4179.000     4966.000     4586.000
     3798.000     4425.000     4172.000
     1062.000     1471.000     1344.000
    -2190.000    -2646.000    -2387.000
    -3478.000    -4333.000    -3938.000
    -2608.000    -2914.000    -2766.000
      -53.000       20.000       57.000
     1354.000     1738.000     1571.000
     1692.000     1682.000     1691.000
     1637.000     1495.000     1618.000
      546.000      951.000      809.000
      127.000      227.000      257.000
     -402.000     -421.000     -384.000
    -1725.000    -1378.000    -1581.000
    -2109.000    -2738.000    -2396.000
    -1119.000    -1993.000    -1496.000
      197.000      324.000      270.000
     3123.000     3189.000     3185.000
     4169.000     5252.000     4766.000
     1534.000     3019.000     2342.000
    -1676.000    -2148.000    -1872.000
    -4775.000    -6083.000    -5466.000
    -4741.000    -5867.000    -5311.000
     -972.000    -1859.000    -1381.000
     3425.000     3991.000     3748.000
     5524.000     7198.000     6396.000
     4603.000     5671.000     5171.000
       60.000      534.000      352.000
    -4932.000    -5709.000    -5268.000
    -5855.000    -7734.000    -6799.000
    -3118.000    -4011.000    -3606.000
     2203.000     2703.000     2488.000
     5516.000     6771.000     6202.000
     4743.000     5971.000     5379.000
     1148.000     1482.000     1319.000
    -2962.000    -3789.000    -3361.000
    -4697.000    -5781.000    -5209.000
    -3321.000    -3889.000    -3611.000
      342.000      483.000      397.000
     3025.000     3742.000     3390.000
     3279.000     4017.000     3693.000
     1112.000     1184.000     1196.000
     -533.000    -1147.000     -827.000
    -1196.000    -1104.000    -1172.000
    -1449.000    -1210.000    -1313.000
     -636.000     -814.000     -685.000
     -623.000     -541.000     -611.000
      316.000       39.000      182.000
      761.000      528.000      675.000
      824.000      847.000      864.000
     1935.000     2266.000     2135.000
     1067.000     2048.000     1534.000
     -822.000     -439.000     -645.000
    -2604.000    -3243.000    -2917.000
    -3720.000    -4467.000    -4113.000
    -1863.000    -2993.000    -2436.000
     2711.000     2268.000     2523.000
     4997.000     6901.000     5991.000
     4023.000     5396.000     4765.000
      776.000      728.000      774.000
    -4671.000    -4686.000    -4724.000
    -6392.000    -8033.000    -7223.000
    -3665.000    -5402.000    -4544.000
     1161.000     1881.000     1516.000
     6087.000     7427.000     6802.000
     6559.000     7562.000     7116.000
     2357.000     3366.000     2920.000
    -3008.000    -3411.000    -3195.000
    -6597.000    -8235.000    -7462.000
    -5954.000    -7231.000    -6630.000
     -715.000     -915.000     -802.000
     4302.000     5337.000     4841.000
     6250.000     7593.000     6958.000
     4277.000     5117.000     4748.000
     -645.000     -768.000     -662.000
    -4522.000    -5690.000    -5077.000
    -4906.000    -5979.000    -5439.000
    -2289.000    -2176.000    -2244.000
     1153.000     1594.000     1376.000
     3736.000     4184.000     4002.000
     3238.000     4194.000     3740.000
     1293.000     1279.000     1307.000
     -392.000    -1253.000     -764.000
    -1926.000    -1976.000    -1920.000
    -2163.000    -1978.000    -2072.000
    -2164.000    -2548.000    -2366.000
    -1544.000    -1904.000    -1721.000
      507.000      508.000      524.000
     2192.000     2431.000     2344.000
     2983.000     3417.000     3258.000
     2756.000     3447.000     3150.000
      184.000      763.000      504.000
    -3119.000    -3604.000    -3335.000
    -5018.000    -6315.000    -5669.000
    -3896.000    -5174.000    -4543.000
     1073.000      700.000      928.000
     5730.000     7243.000     6539.000
     6148.000     8493.000     7354.000
     1908.000     2568.000     2285.000
    -3401.000    -4838.000    -4060.000
    -6210.000    -7621.000    -6918.000
    -5100.000    -6200.000    -5686.000
       51.000     -573.000     -235.000
     4477.000     5857.000     5194.000
     6063.000     7574.000     6884.000
     3953.000     4553.000     4336.000
    -1571.000    -1110.000    -1331.000
    -5128.000    -6225.000    -5647.000
    -5485.000    -7301.000    -6377.000
    -2141.000    -2659.000    -2409.000
     3564.000     4320.000     3958.000
     5576.000     7217.000     6418.000
     3120.000     3861.000     3545.000
     -287.000    -1201.000     -690.000
    -3114.000    -3612.000    -3353.000
    -3354.000    -3520.000    -3417.000
     -912.000    -1166.000    -1007.000
      292.000      964.000      608.000
      942.000     1018.000      970.000
     1542.000      846.000     1214.000
     1110.000     1343.000     1264.000
      948.000     1144.000     1110.000
      553.000      379.000      501.000
     -721.000       50.000     -334.000
    -2014.000    -1669.000    -1839.000
    -2323.000    -3193.000    -2758.000
    -1767.000    -2262.000    -2041.000
      695.000      383.000      540.000
     3814.000     3786.000     3862.000
     4461.000     5852.000     5222.000
     1726.000     2951.000     2355.000
    -2251.000    -2903.000    -2576.000
    -5952.000    -6879.000    -6457.000
    -5795.000    -7031.000    -6443.000
     -153.000    -1113.000     -595.000
     4609.000     5999.000     5294.000
     7444.000     9141.000     8353.000
     5176.000     6193.000     5772.000
    -2003.000    -1803.000    -1893.000
    -6527.000    -8297.000    -7422.000
    -7235.000    -9052.000    -8203.000
    -3397.000    -3805.000    -3616.000
     3701.000     4182.000     3989.000
     7081.000     9123.000     8108.000
     5300.000     6843.000     6097.000
     1683.000     1071.000     1466.000
    -4183.000    -4740.000    -4434.000
    -6674.000    -8033.000    -7357.000
    -3837.000    -5465.000    -4676.000
      -86.000      795.000      309.000
     3907.000     5287.000     4640.000
     4860.000     5197.000     5084.000
     2437.000     3012.000     2747.000
       47.000       58.000      101.000
    -1923.000    -2549.000    -2180.000
    -3315.000    -3580.000    -3423.000
    -2352.000    -2726.000    -2554.000
    -1173.000    -1319.000    -1298.000
      307.000      224.000      274.000
     2701.000     2697.000     2764.000
     3446.000     4204.000     3852.000
     2885.000     3738.000     3348.000
      457.000      830.000      692.000
    -3083.000    -3095.000    -3057.000
    -5435.000    -6588.000    -6017.000
    -4251.000    -6145.000    -5232.000
      120.000      -15.000       36.000
     4497.000     5790.000     5179.000
     6735.000     7790.000     7348.000
     4526.000     5927.000     5276.000
    -1623.000     -840.000    -1232.000
    -7004.000    -8937.000    -7937.000
    -7655.000   -10070.000    -8839.000
    -2980.000    -3389.000    -3218.000
     4032.000     4709.000     4365.000
     7655.000     9255.000     8499.000
     6324.000     8126.000     7310.000
     1319.000     1632.000     1540.000
    -5077.000    -6156.000    -5633.000
    -7553.000    -9295.000    -8426.000
    -4646.000    -5887.000    -5231.000
      604.000      934.000      778.000
     5731.000     6867.000     6316.000
     6501.000     8106.000     7327.000
     1867.000     2708.000     2338.000
    -2322.000    -3812.000    -2969.000
    -4517.000    -5550.000    -5035.000
    -3960.000    -3832.000    -3943.000
     -300.000     -716.000     -469.000
     2074.000     2684.000     2414.000
     2452.000     3521.000     2996.000
     1826.000     1282.000     1573.000
       66.000     -347.000      -93.000
    -1078.000     -876.000     -897.000
     -511.000     -694.000     -551.000
    -1227.000     -817.000    -1057.000
    -1355.000    -1531.000    -1452.000
     -298.000     -849.000     -541.000
     -118.000       37.000      -20.000
     2097.000     1864.000     2034.000
     2748.000     3271.000     3034.000
     1473.000     2441.000     2029.000
     -294.000     -237.000     -185.000
    -3314.000    -3685.000    -3523.000
    -4143.000    -5055.000    -4645.000
    -1542.000    -2809.000    -2180.000
     2609.000     2979.000     2844.000
     4654.000     6359.000     5540.000
     4217.000     4777.000     4537.000
      204.000      494.000      397.000
    -4804.000    -5176.000    -4957.000
    -5244.000    -7118.000    -6147.000
    -2637.000    -3389.000    -3043.000
     2072.000     2811.000     2414.000
     5769.000     6999.000     6421.000
     4428.000     5747.000     5147.000
      426.000      500.000      504.000
    -3179.000    -4519.000    -3833.000
    -4765.000    -5732.000    -5230.000
    -2973.000    -3277.000    -3101.000
     1237.000     1348.000     1298.000
     3615.000     4934.000     4233.000
     3143.000     4054.000     3602.000
      473.000      143.000      361.000
    -2632.000    -3413.000    -3001.000
    -2163.000    -3111.000    -2621.000
     -271.000     -134.000     -209.000
      759.000     1788.000     1290.000
      673.000     1007.000      870.000
     -336.000     -807.000     -584.000
     -722.000    -1121.000     -934.000
       17.000     -320.000     -109.000
     1593.000     1776.000     1762.000
     2465.000     3491.000     3003.000
     1639.000     2357.000     1990.000
    -1560.000    -1509.000    -1547.000
    -4850.000    -5779.000    -5323.000
    -3987.000    -5861.000    -4915.000
      502.000      133.000      323.000
     4552.000     6141.000     5365.000
     6080.000     7415.000     6827.000
     2822.000     3906.000     3421.000
    -2833.000    -2910.000    -2892.000
    -6139.000    -8052.000    -7137.000
    -6011.000    -7721.000    -6886.000
     -590.000     -967.000     -732.000
     5160.000     6462.000     5835.000
     6780.000     8654.000     7733.000
     3957.000     4994.000     4534.000
    -2022.000    -2286.000    -2118.000
    -5661.000    -7062.000    -6346.000
    -5499.000    -6798.000    -6187.000
    -1766.000    -2187.000    -2003.000
     2672.000     3410.000     3071.000
     4323.000     5420.000     4898.000
     3431.000     3819.000     3652.000
      119.000       12.000       72.000
    -2592.000    -3200.000    -2856.000
    -2673.000    -3165.000    -2864.000
    -1344.000    -1061.000    -1206.000
      439.000      886.000      656.000
      856.000      897.000      888.000
      457.000      -32.000      254.000
      970.000      679.000      866.000
     1693.000     2134.000     1933.000
     1388.000     2110.000     1783.000
     -350.000       67.000      -97.000
    -2852.000    -3060.000    -2935.000
    -3731.000    -4810.000    -4293.000
    -1505.000    -2505.000    -2017.000
     1585.000     1956.000     1801.000
     4293.000     5058.000     4746.000
     4729.000     5716.000     5271.000
     1005.000     2218.000     1614.000
    -4179.000    -4633.000    -4392.000
    -7027.000    -9215.000    -8107.000
    -3878.000    -5467.000    -4642.000
     2326.000     3179.000     2761.000
     6621.000     8206.000     7438.000
     7342.000     8602.000     8074.000
     1886.000     3288.000     2625.000
    -5048.000    -6172.000    -5610.000
    -8017.000   -10806.000    -9412.000
    -5758.000    -6749.000    -6266.000
     1471.000     1888.000     1720.000
     6930.000     8439.000     7701.000
     6826.000     8860.000     7852.000
     2571.000     3044.000     2863.000
    -3375.000    -4617.000    -3945.000
    -6632.000    -8002.000    -7294.000
    -5145.000    -6196.000    -5680.000
     -423.000     -633.000     -530.000
     4066.000     5340.000     4741.000
     5518.000     7052.000     6318.000
     2880.000     3371.000     3123.000
     -865.000    -1693.000    -1244.000
    -2765.000    -3621.000    -3121.000
    -2707.000    -2818.000    -2730.000
    -1460.000    -1393.000    -1430.000
     -499.000     -344.000     -440.000
      259.000      310.000      281.000
      867.000      599.000      744.000
     1945.000     1938.000     1967.000
     2441.000     3022.000     2766.000
     1515.000     2091.000     1850.000
    -1108.000     -819.000     -916.000
    -4024.000    -4714.000    -4353.000
    -4322.000    -5697.000    -5028.000
    -1774.000    -2515.000    -2155.000
     3005.000     3418.000     3257.000
     6048.000     7561.000     6851.000
     5129.000     6694.000     5957.000
     -119.000      517.000      228.000
    -5991.000    -7456.000    -6716.000
    -6746.000    -9152.000    -7919.000
    -3436.000    -4055.000    -3757.000
     2510.000     3156.000     2831.000
     6860.000     8227.000     7588.000
     6113.000     7958.000     7104.000
     1452.000     2031.000     1805.000
    -4780.000    -6081.000    -5441.000
    -7237.000    -9161.000    -8207.000
    -4101.000    -5087.000    -4573.000
     1661.000     2153.000     1921.000
     5741.000     7345.000     6572.000
     5067.000     6415.000     5782.000
     1403.000     1254.000     1393.000
    -2259.000    -3101.000    -2622.000
    -4184.000    -4761.000    -4473.000
    -3055.000    -3520.000    -3306.000
     -262.000     -339.000     -294.000
     2102.000     2609.000     2389.000
     2471.000     3179.000     2835.000
      853.000      812.000      833.000
       71.000     -836.000     -299.000
      330.000      480.000      482.000
     -184.000      973.000      391.000
     -899.000     -943.000     -918.000
    -1552.000    -2183.000    -1860.000
    -2029.000    -2203.000    -2143.000
     -300.000    -1011.000     -650.000
     2283.000     2014.000     2185.000
     3703.000     4928.000     4352.000
     3012.000     4130.000     3631.000
     -875.000     -637.000     -720.000
    -4887.000    -5580.000    -5250.000
    -5025.000    -6601.000    -5835.000
    -1795.000    -2511.000    -2160.000
     3036.000     3615.000     3341.000
     6686.000     7950.000     7347.000
     4747.000     6390.000     5589.000
     -568.000     -587.000     -534.000
    -5353.000    -6912.000    -6115.000
    -7400.000    -8758.000    -8102.000
    -3321.000    -4477.000    -3881.000
     3434.000     4008.000     3733.000
     7059.000     9533.000     8312.000
     6194.000     7614.000     6962.000
      626.000      552.000      608.000
    -5645.000    -6758.000    -6204.000
    -6592.000    -8889.000    -7709.000
    -3520.000    -4342.000    -3941.000
     1148.000     2259.000     1681.000
     5805.000     6786.000     6342.000
     5466.000     6829.000     6181.000
     1729.000     2294.000     2045.000
    -1924.000    -3074.000    -2461.000
    -5049.000    -5661.000    -5367.000
    -4593.000    -5273.000    -4923.000
     -684.000    -1616.000    -1113.000
     2181.000     3260.000     2715.000
     3757.000     4850.000     4320.000
     3585.000     3492.000     3587.000
      938.000     1308.000     1157.000
     -606.000     -578.000     -545.000
    -2428.000    -2635.000    -2536.000
    -4185.000    -4482.000    -4337.000
    -2751.000    -3889.000    -3294.000
      -37.000     -477.000     -278.000
     2521.000     3310.000     2908.000
     4412.000     5047.000     4766.000
     4146.000     4862.000     4578.000
      798.000     1722.000     1317.000
    -3572.000    -3900.000    -3738.000
    -6300.000    -7785.000    -7046.000
    -4810.000    -6217.000    -5488.000
      697.000      360.000      545.000
     5714.000     7056.000     6385.000
     6981.000     8788.000     7920.000
     4063.000     4833.000     4524.000
    -1730.000    -1707.000    -1686.000
    -6793.000    -8068.000    -7457.000
    -6854.000    -9030.000    -7949.000
    -2906.000    -3364.000    -3145.000
     3377.000     4390.000     3900.000
     7189.000     8589.000     7923.000
     5237.000     6588.000     5920.000
      925.000     1148.000     1081.000
    -4167.000    -5241.000    -4651.000
    -6424.000    -7920.000    -7160.000
    -3904.000    -4794.000    -4385.000
     1008.000     1454.000     1227.000
     4386.000     5846.000     5159.000
     4561.000     5399.000     5012.000
     2314.000     2372.000     2367.000
    -1068.000    -1316.000    -1155.000
    -3217.000    -3887.000    -3508.000
    -3475.000    -4031.000    -3749.000
    -1614.000    -1823.000    -1744.000
      830.000     1083.000      928.000
     2106.000     2703.000     2418.000
     1935.000     2147.000     2103.000
      964.000      726.000      884.000
       31.000       28.000       51.000
     -910.000     -660.000     -745.000
    -1618.000    -1835.000    -1676.000
    -1492.000    -1903.000    -1697.000
    -1017.000     -882.000    -1005.000
      127.000     -156.000      -11.000
     2037.000     1837.000     2006.000
     2161.000     3150.000     2696.000
     1048.000     1511.000     1313.000
     -717.000    -1249.000     -954.000
    -2060.000    -2351.000    -2171.000
    -2242.000    -2197.000    -2193.000
    -1766.000    -2355.000    -2085.000
      332.000     -150.000       78.000
     2741.000     3438.000     3147.000
     3340.000     4305.000     3915.000
      805.000     1175.000     1023.000
    -1778.000    -2370.000    -2067.000
    -2635.000    -3355.000    -2962.000
    -2043.000    -2310.000    -2130.000
       43.000       24.000       50.000
     1868.000     2327.000     2082.000
     2768.000     3333.000     3085.000
     2214.000     2545.000     2459.000
      -89.000      297.000      158.000
    -2877.000    -3481.000    -3190.000
    -2416.000    -3918.000    -3159.000
     -223.000      201.000       21.000
      907.000     2110.000     1523.000
     1766.000     1263.000     1539.000
     1317.000     1296.000     1314.000
      200.000      960.000      612.000
     -623.000    -1218.000     -862.000
    -1362.000    -1763.000    -1562.000
    -1392.000     -997.000    -1225.000
     -249.000     -548.000     -378.000
       97.000       65.000      122.000
      564.000      824.000      725.000
     1393.000     1384.000     1401.000
      587.000      743.000      672.000
      112.000      284.000      240.000
      -52.000      167.000       80.000
     -668.000     -583.000     -634.000
     -792.000    -1281.000    -1035.000
     -681.000     -843.000     -756.000
     -194.000     -215.000     -181.000
     2006.000     1558.000     1826.000
     2233.000     3296.000     2737.000
      325.000     1387.000      842.000
    -1016.000    -1841.000    -1368.000
    -2489.000    -2845.000    -2656.000
    -2203.000    -2178.000    -2220.000
     -264.000    -1225.000     -747.000
     1673.000     1698.000     1725.000
     2811.000     4022.000     3451.000
     2350.000     2863.000     2607.000
     -665.000     -679.000     -677.000
    -3038.000    -3462.000    -3222.000
    -3652.000    -4303.000    -3969.000
    -2475.000    -3292.000    -2898.000
     1245.000     1041.000     1132.000
     3569.000     4714.000     4145.000
     3431.000     4265.000     3918.000
     1593.000     1559.000     1636.000
    -1336.000    -1250.000    -1291.000
    -3704.000    -4103.000    -3901.000
    -3403.000    -4493.000    -3905.000
    -1130.000    -1178.000    -1142.000
     1849.000     2498.000     2162.000
     3683.000     3995.000     3875.000
     3028.000     3422.000     3292.000
     1270.000     1720.000     1556.000
    -1666.000    -1876.000    -1760.000
    -3082.000    -3996.000    -3526.000
    -2646.000    -2834.000    -2737.000
    -1576.000    -1335.000    -1455.000
      940.000      485.000      758.000
     2871.000     3151.000     3026.000
     2801.000     3781.000     3314.000
     1591.000     1444.000     1594.000
     -806.000     -795.000     -760.000
    -3226.000    -3091.000    -3164.000
    -2700.000    -3856.000    -3254.000
    -1689.000    -1936.000    -1791.000
      -34.000      402.000      204.000
     2649.000     2368.000     2546.000
     3052.000     3556.000     3320.000
     2306.000     3276.000     2838.000
     -261.000     -237.000     -193.000
    -3380.000    -4094.000    -3704.000
    -3994.000    -4797.000    -4389.000
    -2023.000    -2587.000    -2296.000
      571.000      663.000      663.000
     2950.000     3388.000     3214.000
     4276.000     5098.000     4725.000
     2260.000     3145.000     2747.000
     -506.000     -761.000     -552.000
    -3579.000    -4149.000    -3826.000
    -4911.000    -5817.000    -5370.000
    -1766.000    -2925.000    -2322.000
     1848.000     2465.000     2176.000
     4011.000     5311.000     4705.000
     4322.000     4662.000     4553.000
     1803.000     2315.000     2099.000
    -1716.000    -1563.000    -1597.000
    -3970.000    -5145.000    -4526.000
    -4016.000    -4999.000    -4500.000
    -1124.000    -1199.000    -1159.000
     2416.000     2736.000     2581.000
     3920.000     4742.000     4367.000
     3042.000     3802.000     3469.000
      935.000      773.000      899.000
    -1476.000    -1687.000    -1555.000
    -3189.000    -3362.000    -3277.000
    -2838.000    -3500.000    -3159.000
    -1146.000    -1377.000    -1262.000
     1464.000     1781.000     1628.000
     2868.000     3324.000     3108.000
     2809.000     3066.000     2968.000
     1968.000     2303.000     2176.000
     -451.000      -31.000     -243.000
    -2404.000    -2730.000    -2569.000
    -3227.000    -4034.000    -3640.000
    -2027.000    -2420.000    -2231.000
      175.000      362.000      253.000
     2338.000     2437.000     2385.000
     3469.000     4061.000     3783.000
     2625.000     3532.000     3084.000
      502.000      889.000      709.000
    -2985.000    -3340.000    -3175.000
    -4196.000    -5424.000    -4826.000
    -3177.000    -3895.000    -3570.000
     -170.000     -101.000     -142.000
     3317.000     3874.000     3607.000
     4115.000     5196.000     4650.000
     2822.000     3590.000     3240.000
     -184.000     -271.000     -209.000
    -3096.000    -3582.000    -3348.000
    -4409.000    -5362.000    -4923.000
    -2472.000    -3517.000    -3018.000
       97.000      615.000      336.000
     2128.000     2891.000     2509.000
     3628.000     3842.000     3785.000
     2457.000     3258.000     2884.000
      592.000      911.000      788.000
    -2283.000    -2682.000    -2469.000
    -4208.000    -5020.000    -4624.000
    -2979.000    -3961.000    -3473.000
     -953.000    -1054.000    -1028.000
     1736.000     2094.000     1949.000
     3956.000     4586.000     4337.000
     3859.000     5006.000     4489.000
     1684.000     2229.000     1998.000
    -1455.000    -1820.000    -1626.000
    -3828.000    -4402.000    -4103.000
    -3560.000    -4463.000    -4009.000
    -1190.000    -1860.000    -1528.000
     1746.000     2028.000     1916.000
     4347.000     5190.000     4842.000
     3811.000     5015.000     4461.000
     1160.000     1571.000     1400.000
    -2110.000    -2544.000    -2318.000
    -5129.000    -5761.000    -5467.000
    -3616.000    -5009.000    -4263.000
     -670.000    -1000.000     -826.000
     1539.000     2206.000     1856.000
     4333.000     4530.000     4498.000
     3628.000     4805.000     4262.000
      883.000     1811.000     1385.000
    -1669.000    -2400.000    -2011.000
    -4135.000    -4849.000    -4492.000
    -3799.000    -4453.000    -4097.000
     -656.000    -1537.000    -1073.000
     1841.000     2482.000     2159.000
     2888.000     3704.000     3320.000
     3658.000     3690.000     3757.000
      893.000     2189.000     1581.000
    -1971.000    -2161.000    -2023.000
    -3107.000    -4693.000    -3884.000
    -3933.000    -4076.000    -4035.000
     -782.000    -1265.000     -966.000
     2138.000     2050.000     2114.000
     3068.000     4310.000     3700.000
     3174.000     3736.000     3535.000
     1319.000     1387.000     1438.000
    -1396.000    -1170.000    -1235.000
    -2847.000    -3605.000    -3232.000
    -3048.000    -3895.000    -3497.000
    -1785.000    -1983.000    -1880.000
     1468.000     1412.000     1495.000
     2943.000     3680.000     3350.000
     3007.000     3657.000     3373.000
     2024.000     2195.000     2178.000
     -723.000     -266.000     -440.000
    -2957.000    -3332.000    -3148.000
    -3082.000    -4323.000    -3738.000
    -1665.000    -1724.000    -1695.000
      202.000      509.000      385.000
     2510.000     2218.000     2415.000
     3045.000     3740.000     3426.000
     2485.000     3355.000     2960.000
      636.000      790.000      769.000
    -2751.000    -2828.000    -2780.000
    -3579.000    -4493.000    -4057.000
    -2206.000    -3194.000    -2731.000
      -40.000      111.000       36.000
     2672.000     3111.000     2940.000
     3462.000     4112.000     3805.000
     1864.000     2678.000     2271.000
     -240.000     -254.000     -205.000
    -3174.000    -3529.000    -3345.000
    -4183.000    -5162.000    -4689.000
    -1567.000    -2606.000    -2090.000
     1106.000     1667.000     1368.000
     2969.000     3879.000     3458.000
     2816.000     3186.000     3054.000
      991.000     1353.000     1195.000
     -613.000     -514.000     -545.000
    -2392.000    -2835.000    -2590.000
    -2413.000    -3267.000    -2804.000
     -515.000     -746.000     -648.000
      563.000     1034.000      755.000
     1669.000     1665.000     1703.000
     1876.000     2293.000     2127.000
      438.000     1094.000      791.000
     -266.000     -715.000     -442.000
    -1106.000    -1345.000    -1219.000
    -1261.000    -1101.000    -1164.000
     -707.000    -1045.000     -852.000
     -510.000     -718.000     -640.000
      296.000      388.000      342.000
     1380.000     1409.000     1455.000
     1823.000     2291.000     2127.000
     1102.000     1684.000     1419.000
     -193.000     -344.000     -266.000
    -1867.000    -2106.000    -1984.000
    -2907.000    -3187.000    -3044.000
    -1888.000    -2756.000    -2314.000
      715.000      432.000      604.000
     2789.000     3621.000     3257.000
     3171.000     3983.000     3642.000
     1584.000     2072.000     1871.000
    -1354.000    -1231.000    -1303.000
    -3748.000    -4563.000    -4172.000
    -3734.000    -4953.000    -4321.000
    -1448.000    -1753.000    -1576.000
     2070.000     2321.000     2232.000
     4328.000     4966.000     4703.000
     3466.000     4625.000     4092.000
      825.000     1365.000     1146.000
    -2423.000    -2962.000    -2673.000
    -3825.000    -4681.000    -4258.000
    -3099.000    -3780.000    -3436.000
     -259.000     -748.000     -454.000
     2683.000     3142.000     2961.000
     3595.000     4686.000     4161.000
     2215.000     2789.000     2540.000
     -288.000     -522.000     -355.000
    -1615.000    -1781.000    -1649.000
    -2679.000    -2908.000    -2790.000
    -1662.000    -2486.000    -2066.000
     -336.000     -382.000     -352.000
     1071.000     1378.000     1254.000
     2429.000     2689.000     2600.000
     1378.000     2048.000     1717.000
      466.000      433.000      502.000
       -5.000     -588.000     -232.000
       68.000      575.000      342.000
     -854.000     -184.000     -541.000
    -2472.000    -3510.000    -3013.000
    -2172.000    -3406.000    -2769.000
      271.000      591.000      450.000
     2551.000     3690.000     3124.000
     2788.000     3222.000     3039.000
     2296.000     2253.000     2338.000
      436.000      905.000      694.000
    -2319.000    -2294.000    -2340.000
    -4306.000    -5362.000    -4881.000
    -4074.000    -5356.000    -4716.000
     -279.000     -762.000     -480.000
     3960.000     5134.000     4571.000
     5697.000     7285.000     6528.000
     4266.000     5042.000     4696.000
     -523.000     -197.000     -365.000
    -4845.000    -5769.000    -5323.000
    -6136.000    -7793.000    -7008.000
    -3972.000    -4994.000    -4514.000
     1335.000     1229.000     1328.000
     5660.000     6909.000     6334.000
     6329.000     8231.000     7306.000
     3493.000     4487.000     4011.000
    -1990.000    -2201.000    -2098.000
    -6254.000    -7538.000    -6917.000
    -5842.000    -7550.000    -6710.000
    -2500.000    -3072.000    -2804.000
     2100.000     2563.000     2353.000
     5448.000     6290.000     5916.000
     5253.000     6608.000     5964.000
     2259.000     3209.000     2743.000
    -2006.000    -2281.000    -2156.000
    -5003.000    -6126.000    -5551.000
    -4232.000    -5575.000    -4890.000
    -1333.000    -1518.000    -1445.000
     1120.000     1686.000     1399.000
     3088.000     3336.000     3243.000
     2665.000     3374.000     3024.000
     1400.000     1995.000     1726.000
      332.000      285.000      358.000
    -1430.000    -1539.000    -1452.000
    -1993.000    -2511.000    -2205.000
    -1783.000    -2377.000    -2080.000
    -1595.000    -1667.000    -1673.000
     -179.000     -375.000     -278.000
     1426.000     1667.000     1570.000
     2862.000     3554.000     3268.000
     3710.000     4336.000     4102.000
     1273.000     2097.000     1715.000
    -2144.000    -2456.000    -2276.000
    -4211.000    -5717.000    -4976.000
    -4375.000    -5139.000    -4810.000
    -1844.000    -1871.000    -1874.000
     1794.000     1900.000     1895.000
     4512.000     5352.000     5021.000
     5361.000     6554.000     6033.000
     2628.000     3445.000     3067.000
    -2330.000    -2692.000    -2489.000
    -5665.000    -7124.000    -6397.000
    -5905.000    -7127.000    -6565.000
    -2317.000    -2876.000    -2594.000
     2773.000     3178.000     3039.000
     5967.000     7516.000     6817.000
     5627.000     6984.000     6363.000
     2260.000     2558.000     2444.000
    -3054.000    -3274.000    -3161.000
    -6365.000    -7875.000    -7119.000
    -5186.000    -6965.000    -6063.000
    -1662.000    -1618.000    -1642.000
     3016.000     3751.000     3434.000
     5715.000     6596.000     6236.000
     4920.000     6328.000     5677.000
     1582.000     2292.000     1946.000
    -2976.000    -3766.000    -3371.000
    -5411.000    -6859.000    -6095.000
    -4163.000    -5191.000    -4653.000
     -716.000    -1004.000     -835.000
     2774.000     3341.000     3090.000
     4450.000     5742.000     5106.000
     3424.000     4574.000     4027.000
      550.000      661.000      634.000
    -2234.000    -2987.000    -2598.000
    -3334.000    -4243.000    -3757.000
    -2369.000    -3090.000    -2674.000
     -734.000     -961.000     -833.000
     1150.000     1468.000     1287.000
     1906.000     2819.000     2346.000
     1361.000     1998.000     1712.000
     1035.000      941.000     1060.000
      380.000      266.000      364.000
       -1.000     -198.000      -51.000
    -1175.000    -1425.000    -1279.000
    -2202.000    -2665.000    -2436.000
    -1769.000    -2134.000    -1968.000
     -913.000     -777.000     -892.000
     1030.000     1249.000     1170.000
     3028.000     3658.000     3438.000
     2994.000     3923.000     3521.000
      999.000     1014.000     1030.000
    -1699.000    -2518.000    -2104.000
    -3763.000    -4426.000    -4104.000
    -3434.000    -4067.000    -3762.000
    -1254.000    -1568.000    -1429.000
     2100.000     2644.000     2414.000
     4773.000     6024.000     5503.000
     3767.000     4900.000     4397.000
      980.000      857.000      944.000
    -2203.000    -2880.000    -2562.000
    -4519.000    -5373.000    -4977.000
    -3310.000    -4405.000    -3827.000
     -681.000     -624.000     -650.000
     2258.000     2978.000     2631.000
     4031.000     4808.000     4480.000
     2403.000     3515.000     2985.000
       -5.000        1.000       16.000
    -1968.000    -3043.000    -2518.000
    -2740.000    -3329.000    -3042.000
    -2084.000    -2337.000    -2172.000
     -849.000    -1232.000    -1003.000
      641.000      789.000      727.000
     1921.000     2629.000     2269.000
     1956.000     2736.000     2364.000
     1043.000     1304.000     1214.000
      387.000      239.000      341.000
    -1038.000    -1214.000    -1118.000
    -1728.000    -2495.000    -2056.000
    -1840.000    -2466.000    -2095.000
    -1346.000    -1315.000    -1332.000
      429.000      625.000      505.000
     1680.000     2297.000     1984.000
     2309.000     3233.000     2821.000
     1975.000     2077.000     2101.000
      378.000       65.000      262.000
    -2125.000    -2472.000    -2285.000
    -2650.000    -3778.000    -3170.000
    -1904.000    -2166.000    -2018.000
     -534.000       50.000     -268.000
     2064.000     2418.000     2242.000
     2784.000     3533.000     3202.000
     2907.000     3374.000     3241.000
     1345.000     1470.000     1452.000
    -2103.000    -2404.000    -2276.000
    -3725.000    -4946.000    -4333.000
    -3491.000    -4277.000    -3882.000
    -1402.000    -1136.000    -1270.000
     1670.000     1953.000     1824.000
     3435.000     3954.000     3744.000
     3517.000     4391.000     4036.000
     2463.000     2948.000     2765.000
    -1501.000    -1294.000    -1433.000
    -4959.000    -6137.000    -5592.000
    -3845.000    -5694.000    -4731.000
     -751.000     -513.000     -600.000
     2688.000     3904.000     3320.000
     4064.000     4571.000     4345.000
     3134.000     3643.000     3442.000
     1042.000     1675.000     1400.000
    -2135.000    -2391.000    -2286.000
    -3999.000    -5309.000    -4665.000
    -2384.000    -3492.000    -2915.000
      760.000     1208.000     1024.000
     1994.000     3109.000     2576.000
     2021.000     2219.000     2127.000
      761.000      899.000      824.000
     -893.000     -668.000     -772.000
    -1403.000    -2062.000    -1705.000
     -392.000    -1040.000     -699.000
     1115.000     1659.000     1402.000
      740.000     1263.000     1022.000
     -363.000     -592.000     -453.000
    -1785.000    -1840.000    -1841.000
    -1495.000    -1728.000    -1635.000
      196.000       77.000      159.000
     1571.000     1882.000     1773.000
     2940.000     3188.000     3135.000
     1653.000     2130.000     1894.000
    -1002.000     -846.000     -945.000
    -3074.000    -3732.000    -3397.000
    -3641.000    -4482.000    -4077.000
    -1174.000    -1405.000    -1301.000
     2143.000     2704.000     2445.000
     4105.000     4893.000     4567.000
     3244.000     3922.000     3639.000
      -52.000       -4.000      -35.000
    -2932.000    -3739.000    -3359.000
    -3675.000    -4408.000    -4046.000
    -2378.000    -2522.000    -2451.000
      643.000      706.000      712.000
     2623.000     3363.000     3024.000
     2581.000     3216.000     2927.000
     1780.000     1577.000     1750.000
     -920.000     -929.000     -940.000
    -1805.000    -2260.000    -2052.000
    -1289.000    -1669.000    -1463.000
    -1276.000     -942.000    -1089.000
      159.000      -37.000      111.000
      971.000     1059.000     1027.000
      383.000     1026.000      710.000
      553.000      111.000      367.000
      880.000      760.000      850.000
       94.000      767.000      431.000
      396.000        6.000      238.000
     -825.000     -859.000     -805.000
    -2164.000    -2158.000    -2135.000
     -824.000    -1573.000    -1176.000
     -454.000      102.000     -204.000
      660.000     1056.000      907.000
     2297.000     1629.000     2043.000
     2194.000     2848.000     2538.000
     1136.000     1907.000     1553.000
    -1123.000    -1883.000    -1470.000
    -2973.000    -3537.000    -3244.000
    -2564.000    -2494.000    -2532.000
     -969.000    -1046.000    -1004.000
      811.000      802.000      847.000
     2907.000     3208.000     3115.000
     3479.000     4020.000     3800.000
     1609.000     1887.000     1777.000
    -1575.000    -1710.000    -1652.000
    -4390.000    -5097.000    -4745.000
    -3734.000    -4846.000    -4265.000
     -886.000     -763.000     -825.000
     1829.000     2700.000     2297.000
     4035.000     4360.000     4280.000
     3510.000     4104.000     3862.000
      988.000     1475.000     1255.000
    -2107.000    -2662.000    -2392.000
    -4417.000    -5542.000    -4985.000
    -3014.000    -3782.000    -3358.000
      567.000      750.000      701.000
     2762.000     3762.000     3279.000
     3247.000     3989.000     3663.000
     2032.000     2354.000     2254.000
     -693.000     -601.000     -639.000
    -2039.000    -2901.000    -2475.000
    -2102.000    -2767.000    -2420.000
    -1396.000    -1489.000    -1410.000
     1190.000      995.000     1147.000
     1963.000     2927.000     2441.000
      709.000     1562.000     1123.000
      378.000     -293.000       99.000
     -439.000     -460.000     -427.000
     -302.000     -135.000     -211.000
      823.000      284.000      576.000
      -55.000      301.000      123.000
     -954.000     -843.000     -876.000
    -1041.000    -1785.000    -1427.000
    -1261.000    -1071.000    -1220.000
      -32.000      229.000      112.000
     2093.000     1967.000     2092.000
     2060.000     2993.000     2551.000
      918.000     1259.000     1097.000
     -806.000    -1479.000    -1136.000
    -3325.000    -3556.000    -3449.000
    -2861.000    -3625.000    -3230.000
     -698.000    -1181.000     -968.000
     1579.000     2371.000     1971.000
     3671.000     4361.000     4095.000
     3193.000     3677.000     3493.000
      570.000     1117.000      836.000
    -1947.000    -2441.000    -2219.000
    -3665.000    -4480.000    -4063.000
    -3864.000    -4332.000    -4083.000
     -624.000    -1347.000     -965.000
     2460.000     2935.000     2693.000
     3734.000     4983.000     4378.000
     3623.000     4020.000     3895.000
      502.000      922.000      732.000
    -2700.000    -2848.000    -2798.000
    -3460.000    -4769.000    -4100.000
    -3225.000    -3695.000    -3416.000
     -978.000    -1047.000     -981.000
     2741.000     2672.000     2717.000
     3532.000     4842.000     4179.000
     2844.000     3594.000     3265.000
     1477.000     1191.000     1397.000
    -1844.000    -1551.000    -1711.000
    -3249.000    -4051.000    -3652.000
    -2625.000    -3779.000    -3167.000
    -1799.000    -1337.000    -1545.000
      904.000     1031.000      999.000
     2798.000     2849.000     2811.000
     2772.000     3816.000     3302.000
     2005.000     2260.000     2206.000
       15.000     -456.000     -185.000
    -2044.000    -2094.000    -2075.000
    -3057.000    -3523.000    -3288.000
    -2642.000    -3252.000    -2908.000
    -1013.000     -924.000     -943.000
     1814.000     2153.000     1978.000
     3579.000     4235.000     3909.000
     3478.000     4038.000     3813.000
     1717.000     1899.000     1879.000
    -1597.000    -1733.000    -1670.000
    -4176.000    -4948.000    -4610.000
    -4754.000    -5745.000    -5261.000
    -2364.000    -2808.000    -2543.000
     1718.000     2085.000     1926.000
     5199.000     6269.000     5753.000
     5394.000     6767.000     6133.000
     2281.000     2708.000     2559.000
    -1953.000    -2537.000    -2217.000
    -5644.000    -6744.000    -6244.000
    -5608.000    -7061.000    -6375.000
    -1928.000    -2502.000    -2180.000
     2902.000     3832.000     3438.000
     5401.000     6984.000     6215.000
     4742.000     5566.000     5172.000
     2150.000     2360.000     2317.000
    -1935.000    -1889.000    -1880.000
    -4891.000    -6102.000    -5516.000
    -5078.000    -6678.000    -5927.000
    -2705.000    -3032.000    -2888.000
     1361.000     1773.000     1609.000
     3980.000     5005.000     4528.000
     3778.000     4908.000     4356.000
     2754.000     2950.000     2898.000
      647.000      739.000      768.000
    -2070.000    -2186.000    -2069.000
    -3821.000    -4950.000    -4425.000
    -4146.000    -5205.000    -4751.000
    -1763.000    -2025.000    -1871.000
     1801.000     2349.000     2115.000
     3741.000     4857.000     4308.000
     4078.000     4778.000     4465.000
     2985.000     3282.000     3213.000
       76.000      548.000      378.000
    -4116.000    -4584.000    -4366.000
    -6630.000    -8644.000    -7697.000
    -4203.000    -5778.000    -5005.000
     1531.000     2197.000     1907.000
     4975.000     7009.000     6023.000
     5040.000     5812.000     5459.000
     3349.000     3302.000     3390.000
      332.000     1042.000      771.000
    -3616.000    -3610.000    -3577.000
    -7046.000    -9013.000    -8086.000
    -4738.000    -6921.000    -5836.000
     1244.000     1838.000     1565.000
     5003.000     7266.000     6150.000
     4943.000     5706.000     5374.000
     3038.000     2626.000     2882.000
      660.000     1293.000     1019.000
    -3227.000    -2996.000    -3075.000
    -5263.000    -7031.000    -6123.000
    -4727.000    -6047.000    -5422.000
     -713.000     -827.000     -755.000
     3273.000     4307.000     3843.000
     3348.000     4607.000     3987.000
     3430.000     3351.000     3441.000
     2299.000     2521.000     2466.000
     -768.000      -60.000     -365.000
    -3347.000    -4376.000    -3809.000
    -3995.000    -5431.000    -4700.000
    -2608.000    -2613.000    -2620.000
      365.000      431.000      418.000
     2487.000     2943.000     2747.000
     3179.000     4196.000     3720.000
     3677.000     4032.000     3900.000
     1634.000     1921.000     1829.000
    -2009.000    -2079.000    -1993.000
    -4489.000    -5732.000    -5108.000
    -4835.000    -5949.000    -5410.000
    -1835.000    -2080.000    -1935.000
     2535.000     3060.000     2842.000
     4946.000     6202.000     5624.000
     5387.000     6436.000     5977.000
     2686.000     3228.000     2988.000
    -2383.000    -2639.000    -2515.000
    -5548.000    -7133.000    -6339.000
    -5222.000    -6566.000    -5905.000
    -2118.000    -2164.000    -2141.000
     2805.000     3120.000     3014.000
     5996.000     7312.000     6707.000
     5320.000     7093.000     6237.000
     2368.000     2625.000     2522.000
    -2843.000    -3366.000    -3118.000
    -6645.000    -8042.000    -7376.000
    -5141.000    -7158.000    -6167.000
    -1361.000    -1258.000    -1331.000
     2462.000     3704.000     3096.000
     5422.000     5961.000     5751.000
     4906.000     6192.000     5586.000
     2261.000     3467.000     2891.000
    -1776.000    -2279.000    -2015.000
    -5672.000    -7286.000    -6509.000
    -4803.000    -6339.000    -5616.000
    -1564.000    -1532.000    -1593.000
      380.000     1175.000      777.000
     2799.000     2316.000     2604.000
     5649.000     6380.000     6055.000
     4451.000     7544.000     6003.000
     -806.000     -532.000     -635.000
    -5680.000    -8730.000    -7165.000
    -5552.000    -7296.000    -6458.000
    -1231.000     -524.000     -936.000
      501.000     1572.000     1000.000
     1111.000      508.000      847.000
     3967.000     3527.000     3825.000
     5126.000     7359.000     6270.000
     2167.000     4038.000     3144.000
    -3192.000    -4619.000    -3836.000
    -6212.000    -8666.000    -7429.000
    -3873.000    -4614.000    -4300.000
      133.000     1057.000      540.000
     2007.000     2939.000     2490.000
     2570.000     2256.000     2477.000
     3779.000     3538.000     3725.000
     3231.000     4862.000     4079.000
     -497.000      502.000       34.000
    -4368.000    -5914.000    -5083.000
    -5567.000    -7285.000    -6419.000
    -2583.000    -2974.000    -2802.000
     1499.000     2020.000     1764.000
     4197.000     5104.000     4722.000
     5309.000     6088.000     5785.000
     3835.000     4453.000     4160.000
     -178.000      415.000      111.000
    -4436.000    -5005.000    -4671.000
    -6191.000    -7996.000    -7048.000
    -4375.000    -5778.000    -5104.000
      522.000      678.000      570.000
     4773.000     6405.000     5622.000
     6141.000     7681.000     7002.000
     4281.000     4934.000     4657.000
     -364.000     -586.000     -499.000
    -4231.000    -5333.000    -4768.000
    -5400.000    -6667.000    -5984.000
    -3197.000    -3936.000    -3557.000
      492.000      780.000      589.000
     3036.000     4021.000     3512.000
     4505.000     5626.000     5162.000
     3281.000     4198.000     3801.000
      668.000      536.000      574.000
    -2077.000    -2939.000    -2538.000
    -4188.000    -4982.000    -4580.000
    -3589.000    -4380.000    -3949.000
    -1429.000    -1827.000    -1658.000
      733.000     1326.000      951.000
     2527.000     3211.000     2894.000
     3998.000     4686.000     4473.000
     3120.000     4216.000     3709.000
      489.000      454.000      415.000
    -2870.000    -3848.000    -3394.000
    -4996.000    -5860.000    -5391.000
    -3863.000    -4869.000    -4337.000
     -614.000    -1319.000    -1035.000
     3399.000     4478.000     3903.000
     5228.000     7205.000     6316.000
     4571.000     5475.000     5163.000
      783.000     1086.000      917.000
    -3530.000    -4174.000    -3948.000
    -5450.000    -7135.000    -6285.000
    -4970.000    -6193.000    -5524.000
    -1018.000    -1416.000    -1230.000
     3558.000     4049.000     3714.000
     5594.000     7223.000     6434.000
     5018.000     6629.000     5997.000
     1502.000     2310.000     1990.000
    -4306.000    -5114.000    -4790.000
    -6238.000    -8602.000    -7457.000
    -4595.000    -5438.000    -4968.000
    -1399.000    -1262.000    -1294.000
     3642.000     3505.000     3544.000
     5229.000     6744.000     5923.000
     4439.000     6025.000     5346.000
     2226.000     2257.000     2432.000
    -2342.000    -2378.000    -2366.000
    -5437.000    -6321.000    -5987.000
    -5455.000    -7470.000    -6467.000
    -2787.000    -3296.000    -2948.000
     1802.000     2568.000     2210.000
     5164.000     5825.000     5434.000
     5093.000     6120.000     5646.000
     2965.000     3953.000     3626.000
     -989.000     -916.000     -854.000
    -4828.000    -5930.000    -5426.000
    -5708.000    -7197.000    -6517.000
    -3763.000    -4398.000    -4020.000
      596.000      666.000      761.000
     4926.000     5678.000     5306.000
     5769.000     7278.000     6456.000
     3522.000     4190.000     3936.000
     -230.000     -449.000     -171.000
    -4352.000    -4760.000    -4531.000
    -5887.000    -7393.000    -6736.000
    -4002.000    -5519.000    -4762.000
      294.000      691.000      634.000
     4547.000     6014.000     5373.000
     5832.000     6780.000     6267.000
     4048.000     4857.000     4452.000
     -329.000      142.000       22.000
    -3952.000    -5186.000    -4432.000
    -4983.000    -6555.000    -5801.000
    -3562.000    -4173.000    -3991.000
        8.000      -47.000       44.000
     3052.000     3760.000     3551.000
     4930.000     6351.000     5671.000
     4018.000     5086.000     4499.000
      348.000      474.000      454.000
    -3616.000    -4398.000    -3862.000
    -4401.000    -6038.000    -5177.000
    -2831.000    -3493.000    -3294.000
     -667.000     -634.000     -727.000
     2706.000     2869.000     2913.000
     3794.000     5228.000     4615.000
     3875.000     5088.000     4483.000
     1313.000     1818.000     1528.000
    -2859.000    -3470.000    -3097.000
    -3474.000    -5045.000    -4133.000
    -3202.000    -3656.000    -3539.000
    -1320.000    -1478.000    -1565.000
     1739.000     1420.000     1603.000
     3420.000     4505.000     4099.000
     3327.000     4881.000     4174.000
     1471.000     1587.000     1469.000
    -1212.000    -1575.000    -1405.000
    -3396.000    -3769.000    -3501.000
    -2963.000    -3929.000    -3419.000
    -2298.000    -2698.000    -2633.000
     -329.000     -719.000     -618.000
     2958.000     2920.000     3048.000
     3721.000     5244.000     4602.000
     2981.000     4151.000     3563.000
      306.000      227.000      190.000
    -2336.000    -2635.000    -2435.000
    -4215.000    -4582.000    -4309.000
    -3963.000    -5323.000    -4691.000
    -1009.000    -1996.000    -1613.000
     2143.000     2735.000     2410.000
     4900.000     5997.000     5584.000
     3937.000     5275.000     4680.000
     1104.000     1571.000     1297.000
    -1605.000    -2339.000    -1960.000
    -4401.000    -4986.000    -4617.000
    -4724.000    -5450.000    -5039.000
    -2018.000    -3069.000    -2610.000
     1882.000     2048.000     1890.000
     4700.000     6051.000     5440.000
     4772.000     6001.000     5515.000
     1330.000     1851.000     1598.000
    -1749.000    -2605.000    -2210.000
    -3515.000    -4456.000    -3948.000
    -4775.000    -5039.000    -4853.000
    -2485.000    -3392.000    -2903.000
     1141.000     1151.000     1092.000
     3493.000     4859.000     4153.000
     4940.000     5421.000     5317.000
     3310.000     4035.000     3763.000
     -729.000     -177.000     -489.000
    -3064.000    -4715.000    -3898.000
    -4684.000    -5700.000    -5152.000
    -4317.000    -4339.000    -4276.000
      -88.000     -796.000     -432.000
     3304.000     4115.000     3669.000
     4991.000     6759.000     5947.000
     4243.000     4721.000     4616.000
      716.000      796.000      787.000
    -2543.000    -2784.000    -2706.000
    -4925.000    -6276.000    -5630.000
    -5206.000    -6699.000    -5896.000
    -1734.000    -2192.000    -1909.000
     3236.000     4194.000     3686.000
     5605.000     7176.000     6403.000
     5109.000     6086.000     5716.000
     1858.000     2626.000     2319.000
    -3008.000    -3129.000    -3098.000
    -5482.000    -7490.000    -6508.000
    -5224.000    -6895.000    -6050.000
    -2060.000    -2367.000    -2191.000
     3077.000     3457.000     3274.000
     6233.000     7862.000     7041.000
     5651.000     7651.000     6705.000
     1423.000     1941.000     1774.000
    -4025.000    -4986.000    -4455.000
    -6391.000    -8055.000    -7264.000
    -4473.000    -5979.000    -5274.000
    -1091.000    -1362.000    -1227.000
     2883.000     3556.000     3230.000
     5696.000     6973.000     6353.000
     4672.000     6155.000     5465.000
     1447.000     1767.000     1704.000
    -2711.000    -3196.000    -2903.000
    -5845.000    -6547.000    -6215.000
    -4973.000    -6624.000    -5821.000
    -1002.000    -1937.000    -1480.000
     2190.000     3347.000     2760.000
     4630.000     5323.000     5016.000
     4965.000     5584.000     5321.000
     1745.000     3051.000     2419.000
    -1135.000    -1439.000    -1206.000
    -4517.000    -5331.000    -4905.000
    -5408.000    -6197.000    -5822.000
    -2204.000    -3343.000    -2763.000
      545.000      485.000      485.000
     4002.000     4736.000     4389.000
     5779.000     6912.000     6401.000
     3597.000     4697.000     4200.000
      -85.000       40.000       28.000
    -4236.000    -4888.000    -4540.000
    -5876.000    -7043.000    -6440.000
    -3361.000    -4470.000    -3914.000
      242.000      469.000      337.000
     3203.000     3979.000     3599.000
     5462.000     5842.000     5701.000
     4523.000     5975.000     5290.000
      307.000     1192.000      780.000
    -3783.000    -5409.000    -4569.000
    -5986.000    -7350.000    -6683.000
    -4309.000    -4745.000    -4525.000
      578.000      186.000      411.000
     4039.000     5014.000     4527.000
     4995.000     6609.000     5826.000
     3611.000     4244.000     3987.000
      -18.000      -14.000       35.000
    -3395.000    -3980.000    -3670.000
    -5051.000    -6541.000    -5831.000
    -3361.000    -4590.000    -3995.000
      604.000     1063.000      865.000
     3302.000     4511.000     3932.000
     4107.000     4820.000     4477.000
     2527.000     3239.000     2909.000
     -156.000       79.000       29.000
    -2365.000    -3146.000    -2729.000
    -3724.000    -4700.000    -4277.000
    -2602.000    -3206.000    -2939.000
     -417.000     -476.000     -422.000
     1761.000     2095.000     1989.000
     3087.000     3806.000     3491.000
     2485.000     3247.000     2863.000
     1241.000     1624.000     1471.000
     -398.000     -352.000     -298.000
    -2108.000    -2350.000    -2222.000
    -3575.000    -4548.000    -4137.000
    -2738.000    -4165.000    -3466.000
      -94.000      -72.000      -39.000
     2208.000     3133.000     2690.000
     3933.000     4510.000     4236.000
     3285.000     4411.000     3875.000
      707.000     1658.000     1252.000
    -2421.000    -3086.000    -2689.000
    -4756.000    -6144.000    -5478.000
    -4456.000    -5635.000    -5121.000
     -968.000    -1811.000    -1378.000
     3414.000     4044.000     3819.000
     5959.000     7777.000     6918.000
     5014.000     6394.000     5705.000
       39.000      520.000      314.000
    -4706.000    -5542.000    -5041.000
    -5533.000    -7242.000    -6365.000
    -3754.000    -4634.000    -4263.000
       53.000     -214.000     -109.000
     4670.000     5202.000     5004.000
     5347.000     7327.000     6390.000
     3305.000     4055.000     3704.000
     -282.000     -643.000     -468.000
    -4905.000    -5144.000    -5000.000
    -4707.000    -6236.000    -5351.000
    -1970.000    -2770.000    -2378.000
      770.000     1555.000     1077.000
     3789.000     4012.000     3950.000
     3567.000     4248.000     3984.000
     1253.000     2278.000     1779.000
     -303.000    -1025.000     -678.000
    -2183.000    -2603.000    -2403.000
    -3149.000    -2883.000    -2958.000
    -1607.000    -2434.000    -1937.000
     -373.000     -648.000     -547.000
     1573.000     1876.000     1693.000
     2826.000     3242.000     3090.000
     1813.000     2511.000     2228.000
     1425.000     1546.000     1501.000
     -701.000     -441.000     -637.000
    -3898.000    -4162.000    -4017.000
    -3751.000    -5449.000    -4492.000
    -1398.000    -1919.000    -1644.000
     1700.000     2399.000     2004.000
     4653.000     5175.000     4938.000
     3979.000     5559.000     4850.000
     1096.000     2062.000     1663.000
    -2492.000    -3615.000    -3087.000
    -5685.000    -7038.000    -6440.000
    -4541.000    -5658.000    -5055.000
      -57.000     -665.000     -286.000
     4264.000     5348.000     4804.000
     5944.000     7777.000     6844.000
     3492.000     4594.000     4120.000
    -1497.000    -1578.000    -1420.000
    -4601.000    -5898.000    -5238.000
    -5281.000    -6509.000    -6002.000
    -2942.000    -3846.000    -3427.000
     2345.000     2296.000     2426.000
     5002.000     6730.000     5931.000
     4265.000     5321.000     4789.000
     1626.000     1298.000     1490.000
    -1942.000    -1640.000    -1694.000
    -4112.000    -4240.000    -4117.000
    -3301.000    -4785.000    -4089.000
    -1251.000    -1444.000    -1416.000
      640.000     1099.000      890.000
     3319.000     2947.000     3248.000
     3020.000     3875.000     3460.000
     1740.000     2396.000     2031.000
      405.000      142.000      330.000
    -2599.000    -2116.000    -2269.000
    -3349.000    -3668.000    -3464.000
    -2568.000    -3871.000    -3292.000
    -1116.000    -1454.000    -1324.000
     1879.000     1898.000     1986.000
     4364.000     4904.000     4705.000
     3500.000     4930.000     4179.000
     1551.000     1796.000     1682.000
    -2229.000    -2284.000    -2198.000
    -5633.000    -6072.000    -5805.000
    -3911.000    -5610.000    -4740.000
    -1425.000    -1857.000    -1717.000
     2588.000     3025.000     2828.000
     5971.000     6805.000     6514.000
     4132.000     5770.000     4973.000
      773.000      902.000      812.000
    -3628.000    -4508.000    -4076.000
    -6343.000    -7265.000    -6730.000
    -3306.000    -4706.000    -3924.000
      697.000     1023.000      795.000
     3543.000     4914.000     4207.000
     5148.000     5513.000     5452.000
     2665.000     3432.000     3122.000
     -671.000     -304.000     -486.000
    -3520.000    -4749.000    -4190.000
    -4826.000    -5979.000    -5403.000
    -2258.000    -2470.000    -2268.000
     1159.000     1418.000     1295.000
     3363.000     4003.000     3661.000
     3331.000     4024.000     3736.000
     1570.000     1976.000     1887.000
     -991.000    -1122.000    -1011.000
    -1806.000    -2411.000    -2150.000
    -2265.000    -2274.000    -2303.000
    -1984.000    -2539.000    -2206.000
      482.000     -123.000      260.000
     1520.000     2387.000     1928.000
     2476.000     2827.000     2663.000
     1880.000     1832.000     1930.000
      295.000     1178.000      817.000
    -1329.000    -1062.000    -1197.000
    -2709.000    -3847.000    -3352.000
    -2457.000    -2950.000    -2694.000
    -1116.000    -1318.000    -1162.000
     1788.000     1314.000     1592.000
     3114.000     3907.000     3497.000
     3390.000     4433.000     3943.000
     1541.000     2170.000     1944.000
    -2218.000    -2201.000    -2168.000
    -3745.000    -4635.000    -4218.000
    -4061.000    -4954.000    -4589.000
    -1189.000    -2156.000    -1631.000
     3198.000     3505.000     3435.000
     4452.000     6154.000     5276.000
     3868.000     4450.000     4166.000
      620.000      861.000      798.000
    -3935.000    -3916.000    -3878.000
    -5006.000    -6505.000    -5758.000
    -3133.000    -4129.000    -3691.000
      390.000      849.000      613.000
     3980.000     4372.000     4242.000
     4619.000     5410.000     5067.000
     1869.000     2983.000     2416.000
     -978.000    -1752.000    -1357.000
    -3003.000    -3837.000    -3368.000
    -3791.000    -3529.000    -3650.000
    -1290.000    -1750.000    -1543.000
      846.000      815.000      808.000
     2427.000     3032.000     2785.000
     2672.000     3062.000     2933.000
      459.000      452.000      446.000
     -243.000     -572.000     -400.000
    -1015.000     -874.000     -947.000
    -1720.000    -1748.000    -1712.000
    -1129.000    -1380.000    -1223.000
     -803.000     -717.000     -787.000
      426.000       86.000      287.000
     1748.000     1492.000     1691.000
     2192.000     2994.000     2631.000
     1508.000     2394.000     1936.000
     -246.000     -474.000     -373.000
    -1664.000    -2035.000    -1804.000
    -3283.000    -3377.000    -3340.000
    -2621.000    -3761.000    -3204.000
      990.000      393.000      735.000
     3612.000     5091.000     4388.000
     3528.000     4628.000     4122.000
     1089.000     1099.000     1123.000
    -2546.000    -2509.000    -2547.000
    -4250.000    -5373.000    -4815.000
    -3373.000    -4731.000    -4040.000
     -701.000     -617.000     -658.000
     3389.000     4089.000     3779.000
     4551.000     5545.000     5103.000
     2867.000     3744.000     3382.000
     -326.000     -231.000     -245.000
    -3678.000    -4477.000    -4091.000
    -4237.000    -5348.000    -4777.000
    -2326.000    -2863.000    -2608.000
      945.000     1128.000     1033.000
     3469.000     4105.000     3839.000
     3480.000     4362.000     3984.000
     1426.000     1700.000     1635.000
    -1214.000    -1546.000    -1333.000
    -2869.000    -3151.000    -3003.000
    -2466.000    -2894.000    -2674.000
    -1058.000    -1342.000    -1189.000
      348.000      402.000      392.000
     1891.000     1842.000     1893.000
     2639.000     2894.000     2822.000
     2005.000     2643.000     2401.000
      926.000     1188.000     1114.000
    -1126.000    -1060.000    -1095.000
    -2183.000    -2360.000    -2254.000
    -2392.000    -2723.000    -2548.000
    -1951.000    -2700.000    -2341.000
      784.000      116.000      475.000
     2865.000     3700.000     3291.000
     3604.000     4719.000     4211.000
     2515.000     2699.000     2680.000
     -225.000      182.000      -15.000
    -3360.000    -3274.000    -3352.000
    -4313.000    -5845.000    -5071.000
    -2773.000    -3650.000    -3200.000
      964.000     1036.000      990.000
     5017.000     5523.000     5274.000
     4692.000     6491.000     5603.000
     2019.000     2881.000     2510.000
    -2194.000    -2984.000    -2589.000
    -5330.000    -6344.000    -5881.000
    -4644.000    -5455.000    -5071.000
    -1570.000    -2026.000    -1806.000
     2925.000     3142.000     3083.000
     5479.000     6731.000     6111.000
     3699.000     5164.000     4408.000
     -478.000     -760.000     -567.000
    -3001.000    -4287.000    -3598.000
    -4146.000    -4399.000    -4344.000
    -2784.000    -3284.000    -3094.000
      687.000      373.000      566.000
     2764.000     4045.000     3449.000
     3501.000     4237.000     3904.000
     1871.000     1596.000     1734.000
     -687.000     -405.000     -541.000
    -2123.000    -2303.000    -2188.000
    -2079.000    -2815.000    -2453.000
    -2048.000    -1890.000    -2037.000
     -873.000    -1217.000    -1075.000
     1279.000      827.000     1135.000
     1894.000     2686.000     2354.000
     2362.000     2965.000     2662.000
      906.000     1085.000      993.000
     -939.000     -859.000     -830.000
    -1859.000    -1955.000    -1856.000
    -3276.000    -3713.000    -3558.000
    -2282.000    -3585.000    -2969.000
      736.000      368.000      593.000
     3030.000     4333.000     3752.000
     4278.000     4990.000     4725.000
     2574.000     3129.000     2873.000
    -1850.000    -1166.000    -1512.000
    -4901.000    -6088.000    -5433.000
    -4931.000    -6764.000    -5820.000
    -1824.000    -2186.000    -2057.000
     3126.000     3556.000     3341.000
     5606.000     6795.000     6309.000
     4199.000     5749.000     5083.000
      499.000      668.000      618.000
    -4053.000    -5098.000    -4582.000
    -5692.000    -6916.000    -6257.000
    -3280.000    -4096.000    -3623.000
     1322.000     1299.000     1330.000
     5211.000     6137.000     5669.000
     5000.000     6474.000     5765.000
     1140.000     1635.000     1501.000
    -2674.000    -3712.000    -3097.000
    -4351.000    -5182.000    -4795.000
    -3319.000    -3762.000    -3550.000
      384.000       -1.000      299.000
     3010.000     4103.000     3609.000
     3308.000     4398.000     3823.000
     1688.000     1147.000     1422.000
    -1036.000    -1675.000    -1275.000
    -1613.000    -1771.000    -1589.000
     -776.000     -655.000     -714.000
     -246.000      239.000      -48.000
     -288.000      -70.000     -164.000
     -383.000     -840.000     -536.000
      146.000     -319.000      -49.000
     1545.000     1575.000     1515.000
     2062.000     2654.000     2359.000
      828.000     1217.000     1126.000
     -134.000      -41.000      -26.000
    -2221.000    -1942.000    -2169.000
    -3193.000    -4104.000    -3695.000
    -1550.000    -2692.000    -2073.000
     1068.000     1448.000     1298.000
     4184.000     5001.000     4607.000
     4229.000     5047.000     4621.000
      623.000     1560.000     1125.000
    -4091.000    -4631.000    -4314.000
    -5587.000    -7684.000    -6660.000
    -3088.000    -3757.000    -3523.000
     1424.000     2209.000     1786.000
     5442.000     6268.000     5975.000
     5227.000     6599.000     5982.000
     1586.000     2348.000     1933.000
    -3222.000    -4351.000    -3800.000
    -5707.000    -7209.000    -6420.000
    -3890.000    -4394.000    -4140.000
      439.000      521.000      415.000
     4030.000     4810.000     4375.000
     4501.000     5877.000     5237.000
     1581.000     2215.000     1983.000
    -2221.000    -3166.000    -2672.000
    -3361.000    -4703.000    -4063.000
    -2176.000    -2281.000    -2231.000
      160.000      778.000      528.000
     1659.000     2204.000     1942.000
     1157.000     1432.000     1227.000
      171.000     -299.000      -69.000
      -64.000     -712.000     -295.000
      447.000      829.000      711.000
      544.000     1311.000      904.000
      164.000      213.000      170.000
     -853.000     -905.000     -818.000
    -2140.000    -2329.000    -2189.000
    -1869.000    -2881.000    -2413.000
      684.000       46.000      332.000
     3198.000     4199.000     3755.000
     3651.000     5028.000     4446.000
     1175.000     1901.000     1573.000
    -3177.000    -3600.000    -3445.000
    -4444.000    -6105.000    -5263.000
    -3018.000    -3782.000    -3352.000
      566.000      721.000      667.000
     5085.000     5584.000     5350.000
     5381.000     7025.000     6206.000
     1852.000     2972.000     2486.000
    -3282.000    -4314.000    -3742.000
    -6211.000    -7773.000    -7047.000
    -4448.000    -5267.000    -4923.000
     1191.000      987.000     1151.000
     5079.000     6695.000     5969.000
     4626.000     6190.000     5418.000
     1851.000     1431.000     1655.000
    -2977.000    -3700.000    -3329.000
    -4439.000    -5253.000    -4787.000
    -2751.000    -3388.000    -3066.000
      213.000      400.000      258.000
     3111.000     4146.000     3640.000
     2323.000     3329.000     2863.000
      228.000     -262.000       55.000
     -773.000    -1864.000    -1291.000
     -972.000     -861.000     -924.000
     -419.000      -79.000     -189.000
      619.000      740.000      740.000
     -176.000      580.000      154.000
    -1056.000    -1376.000    -1262.000
    -1204.000    -2355.000    -1748.000
     -425.000     -637.000     -463.000
     2431.000     2865.000     2716.000
     3351.000     4101.000     3742.000
     1632.000     2525.000     2113.000
    -2373.000    -2105.000    -2220.000
    -5233.000    -6690.000    -5977.000
    -3436.000    -4958.000    -4215.000
      276.000      585.000      408.000
     4541.000     5283.000     5000.000
     6191.000     7345.000     6874.000
     2745.000     4333.000     3538.000
    -2764.000    -3345.000    -3063.000
    -6767.000    -8923.000    -7831.000
    -5993.000    -7454.000    -6708.000
      346.000      249.000      310.000
     5414.000     7234.000     6308.000
     6096.000     7718.000     6961.000
     3633.000     3980.000     3905.000
    -2002.000    -1974.000    -1979.000
    -5548.000    -7060.000    -6303.000
    -4982.000    -6813.000    -5897.000
    -1746.000    -1598.000    -1676.000
     3236.000     4229.000     3775.000
     4718.000     5896.000     5309.000
     2370.000     2928.000     2655.000
      119.000     -542.000     -131.000
    -2279.000    -2625.000    -2417.000
    -2670.000    -2821.000    -2746.000
    -1253.000    -1608.000    -1429.000
     -338.000     -196.000     -255.000
      649.000      803.000      764.000
     1106.000      902.000     1010.000
     1061.000     1087.000     1083.000
     1915.000     2031.000     2034.000
     1968.000     2839.000     2461.000
     -760.000      240.000     -238.000
    -3106.000    -3975.000    -3534.000
    -4226.000    -5580.000    -4933.000
    -2090.000    -2855.000    -2448.000
     2366.000     2372.000     2413.000
     5237.000     6348.000     5801.000
     5497.000     7149.000     6381.000
      894.000     1903.000     1434.000
    -4800.000    -5804.000    -5288.000
    -7626.000    -9600.000    -8636.000
    -5031.000    -6425.000    -5754.000
     1839.000     1899.000     1907.000
     6597.000     8227.000     7442.000
     7511.000     9181.000     8408.000
     3155.000     4184.000     3713.000
    -4249.000    -4791.000    -4521.000
    -8018.000   -10356.000    -9158.000
    -6453.000    -8089.000    -7283.000
     -289.000     -149.000     -229.000
     6167.000     7644.000     6953.000
     7114.000     9159.000     8179.000
     3083.000     3740.000     3450.000
    -2203.000    -3438.000    -2774.000
    -5560.000    -6823.000    -6167.000
    -4580.000    -5235.000    -4898.000
     -791.000    -1116.000     -935.000
     2700.000     3493.000     3102.000
     4704.000     6143.000     5442.000
     3037.000     3628.000     3372.000
     -367.000    -1088.000     -672.000
    -1877.000    -2714.000    -2239.000
    -2511.000    -2390.000    -2446.000
    -2008.000    -2050.000    -2014.000
     -916.000    -1308.000    -1093.000
      -30.000       45.000      -23.000
     1716.000     1791.000     1764.000
     2691.000     2939.000     2867.000
     2388.000     3116.000     2804.000
     1106.000     1485.000     1351.000
    -1627.000    -1686.000    -1634.000
    -4570.000    -4935.000    -4762.000
    -4822.000    -6284.000    -5546.000
    -1386.000    -2724.000    -2054.000
     3860.000     4714.000     4283.000
     7019.000     9081.000     8106.000
     5216.000     6432.000     5911.000
     -207.000       10.000      -51.000
    -6375.000    -7245.000    -6837.000
    -8049.000   -10335.000    -9188.000
    -4054.000    -5640.000    -4811.000
     2804.000     3588.000     3192.000
     7878.000     9863.000     8881.000
     7125.000     8734.000     7977.000
     1782.000     2408.000     2155.000
    -4973.000    -5851.000    -5382.000
    -8166.000   -10350.000    -9263.000
    -5333.000    -6971.000    -6156.000
     1159.000     1798.000     1503.000
     5591.000     7543.000     6597.000
     6257.000     7087.000     6708.000
     3425.000     3792.000     3638.000
    -2078.000    -1884.000    -1962.000
    -4884.000    -6519.000    -5639.000
    -3898.000    -5172.000    -4519.000
     -869.000      -43.000     -502.000
     2328.000     3056.000     2705.000
     2784.000     3042.000     2949.000
     1560.000     1742.000     1673.000
     1095.000      732.000      931.000
      227.000      325.000      293.000
    -1077.000     -521.000     -752.000
    -1757.000    -1840.000    -1778.000
    -2334.000    -2819.000    -2613.000
    -1737.000    -2299.000    -2055.000
      468.000      117.000      299.000
     2682.000     3060.000     2913.000
     4250.000     5012.000     4679.000
     2919.000     3995.000     3472.000
    -1797.000    -1292.000    -1556.000
    -5377.000    -6753.000    -6049.000
    -5498.000    -7217.000    -6373.000
    -1695.000    -2087.000    -1940.000
     4071.000     4756.000     4419.000
     7492.000     9115.000     8384.000
     5617.000     7500.000     6630.000
     -668.000     -552.000     -624.000
    -6983.000    -8778.000    -7919.000
    -8616.000   -10714.000    -9671.000
    -3243.000    -4296.000    -3744.000
     4201.000     5234.000     4723.000
     8159.000    10495.000     9318.000
     6560.000     8217.000     7435.000
      180.000      166.000      238.000
    -5826.000    -7352.000    -6579.000
    -7095.000    -9121.000    -8148.000
    -3786.000    -4404.000    -4120.000
     1836.000     2624.000     2279.000
     5886.000     7141.000     6544.000
     4741.000     6220.000     5436.000
      872.000      895.000      893.000
    -2759.000    -4017.000    -3312.000
    -4454.000    -5238.000    -4807.000
    -2560.000    -2949.000    -2757.000
      103.000      268.000      171.000
     1561.000     2277.000     1934.000
     1990.000     2355.000     2224.000
      807.000      704.000      763.000
      537.000      -11.000      273.000
     1153.000     1535.000     1399.000
     -543.000      685.000      120.000
    -1796.000    -2432.000    -2058.000
    -2547.000    -3605.000    -3103.000
    -1827.000    -2031.000    -1952.000
     1842.000     1525.000     1770.000
     3577.000     4286.000     3974.000
     3458.000     4892.000     4182.000
     1033.000     1455.000     1258.000
    -3623.000    -4129.000    -3842.000
    -6055.000    -7302.000    -6631.000
    -3764.000    -5397.000    -4586.000
      828.000      731.000      757.000
     5454.000     6710.000     6145.000
     6690.000     8401.000     7650.000
     2008.000     3120.000     2604.000
    -3253.000    -4272.000    -3749.000
    -7107.000    -8669.000    -7897.000
    -5958.000    -7242.000    -6558.000
     1210.000      592.000      978.000
     6864.000     8936.000     7893.000
     7022.000     9449.000     8248.000
     2637.000     2221.000     2530.000
    -3625.000    -4641.000    -4074.000
    -7042.000    -8065.000    -7573.000
    -4846.000    -6592.000    -5729.000
     -545.000     -382.000     -434.000
     4254.000     5950.000     5173.000
     6713.000     7997.000     7394.000
     3433.000     4350.000     3889.000
    -1470.000    -2188.000    -1778.000
    -4145.000    -5991.000    -4990.000
    -4148.000    -4597.000    -4356.000
    -1336.000    -1059.000    -1229.000
     1514.000     1829.000     1663.000
     1911.000     2594.000     2289.000
     2248.000     2397.000     2376.000
     1460.000     1620.000     1524.000
     -200.000     -261.000     -230.000
     -165.000     -685.000     -335.000
    -1651.000    -1112.000    -1356.000
    -2845.000    -2933.000    -2910.000
    -2017.000    -3414.000    -2735.000
     -712.000     -995.000     -873.000
     2840.000     3466.000     3208.000
     5442.000     6470.000     6011.000
     3623.000     5056.000     4349.000
     -538.000     -391.000     -443.000
    -5080.000    -6331.000    -5683.000
    -6877.000    -8344.000    -7618.000
    -3222.000    -4391.000    -3847.000
     2469.000     2838.000     2623.000
     6581.000     8327.000     7511.000
     6853.000     8457.000     7737.000
     1552.000     2312.000     1928.000
    -5023.000    -6057.000    -5556.000
    -7967.000   -10359.000    -9153.000
    -5066.000    -6424.000    -5724.000
     1406.000     2239.000     1840.000
     6071.000     7652.000     6852.000
     6374.000     7630.000     7034.000
     2750.000     3395.000     3143.000
    -1664.000    -2203.000    -1894.000
    -4712.000    -5771.000    -5277.000
    -4138.000    -5078.000    -4623.000
     -610.000     -743.000     -629.000
     2123.000     3190.000     2668.000
     2802.000     3601.000     3179.000
     1607.000     1410.000     1512.000
     -221.000     -634.000     -380.000
     -925.000    -1234.000    -1026.000
     -787.000     -584.000     -680.000
     -656.000     -356.000     -533.000
     -387.000     -449.000     -411.000
    -1626.000    -1583.000    -1598.000
    -1394.000    -2166.000    -1770.000
      897.000      350.000      630.000
     2569.000     3426.000     3026.000
     3625.000     4572.000     4198.000
     1040.000     1755.000     1407.000
    -2682.000    -2780.000    -2775.000
    -4333.000    -5611.000    -4990.000
    -3216.000    -4462.000    -3826.000
      738.000      715.000      770.000
     4214.000     5302.000     4769.000
     4951.000     6209.000     5610.000
     2226.000     2955.000     2646.000
    -2503.000    -2789.000    -2620.000
    -5880.000    -7258.000    -6597.000
    -4595.000    -6173.000    -5412.000
      530.000      429.000      512.000
     5001.000     6726.000     5905.000
     5639.000     7059.000     6377.000
     2248.000     2514.000     2407.000
    -2929.000    -3339.000    -3117.000
    -5437.000    -6966.000    -6180.000
    -3994.000    -5134.000    -4558.000
     -178.000      226.000       13.000
     4051.000     4950.000     4522.000
     4537.000     5794.000     5200.000
     1254.000     1766.000     1536.000
    -1879.000    -3004.000    -2424.000
    -3623.000    -4499.000    -4061.000
    -2438.000    -2818.000    -2585.000
      652.000      809.000      775.000
     1476.000     2593.000     2013.000
     1755.000     1893.000     1854.000
     1126.000      779.000     1003.000
     -702.000     -533.000     -607.000
     -251.000     -786.000     -477.000
      504.000      581.000      565.000
     -106.000     1064.000      480.000
     -770.000    -1070.000     -877.000
    -2277.000    -3180.000    -2726.000
    -2065.000    -2557.000    -2326.000
     1836.000     1294.000     1625.000
     3937.000     5048.000     4543.000
     3376.000     4949.000     4194.000
      737.000     1029.000      895.000
    -4063.000    -4475.000    -4271.000
    -5747.000    -7451.000    -6569.000
    -2896.000    -4443.000    -3669.000
     1476.000     2119.000     1790.000
     5930.000     7041.000     6548.000
     6592.000     8087.000     7405.000
     1324.000     2892.000     2133.000
    -4169.000    -5508.000    -4809.000
    -7079.000    -9298.000    -8210.000
    -5578.000    -6199.000    -5910.000
      712.000      535.000      656.000
     5807.000     6641.000     6244.000
     6706.000     8688.000     7730.000
     3141.000     4036.000     3635.000
    -2937.000    -3871.000    -3366.000
    -6224.000    -7817.000    -7004.000
    -4386.000    -5268.000    -4841.000
     -411.000      103.000     -149.000
     3018.000     3903.000     3501.000
     4327.000     4874.000     4638.000
     2883.000     3304.000     3112.000
       74.000      -97.000        8.000
    -2637.000    -3385.000    -2979.000
    -3276.000    -3732.000    -3478.000
    -1885.000    -1860.000    -1884.000
     -202.000       17.000      -90.000
      898.000     1109.000     1046.000
     1530.000     1513.000     1558.000
     2058.000     1936.000     2031.000
     1924.000     2309.000     2150.000
      156.000      819.000      517.000
    -2091.000    -2469.000    -2228.000
    -3414.000    -4115.000    -3754.000
    -3179.000    -3592.000    -3414.000
      248.000     -426.000      -47.000
     3698.000     4259.000     4040.000
     4995.000     6524.000     5802.000
     3670.000     4549.000     4146.000
    -1305.000    -1265.000    -1265.000
    -5699.000    -6782.000    -6206.000
    -6351.000    -8169.000    -7256.000
    -2192.000    -3103.000    -2660.000
     3383.000     4356.000     3870.000
     6770.000     8397.000     7625.000
     5974.000     7365.000     6750.000
      511.000      936.000      754.000
    -4536.000    -5795.000    -5159.000
    -7025.000    -8528.000    -7770.000
    -5336.000    -6351.000    -5828.000
      797.000      377.000      600.000
     5925.000     7474.000     6673.000
     6516.000     8578.000     7576.000
     3445.000     3570.000     3601.000
    -1960.000    -2424.000    -2165.000
    -5715.000    -6514.000    -6121.000
    -4966.000    -6534.000    -5737.000
    -2115.000    -2247.000    -2173.000
     1647.000     2585.000     2135.000
     4353.000     4698.000     4532.000
     4154.000     4705.000     4436.000
     2309.000     3012.000     2724.000
    -1116.000    -1216.000    -1116.000
    -4117.000    -4953.000    -4531.000
    -4062.000    -4987.000    -4531.000
    -1737.000    -1948.000    -1836.000
      813.000     1401.000     1138.000
     2692.000     2948.000     2845.000
     3950.000     4009.000     4014.000
     2968.000     3987.000     3505.000
     -135.000      515.000      218.000
    -3292.000    -4185.000    -3704.000
    -4583.000    -5647.000    -5137.000
    -3067.000    -3624.000    -3380.000
      529.000      318.000      464.000
     3568.000     4283.000     3976.000
     4677.000     5672.000     5195.000
     3293.000     4032.000     3689.000
    -1206.000     -819.000     -995.000
    -4388.000    -5414.000    -4860.000
    -4733.000    -5993.000    -5364.000
    -2899.000    -3309.000    -3152.000
     1720.000     1527.000     1651.000
     5100.000     6153.000     5686.000
     4591.000     6272.000     5475.000
     1975.000     1970.000     2015.000
    -2097.000    -2569.000    -2319.000
    -5123.000    -5504.000    -5290.000
    -4100.000    -5408.000    -4730.000
    -1018.000    -1524.000    -1315.000
     2359.000     3276.000     2793.000
     3957.000     4686.000     4358.000
     3272.000     3627.000     3527.000
     1020.000     1398.000     1272.000
    -1962.000    -2337.000    -2139.000
    -3650.000    -4405.000    -4016.000
    -3328.000    -3594.000    -3445.000
     -516.000     -614.000     -554.000
     2097.000     2359.000     2210.000
     3117.000     3676.000     3407.000
     2990.000     3321.000     3247.000
      897.000     1040.000     1033.000
    -1450.000    -1589.000    -1523.000
    -3131.000    -3527.000    -3343.000
    -3389.000    -3978.000    -3675.000
    -1045.000    -1342.000    -1171.000
     1320.000     1781.000     1540.000
     3163.000     3478.000     3332.000
     3523.000     3939.000     3791.000
     1320.000     1907.000     1682.000
     -955.000    -1093.000     -986.000
    -3270.000    -3708.000    -3530.000
    -4010.000    -4678.000    -4359.000
    -2053.000    -2751.000    -2367.000
     1440.000     1496.000     1491.000
     4402.000     5387.000     4915.000
     3970.000     4989.000     4500.000
     1463.000     1636.000     1612.000
    -1635.000    -1771.000    -1662.000
    -3991.000    -4517.000    -4281.000
    -3911.000    -5107.000    -4540.000
    -1629.000    -2194.000    -1918.000
     1786.000     2364.000     2120.000
     3843.000     4612.000     4262.000
     3657.000     4388.000     4026.000
     1025.000     1593.000     1348.000
    -1773.000    -2379.000    -2002.000
    -2678.000    -3378.000    -3004.000
    -2797.000    -2789.000    -2836.000
    -1211.000    -1731.000    -1483.000
      843.000      560.000      722.000
     2531.000     3317.000     2961.000
     2537.000     3454.000     2996.000
      924.000      833.000      880.000
     -323.000     -590.000     -390.000
    -1546.000    -1428.000    -1442.000
    -1976.000    -2387.000    -2192.000
    -2241.000    -2685.000    -2521.000
    -1010.000    -1332.000    -1161.000
     1331.000     1229.000     1346.000
     2717.000     3385.000     3077.000
     2928.000     3822.000     3404.000
     1672.000     1955.000     1858.000
     -679.000     -615.000     -613.000
    -3456.000    -3587.000    -3525.000
    -4046.000    -5286.000    -4696.000
    -1660.000    -2734.000    -2207.000
     1944.000     2462.000     2256.000
     4210.000     5284.000     4807.000
     3815.000     4590.000     4210.000
     1112.000     1648.000     1381.000
    -2250.000    -2356.000    -2275.000
    -4693.000    -5614.000    -5144.000
    -4407.000    -5755.000    -5095.000
     -395.000     -955.000     -662.000
     3323.000     4247.000     3811.000
     4918.000     5922.000     5477.000
     3490.000     4253.000     3921.000
     -822.000     -334.000     -601.000
    -3510.000    -4369.000    -3941.000
    -4099.000    -5151.000    -4593.000
    -2323.000    -2565.000    -2429.000
     1248.000     1194.000     1218.000
     3414.000     3842.000     3644.000
     3217.000     4168.000     3735.000
     1312.000     1637.000     1497.000
    -1117.000    -1321.000    -1201.000
    -2809.000    -3140.000    -2959.000
    -2010.000    -2491.000    -2231.000
     -863.000     -901.000     -870.000
      820.000      702.000      782.000
     1982.000     2304.000     2126.000
      967.000     1456.000     1196.000
      941.000      541.000      827.000
      104.000      420.000      298.000
    -1080.000     -568.000     -827.000
    -1276.000    -1965.000    -1586.000
    -1069.000    -1597.000    -1317.000
     -255.000      153.000      -71.000
      -18.000       62.000      -11.000
      181.000     -251.000      -18.000
     1150.000     1322.000     1300.000
     1739.000     2348.000     2115.000
      690.000      988.000      885.000
     -684.000     -974.000     -826.000
    -1310.000    -1466.000    -1391.000
    -2209.000    -2188.000    -2204.000
    -1506.000    -2263.000    -1895.000
      546.000      393.000      476.000
     2074.000     2644.000     2423.000
     3501.000     3846.000     3765.000
     1982.000     2941.000     2472.000
    -1050.000     -751.000     -898.000
    -3275.000    -4403.000    -3828.000
    -3691.000    -4642.000    -4184.000
    -1515.000    -1511.000    -1516.000
     1177.000     1228.000     1218.000
     3893.000     4142.000     4094.000
     4018.000     5420.000     4781.000
     1272.000     1968.000     1641.000
    -2225.000    -3122.000    -2668.000
    -4456.000    -5372.000    -4936.000
    -3509.000    -4039.000    -3765.000
     -682.000    -1149.000     -892.000
     2760.000     3046.000     2941.000
     4450.000     5884.000     5220.000
     3156.000     4041.000     3639.000
      218.000       91.000      172.000
    -3053.000    -3364.000    -3222.000
    -4010.000    -5056.000    -4525.000
    -2465.000    -3540.000    -2977.000
      227.000      375.000      337.000
     2335.000     3191.000     2775.000
     3078.000     3564.000     3327.000
     2335.000     2943.000     2679.000
     -375.000      289.000      -24.000
    -2325.000    -3233.000    -2756.000
    -2710.000    -3880.000    -3273.000
    -1503.000    -1493.000    -1472.000
      599.000      698.000      681.000
     1255.000     1469.000     1362.000
      812.000     1411.000     1106.000
     1021.000     1193.000     1137.000
     1133.000     1215.000     1241.000
      379.000      569.000      543.000
     -425.000     -623.000     -503.000
    -1662.000    -2085.000    -1897.000
    -1627.000    -2123.000    -1848.000
    -1476.000    -1490.000    -1487.000
     -956.000    -1055.000    -1043.000
     1997.000     1801.000     1955.000
     3791.000     4983.000     4462.000
     3250.000     4452.000     3917.000
      300.000        7.000      183.000
    -3334.000    -4051.000    -3718.000
    -4834.000    -5600.000    -5236.000
    -3680.000    -4830.000    -4242.000
      202.000     -158.000       61.000
     4207.000     5338.000     4793.000
     6081.000     7529.000     6861.000
     3995.000     5079.000     4622.000
    -1076.000     -993.000    -1025.000
    -5620.000    -6876.000    -6308.000
    -6729.000    -8589.000    -7684.000
    -2981.000    -3964.000    -3425.000
     1969.000     2731.000     2377.000
     5889.000     6976.000     6484.000
     6414.000     7694.000     7119.000
     2670.000     3981.000     3345.000
    -2146.000    -2540.000    -2322.000
    -6047.000    -7639.000    -6863.000
    -5607.000    -7004.000    -6333.000
    -1581.000    -2054.000    -1789.000
     2262.000     2939.000     2656.000
     4791.000     5734.000     5299.000
     4527.000     5507.000     5008.000
     1092.000     1943.000     1515.000
    -2011.000    -2632.000    -2272.000
    -3616.000    -4523.000    -4059.000
    -3829.000    -4316.000    -4090.000
    -1159.000    -2192.000    -1634.000
     1361.000     1554.000     1487.000
     2845.000     4045.000     3469.000
     3421.000     3926.000     3686.000
     1197.000     1826.000     1484.000
    -1031.000     -939.000     -942.000
    -1713.000    -2682.000    -2126.000
    -2051.000    -2447.000    -2255.000
    -1482.000    -1637.000    -1586.000
     -538.000     -923.000     -731.000
      300.000      540.000      438.000
     1628.000     2192.000     1927.000
     2015.000     2553.000     2295.000
     1085.000     1417.000     1295.000
      282.000       69.000      250.000
     -932.000    -1144.000    -1004.000
    -2169.000    -2477.000    -2355.000
    -2178.000    -2966.000    -2607.000
    -1294.000    -1566.000    -1414.000
      625.000     1137.000      930.000
     2743.000     3233.000     3035.000
     3509.000     4113.000     3865.000
     2133.000     2854.000     2549.000
     -365.000     -447.000     -378.000
    -3041.000    -3728.000    -3414.000
    -4679.000    -5584.000    -5195.000
    -3127.000    -4052.000    -3598.000
      243.000      302.000      338.000
     3533.000     4386.000     4044.000
     5336.000     6253.000     5848.000
     3645.000     4716.000     4197.000
     -319.000      -55.000     -170.000
    -3742.000    -4697.000    -4214.000
    -5901.000    -6966.000    -6486.000
    -4338.000    -5632.000    -4987.000
      668.000      175.000      498.000
     4564.000     6109.000     5394.000
     5955.000     7578.000     6809.000
     3820.000     4422.000     4131.000
     -748.000     -667.000     -706.000
    -4119.000    -5062.000    -4549.000
    -4860.000    -6260.000    -5534.000
    -3405.000    -3903.000    -3678.000
      -11.000     -157.000      -73.000
     3539.000     4031.000     3849.000
     4227.000     5877.000     5067.000
     3174.000     3881.000     3529.000
      862.000      508.000      713.000
    -2426.000    -2544.000    -2457.000
    -3779.000    -4663.000    -4179.000
    -3254.000    -4471.000    -3860.000
    -1092.000    -1125.000    -1131.000
     1674.000     2300.000     1983.000
     2728.000     3505.000     3126.000
     2288.000     3006.000     2664.000
     1581.000     1702.000     1668.000
     -115.000     -153.000      -73.000
    -2318.000    -2833.000    -2501.000
    -2682.000    -3863.000    -3252.000
    -2019.000    -2297.000    -2219.000
      -67.000      388.000      122.000
     1741.000     2303.000     2041.000
     1569.000     2372.000     2004.000
     1376.000     1361.000     1430.000
     1478.000     1026.000     1323.000
      319.000      731.000      571.000
    -1462.000    -1696.000    -1572.000
    -1965.000    -2876.000    -2449.000
    -2241.000    -1967.000    -2161.000
    -1097.000     -961.000    -1019.000
      844.000      581.000      783.000
     2142.000     2671.000     2466.000
     3221.000     3822.000     3570.000
     2035.000     2299.000     2186.000
     -624.000     -636.000     -619.000
    -3039.000    -3720.000    -3391.000
    -3589.000    -4434.000    -4029.000
    -2476.000    -2609.000    -2542.000
      155.000       66.000      161.000
     3489.000     3880.000     3771.000
     4541.000     6060.000     5332.000
     3065.000     3904.000     3496.000
     -678.000    -1354.000    -1006.000
    -3776.000    -4803.000    -4287.000
    -4108.000    -4869.000    -4488.000
    -2199.000    -2713.000    -2451.000
      940.000     1138.000     1071.000
     3686.000     4645.000     4212.000
     3982.000     5196.000     4609.000
     1424.000     1903.000     1643.000
    -1441.000    -2116.000    -1775.000
    -3445.000    -4353.000    -3873.000
    -3314.000    -4057.000    -3661.000
    -1075.000    -1464.000    -1245.000
     1333.000     1819.000     1592.000
     2794.000     3597.000     3206.000
     2920.000     3554.000     3248.000
      850.000     1571.000     1204.000
    -1763.000    -2160.000    -1953.000
    -2192.000    -3623.000    -2844.000
    -1586.000    -1847.000    -1676.000
     -154.000      101.000      -16.000
     1707.000     1658.000     1681.000
     1637.000     2631.000     2103.000
      709.000     1327.000     1029.000
     -194.000     -702.000     -419.000
    -1971.000    -2123.000    -2040.000
    -1379.000    -2103.000    -1679.000
      729.000      243.000      533.000
     1116.000     2083.000     1581.000
     1533.000     1925.000     1727.000
      729.000      830.000      763.000
    -1603.000    -1100.000    -1366.000
    -2224.000    -3018.000    -2576.000
    -1687.000    -2498.000    -2066.000
     -133.000      135.000       22.000
     2753.000     2881.000     2873.000
     2740.000     3573.000     3146.000
      925.000     1532.000     1210.000
     -924.000    -1396.000    -1148.000
    -3818.000    -3989.000    -3914.000
    -3238.000    -4066.000    -3594.000
     -190.000    -1027.000     -541.000
     1956.000     2743.000     2369.000
     3624.000     4400.000     4030.000
     3162.000     3608.000     3391.000
     -122.000      454.000      168.000
    -2331.000    -3209.000    -2741.000
    -3133.000    -3995.000    -3523.000
    -3115.000    -3087.000    -3054.000
      654.000       84.000      434.000
     3205.000     3879.000     3545.000
     2451.000     4006.000     3208.000
     1019.000      766.000      902.000
     -656.000    -1394.000     -987.000
    -2199.000    -1954.000    -2032.000
    -2516.000    -3100.000    -2776.000
    -1197.000    -1911.000    -1509.000
      102.000      725.000      430.000
     2259.000     2490.000     2394.000
     2309.000     2793.000     2548.000
       21.000      582.000      317.000
     -892.000    -1745.000    -1222.000
    -1709.000    -2072.000    -1846.000
     -767.000     -848.000     -760.000
     1247.000     1097.000     1247.000
      886.000     1642.000     1263.000
     1316.000     1458.000     1407.000
      904.000      887.000      914.000
    -1412.000    -1157.000    -1279.000
    -1814.000    -2752.000    -2216.000
    -1061.000    -1881.000    -1414.000
      399.000     1062.000      741.000
     2660.000     3135.000     2912.000
     2394.000     3059.000     2754.000
     -826.000     -203.000     -512.000
    -1692.000    -2905.000    -2270.000
    -2476.000    -2834.000    -2652.000
    -2000.000    -2013.000    -1973.000
     1429.000      615.000     1092.000
     2299.000     3356.000     2813.000
     2456.000     3573.000     3025.000
     1422.000     1186.000     1318.000
    -1849.000    -1759.000    -1802.000
    -3015.000    -3793.000    -3344.000
    -1760.000    -2950.000    -2326.000
     -624.000      -16.000     -342.000
     1707.000     2122.000     1946.000
     3063.000     3187.000     3149.000
     1261.000     2272.000     1732.000
     -130.000     -285.000     -189.000
    -1729.000    -2523.000    -2078.000
    -2065.000    -2389.000    -2178.000
     -217.000     -463.000     -303.000
      343.000      663.000      494.000
      933.000     1282.000     1097.000
     1120.000     1474.000     1286.000
      -23.000      273.000      138.000
     -376.000     -811.000     -568.000
     -685.000     -839.000     -749.000
     -409.000     -364.000     -314.000
      849.000      635.000      795.000
      249.000      664.000      402.000
     -833.000     -642.000     -768.000
     -985.000    -1604.000    -1275.000
     -897.000     -863.000     -867.000
     -150.000      127.000       26.000
     1093.000      674.000      934.000
     2038.000     2333.000     2247.000
     1778.000     2557.000     2212.000
      500.000      625.000      556.000
    -1836.000    -2034.000    -1977.000
    -2977.000    -3594.000    -3280.000
    -2152.000    -2812.000    -2423.000
      179.000       66.000      166.000
     2969.000     3417.000     3218.000
     3719.000     4537.000     4157.000
     2278.000     3154.000     2742.000
     -527.000     -537.000     -523.000
    -3445.000    -4241.000    -3850.000
    -5023.000    -5932.000    -5502.000
    -2261.000    -3365.000    -2764.000
     1719.000     2102.000     1974.000
     4193.000     5522.000     4861.000
     5413.000     6160.000     5807.000
     1976.000     3126.000     2559.000
    -2361.000    -2551.000    -2419.000
    -4350.000    -6193.000    -5247.000
    -4744.000    -5520.000    -5170.000
    -1614.000    -1905.000    -1733.000
     2704.000     2830.000     2805.000
     4453.000     6002.000     5229.000
     3638.000     4668.000     4161.000
      739.000      554.000      647.000
    -2928.000    -3168.000    -3017.000
    -3730.000    -4774.000    -4181.000
    -2073.000    -3128.000    -2591.000
     -487.000       24.000     -284.000
     1838.000     2347.000     2114.000
     2639.000     2988.000     2843.000
     1436.000     2269.000     1831.000
      118.000      106.000      126.000
    -1201.000    -1936.000    -1508.000
     -935.000    -1183.000     -984.000
     -176.000        9.000      -72.000
     -113.000     -116.000     -161.000
     -119.000     -167.000     -183.000
     -255.000       75.000      -86.000
     -717.000     -528.000     -590.000
     -405.000     -929.000     -639.000
      708.000      602.000      702.000
      839.000     1342.000     1153.000
     1399.000     1214.000     1359.000
      292.000      629.000      414.000
    -1670.000    -1303.000    -1540.000
    -1145.000    -2186.000    -1597.000
    -1307.000    -1381.000    -1289.000
     -654.000     -228.000     -402.000
     1486.000      951.000     1255.000
     2208.000     2755.000     2491.000
     2055.000     3028.000     2585.000
      608.000      567.000      593.000
    -2237.000    -2718.000    -2520.000
    -2404.000    -3217.000    -2765.000
    -1274.000    -1414.000    -1270.000
     -449.000     -177.000     -275.000
     1355.000     1229.000     1316.000
     2040.000     2526.000     2271.000
     1801.000     2643.000     2237.000
      554.000      466.000      541.000
     -997.000    -1468.000    -1205.000
    -1716.000    -2068.000    -1865.000
    -1217.000    -1632.000    -1385.000
     -600.000     -449.000     -473.000
      422.000      720.000      570.000
     1064.000     1384.000     1179.000
      642.000      793.000      729.000
     1278.000     1095.000     1267.000
      722.000      896.000      850.000
     -350.000     -279.000     -290.000
    -1753.000    -2079.000    -1905.000
    -2202.000    -2762.000    -2473.000
     -778.000     -872.000     -800.000
      269.000      630.000      428.000
     1788.000     2067.000     1932.000
     2340.000     2656.000     2563.000
     2277.000     2410.000     2441.000
      641.000      914.000      798.000
    -2385.000    -2486.000    -2495.000
    -3244.000    -4340.000    -3777.000
    -1943.000    -2391.000    -2145.000
      185.000      963.000      556.000
     2111.000     2264.000     2221.000
     2902.000     2880.000     2948.000
     1733.000     2514.000     2157.000
     -308.000      -92.000     -194.000
    -2553.000    -3237.000    -2939.000
    -2707.000    -3529.000    -3134.000
    -1011.000     -974.000     -959.000
      392.000      795.000      629.000
     1942.000     2002.000     1994.000
     1805.000     2388.000     2088.000
      488.000      862.000      702.000
     -595.000    -1022.000     -786.000
    -1643.000    -1851.000    -1776.000
    -1122.000    -1316.000    -1206.000
      223.000      105.000      208.000
      450.000      780.000      658.000
      693.000      667.000      723.000
      377.000      469.000      395.000
     -325.000      -45.000     -210.000
     -224.000     -516.000     -319.000
     -169.000     -311.000     -208.000
      235.000      454.000      367.000
      774.000      686.000      784.000
      668.000      621.000      703.000
       25.000      378.000      210.000
    -1097.000     -955.000    -1064.000
    -1845.000    -2163.000    -2018.000
     -896.000    -1339.000    -1078.000
      677.000      562.000      676.000
     1666.000     2055.000     1903.000
     1886.000     2275.000     2105.000
      963.000     1274.000     1146.000
    -1405.000    -1197.000    -1286.000
    -2994.000    -3679.000    -3357.000
    -2519.000    -3243.000    -2888.000
     -691.000     -776.000     -684.000
     2465.000     2535.000     2583.000
     3560.000     4368.000     4011.000
     2020.000     2764.000     2413.000
        2.000     -198.000      -80.000
    -2663.000    -2719.000    -2688.000
    -3931.000    -4490.000    -4183.000
    -1669.000    -2873.000    -2222.000
     1119.000     1490.000     1332.000
     3033.000     4118.000     3634.000
     2969.000     3227.000     3149.000
      305.000      453.000      349.000
    -1428.000    -1636.000    -1528.000
    -2097.000    -2799.000    -2387.000
    -1757.000    -1969.000    -1812.000
      -13.000      -34.000       16.000
     1591.000     1786.000     1727.000
     1410.000     2136.000     1790.000
      758.000      777.000      786.000
     -471.000     -713.000     -585.000
    -1152.000    -1413.000    -1277.000
      423.000      158.000      355.000
      511.000     1012.000      829.000
      110.000      270.000      226.000
      -69.000     -372.000     -227.000
    -1008.000     -822.000     -933.000
    -1269.000    -1334.000    -1294.000
     -141.000     -769.000     -440.000
     1245.000     1513.000     1411.000
     1729.000     2355.000     2102.000
     1231.000     1136.000     1241.000
     -533.000     -518.000     -500.000
    -1907.000    -2005.000    -1974.000
    -1754.000    -2237.000    -2027.000
     -833.000     -762.000     -785.000
      575.000      766.000      725.000
     2105.000     2009.000     2107.000
     2375.000     2838.000     2633.000
     1105.000     1605.000     1391.000
    -1223.000    -1569.000    -1393.000
    -2603.000    -3172.000    -2924.000
    -2393.000    -2467.000    -2458.000
     -729.000     -901.000     -795.000
     1325.000     1420.000     1429.000
     2249.000     2743.000     2543.000
     2826.000     3120.000     3009.000
     1088.000     1619.000     1337.000
    -1610.000    -1663.000    -1638.000
    -3181.000    -4075.000    -3616.000
    -2984.000    -3718.000    -3372.000
     -315.000     -450.000     -366.000
     2094.000     2609.000     2411.000
     2865.000     3630.000     3291.000
     2136.000     2685.000     2416.000
       32.000      177.000      100.000
    -2071.000    -2426.000    -2239.000
    -2601.000    -3414.000    -2975.000
    -1506.000    -2083.000    -1757.000
      521.000      733.000      638.000
     1801.000     2347.000     2075.000
     1572.000     1998.000     1817.000
      532.000      789.000      680.000
     -734.000     -805.000     -791.000
     -994.000    -1388.000    -1157.000
     -403.000     -591.000     -417.000
      268.000      243.000      296.000
      744.000      702.000      735.000
      -98.000      290.000       69.000
     -806.000     -730.000     -789.000
     -569.000     -871.000     -688.000
     -155.000      -71.000      -76.000
     1449.000     1455.000     1503.000
     2400.000     2677.000     2607.000
     1079.000     1634.000     1408.000
     -664.000     -976.000     -819.000
    -2552.000    -3024.000    -2855.000
    -3385.000    -3696.000    -3577.000
     -916.000    -1564.000    -1183.000
     1814.000     2342.000     2117.000
     3240.000     4266.000     3795.000
     3467.000     3603.000     3606.000
      957.000     1325.000     1154.000
    -1936.000    -1932.000    -1944.000
    -3687.000    -4698.000    -4227.000
    -3858.000    -4635.000    -4292.000
     -801.000    -1056.000     -892.000
     2920.000     3448.000     3259.000
     4013.000     5215.000     4642.000
     3339.000     3762.000     3557.000
      481.000      628.000      551.000
    -2806.000    -2913.000    -2862.000
    -3728.000    -4861.000    -4294.000
    -3178.000    -4005.000    -3606.000
     -502.000     -492.000     -477.000
     2534.000     2976.000     2790.000
     3507.000     4411.000     3988.000
     2208.000     3053.000     2618.000
       14.000     -141.000      -91.000
    -1666.000    -2185.000    -1882.000
    -2294.000    -2630.000    -2405.000
    -1659.000    -2087.000    -1868.000
     -828.000    -1000.000     -931.000
      834.000     1048.000      960.000
     1445.000     2097.000     1765.000
     1057.000     1413.000     1213.000
      815.000      668.000      759.000
      231.000      209.000      266.000
     -207.000     -128.000      -96.000
     -995.000    -1330.000    -1115.000
    -1211.000    -1481.000    -1346.000
    -1614.000    -1410.000    -1555.000
     -925.000    -1148.000    -1028.000
      821.000      925.000      910.000
     2154.000     2671.000     2432.000
     2636.000     2809.000     2777.000
     1305.000     1417.000     1433.000
     -554.000     -557.000     -517.000
    -2433.000    -2822.000    -2651.000
    -3116.000    -3635.000    -3405.000
    -2283.000    -2351.000    -2338.000
      448.000      262.000      418.000
     3324.000     3605.000     3554.000
     3775.000     4904.000     4353.000
     2354.000     2479.000     2454.000
     -585.000     -909.000     -712.000
    -3365.000    -3465.000    -3430.000
    -3480.000    -4349.000    -3930.000
    -2029.000    -2565.000    -2286.000
      579.000      873.000      797.000
     3493.000     4194.000     3911.000
     3423.000     4261.000     3846.000
     1832.000     2202.000     2014.000
    -1023.000    -1207.000    -1131.000
    -3330.000    -4203.000    -3757.000
    -2796.000    -3626.000    -3179.000
    -1036.000    -1095.000    -1057.000
     1002.000     1441.000     1263.000
     2117.000     2518.000     2377.000
     1978.000     2701.000     2351.000
      107.000      666.000      345.000
     -979.000    -1987.000    -1468.000
     -586.000    -1196.000     -827.000
     -630.000     -100.000     -343.000
      -27.000     -378.000     -178.000
      265.000      136.000      219.000
     -425.000      456.000        4.000
     -788.000     -791.000     -789.000
     -137.000     -698.000     -402.000
     1001.000     1325.000     1176.000
     1728.000     2033.000     1925.000
     1457.000     1147.000     1375.000
     -277.000     -169.000     -210.000
    -2316.000    -2301.000    -2351.000
    -2853.000    -3647.000    -3258.000
    -1474.000    -1772.000    -1595.000
     1238.000     1901.000     1608.000
     3140.000     3912.000     3571.000
     3111.000     3358.000     3297.000
     1386.000     1549.000     1509.000
    -1672.000    -1644.000    -1678.000
    -3880.000    -4814.000    -4380.000
    -3663.000    -4783.000    -4242.000
     -428.000     -541.000     -451.000
     2940.000     4057.000     3565.000
     3503.000     4596.000     4095.000
     2101.000     2302.000     2229.000
     -451.000     -530.000     -484.000
    -2648.000    -3126.000    -2888.000
    -3015.000    -4023.000    -3526.000
    -1346.000    -1864.000    -1604.000
      658.000     1127.000      926.000
     2030.000     2397.000     2284.000
     2447.000     2718.000     2634.000
     1049.000     1817.000     1425.000
     -904.000     -868.000     -887.000
    -1669.000    -2486.000    -2049.000
     -882.000     -990.000     -902.000
     -139.000      136.000       20.000
      190.000     -246.000        2.000
      159.000       24.000      118.000
       44.000      436.000      240.000
       48.000      173.000      100.000
       79.000        3.000       50.000
      913.000     1052.000     1050.000
      561.000      886.000      785.000
      122.000     -171.000       15.000
     -673.000     -738.000     -697.000
    -2101.000    -2049.000    -2091.000
    -1234.000    -1928.000    -1560.000
       18.000       99.000       57.000
     1410.000     2076.000     1761.000
     2558.000     2488.000     2601.000
     2088.000     2241.000     2241.000
      198.000      944.000      613.000
    -2279.000    -2545.000    -2423.000
    -3566.000    -4484.000    -4045.000
    -2621.000    -3144.000    -2874.000
      775.000      594.000      707.000
     3337.000     4032.000     3709.000
     3683.000     4452.000     4128.000
     2074.000     2348.000     2274.000
    -1413.000    -1368.000    -1376.000
    -3384.000    -4036.000    -3704.000
    -3411.000    -3962.000    -3701.000
    -1834.000    -1872.000    -1852.000
     1368.000     1241.000     1364.000
     3611.000     4044.000     3871.000
     3573.000     4620.000     4103.000
     1164.000     1457.000     1323.000
    -2350.000    -3019.000    -2663.000
    -3621.000    -4558.000    -4080.000
    -1655.000    -2005.000    -1819.000
       -8.000      647.000      350.000
     1399.000     1535.000     1533.000
     2576.000     2767.000     2702.000
      710.000     1754.000     1194.000
     -678.000    -1256.000     -956.000
    -1092.000    -2093.000    -1569.000
     -971.000     -708.000     -815.000
      861.000      732.000      860.000
      668.000      952.000      813.000
     -758.000      -46.000     -392.000
     -901.000    -1380.000    -1095.000
    -1115.000    -1348.000    -1259.000
     -360.000     -298.000     -338.000
     1939.000     1610.000     1838.000
     2370.000     2975.000     2717.000
     1433.000     1933.000     1720.000
     -850.000    -1175.000    -1006.000
    -3717.000    -4171.000    -3959.000
    -3069.000    -3753.000    -3384.000
     -420.000     -499.000     -433.000
     2426.000     3154.000     2816.000
     4263.000     4906.000     4631.000
     3069.000     3614.000     3407.000
     -153.000      -34.000      -51.000
    -3303.000    -4170.000    -3783.000
    -4673.000    -5655.000    -5215.000
    -2861.000    -3288.000    -3043.000
     1077.000     1232.000     1210.000
     4194.000     5163.000     4728.000
     4875.000     5920.000     5461.000
     2403.000     2914.000     2699.000
    -2004.000    -2226.000    -2103.000
    -4346.000    -5577.000    -4968.000
    -3813.000    -4713.000    -4310.000
    -1505.000    -1661.000    -1585.000
     2151.000     2271.000     2292.000
     4005.000     5052.000     4576.000
     3397.000     4532.000     3968.000
     1030.000     1230.000     1144.000
    -2346.000    -2744.000    -2519.000
    -3740.000    -4472.000    -4093.000
    -2819.000    -3667.000    -3263.000
     -539.000     -849.000     -700.000
     1791.000     2241.000     2035.000
     2644.000     3266.000     2983.000
     2086.000     2525.000     2335.000
      797.000     1068.000      931.000
     -600.000     -606.000     -580.000
    -1671.000    -2024.000    -1772.000
    -1722.000    -2256.000    -1960.000
     -752.000    -1039.000     -924.000
      138.000      458.000      270.000
      613.000      910.000      765.000
      843.000      762.000      818.000
     1188.000     1365.000     1271.000
     1445.000     1866.000     1675.000
      704.000      841.000      842.000
     -869.000    -1077.000     -907.000
    -2320.000    -2607.000    -2479.000
    -2471.000    -2753.000    -2676.000
    -1312.000    -1564.000    -1449.000
      923.000      849.000      936.000
     3233.000     3764.000     3525.000
     3320.000     4128.000     3718.000
     1713.000     1873.000     1846.000
    -1247.000    -1260.000    -1206.000
    -4297.000    -4756.000    -4547.000
    -4225.000    -5460.000    -4876.000
    -1337.000    -1632.000    -1499.000
     2246.000     3130.000     2737.000
     4284.000     4962.000     4692.000
     3847.000     4411.000     4145.000
     1085.000     1604.000     1328.000
    -2256.000    -2875.000    -2542.000
    -4328.000    -5445.000    -4862.000
    -3652.000    -4263.000    -3976.000
     -302.000     -314.000     -307.000
     2315.000     3037.000     2722.000
     3443.000     4236.000     3912.000
     2833.000     3475.000     3176.000
      336.000      519.000      402.000
    -1818.000    -2530.000    -2174.000
    -2915.000    -3565.000    -3214.000
    -2262.000    -2759.000    -2476.000
       -1.000     -245.000     -104.000
      988.000     1663.000     1318.000
     1352.000     1901.000     1674.000
     1464.000     1745.000     1668.000
      647.000      916.000      782.000
      466.000      254.000      373.000
     -330.000     -558.000     -411.000
    -1274.000    -1542.000    -1362.000
    -1992.000    -2392.000    -2186.000
    -2210.000    -2585.000    -2435.000
     -451.000     -647.000     -517.000
     1703.000     2304.000     2077.000
     3160.000     4223.000     3755.000
     3030.000     3435.000     3262.000
     1083.000     1055.000     1087.000
    -1999.000    -2189.000    -2058.000
    -4316.000    -5269.000    -4786.000
    -4274.000    -5358.000    -4859.000
    -1257.000    -1695.000    -1484.000
     3023.000     3756.000     3457.000
     5014.000     6431.000     5811.000
     4533.000     5370.000     5019.000
     1072.000     1435.000     1269.000
    -3282.000    -3880.000    -3560.000
    -5489.000    -6915.000    -6175.000
    -5058.000    -6096.000    -5603.000
     -830.000    -1342.000    -1096.000
     3986.000     4678.000     4367.000
     5669.000     7309.000     6569.000
     4276.000     5280.000     4857.000
      195.000      331.000      280.000
    -3601.000    -4251.000    -3907.000
    -5009.000    -6164.000    -5562.000
    -3821.000    -4764.000    -4279.000
      -37.000     -179.000      -97.000
     3604.000     4241.000     3920.000
     4816.000     5953.000     5421.000
     2631.000     3498.000     3120.000
     -271.000     -742.000     -470.000
    -2474.000    -3034.000    -2743.000
    -3491.000    -3958.000    -3708.000
    -1625.000    -2355.000    -1919.000
     -297.000       36.000     -109.000
     1204.000     1681.000     1426.000
     2405.000     2753.000     2581.000
     1324.000     1944.000     1655.000
      769.000      553.000      722.000
      -74.000     -534.000     -286.000
     -934.000     -871.000     -906.000
    -1196.000    -1507.000    -1316.000
    -1601.000    -1942.000    -1754.000
    -1281.000    -1078.000    -1192.000
       28.000      101.000       49.000
     1495.000     1727.000     1628.000
     2752.000     3222.000     3059.000
     2597.000     2993.000     2835.000
      362.000      476.000      404.000
    -2159.000    -2801.000    -2487.000
    -3675.000    -4405.000    -4032.000
    -3263.000    -3564.000    -3411.000
     -377.000     -572.000     -473.000
     3098.000     3782.000     3472.000
     4493.000     5774.000     5186.000
     3574.000     4120.000     3887.000
      156.000      206.000      163.000
    -3733.000    -4478.000    -4137.000
    -5152.000    -6744.000    -5956.000
    -3263.000    -4045.000    -3645.000
      502.000     1140.000      848.000
     3662.000     4519.000     4117.000
     4454.000     5451.000     4989.000
     2418.000     3316.000     2908.000
     -322.000     -568.000     -422.000
    -3272.000    -4039.000    -3687.000
    -4095.000    -5208.000    -4670.000
    -2187.000    -3034.000    -2591.000
      255.000      530.000      405.000
     2942.000     3750.000     3375.000
     3316.000     4367.000     3861.000
     1680.000     2232.000     1991.000
      287.000       56.000      226.000
    -1107.000    -1233.000    -1152.000
    -2279.000    -2574.000    -2438.000
    -2338.000    -3436.000    -2891.000
     -949.000    -1492.000    -1195.000
      453.000     1260.000      849.000
     1574.000     1926.000     1738.000
     2348.000     2517.000     2482.000
     1867.000     2743.000     2362.000
     1148.000     1345.000     1309.000
    -1136.000    -1367.000    -1227.000
    -3416.000    -3978.000    -3715.000
    -3015.000    -3987.000    -3515.000
    -1724.000    -1969.000    -1867.000
     1014.000     1269.000     1146.000
     3764.000     4383.000     4098.000
     3920.000     4906.000     4475.000
     2041.000     2462.000     2336.000
    -1459.000    -1667.000    -1545.000
    -4717.000    -5494.000    -5129.000
    -4168.000    -5508.000    -4828.000
    -1382.000    -1498.000    -1437.000
     1119.000     2015.000     1552.000
     4134.000     4366.000     4300.000
     4178.000     5037.000     4658.000
     1355.000     2131.000     1772.000
    -1310.000    -2205.000    -1714.000
    -3749.000    -4503.000    -4121.000
    -3479.000    -3715.000    -3589.000
    -1406.000    -1861.000    -1603.000
      702.000      867.000      819.000
     2697.000     3442.000     3098.000
     3616.000     4062.000     3878.000
     2536.000     3190.000     2904.000
     -649.000     -369.000     -502.000
    -2814.000    -4200.000    -3484.000
    -2818.000    -3870.000    -3305.000
    -1725.000    -1237.000    -1463.000
     -506.000     -236.000     -372.000
      555.000      307.000      451.000
     2234.000     2719.000     2528.000
     3187.000     4230.000     3748.000
     1723.000     2068.000     1921.000
     -629.000    -1317.000     -932.000
    -1916.000    -2703.000    -2276.000
    -3055.000    -3223.000    -3147.000
    -2810.000    -3228.000    -3009.000
     -518.000     -771.000     -618.000
     1620.000     2460.000     2059.000
     3663.000     4370.000     4079.000
     3913.000     4348.000     4196.000
     1457.000     1919.000     1712.000
    -1460.000    -2023.000    -1729.000
    -3846.000    -4818.000    -4332.000
    -5067.000    -5658.000    -5386.000
    -2371.000    -3300.000    -2822.000
     2081.000     2587.000     2362.000
     4523.000     6411.000     5503.000
     5292.000     5928.000     5698.000
     2186.000     2416.000     2339.000
    -2024.000    -2141.000    -2077.000
    -4575.000    -5870.000    -5228.000
    -5583.000    -6894.000    -6263.000
    -2054.000    -2780.000    -2393.000
     2810.000     3471.000     3150.000
     4932.000     6798.000     5885.000
     4739.000     5779.000     5341.000
     1672.000     1772.000     1766.000
    -2420.000    -2720.000    -2570.000
    -4592.000    -5767.000    -5193.000
    -4159.000    -5499.000    -4845.000
    -1346.000    -1637.000    -1485.000
     1904.000     2604.000     2255.000
     3254.000     4186.000     3724.000
     3165.000     3800.000     3536.000
     1711.000     2249.000     2044.000
     -872.000     -867.000     -843.000
    -2264.000    -3133.000    -2685.000
    -2775.000    -3508.000    -3146.000
    -1987.000    -2298.000    -2133.000
     -819.000     -883.000     -863.000
      872.000      841.000      842.000
     2965.000     3574.000     3316.000
     2767.000     3902.000     3382.000
     1944.000     2108.000     2097.000
      -11.000     -144.000      -45.000
    -2787.000    -2870.000    -2855.000
    -3795.000    -4944.000    -4364.000
    -2740.000    -3682.000    -3211.000
     -452.000       32.000     -235.000
     2681.000     2953.000     2840.000
     4364.000     4976.000     4732.000
     2501.000     3847.000     3213.000
      329.000      -36.000      201.000
    -2213.000    -2999.000    -2588.000
    -4096.000    -4191.000    -4159.000
    -2724.000    -3619.000    -3141.000
     -401.000     -668.000     -518.000
     2063.000     2938.000     2520.000
     3899.000     4375.000     4171.000
     2694.000     3280.000     2996.000
      366.000      510.000      480.000
    -1107.000    -1751.000    -1386.000
    -3168.000    -3396.000    -3307.000
    -2870.000    -3529.000    -3178.000
     -940.000    -1269.000    -1065.000
      322.000      964.000      643.000
     2789.000     2944.000     2900.000
     3473.000     4176.000     3845.000
     1672.000     2546.000     2146.000
     -145.000     -840.000     -432.000
    -2184.000    -2892.000    -2538.000
    -3320.000    -3534.000    -3444.000
    -2217.000    -2877.000    -2526.000
     -385.000     -381.000     -347.000
     2160.000     3031.000     2624.000
     4099.000     4995.000     4564.000
     3056.000     3709.000     3421.000
      402.000      386.000      438.000
    -2632.000    -3440.000    -3065.000
    -3808.000    -4895.000    -4385.000
    -3365.000    -3875.000    -3632.000
    -1132.000    -1266.000    -1176.000
     2388.000     2948.000     2729.000
     3546.000     4840.000     4212.000
     3773.000     4166.000     4021.000
     1875.000     2147.000     2048.000
    -1973.000    -1775.000    -1885.000
    -3928.000    -5307.000    -4628.000
    -4307.000    -5520.000    -4968.000
    -2340.000    -2253.000    -2298.000
     1137.000     1318.000     1281.000
     4270.000     4798.000     4579.000
     5272.000     6927.000     6146.000
     2898.000     3759.000     3364.000
     -833.000    -1334.000    -1057.000
    -4871.000    -5535.000    -5227.000
    -5836.000    -7380.000    -6644.000
    -3453.000    -4699.000    -4107.000
      728.000     1074.000      916.000
     4886.000     6195.000     5607.000
     5793.000     7100.000     6490.000
     4007.000     4938.000     4519.000
     -895.000     -482.000     -652.000
    -5227.000    -6560.000    -5857.000
    -6091.000    -8007.000    -7065.000
    -3451.000    -4180.000    -3858.000
     1327.000     1732.000     1536.000
     4154.000     5228.000     4703.000
     5057.000     6187.000     5686.000
     3276.000     4028.000     3720.000
     -279.000     -491.000     -340.000
    -3373.000    -4090.000    -3670.000
    -5055.000    -6003.000    -5508.000
    -3578.000    -4516.000    -4078.000
     -662.000     -677.000     -703.000
     2431.000     3094.000     2793.000
     4338.000     5154.000     4819.000
     4479.000     5008.000     4820.000
     2689.000     3404.000     3106.000
    -1601.000    -1377.000    -1461.000
    -4655.000    -6053.000    -5321.000
    -5439.000    -6578.000    -6011.000
    -3336.000    -3668.000    -3526.000
     1271.000     1176.000     1235.000
     4521.000     5505.000     5072.000
     5958.000     7287.000     6717.000
     4201.000     4914.000     4595.000
    -1113.000    -1048.000    -1087.000
    -5175.000    -6397.000    -5745.000
    -6300.000    -7867.000    -7069.000
    -3938.000    -4607.000    -4280.000
     1420.000     1607.000     1547.000
     4974.000     6255.000     5646.000
     5927.000     7323.000     6697.000
     4031.000     4666.000     4412.000
     -878.000     -791.000     -853.000
    -4693.000    -5917.000    -5303.000
    -5597.000    -7308.000    -6419.000
    -3906.000    -4248.000    -4071.000
      264.000      414.000      340.000
     3863.000     4472.000     4194.000
     4738.000     6285.000     5575.000
     3992.000     4857.000     4496.000
      749.000      697.000      743.000
    -3120.000    -3876.000    -3495.000
    -4667.000    -5980.000    -5327.000
    -4362.000    -5332.000    -4863.000
    -1190.000    -1544.000    -1334.000
     2861.000     3617.000     3252.000
     4575.000     6266.000     5437.000
     4351.000     5321.000     4949.000
     2061.000     2268.000     2234.000
    -2053.000    -2089.000    -2098.000
    -4876.000    -6433.000    -5672.000
    -4684.000    -6373.000    -5537.000
    -2585.000    -2460.000    -2544.000
     1115.000     1328.000     1233.000
     4237.000     4752.000     4540.000
     4587.000     6336.000     5522.000
     3063.000     3845.000     3538.000
     -384.000     -821.000     -560.000
    -3896.000    -4447.000    -4206.000
    -4777.000    -5997.000    -5418.000
    -3333.000    -4455.000    -3877.000
     -174.000      -23.000      -80.000
     3379.000     4087.000     3741.000
     4981.000     5982.000     5543.000
     4043.000     5289.000     4758.000
     1513.000     2044.000     1838.000
    -2723.000    -3065.000    -2895.000
    -5843.000    -7233.000    -6568.000
    -4855.000    -6577.000    -5723.000
    -1881.000    -2128.000    -2010.000
     2152.000     2598.000     2380.000
     5670.000     6469.000     6093.000
     5231.000     7096.000     6208.000
     2072.000     2931.000     2587.000
    -1714.000    -2514.000    -2053.000
    -5194.000    -6000.000    -5614.000
    -5349.000    -6671.000    -6023.000
    -1900.000    -3142.000    -2500.000
     1641.000     2578.000     2094.000
     4570.000     5790.000     5182.000
     5470.000     6076.000     5822.000
     2364.000     3526.000     2996.000
    -1295.000    -1537.000    -1348.000
    -3873.000    -5308.000    -4575.000
    -4952.000    -5647.000    -5344.000
    -2735.000    -3271.000    -3008.000
      213.000      280.000      256.000
     2462.000     3233.000     2851.000
     5060.000     5538.000     5353.000
     4365.000     5495.000     4975.000
      635.000     1258.000      981.000
    -2266.000    -3425.000    -2802.000
    -4768.000    -5468.000    -5153.000
    -4664.000    -5264.000    -4997.000
    -1263.000    -2249.000    -1731.000
     2049.000     2825.000     2455.000
     4848.000     6193.000     5547.000
     5661.000     6446.000     6085.000
     1628.000     2586.000     2116.000
    -2810.000    -3510.000    -3141.000
    -5223.000    -7008.000    -6132.000
    -5349.000    -6281.000    -5853.000
    -1472.000    -1805.000    -1626.000
     2103.000     2619.000     2372.000
     4975.000     6200.000     5647.000
     5733.000     7250.000     6541.000
     2491.000     3285.000     2899.000
    -2170.000    -2828.000    -2476.000
    -5242.000    -6790.000    -6029.000
    -4783.000    -5969.000    -5405.000
    -2250.000    -2558.000    -2435.000
     1576.000     1798.000     1696.000
     4330.000     5441.000     4923.000
     4905.000     6438.000     5712.000
     2621.000     3404.000     3037.000
    -1298.000    -1736.000    -1497.000
    -4480.000    -5616.000    -5047.000
    -5146.000    -6627.000    -5914.000
    -2488.000    -3332.000    -2933.000
      881.000     1444.000     1132.000
     4172.000     5205.000     4736.000
     4968.000     6259.000     5695.000
     3103.000     4252.000     3733.000
     -459.000     -635.000     -510.000
    -3664.000    -5010.000    -4336.000
    -4670.000    -5571.000    -5156.000
    -4000.000    -4672.000    -4394.000
     -305.000    -1052.000     -674.000
     3351.000     4240.000     3831.000
     4917.000     6637.000     5840.000
     4037.000     4780.000     4485.000
      917.000     1081.000     1035.000
    -2326.000    -2483.000    -2395.000
    -4676.000    -5686.000    -5205.000
    -4572.000    -5956.000    -5276.000
    -1737.000    -2327.000    -2032.000
     2183.000     2541.000     2365.000
     4978.000     6060.000     5555.000
     5024.000     6579.000     5854.000
     2211.000     3058.000     2683.000
    -1917.000    -2355.000    -2106.000
    -5076.000    -6171.000    -5620.000
    -5592.000    -6882.000    -6255.000
    -2954.000    -4026.000    -3501.000
     1529.000     1586.000     1555.000
     5139.000     6530.000     5847.000
     5455.000     7008.000     6277.000
     2823.000     3450.000     3203.000
    -1265.000    -1492.000    -1320.000
    -4926.000    -5805.000    -5356.000
    -5359.000    -6837.000    -6107.000
    -2794.000    -3652.000    -3216.000
      910.000     1391.000     1152.000
     4184.000     5023.000     4620.000
     5272.000     6361.000     5868.000
     2989.000     4109.000     3601.000
     -443.000     -832.000     -583.000
    -3155.000    -4079.000    -3586.000
    -5148.000    -5631.000    -5406.000
    -3920.000    -5158.000    -4535.000
     -209.000     -738.000     -449.000
     3056.000     4385.000     3746.000
     4924.000     5980.000     5498.000
     4248.000     4742.000     4553.000
     1047.000     1728.000     1434.000
    -2632.000    -3074.000    -2830.000
    -4762.000    -6317.000    -5546.000
    -4397.000    -5315.000    -4862.000
    -1344.000    -1448.000    -1388.000
     2486.000     2940.000     2739.000
     4533.000     5655.000     5152.000
     4536.000     5625.000     5145.000
     1885.000     2362.000     2145.000
    -2029.000    -2389.000    -2204.000
    -4795.000    -5883.000    -5332.000
    -5052.000    -6404.000    -5747.000
    -2629.000    -3269.000    -2958.000
     1070.000     1326.000     1227.000
     4800.000     5635.000     5280.000
     5468.000     7091.000     6325.000
     3289.000     4291.000     3840.000
     -748.000     -950.000     -807.000
    -5413.000    -6329.000    -5883.000
    -6162.000    -8154.000    -7147.000
    -3207.000    -4417.000    -3814.000
     1126.000     1809.000     1446.000
     5502.000     6573.000     6098.000
     6469.000     8181.000     7407.000
     3096.000     4659.000     3924.000
    -1622.000    -2405.000    -1962.000
    -5631.000    -7211.000    -6399.000
    -6485.000    -7696.000    -7121.000
    -2838.000    -4143.000    -3515.000
     1668.000     1988.000     1822.000
     5224.000     6845.000     6074.000
     6107.000     7445.000     6862.000
     2630.000     3552.000     3168.000
    -1218.000    -1558.000    -1325.000
    -4217.000    -5223.000    -4717.000
    -5582.000    -6530.000    -6070.000
    -3243.000    -4397.000    -3816.000
      542.000      299.000      403.000
     3870.000     4901.000     4411.000
     4853.000     6059.000     5518.000
     3125.000     3899.000     3573.000
       61.000      321.000      243.000
    -2834.000    -3427.000    -3098.000
    -4455.000    -5254.000    -4852.000
    -4489.000    -5391.000    -4957.000
    -1363.000    -2458.000    -1889.000
     2693.000     2933.000     2828.000
     5378.000     6846.000     6135.000
     5434.000     6827.000     6207.000
     2139.000     2952.000     2619.000
    -2692.000    -2765.000    -2706.000
    -6175.000    -7684.000    -6923.000
    -5836.000    -7689.000    -6754.000
    -2144.000    -2682.000    -2428.000
     3305.000     3709.000     3526.000
     6695.000     8013.000     7387.000
     6011.000     7907.000     6990.000
     1976.000     2790.000     2446.000
    -3879.000    -4656.000    -4227.000
    -7172.000    -8866.000    -8025.000
    -5607.000    -7213.000    -6421.000
     -981.000    -1365.000    -1158.000
     4142.000     5050.000     4620.000
     6819.000     8268.000     7564.000
     5024.000     6424.000     5760.000
      530.000      838.000      738.000
    -3854.000    -4764.000    -4277.000
    -6195.000    -7357.000    -6786.000
    -4513.000    -5737.000    -5142.000
     -334.000     -568.000     -466.000
     3095.000     4159.000     3642.000
     5238.000     5954.000     5659.000
     4292.000     5199.000     4774.000
      576.000     1283.000      944.000
    -2389.000    -3364.000    -2827.000
    -4526.000    -5397.000    -4974.000
    -4237.000    -4783.000    -4551.000
     -709.000    -1534.000    -1112.000
     2070.000     2765.000     2427.000
     3530.000     4552.000     4083.000
     4376.000     4675.000     4600.000
     1771.000     2954.000     2368.000
    -1576.000    -1555.000    -1553.000
    -3527.000    -4917.000    -4196.000
    -5055.000    -5619.000    -5379.000
    -2567.000    -3552.000    -3070.000
     1078.000      606.000      844.000
     3321.000     4631.000     3997.000
     5249.000     6363.000     5887.000
     3470.000     4384.000     3968.000
     -863.000     -284.000     -549.000
    -3988.000    -5047.000    -4492.000
    -5435.000    -6997.000    -6225.000
    -3542.000    -4501.000    -4039.000
      895.000      702.000      771.000
     4160.000     5138.000     4656.000
     5378.000     6841.000     6190.000
     3688.000     4739.000     4291.000
    -1029.000     -678.000     -824.000
    -5048.000    -6276.000    -5640.000
    -5515.000    -7266.000    -6377.000
    -3207.000    -3716.000    -3485.000
     1351.000     1331.000     1335.000
     4892.000     5647.000     5297.000
     4651.000     6275.000     5509.000
     2348.000     2927.000     2715.000
     -877.000    -1286.000    -1024.000
    -3711.000    -3989.000    -3834.000
    -4321.000    -5319.000    -4804.000
    -2143.000    -3158.000    -2620.000
     1020.000     1294.000     1169.000
     3905.000     4559.000     4244.000
     3530.000     4457.000     4013.000
     1056.000     1462.000     1305.000
     -396.000     -627.000     -461.000
    -2223.000    -2302.000    -2256.000
    -2345.000    -2767.000    -2537.000
    -1756.000    -2264.000    -1995.000
     -643.000     -968.000     -773.000
     1275.000     1341.000     1337.000
     2000.000     2305.000     2152.000
     2578.000     2958.000     2812.000
     2008.000     2792.000     2436.000
      -45.000      578.000      274.000
    -2614.000    -3028.000    -2834.000
    -3730.000    -4962.000    -4350.000
    -2288.000    -3215.000    -2705.000
      625.000      619.000      654.000
     3041.000     3813.000     3417.000
     3614.000     4539.000     4089.000
     2479.000     3300.000     2933.000
     -913.000     -559.000     -720.000
    -4209.000    -5253.000    -4740.000
    -4648.000    -6280.000    -5484.000
    -1914.000    -2506.000    -2209.000
     2404.000     2977.000     2740.000
     4530.000     5745.000     5174.000
     3236.000     4251.000     3762.000
      693.000      738.000      751.000
    -1762.000    -2150.000    -1925.000
    -3624.000    -4087.000    -3873.000
    -2919.000    -3981.000    -3482.000
      300.000     -240.000       54.000
     2733.000     3982.000     3403.000
     2689.000     3759.000     3255.000
      929.000      495.000      744.000
     -901.000    -1201.000    -1036.000
    -1353.000    -1139.000    -1239.000
    -1588.000    -1701.000    -1647.000
    -1114.000    -1777.000    -1444.000
      608.000      377.000      509.000
      932.000     1540.000     1248.000
      809.000      873.000      894.000
      734.000      562.000      685.000
      426.000     1030.000      724.000
       18.000      573.000      311.000
     -882.000    -1179.000    -1000.000
    -1394.000    -1833.000    -1600.000
    -1059.000    -1537.000    -1304.000
      218.000     -348.000      -50.000
     1682.000     1942.000     1844.000
     2613.000     3563.000     3130.000
     1524.000     2326.000     1942.000
     -548.000     -443.000     -489.000
    -2669.000    -2934.000    -2803.000
    -3710.000    -4600.000    -4153.000
    -1911.000    -3084.000    -2479.000
     1013.000      997.000      998.000
     3865.000     4761.000     4356.000
     4132.000     5186.000     4721.000
     1686.000     2379.000     2063.000
    -2040.000    -1950.000    -1990.000
    -5294.000    -6281.000    -5802.000
    -4558.000    -6234.000    -5377.000
     -476.000     -840.000     -641.000
     3484.000     4656.000     4074.000
     4781.000     5622.000     5231.000
     3711.000     4011.000     3927.000
      582.000     1230.000      951.000
    -2875.000    -3105.000    -2990.000
    -4587.000    -5760.000    -5180.000
    -3965.000    -4748.000    -4360.000
      -71.000     -309.000     -160.000
     3204.000     3970.000     3605.000
     3864.000     4906.000     4411.000
     2567.000     2709.000     2704.000
     -151.000     -384.000     -234.000
    -1858.000    -1965.000    -1896.000
    -2266.000    -2518.000    -2393.000
    -1919.000    -2065.000    -1998.000
    -1258.000    -1388.000    -1306.000
      298.000      -19.000      172.000
     1301.000     1530.000     1429.000
     2159.000     2331.000     2282.000
     2697.000     3063.000     2929.000
      562.000     1396.000      976.000
    -1197.000    -1338.000    -1242.000
    -3139.000    -3734.000    -3429.000
    -3943.000    -4740.000    -4343.000
    -1114.000    -2080.000    -1555.000
     2112.000     2429.000     2294.000
     4414.000     5824.000     5151.000
     4414.000     5505.000     4994.000
     1321.000     1852.000     1624.000
    -3128.000    -3551.000    -3315.000
    -5442.000    -7198.000    -6331.000
    -4135.000    -5378.000    -4771.000
      -66.000       79.000       21.000
     4578.000     5384.000     5032.000
     5666.000     7300.000     6532.000
     2575.000     3830.000     3237.000
    -1700.000    -2537.000    -2091.000
    -4883.000    -6222.000    -5557.000
    -5134.000    -5866.000    -5533.000
    -1235.000    -2115.000    -1658.000
     2881.000     3556.000     3259.000
     3566.000     5319.000     4483.000
     2266.000     2057.000     2237.000
       -1.000     -497.000     -217.000
    -1447.000     -937.000    -1182.000
    -1448.000    -1486.000    -1441.000
    -2165.000    -2662.000    -2420.000
     -641.000    -1546.000    -1049.000
     2071.000     2282.000     2223.000
     1626.000     2874.000     2243.000
     1052.000      657.000      907.000
      -77.000     -346.000     -181.000
     -884.000     -333.000     -598.000
      219.000      172.000      240.000
    -1051.000     -690.000     -876.000
    -2338.000    -2818.000    -2573.000
    -1241.000    -2799.000    -1988.000
      486.000      530.000      535.000
     2827.000     3859.000     3395.000
     3361.000     4050.000     3741.000
      556.000     1434.000     1016.000
    -2454.000    -2677.000    -2531.000
    -3525.000    -4961.000    -4226.000
    -2923.000    -3545.000    -3230.000
      311.000       41.000      221.000
     3609.000     3912.000     3805.000
     4033.000     5349.000     4719.000
     2572.000     3350.000     3002.000
    -1333.000    -1080.000    -1201.000
    -5067.000    -5925.000    -5486.000
    -3994.000    -5985.000    -4938.000
     -321.000     -459.000     -387.000
     3698.000     5082.000     4403.000
     5530.000     6448.000     6065.000
     2314.000     2993.000     2694.000
    -1593.000    -1858.000    -1706.000
    -4154.000    -5218.000    -4683.000
    -4913.000    -5566.000    -5251.000
    -1336.000    -1922.000    -1613.000
     3311.000     3851.000     3606.000
     4285.000     5971.000     5145.000
     3389.000     3539.000     3517.000
      394.000      106.000      296.000
    -3311.000    -3570.000    -3430.000
    -3298.000    -4523.000    -3919.000
    -2234.000    -2311.000    -2327.000
       24.000      724.000      378.000
     2219.000     2369.000     2324.000
     2158.000     2506.000     2334.000
     1480.000     1675.000     1627.000
      594.000       99.000      412.000
     -135.000       89.000       12.000
    -1213.000     -595.000     -913.000
    -1473.000    -1973.000    -1731.000
    -2292.000    -2561.000    -2459.000
    -1813.000    -2232.000    -2033.000
     1138.000      552.000      879.000
     2635.000     3289.000     2958.000
     4264.000     5034.000     4714.000
     2800.000     3812.000     3373.000
    -1580.000    -1210.000    -1397.000
    -4058.000    -5339.000    -4724.000
    -5378.000    -6313.000    -5911.000
    -2981.000    -3644.000    -3323.000
     2435.000     2101.000     2298.000
     5738.000     7355.000     6566.000
     5466.000     7157.000     6369.000
     1756.000     1768.000     1818.000
    -4089.000    -4579.000    -4324.000
    -6524.000    -7966.000    -7255.000
    -4353.000    -5827.000    -5129.000
     -574.000     -199.000     -400.000
     4344.000     5341.000     4910.000
     5627.000     6805.000     6242.000
     2925.000     3708.000     3331.000
     -548.000     -910.000     -682.000
    -3915.000    -4715.000    -4302.000
    -4010.000    -4876.000    -4428.000
    -1968.000    -2338.000    -2160.000
      531.000      759.000      640.000
     2505.000     3090.000     2833.000
     2407.000     2887.000     2697.000
     1676.000     1702.000     1744.000
      153.000      378.000      272.000
    -1427.000    -1348.000    -1371.000
    -1771.000    -2221.000    -1932.000
    -1932.000    -2179.000    -2061.000
    -1468.000    -1706.000    -1604.000
      294.000     -348.000       28.000
     2299.000     2482.000     2461.000
     3155.000     4237.000     3753.000
     2618.000     3317.000     3003.000
     -337.000       88.000     -136.000
    -3139.000    -3636.000    -3361.000
    -3745.000    -4917.000    -4291.000
    -3124.000    -3868.000    -3530.000
      533.000     -112.000      226.000
     4351.000     5055.000     4783.000
     4640.000     6503.000     5643.000
     2588.000     3126.000     2910.000
    -1669.000    -1701.000    -1682.000
    -5729.000    -6325.000    -6022.000
    -4535.000    -6523.000    -5483.000
    -1116.000    -1487.000    -1307.000
     2403.000     3426.000     2910.000
     5618.000     5986.000     5871.000
     4380.000     5417.000     4984.000
      528.000     1340.000     1007.000
    -3245.000    -4287.000    -3772.000
    -5181.000    -6283.000    -5768.000
    -3290.000    -3619.000    -3432.000
      850.000      847.000      871.000
     3107.000     3945.000     3517.000
     3495.000     3972.000     3770.000
     2441.000     2352.000     2470.000
     -685.000     -469.000     -531.000
    -2508.000    -2880.000    -2672.000
    -2572.000    -3214.000    -2904.000
    -1692.000    -1452.000    -1581.000
      -21.000      188.000      111.000
     1596.000     1352.000     1507.000
     1978.000     2211.000     2089.000
     2287.000     2514.000     2430.000
     1363.000     1679.000     1588.000
     -766.000     -533.000     -617.000
    -2065.000    -2337.000    -2220.000
    -3012.000    -3600.000    -3340.000
    -1794.000    -2197.000    -1985.000
      129.000      163.000      150.000
     3026.000     3047.000     3076.000
     4335.000     5418.000     4901.000
     2280.000     3448.000     2878.000
    -1069.000    -1329.000    -1146.000
    -4743.000    -5746.000    -5266.000
    -4923.000    -6166.000    -5594.000
    -1923.000    -2669.000    -2305.000
     2509.000     2969.000     2787.000
     5655.000     6985.000     6369.000
     5293.000     6870.000     6093.000
      701.000     1630.000     1176.000
    -4722.000    -6014.000    -5335.000
    -6423.000    -8383.000    -7404.000
    -4382.000    -5226.000    -4850.000
     1161.000      940.000     1048.000
     5290.000     6415.000     5877.000
     5603.000     7412.000     6566.000
     2405.000     3256.000     2873.000
    -3080.000    -3727.000    -3396.000
    -5498.000    -6919.000    -6167.000
    -4194.000    -5008.000    -4575.000
     -386.000     -458.000     -420.000
     3247.000     3897.000     3566.000
     4220.000     5131.000     4699.000
     2664.000     2922.000     2862.000
     -482.000     -845.000     -610.000
    -2596.000    -2864.000    -2711.000
    -2820.000    -3094.000    -2950.000
     -852.000    -1168.000     -961.000
      788.000     1591.000     1220.000
      416.000      792.000      585.000
      678.000     -589.000       64.000
     1152.000      966.000     1103.000
     1304.000     2259.000     1831.000
      916.000     1159.000     1080.000
     -743.000     -632.000     -669.000
    -2076.000    -1836.000    -1925.000
    -2793.000    -3378.000    -3068.000
    -1718.000    -2956.000    -2318.000
     1479.000     1381.000     1458.000
     4143.000     5165.000     4689.000
     4455.000     5353.000     4989.000
      913.000     1772.000     1386.000
    -3669.000    -4144.000    -3915.000
    -5255.000    -7087.000    -6174.000
    -3349.000    -4065.000    -3708.000
     1226.000     1696.000     1489.000
     5069.000     5859.000     5502.000
     5322.000     6591.000     6001.000
     1834.000     2661.000     2299.000
    -3592.000    -4418.000    -3991.000
    -6319.000    -8219.000    -7277.000
    -3855.000    -4936.000    -4406.000
     1009.000     1657.000     1318.000
     5254.000     6557.000     5953.000
     5323.000     6657.000     6046.000
     1085.000     1597.000     1357.000
    -2760.000    -4058.000    -3366.000
    -4540.000    -5814.000    -5148.000
    -3253.000    -3453.000    -3365.000
      781.000      899.000      823.000
     3274.000     4347.000     3797.000
     2737.000     3730.000     3242.000
     1174.000      518.000      890.000
     -873.000    -1347.000    -1085.000
    -1800.000    -1628.000    -1698.000
    -1041.000    -1450.000    -1208.000
     -102.000      -59.000      -55.000
      129.000     1072.000      586.000
     -598.000     -717.000     -702.000
     -176.000    -1248.000     -701.000
      870.000      931.000      933.000
     2040.000     2629.000     2350.000
     2391.000     3005.000     2726.000
       80.000      810.000      467.000
    -2814.000    -3079.000    -2934.000
    -4728.000    -6061.000    -5423.000
    -2824.000    -4134.000    -3489.000
     2216.000     2507.000     2390.000
     5518.000     7205.000     6378.000
     4803.000     6045.000     5452.000
      421.000      689.000      571.000
    -4532.000    -5333.000    -4944.000
    -6145.000    -7820.000    -6985.000
    -3797.000    -4772.000    -4283.000
     1245.000     1545.000     1399.000
     6082.000     7433.000     6798.000
     5968.000     7816.000     6943.000
     1839.000     2301.000     2108.000
    -3377.000    -4487.000    -3933.000
    -6338.000    -7801.000    -7081.000
    -3928.000    -5103.000    -4492.000
      629.000      954.000      783.000
     3789.000     5267.000     4532.000
     4248.000     5042.000     4701.000
     1615.000     1800.000     1745.000
    -1700.000    -2118.000    -1871.000
    -2724.000    -3810.000    -3228.000
    -1897.000    -1999.000    -1950.000
     -455.000       78.000     -190.000
     1055.000     1265.000     1181.000
      430.000      629.000      526.000
      165.000     -477.000     -126.000
     1157.000      837.000     1064.000
     1182.000     2016.000     1655.000
     1258.000     1622.000     1494.000
     -181.000      -24.000      -89.000
    -2462.000    -2302.000    -2387.000
    -3373.000    -4366.000    -3883.000
    -1858.000    -3206.000    -2523.000
     1479.000     1745.000     1646.000
     4495.000     5585.000     5076.000
     4593.000     5628.000     5185.000
      223.000     1063.000      702.000
    -4453.000    -5335.000    -4885.000
    -6335.000    -8309.000    -7341.000
    -3729.000    -4694.000    -4206.000
     2214.000     2819.000     2549.000
     6007.000     7406.000     6739.000
     6114.000     7230.000     6742.000
     2495.000     3254.000     2946.000
    -3806.000    -4161.000    -3958.000
    -6948.000    -9158.000    -8026.000
    -4474.000    -5865.000    -5157.000
      394.000     1260.000      805.000
     5199.000     6331.000     5808.000
     5942.000     7191.000     6621.000
     2197.000     2974.000     2596.000
    -1577.000    -2647.000    -2066.000
    -4534.000    -5744.000    -5105.000
    -3930.000    -4464.000    -4180.000
     -303.000     -388.000     -341.000
     1604.000     2473.000     2018.000
     2407.000     3111.000     2783.000
     1884.000     1810.000     1884.000
      499.000      377.000      474.000
      131.000      153.000      184.000
     -610.000     -489.000     -535.000
    -1495.000    -1696.000    -1567.000
    -1320.000    -1725.000    -1507.000
    -1237.000    -1282.000    -1308.000
     -414.000     -761.000     -603.000
     1957.000     1757.000     1909.000
     3527.000     4683.000     4148.000
     2884.000     4153.000     3543.000
     -362.000     -306.000     -323.000
    -4061.000    -4876.000    -4474.000
    -5291.000    -6646.000    -5991.000
    -2880.000    -4249.000    -3589.000
     1975.000     2249.000     2104.000
     5469.000     7153.000     6333.000
     5768.000     7109.000     6521.000
     1441.000     2427.000     1981.000
    -4341.000    -4837.000    -4606.000
    -6428.000    -8767.000    -7599.000
    -4017.000    -5347.000    -4671.000
     1321.000     2062.000     1682.000
     5442.000     6554.000     5988.000
     5871.000     6874.000     6408.000
     2305.000     3444.000     2909.000
    -3139.000    -3391.000    -3253.000
    -6204.000    -8240.000    -7214.000
    -3938.000    -5179.000    -4551.000
      830.000     1813.000     1311.000
     4295.000     5439.000     4883.000
     4597.000     5127.000     4896.000
     1009.000     1523.000     1244.000
    -2265.000    -3080.000    -2656.000
    -3106.000    -4495.000    -3746.000
    -1607.000    -1295.000    -1439.000
      662.000     1598.000     1116.000
     1398.000     1562.000     1481.000
      990.000      995.000     1011.000
      303.000      310.000      314.000
     -749.000    -1149.000     -952.000
     -193.000     -898.000     -510.000
     1119.000     1858.000     1522.000
      -43.000     1233.000      592.000
    -1280.000    -1882.000    -1563.000
    -2309.000    -3213.000    -2791.000
    -1408.000    -1600.000    -1518.000
     1596.000     1314.000     1512.000
     4114.000     4555.000     4394.000
     3418.000     5361.000     4406.000
     -884.000     -478.000     -681.000
    -4284.000    -6115.000    -5153.000
    -5682.000    -6695.000    -6211.000
    -2390.000    -2985.000    -2718.000
     3231.000     3309.000     3302.000
     6221.000     8087.000     7198.000
     5353.000     7022.000     6256.000
     -421.000     -387.000     -385.000
    -6564.000    -8075.000    -7328.000
    -7502.000    -9753.000    -8604.000
    -2657.000    -3574.000    -3086.000
     4189.000     5367.000     4801.000
     8024.000    10196.000     9140.000
     5029.000     6806.000     5954.000
    -1532.000    -2274.000    -1846.000
    -5353.000    -7512.000    -6397.000
    -4920.000    -5390.000    -5163.000
    -1903.000    -1619.000    -1714.000
      529.000       51.000      333.000
     4883.000     4875.000     4944.000
     6956.000     9519.000     8277.000
      951.000     2846.000     1863.000
    -4916.000    -8012.000    -6389.000
    -4822.000    -7592.000    -6142.000
     -315.000     1506.000      590.000
     1929.000     4046.000     2974.000
     -301.000     -942.000     -611.000
    -1091.000    -2648.000    -1802.000
      766.000      576.000      701.000
     2585.000     3424.000     3010.000
     3035.000     4031.000     3587.000
      613.000     1177.000      951.000
    -2666.000    -3182.000    -2911.000
    -4530.000    -5448.000    -5016.000
    -3877.000    -4730.000    -4325.000
     -126.000     -833.000     -434.000
     4406.000     4674.000     4611.000
     7601.000     9652.000     8677.000
     4806.000     7237.000     6037.000
    -2861.000    -3228.000    -3018.000
    -8156.000   -10877.000    -9485.000
    -8092.000   -10012.000    -9104.000
    -1979.000    -2744.000    -2396.000
     6137.000     7204.000     6727.000
     8602.000    11784.000    10253.000
     5158.000     6325.000     5807.000
    -1781.000    -2996.000    -2378.000
    -7975.000    -9213.000    -8621.000
    -7216.000    -9098.000    -8118.000
    -1583.000    -2445.000    -1984.000
     4100.000     5801.000     4938.000
     7101.000     8876.000     8023.000
     4793.000     5511.000     5232.000
     -963.000    -1049.000     -968.000
    -4345.000    -5836.000    -5093.000
    -4237.000    -5610.000    -4927.000
    -1146.000     -817.000     -941.000
     2219.000     3370.000     2825.000
     2586.000     3271.000     2910.000
     1030.000      888.000      950.000
     -421.000    -1094.000     -733.000
     -214.000     -545.000     -308.000
      183.000      656.000      464.000
      -53.000      343.000      136.000
    -1312.000    -1266.000    -1308.000
    -2463.000    -2916.000    -2672.000
    -1328.000    -2227.000    -1740.000
      772.000      670.000      698.000
     3189.000     3862.000     3527.000
     4154.000     5260.000     4799.000
     1274.000     2356.000     1880.000
    -3448.000    -4120.000    -3812.000
    -6038.000    -8071.000    -7110.000
    -4301.000    -5327.000    -4818.000
     1249.000     1368.000     1381.000
     6877.000     7972.000     7495.000
     6841.000     9263.000     8036.000
     1649.000     2747.000     2211.000
    -4715.000    -6223.000    -5389.000
    -7912.000   -10046.000    -8961.000
    -4813.000    -6199.000    -5567.000
     1587.000     1661.000     1607.000
     7085.000     9013.000     8152.000
     7371.000     9671.000     8589.000
     2315.000     2825.000     2546.000
    -4687.000    -5957.000    -5342.000
    -7589.000    -9581.000    -8534.000
    -4311.000    -5266.000    -4737.000
     1147.000     1698.000     1402.000
     5480.000     6769.000     6103.000
     4800.000     6075.000     5461.000
     1275.000     1266.000     1362.000
    -2194.000    -3039.000    -2590.000
    -3852.000    -4679.000    -4321.000
    -2775.000    -3158.000    -2956.000
     -492.000     -154.000     -253.000
     1274.000     2015.000     1661.000
     1611.000     1759.000     1644.000
     1246.000      705.000      989.000
      835.000      742.000      871.000
      633.000     1198.000      993.000
     -200.000      -47.000     -121.000
     -768.000     -872.000     -840.000
    -2768.000    -2438.000    -2616.000
    -2970.000    -4132.000    -3489.000
        5.000    -1161.000     -547.000
     2646.000     3677.000     3097.000
     5108.000     6215.000     5727.000
     3503.000     4347.000     4045.000
    -1320.000     -617.000     -938.000
    -5462.000    -6680.000    -6128.000
    -6257.000    -8381.000    -7361.000
    -2125.000    -2691.000    -2352.000
     4887.000     5755.000     5405.000
     7869.000     9941.000     8913.000
     4795.000     6255.000     5521.000
     -791.000    -1135.000     -884.000
    -7217.000    -8524.000    -7819.000
    -7353.000    -9722.000    -8548.000
    -2193.000    -3001.000    -2668.000
     2966.000     4628.000     3792.000
     7117.000     8462.000     7925.000
     5696.000     6921.000     6347.000
     -305.000      274.000      -70.000
    -5226.000    -7201.000    -6182.000
    -6576.000    -8485.000    -7467.000
    -3065.000    -3016.000    -3009.000
     2729.000     3367.000     3030.000
     5079.000     6306.000     5669.000
     3941.000     5023.000     4572.000
     1149.000      923.000     1133.000
    -2321.000    -3080.000    -2721.000
    -3129.000    -3958.000    -3558.000
    -1627.000    -1818.000    -1674.000
     -344.000      310.000       45.000
      845.000      996.000      922.000
     1287.000     1220.000     1185.000
      845.000     1004.000      932.000
     1541.000     1259.000     1520.000
     1562.000     2092.000     1882.000
     -495.000      383.000     -106.000
    -2157.000    -2859.000    -2517.000
    -3769.000    -4718.000    -4203.000
    -2583.000    -3153.000    -2826.000
     1151.000      921.000     1002.000
     4057.000     4812.000     4412.000
     5415.000     6815.000     6228.000
     2549.000     3736.000     3221.000
    -3047.000    -3257.000    -3180.000
    -6704.000    -8753.000    -7787.000
    -5428.000    -7118.000    -6279.000
     -342.000     -196.000     -213.000
     5914.000     6869.000     6442.000
     7556.000     9549.000     8530.000
     3737.000     5142.000     4449.000
    -2128.000    -2778.000    -2373.000
    -7700.000    -9335.000    -8515.000
    -6828.000    -8739.000    -7840.000
    -1329.000    -1789.000    -1601.000
     4493.000     5822.000     5223.000
     7664.000     9448.000     8646.000
     4997.000     6246.000     5610.000
     -903.000    -1090.000    -1009.000
    -5977.000    -7585.000    -6754.000
    -6387.000    -8046.000    -7169.000
    -2470.000    -2552.000    -2519.000
     2436.000     3237.000     2785.000
     5546.000     6574.000     6092.000
     3740.000     5007.000     4441.000
      288.000     -161.000      109.000
    -2112.000    -3336.000    -2735.000
    -3791.000    -3894.000    -3873.000
    -2090.000    -2416.000    -2184.000
      148.000      270.000      249.000
      530.000     1482.000      947.000
     1850.000     1503.000     1684.000
     1982.000     1723.000     1916.000
      676.000     1330.000     1060.000
      760.000      534.000      696.000
     -663.000     -441.000     -577.000
    -2453.000    -2202.000    -2311.000
    -2144.000    -3177.000    -2590.000
    -1870.000    -2066.000    -1996.000
      628.000      580.000      576.000
     4746.000     4704.000     4786.000
     4223.000     6269.000     5305.000
      658.000     1477.000     1111.000
    -2948.000    -4511.000    -3723.000
    -6051.000    -6944.000    -6534.000
    -3807.000    -4865.000    -4292.000
     1039.000      615.000      857.000
     4577.000     6244.000     5393.000
     6509.000     7976.000     7288.000
     3185.000     3841.000     3574.000
    -3116.000    -3164.000    -3088.000
    -6702.000    -8714.000    -7706.000
    -5296.000    -7158.000    -6251.000
     -865.000     -416.000     -636.000
     4598.000     5549.000     5110.000
     6606.000     8192.000     7432.000
     3418.000     4727.000     4087.000
     -651.000    -1483.000    -1021.000
    -5135.000    -6259.000    -5673.000
    -5748.000    -6875.000    -6307.000
    -1559.000    -2313.000    -1942.000
     2331.000     3396.000     2856.000
     4520.000     5832.000     5230.000
     3513.000     3750.000     3686.000
      319.000      286.000      320.000
    -2044.000    -2374.000    -2200.000
    -3055.000    -3815.000    -3414.000
    -2634.000    -2965.000    -2775.000
     -411.000     -277.000     -337.000
     1418.000     1834.000     1631.000
     1994.000     2240.000     2148.000
     2200.000     2095.000     2201.000
      898.000     1251.000     1097.000
     -675.000     -442.000     -561.000
    -1883.000    -2204.000    -2030.000
    -2879.000    -3240.000    -3050.000
    -2012.000    -2517.000    -2264.000
      490.000      169.000      347.000
     2912.000     3504.000     3248.000
     3902.000     4664.000     4339.000
     3213.000     3686.000     3512.000
     -508.000      188.000     -157.000
    -4309.000    -4938.000    -4635.000
    -5038.000    -6704.000    -5855.000
    -3100.000    -3757.000    -3435.000
     1821.000     2051.000     1947.000
     5151.000     6287.000     5739.000
     4558.000     5846.000     5255.000
     2217.000     2287.000     2332.000
    -1914.000    -2006.000    -1958.000
    -6000.000    -6527.000    -6297.000
    -5316.000    -7332.000    -6300.000
    -1293.000    -1677.000    -1483.000
     3077.000     4520.000     3782.000
     6129.000     6923.000     6581.000
     4135.000     4854.000     4554.000
      585.000      777.000      747.000
    -2704.000    -3506.000    -3076.000
    -5219.000    -6042.000    -5658.000
    -4321.000    -4858.000    -4597.000
     -828.000    -1221.000    -1013.000
     3277.000     4026.000     3677.000
     4611.000     6061.000     5341.000
     3476.000     3727.000     3661.000
      285.000      -54.000      203.000
    -2440.000    -2852.000    -2615.000
    -3644.000    -4164.000    -3925.000
    -3699.000    -4170.000    -3961.000
     -669.000    -1057.000     -827.000
     2613.000     3166.000     2926.000
     3480.000     4613.000     4049.000
     2869.000     2770.000     2855.000
     1668.000     1663.000     1743.000
    -1548.000     -788.000    -1145.000
    -3261.000    -4377.000    -3820.000
    -3077.000    -4017.000    -3572.000
    -1869.000    -1387.000    -1637.000
     1635.000     1426.000     1602.000
     2730.000     3150.000     2948.000
     2354.000     3195.000     2769.000
     1924.000     1826.000     1931.000
     -543.000     -279.000     -367.000
    -2794.000    -2893.000    -2828.000
    -3356.000    -4578.000    -3993.000
    -2689.000    -3220.000    -2978.000
      687.000      733.000      776.000
     3787.000     4404.000     4154.000
     3265.000     4444.000     3834.000
     1949.000     2176.000     2092.000
     -833.000     -870.000     -792.000
    -3397.000    -3747.000    -3530.000
    -3437.000    -4659.000    -4051.000
    -2182.000    -2810.000    -2543.000
     1059.000     1409.000     1262.000
     3752.000     4527.000     4211.000
     3511.000     4488.000     4039.000
     1229.000     1513.000     1378.000
    -1356.000    -1783.000    -1535.000
    -3662.000    -4052.000    -3805.000
    -3208.000    -4173.000    -3673.000
     -752.000    -1175.000    -1003.000
     1256.000     1895.000     1561.000
     3423.000     3849.000     3734.000
     3188.000     3762.000     3558.000
     1568.000     1961.000     1792.000
     -721.000     -821.000     -782.000
    -3291.000    -3476.000    -3382.000
    -3559.000    -4166.000    -3825.000
    -1906.000    -2699.000    -2324.000
      648.000      641.000      605.000
     3024.000     3507.000     3317.000
     4089.000     4679.000     4507.000
     2617.000     3494.000     3097.000
     -449.000     -194.000     -370.000
    -3592.000    -4176.000    -3899.000
    -4939.000    -5808.000    -5334.000
    -2929.000    -3852.000    -3372.000
      911.000      669.000      761.000
     4373.000     5105.000     4750.000
     5456.000     6693.000     6158.000
     2920.000     4066.000     3565.000
    -1496.000    -1524.000    -1525.000
    -4797.000    -5912.000    -5412.000
    -5188.000    -6371.000    -5764.000
    -2321.000    -2919.000    -2569.000
     1754.000     1975.000     1840.000
     4766.000     5547.000     5130.000
     4401.000     5624.000     5051.000
     1358.000     1928.000     1730.000
    -1968.000    -2489.000    -2185.000
    -3958.000    -4744.000    -4395.000
    -3449.000    -4074.000    -3779.000
    -1530.000    -1894.000    -1676.000
     1251.000     1367.000     1342.000
     3037.000     3665.000     3324.000
     3285.000     3802.000     3536.000
     1780.000     2343.000     2146.000
     -780.000     -617.000     -614.000
    -2030.000    -2594.000    -2317.000
    -2684.000    -3149.000    -2976.000
    -2303.000    -2702.000    -2508.000
     -921.000    -1227.000    -1045.000
     1137.000     1097.000     1128.000
     3243.000     3729.000     3488.000
     3269.000     4298.000     3828.000
     1259.000     1772.000     1627.000
    -1282.000    -1623.000    -1380.000
    -3480.000    -3918.000    -3760.000
    -3972.000    -4818.000    -4460.000
    -1734.000    -2687.000    -2158.000
     1613.000     1921.000     1827.000
     4567.000     5668.000     5135.000
     4605.000     5534.000     5090.000
     1717.000     2199.000     2034.000
    -1921.000    -1937.000    -1858.000
    -4724.000    -5535.000    -5162.000
    -4452.000    -5796.000    -5195.000
    -1592.000    -2159.000    -1889.000
     2303.000     2741.000     2601.000
     4877.000     5709.000     5366.000
     4328.000     5393.000     4850.000
     1321.000     1978.000     1661.000
    -2136.000    -2521.000    -2246.000
    -4057.000    -4851.000    -4418.000
    -3675.000    -4263.000    -4033.000
    -1108.000    -1799.000    -1488.000
     2348.000     2300.000     2386.000
     3852.000     5083.000     4511.000
     3129.000     4001.000     3560.000
      800.000      888.000      832.000
    -2192.000    -2209.000    -2181.000
    -3448.000    -4017.000    -3675.000
    -2668.000    -3606.000    -3134.000
     -773.000     -962.000     -932.000
     1090.000     1403.000     1218.000
     2565.000     2769.000     2735.000
     2258.000     2983.000     2670.000
      780.000     1270.000     1013.000
     -461.000     -885.000     -645.000
    -1476.000    -1754.000    -1546.000
    -1489.000    -1507.000    -1464.000
    -1352.000    -1653.000    -1553.000
     -872.000    -1204.000    -1096.000
      377.000      459.000      438.000
     1531.000     1939.000     1804.000
     2045.000     2493.000     2309.000
     1684.000     1984.000     1842.000
      247.000      490.000      400.000
    -2109.000    -2282.000    -2164.000
    -3111.000    -4080.000    -3601.000
    -2973.000    -3455.000    -3286.000
    -1030.000    -1289.000    -1176.000
     3203.000     3171.000     3313.000
     4531.000     6163.000     5431.000
     3354.000     4310.000     3859.000
      523.000      103.000      328.000
    -3827.000    -3943.000    -3884.000
    -5493.000    -6556.000    -6004.000
    -3690.000    -5343.000    -4535.000
      413.000      672.000      522.000
     4679.000     5953.000     5392.000
     5911.000     6887.000     6515.000
     2826.000     3942.000     3414.000
    -1291.000    -1484.000    -1399.000
    -4702.000    -6030.000    -5366.000
    -5871.000    -7005.000    -6414.000
    -2459.000    -3336.000    -2859.000
     1701.000     2030.000     1852.000
     4930.000     5983.000     5505.000
     5819.000     7105.000     6580.000
     1884.000     3139.000     2553.000
    -2389.000    -3094.000    -2737.000
    -4248.000    -5833.000    -5037.000
    -4005.000    -4483.000    -4228.000
    -1297.000    -1744.000    -1474.000
     1520.000     1457.000     1490.000
     2831.000     4025.000     3413.000
     2943.000     3579.000     3307.000
     1545.000     1673.000     1674.000
    -1086.000     -656.000     -850.000
    -1955.000    -2741.000    -2330.000
    -1799.000    -2625.000    -2181.000
    -1872.000    -1839.000    -1832.000
     -219.000     -677.000     -429.000
      779.000      941.000      832.000
     1269.000     2055.000     1674.000
     2220.000     2505.000     2441.000
     1687.000     2003.000     1904.000
      611.000      875.000      791.000
    -1023.000    -1211.000    -1106.000
    -3221.000    -3893.000    -3567.000
    -3406.000    -4425.000    -3908.000
    -1447.000    -1716.000    -1607.000
     1197.000     1826.000     1505.000
     4093.000     4626.000     4446.000
     4651.000     5527.000     5179.000
     2086.000     2943.000     2545.000
    -1788.000    -2193.000    -2007.000
    -5297.000    -6536.000    -5930.000
    -5848.000    -7075.000    -6457.000
    -2535.000    -3374.000    -2950.000
     2731.000     3253.000     3035.000
     6268.000     8052.000     7222.000
     6443.000     7744.000     7175.000
     2310.000     2921.000     2655.000
    -3476.000    -3777.000    -3658.000
    -7000.000    -8731.000    -7892.000
    -6821.000    -8756.000    -7784.000
    -2056.000    -2631.000    -2314.000
     3952.000     4923.000     4461.000
     7295.000     8964.000     8191.000
     6264.000     7772.000     7102.000
     1506.000     2220.000     1888.000
    -4459.000    -5291.000    -4901.000
    -6745.000    -8841.000    -7779.000
    -5155.000    -6299.000    -5709.000
     -779.000    -1064.000     -891.000
     4908.000     5316.000     5187.000
     6082.000     8387.000     7236.000
     4350.000     5748.000     5083.000
     1029.000      431.000      802.000
    -4304.000    -4396.000    -4384.000
    -5809.000    -7000.000    -6416.000
    -2211.000    -4508.000    -3279.000
      381.000     1108.000      756.000
     2057.000     3624.000     2800.000
     3475.000     3080.000     3290.000
     1645.000     2315.000     1987.000
     -258.000      815.000      292.000
    -1327.000    -2095.000    -1673.000
    -2308.000    -3153.000    -2687.000
    -1035.000    -1334.000    -1145.000
      134.000      290.000      208.000
     -801.000     -578.000     -710.000
     -379.000     -921.000     -671.000
     1130.000     1419.000     1270.000
     1814.000     2858.000     2404.000
     2082.000     2118.000     2201.000
      992.000      874.000      971.000
     -583.000     -350.000     -464.000
    -1972.000    -2645.000    -2296.000
    -3334.000    -4100.000    -3747.000
    -2499.000    -2792.000    -2680.000
     1029.000      789.000      937.000
     3794.000     4938.000     4436.000
     4267.000     5514.000     4982.000
     2703.000     2634.000     2729.000
    -1431.000    -1429.000    -1463.000
    -4408.000    -5098.000    -4799.000
    -4349.000    -5672.000    -5001.000
    -3131.000    -3462.000    -3299.000
      711.000      729.000      732.000
     4722.000     5495.000     5167.000
     5268.000     7061.000     6237.000
     2884.000     3638.000     3293.000
    -1233.000    -1943.000    -1606.000
    -4590.000    -5477.000    -5054.000
    -5290.000    -6227.000    -5768.000
    -3129.000    -4123.000    -3599.000
      676.000      714.000      733.000
     4489.000     5400.000     4976.000
     5911.000     7277.000     6636.000
     3676.000     4995.000     4386.000
     -560.000     -634.000     -570.000
    -4521.000    -5803.000    -5187.000
    -5319.000    -6770.000    -6043.000
    -2936.000    -3533.000    -3183.000
      617.000      716.000      691.000
     4583.000     5237.000     4906.000
     5487.000     7376.000     6429.000
     2488.000     3610.000     3070.000
    -1114.000    -2007.000    -1512.000
    -4166.000    -5206.000    -4664.000
    -4756.000    -5707.000    -5242.000
    -2110.000    -3116.000    -2590.000
      798.000     1247.000     1040.000
     3202.000     4443.000     3789.000
     3807.000     4754.000     4242.000
     1074.000     1721.000     1414.000
     -833.000    -1558.000    -1085.000
    -1530.000    -2293.000    -1846.000
    -2105.000    -2078.000    -2099.000
     -910.000    -1530.000    -1204.000
       61.000       77.000       49.000
      674.000     1577.000     1097.000
     1127.000     1533.000     1315.000
      400.000      479.000      442.000
      244.000       23.000      224.000
      743.000      564.000      761.000
     -367.000     -224.000     -295.000
    -1379.000    -1768.000    -1639.000
    -1394.000    -1629.000    -1538.000
    -1766.000    -1520.000    -1634.000
     -451.000     -611.000     -508.000
      871.000     1012.000      970.000
     1996.000     2376.000     2273.000
     2640.000     2970.000     2900.000
      549.000      713.000      647.000
    -1053.000    -1540.000    -1307.000
    -1817.000    -2416.000    -2144.000
    -2026.000    -2009.000    -2007.000
     -660.000     -685.000     -595.000
     1393.000     1241.000     1375.000
     2314.000     3158.000     2744.000
     2172.000     2624.000     2446.000
     1281.000     1201.000     1296.000
    -1472.000    -1420.000    -1482.000
    -2529.000    -3449.000    -3006.000
    -2268.000    -2709.000    -2455.000
    -1483.000    -1261.000    -1323.000
     1188.000     1185.000     1251.000
     2235.000     2723.000     2485.000
     2624.000     3267.000     2948.000
     1257.000     1620.000     1452.000
     -764.000    -1195.000     -940.000
    -1903.000    -2498.000    -2178.000
    -2594.000    -3084.000    -2851.000
     -970.000    -1353.000    -1089.000
      714.000     1087.000      945.000
     2485.000     3223.000     2837.000
     2386.000     3202.000     2775.000
      694.000      806.000      771.000
     -974.000    -1610.000    -1225.000
    -2091.000    -2782.000    -2400.000
    -1161.000    -1700.000    -1421.000
      114.000      309.000      208.000
      521.000     1221.000      864.000
     1234.000     1435.000     1348.000
     1494.000     2079.000     1772.000
     -482.000       32.000     -246.000
    -1227.000    -2442.000    -1742.000
     -988.000    -1696.000    -1282.000
     -771.000     -397.000     -623.000
     1006.000      679.000      837.000
     1121.000     1657.000     1370.000
       50.000     1076.000      560.000
     -197.000     -687.000     -402.000
    -1020.000    -1328.000    -1173.000
     -669.000     -614.000     -609.000
      682.000      281.000      543.000
      750.000      979.000      864.000
      748.000     1079.000      874.000
      345.000      225.000      261.000
     -884.000     -734.000     -782.000
    -1331.000    -1243.000    -1244.000
    -1021.000    -1387.000    -1193.000
      -41.000     -177.000      -90.000
     1542.000     1785.000     1704.000
     1855.000     2239.000     2063.000
      818.000      955.000      875.000
     -363.000     -638.000     -515.000
    -1537.000    -1682.000    -1595.000
    -1701.000    -1784.000    -1682.000
     -901.000    -1117.000     -971.000
      663.000      812.000      740.000
     1742.000     2418.000     2077.000
     1344.000     1610.000     1482.000
      310.000      266.000      299.000
    -1454.000    -1504.000    -1488.000
    -2053.000    -2964.000    -2474.000
    -1027.000    -1656.000    -1271.000
      195.000      835.000      551.000
     1562.000     2024.000     1813.000
     2100.000     2429.000     2268.000
      510.000     1368.000      933.000
    -1346.000    -1732.000    -1502.000
    -1908.000    -3163.000    -2490.000
    -1604.000    -1762.000    -1671.000
      400.000      485.000      483.000
     1825.000     2047.000     1987.000
     1418.000     2272.000     1860.000
      578.000     1037.000      805.000
    -1348.000    -1566.000    -1460.000
    -2691.000    -3335.000    -2977.000
    -1711.000    -2374.000    -1979.000
     -184.000     -134.000     -131.000
     1807.000     1975.000     1938.000
     3272.000     3589.000     3510.000
     1649.000     2572.000     2144.000
     -792.000     -842.000     -794.000
    -1967.000    -2955.000    -2422.000
    -2352.000    -2405.000    -2339.000
    -1355.000    -1365.000    -1312.000
     1195.000      577.000      950.000
     2658.000     3381.000     3047.000
     2630.000     3547.000     3111.000
     1331.000     1109.000     1279.000
    -1748.000    -1825.000    -1763.000
    -2937.000    -3513.000    -3199.000
    -2182.000    -3065.000    -2582.000
     -804.000     -884.000     -816.000
     2529.000     2828.000     2718.000
     4034.000     5153.000     4606.000
     2060.000     2969.000     2525.000
       46.000     -585.000     -212.000
    -2339.000    -2926.000    -2595.000
    -3281.000    -3838.000    -3529.000
    -1114.000    -2098.000    -1583.000
     1198.000     1709.000     1429.000
     2006.000     3493.000     2720.000
     1753.000     1837.000     1799.000
      785.000      571.000      711.000
     -499.000     -338.000     -381.000
     -802.000    -1365.000    -1041.000
    -1160.000    -1520.000    -1335.000
       34.000       52.000       35.000
     1570.000     2069.000     1792.000
      186.000     1037.000      543.000
    -1106.000    -1509.000    -1319.000
    -1154.000    -2000.000    -1570.000
      321.000      612.000      478.000
     1877.000     2516.000     2221.000
     1414.000     1522.000     1474.000
     -255.000     -317.000     -311.000
    -1182.000    -1467.000    -1368.000
    -1436.000    -1565.000    -1537.000
    -1663.000    -1571.000    -1648.000
     -248.000     -503.000     -359.000
     1201.000     1579.000     1413.000
     1876.000     2726.000     2309.000
     1254.000     1420.000     1325.000
    -1022.000    -1355.000    -1220.000
    -2375.000    -2982.000    -2697.000
    -1538.000    -2068.000    -1810.000
     -473.000     -117.000     -293.000
     -175.000      300.000       61.000
      535.000      480.000      529.000
      328.000      762.000      550.000
     -247.000      204.000      -32.000
     -737.000    -1188.000     -953.000
     -668.000    -1072.000     -827.000
      137.000      433.000      360.000
     -198.000      -94.000      -93.000
    -1279.000    -1824.000    -1523.000
    -1081.000    -1570.000    -1287.000
      563.000     1076.000      862.000
     1276.000     2115.000     1718.000
     1298.000     1355.000     1389.000
      919.000      760.000      943.000
      133.000       56.000      193.000
    -1152.000    -1601.000    -1297.000
    -1452.000    -2235.000    -1782.000
     -709.000     -653.000     -661.000
       84.000      547.000      341.000
     2151.000     2361.000     2364.000
     2268.000     3025.000     2732.000
      713.000      813.000      840.000
     -554.000    -1400.000     -884.000
    -1591.000    -1750.000    -1618.000
    -1990.000    -1987.000    -1971.000
    -1385.000    -2106.000    -1730.000
     -215.000      -94.000     -121.000
      953.000     1619.000     1350.000
     2383.000     2274.000     2442.000
     1754.000     2174.000     2028.000
      238.000      690.000      497.000
     -941.000    -1561.000    -1195.000
    -2424.000    -2766.000    -2564.000
    -2333.000    -2609.000    -2454.000
     -671.000    -1339.000     -968.000
     1053.000     1116.000     1157.000
     2925.000     3464.000     3285.000
     2928.000     3671.000     3340.000
      560.000      881.000      724.000
    -1098.000    -1691.000    -1352.000
    -2204.000    -2585.000    -2350.000
    -1882.000    -2117.000    -1955.000
      -60.000     -453.000     -211.000
     1477.000     1635.000     1579.000
     2410.000     2956.000     2720.000
     1856.000     2201.000     2032.000
       37.000      246.000      104.000
    -1052.000    -1577.000    -1302.000
     -475.000    -1208.000     -774.000
      232.000      762.000      531.000
      603.000     1106.000      850.000
      218.000       45.000      114.000
    -1051.000     -969.000    -1057.000
     -963.000    -1203.000    -1121.000
       30.000     -236.000     -143.000
      962.000     1216.000     1061.000
     2120.000     2316.000     2254.000
     1257.000     1761.000     1528.000
    -1183.000     -872.000    -1051.000
    -2479.000    -3105.000    -2826.000
    -3191.000    -3658.000    -3492.000
    -1721.000    -2043.000    -1918.000
     1815.000     1856.000     1831.000
     2969.000     4054.000     3475.000
     2673.000     3015.000     2859.000
      835.000      681.000      776.000
    -2709.000    -2531.000    -2662.000
    -3490.000    -4430.000    -3978.000
    -1952.000    -2524.000    -2263.000
      361.000     1217.000      788.000
     2810.000     3375.000     3139.000
     2825.000     3150.000     2998.000
     1315.000     1539.000     1428.000
     -138.000     -410.000     -285.000
    -1859.000    -2110.000    -2008.000
    -2323.000    -2662.000    -2487.000
    -1119.000    -1572.000    -1333.000
      599.000      826.000      752.000
     1509.000     2221.000     1909.000
     1258.000     1438.000     1359.000
      715.000      727.000      714.000
     -267.000      -57.000     -186.000
    -1141.000    -1277.000    -1211.000
    -2095.000    -2294.000    -2184.000
    -1977.000    -2465.000    -2203.000
       62.000     -550.000     -181.000
      966.000     1486.000     1265.000
     1199.000     1799.000     1528.000
     1394.000     1447.000     1467.000
      882.000     1394.000     1161.000
      941.000      957.000     1019.000
      360.000     -277.000      118.000
     -627.000     -680.000     -639.000
     -570.000     -646.000     -608.000
     -114.000     -363.000     -234.000
     -657.000      -94.000     -391.000
     -922.000     -880.000     -895.000
      407.000     -233.000      150.000
     1520.000     2076.000     1855.000
     2260.000     2942.000     2659.000
     1078.000     1023.000     1079.000
    -2071.000    -2174.000    -2165.000
    -3449.000    -4102.000    -3815.000
    -2550.000    -3249.000    -2914.000
     -309.000     -342.000     -296.000
     2580.000     2971.000     2848.000
     3569.000     4540.000     4110.000
     2637.000     3328.000     3044.000
      460.000      377.000      447.000
    -2921.000    -3214.000    -3115.000
    -4428.000    -5442.000    -4977.000
    -2146.000    -3277.000    -2706.000
     1448.000     2049.000     1782.000
     3329.000     4570.000     3992.000
     2680.000     3006.000     2878.000
      426.000      530.000      501.000
    -1334.000    -1291.000    -1300.000
    -2485.000    -2971.000    -2743.000
    -2134.000    -2846.000    -2488.000
     -296.000     -292.000     -261.000
     1141.000     1551.000     1383.000
     1774.000     1831.000     1835.000
      833.000     1186.000      992.000
     -670.000     -427.000     -557.000
    -1283.000    -1855.000    -1527.000
    -1048.000    -1338.000    -1153.000
       99.000      309.000      248.000
      601.000      718.000      696.000
      218.000      214.000      249.000
     -362.000     -180.000     -260.000
    -1438.000    -1457.000    -1483.000
     -688.000    -1333.000     -976.000
      669.000      723.000      766.000
     1356.000     1867.000     1685.000
     1532.000     1509.000     1600.000
      454.000      438.000      486.000
     -874.000     -518.000     -664.000
    -2640.000    -2866.000    -2749.000
    -2183.000    -3220.000    -2680.000
      153.000      205.000      215.000
     2486.000     3117.000     2858.000
     3478.000     3789.000     3732.000
     1863.000     2219.000     2104.000
     -171.000      -73.000      -97.000
    -2920.000    -3271.000    -3112.000
    -3682.000    -4515.000    -4077.000
    -2026.000    -2403.000    -2171.000
      883.000      887.000      928.000
     3786.000     4258.000     4104.000
     2978.000     4154.000     3597.000
      945.000     1045.000     1033.000
    -1396.000    -2173.000    -1753.000
    -4058.000    -4100.000    -4122.000
    -3781.000    -4484.000    -4109.000
     -483.000    -1457.000     -861.000
     1773.000     2898.000     2396.000
     3224.000     4091.000     3699.000
     2489.000     2677.000     2603.000
    -1239.000     -879.000    -1070.000
    -1864.000    -2866.000    -2324.000
    -2268.000    -2837.000    -2548.000
    -2187.000    -2291.000    -2200.000
      932.000      338.000      772.000
     2325.000     3071.000     2784.000
     2295.000     3396.000     2890.000
     1184.000     1011.000     1114.000
     -532.000     -866.000     -676.000
     -279.000     -472.000     -298.000
      463.000      289.000      427.000
     -214.000     -109.000     -142.000
     -439.000     -796.000     -572.000
     -355.000     -413.000     -349.000
     -727.000     -153.000     -447.000
      165.000      -20.000       72.000
     1071.000      935.000     1042.000
     1798.000     2342.000     2138.000
     1967.000     2223.000     2141.000
       48.000     -109.000      -34.000
    -2058.000    -2384.000    -2252.000
    -3156.000    -3715.000    -3482.000
    -1964.000    -2497.000    -2231.000
      783.000      993.000      912.000
     3028.000     3789.000     3427.000
     3790.000     4372.000     4151.000
     2324.000     2645.000     2549.000
     -407.000     -195.000     -326.000
    -3273.000    -3809.000    -3626.000
    -3888.000    -4951.000    -4473.000
    -2404.000    -2689.000    -2574.000
      974.000     1056.000     1016.000
     3910.000     4515.000     4231.000
     3590.000     4674.000     4132.000
     2189.000     2553.000     2396.000
    -1195.000    -1144.000    -1193.000
    -4012.000    -4604.000    -4373.000
    -3366.000    -4458.000    -3961.000
    -1498.000    -1515.000    -1533.000
     1506.000     1764.000     1678.000
     3739.000     4153.000     3953.000
     2665.000     3905.000     3219.000
      829.000      921.000      870.000
    -1225.000    -1800.000    -1513.000
    -3069.000    -3192.000    -3167.000
    -1831.000    -2614.000    -2215.000
     -441.000     -488.000     -476.000
      120.000      970.000      543.000
     1060.000     1054.000     1066.000
      513.000      595.000      488.000
       21.000      214.000       77.000
      765.000      340.000      593.000
      781.000      977.000      933.000
      486.000      716.000      632.000
      217.000       33.000      134.000
    -1808.000    -1392.000    -1605.000
    -2603.000    -3016.000    -2815.000
     -584.000    -1281.000     -952.000
     1308.000     2232.000     1742.000
     3429.000     4042.000     3788.000
     3205.000     3267.000     3312.000
      120.000      644.000      399.000
    -2074.000    -2550.000    -2318.000
    -3890.000    -4817.000    -4381.000
    -3865.000    -4110.000    -3993.000
     -602.000     -887.000     -721.000
     2929.000     3412.000     3185.000
     4408.000     5718.000     5103.000
     3406.000     3974.000     3758.000
     -888.000     -887.000     -874.000
    -4430.000    -5383.000    -4924.000
    -4084.000    -5432.000    -4751.000
    -2447.000    -2581.000    -2498.000
      933.000     1172.000     1126.000
     3930.000     4482.000     4287.000
     4285.000     5445.000     4917.000
     2280.000     2847.000     2604.000
    -1228.000    -1800.000    -1488.000
    -3513.000    -4371.000    -3926.000
    -3375.000    -4044.000    -3719.000
    -1209.000    -1668.000    -1406.000
      888.000     1257.000     1135.000
     2296.000     2916.000     2660.000
     2177.000     2593.000     2416.000
      785.000     1219.000     1009.000
     -782.000     -767.000     -749.000
    -1954.000    -2623.000    -2238.000
    -1168.000    -1855.000    -1445.000
     -112.000      -99.000      -70.000
      735.000      945.000      880.000
      851.000     1025.000      980.000
      304.000      695.000      503.000
     -176.000       77.000      -52.000
      179.000     -216.000       36.000
     1185.000     1169.000     1267.000
     1025.000     1525.000     1324.000
      744.000      602.000      706.000
    -1010.000    -1096.000    -1064.000
    -2411.000    -2492.000    -2470.000
    -1847.000    -2404.000    -2118.000
     -441.000     -692.000     -558.000
     2170.000     2551.000     2398.000
     3183.000     3880.000     3582.000
     1790.000     2272.000     2091.000
     -675.000     -766.000     -699.000
    -3263.000    -3822.000    -3572.000
    -3991.000    -4768.000    -4391.000
    -1742.000    -2356.000    -2024.000
     1696.000     2098.000     1920.000
     3685.000     4790.000     4261.000
     3314.000     3827.000     3616.000
      369.000      403.000      416.000
    -2682.000    -3145.000    -2907.000
    -3541.000    -4526.000    -4044.000
    -2297.000    -2764.000    -2535.000
      256.000      612.000      468.000
     2268.000     2718.000     2545.000
     2658.000     3242.000     2989.000
      785.000     1419.000     1093.000
     -957.000    -1503.000    -1213.000
    -1571.000    -2250.000    -1871.000
    -1337.000    -1204.000    -1257.000
     -114.000     -177.000     -113.000
      171.000      164.000      214.000
      386.000      484.000      494.000
      457.000      623.000      568.000
     -528.000     -236.000     -399.000
     -154.000     -607.000     -349.000
     1321.000     1201.000     1338.000
      698.000     1557.000     1176.000
     -476.000     -968.000     -677.000
    -1302.000    -2140.000    -1691.000
    -2299.000    -1939.000    -2118.000
     -860.000    -1287.000    -1030.000
      735.000      890.000      832.000
     1362.000     2353.000     1886.000
     2927.000     2632.000     2906.000
     1463.000     1812.000     1705.000
    -1450.000    -1189.000    -1301.000
    -2393.000    -3715.000    -3031.000
    -2861.000    -3321.000    -3090.000
    -1142.000     -816.000     -940.000
     1795.000     1669.000     1789.000
     3289.000     3852.000     3640.000
     3419.000     4341.000     3959.000
     1571.000     1762.000     1724.000
    -2023.000    -2300.000    -2143.000
    -3664.000    -4628.000    -4145.000
    -3138.000    -3737.000    -3442.000
    -1363.000    -1409.000    -1362.000
     2335.000     2182.000     2331.000
     4307.000     5226.000     4816.000
     3556.000     4726.000     4182.000
     1285.000     1305.000     1343.000
    -2053.000    -2382.000    -2204.000
    -3852.000    -4491.000    -4185.000
    -2720.000    -3678.000    -3207.000
     -476.000     -509.000     -489.000
     2215.000     2766.000     2519.000
     3513.000     4196.000     3873.000
     1814.000     2551.000     2170.000
     -404.000     -605.000     -498.000
    -1889.000    -2613.000    -2238.000
    -2180.000    -2497.000    -2330.000
     -886.000    -1094.000     -987.000
      267.000      434.000      342.000
      360.000      740.000      544.000
      763.000      762.000      762.000
      415.000      653.000      506.000
      221.000      289.000      249.000
      589.000      396.000      529.000
      275.000      333.000      337.000
       76.000      186.000      143.000
     -937.000     -839.000     -914.000
    -1936.000    -2230.000    -2099.000
    -1528.000    -1906.000    -1731.000
      185.000      281.000      216.000
     2411.000     2727.000     2587.000
     3357.000     3991.000     3707.000
     1663.000     2160.000     1944.000
    -1072.000    -1411.000    -1232.000
    -3420.000    -3965.000    -3742.000
    -3523.000    -4030.000    -3805.000
    -1295.000    -1491.000    -1382.000
     1619.000     1946.000     1798.000
     3950.000     4812.000     4418.000
     2841.000     3694.000     3274.000
      736.000      399.000      602.000
    -1610.000    -2168.000    -1873.000
    -3565.000    -3825.000    -3738.000
    -3025.000    -3767.000    -3398.000
     -876.000    -1300.000    -1065.000
     2118.000     3001.000     2601.000
     3154.000     4150.000     3686.000
     2248.000     2449.000     2368.000
       17.000      159.000      104.000
    -2021.000    -2454.000    -2225.000
    -2499.000    -3358.000    -2924.000
    -2361.000    -2714.000    -2545.000
     -560.000     -714.000     -598.000
     1265.000     1531.000     1441.000
     2473.000     3160.000     2864.000
     2733.000     3428.000     3127.000
     1363.000     1803.000     1603.000
     -319.000     -415.000     -325.000
    -1438.000    -2173.000    -1763.000
    -1428.000    -1903.000    -1654.000
    -1848.000    -1793.000    -1849.000
     -331.000     -877.000     -573.000
     1538.000     1959.000     1783.000
     1615.000     2740.000     2171.000
     2208.000     2119.000     2217.000
     1002.000     1214.000     1148.000
     -899.000     -601.000     -716.000
    -2227.000    -3130.000    -2667.000
    -3283.000    -4066.000    -3724.000
    -2490.000    -2643.000    -2596.000
      433.000      239.000      362.000
     2582.000     3171.000     2916.000
     2961.000     3907.000     3466.000
     2275.000     2396.000     2387.000
     -114.000      -49.000      -23.000
    -2448.000    -2567.000    -2477.000
    -3406.000    -4330.000    -3885.000
    -2613.000    -3292.000    -2972.000
      112.000      221.000      190.000
     2782.000     3399.000     3133.000
     3340.000     4040.000     3721.000
     2349.000     2665.000     2537.000
      179.000      225.000      244.000
    -2071.000    -2265.000    -2125.000
    -3021.000    -3579.000    -3289.000
    -2317.000    -3020.000    -2675.000
     -409.000     -386.000     -385.000
     1590.000     2071.000     1872.000
     2859.000     3294.000     3120.000
     2432.000     2977.000     2717.000
      840.000      908.000      896.000
     -935.000    -1365.000    -1098.000
    -1931.000    -2348.000    -2101.000
    -1933.000    -2261.000    -2092.000
     -967.000    -1119.000    -1037.000
      -48.000      277.000      132.000
      857.000     1062.000      990.000
     2187.000     2407.000     2313.000
     1940.000     2556.000     2238.000
      563.000      531.000      572.000
    -1359.000    -1867.000    -1574.000
    -3109.000    -3587.000    -3344.000
    -2681.000    -3413.000    -3050.000
     -827.000     -907.000     -854.000
      779.000     1677.000     1258.000
     2336.000     2644.000     2538.000
     3582.000     3692.000     3670.000
     2414.000     3415.000     2935.000
    -1033.000    -1081.000    -1029.000
    -3332.000    -4987.000    -4129.000
    -3044.000    -3599.000    -3328.000
    -1001.000     -292.000     -667.000
     1014.000     1087.000     1088.000
     2450.000     2464.000     2526.000
     4184.000     5183.000     4736.000
     2945.000     4239.000     3579.000
    -1774.000    -1802.000    -1817.000
    -4488.000    -6413.000    -5419.000
    -3766.000    -5126.000    -4444.000
    -1462.000    -1019.000    -1292.000
     1999.000     2351.000     2195.000
     3708.000     4392.000     4123.000
     2653.000     3867.000     3299.000
     1475.000     1509.000     1523.000
    -1267.000    -1382.000    -1334.000
    -3926.000    -4423.000    -4184.000
    -2795.000    -4492.000    -3608.000
     -790.000     -837.000     -844.000
     1331.000     2317.000     1795.000
     2948.000     2973.000     3000.000
     1651.000     2461.000     2093.000
      513.000      997.000      807.000
      -64.000     -785.000     -407.000
    -1782.000    -1638.000    -1728.000
    -1808.000    -2097.000    -1918.000
     -242.000    -1033.000     -610.000
     -602.000       68.000     -323.000
      -99.000     -256.000     -189.000
     1561.000     1112.000     1403.000
     1545.000     2669.000     2157.000
     2352.000     2655.000     2564.000
      512.000      550.000      524.000
    -2233.000    -2250.000    -2238.000
    -2264.000    -3058.000    -2617.000
    -2577.000    -2733.000    -2698.000
    -1035.000    -1198.000    -1133.000
     1470.000     1136.000     1326.000
     3128.000     3904.000     3571.000
     3354.000     4311.000     3884.000
     1396.000     1463.000     1420.000
    -2115.000    -2334.000    -2231.000
    -3822.000    -4747.000    -4246.000
    -2516.000    -3184.000    -2810.000
     -979.000     -361.000     -688.000
     1448.000     1603.000     1529.000
     3338.000     3460.000     3458.000
     2966.000     4075.000     3576.000
     1222.000     1410.000     1317.000
     -808.000    -1679.000    -1255.000
    -2744.000    -2886.000    -2797.000
    -2883.000    -3189.000    -2998.000
    -1382.000    -1956.000    -1645.000
      -80.000      322.000       89.000
     1972.000     2504.000     2244.000
     2796.000     3174.000     3041.000
     2038.000     2425.000     2270.000
     1090.000      946.000     1026.000
    -1185.000    -1377.000    -1299.000
    -3623.000    -4033.000    -3804.000
    -3541.000    -4631.000    -4029.000
    -1656.000    -1790.000    -1742.000
      874.000     1740.000     1282.000
     3573.000     4079.000     3910.000
     4011.000     4725.000     4447.000
     2652.000     3183.000     2939.000
     -220.000     -625.000     -426.000
    -4463.000    -5237.000    -4872.000
    -5603.000    -6899.000    -6227.000
    -2826.000    -3611.000    -3195.000
      641.000     1411.000     1003.000
     4112.000     5014.000     4605.000
     5636.000     6586.000     6216.000
     3731.000     4866.000     4371.000
      -97.000     -247.000     -168.000
    -4550.000    -5847.000    -5231.000
    -6511.000    -7914.000    -7192.000
    -3932.000    -5071.000    -4459.000
     1204.000     1484.000     1347.000
     5094.000     6778.000     5950.000
     6398.000     7639.000     7110.000
     3992.000     4963.000     4577.000
    -1028.000     -777.000     -884.000
    -4544.000    -6031.000    -5314.000
    -6065.000    -7668.000    -6897.000
    -3795.000    -4664.000    -4197.000
      947.000      987.000      997.000
     4122.000     5343.000     4697.000
     5012.000     6340.000     5707.000
     3188.000     3836.000     3615.000
     -666.000     -496.000     -519.000
    -3666.000    -4521.000    -4100.000
    -4118.000    -5344.000    -4740.000
    -3186.000    -3711.000    -3440.000
       13.000     -324.000     -124.000
     2530.000     3249.000     2877.000
     2923.000     4000.000     3437.000
     3074.000     3235.000     3228.000
     1236.000     1658.000     1542.000
    -1290.000    -1099.000    -1149.000
    -2852.000    -3972.000    -3426.000
    -3129.000    -3906.000    -3534.000
    -2098.000    -1941.000    -2007.000
      279.000      -12.000      141.000
     2234.000     2528.000     2372.000
     3183.000     4154.000     3699.000
     3296.000     3682.000     3586.000
      734.000      955.000      911.000
    -2121.000    -2349.000    -2234.000
    -3967.000    -4817.000    -4430.000
    -3983.000    -4798.000    -4388.000
     -800.000    -1022.000     -843.000
     2523.000     3127.000     2848.000
     4529.000     5355.000     4948.000
     4254.000     5136.000     4751.000
      966.000     1460.000     1272.000
    -2559.000    -3394.000    -2961.000
    -4519.000    -5824.000    -5217.000
    -3822.000    -4294.000    -4067.000
    -1251.000    -1245.000    -1194.000
     2159.000     2220.000     2244.000
     4494.000     5684.000     5104.000
     3575.000     4877.000     4215.000
     1343.000     1004.000     1235.000
    -1851.000    -2334.000    -2053.000
    -3907.000    -4313.000    -4158.000
    -3438.000    -4558.000    -4025.000
    -1470.000    -2084.000    -1723.000
     1645.000     2434.000     2113.000
     3224.000     4402.000     3814.000
     3011.000     3608.000     3309.000
     1444.000     1742.000     1631.000
     -662.000     -879.000     -733.000
    -2162.000    -2955.000    -2556.000
    -2476.000    -3289.000    -2916.000
    -1884.000    -2042.000    -1991.000
     -793.000     -748.000     -746.000
     1542.000     1705.000     1692.000
     2290.000     3455.000     2874.000
     2364.000     2796.000     2610.000
     2114.000     1942.000     2118.000
     -700.000     -287.000     -482.000
    -2513.000    -3331.000    -2959.000
    -3509.000    -4593.000    -4106.000
    -3750.000    -3945.000    -3860.000
     -518.000    -1016.000     -711.000
     3013.000     3501.000     3302.000
     4574.000     6244.000     5453.000
     4140.000     4865.000     4571.000
      273.000      331.000      349.000
    -4036.000    -4593.000    -4317.000
    -5523.000    -7232.000    -6431.000
    -4562.000    -5680.000    -5164.000
     -396.000     -350.000     -313.000
     4689.000     5319.000     5086.000
     6870.000     8573.000     7764.000
     4955.000     6658.000     5863.000
      -69.000      -93.000      -17.000
    -5049.000    -6246.000    -5625.000
    -6570.000    -8076.000    -7354.000
    -4124.000    -5152.000    -4669.000
      242.000      150.000      220.000
     4878.000     5752.000     5391.000
     6371.000     8034.000     7259.000
     4265.000     5251.000     4789.000
     -125.000     -199.000     -128.000
    -4368.000    -5188.000    -4715.000
    -5980.000    -7206.000    -6581.000
    -4593.000    -5792.000    -5244.000
     -175.000     -323.000     -239.000
     3344.000     4483.000     3950.000
     5340.000     6224.000     5837.000
     4513.000     5597.000     5083.000
      538.000     1156.000      855.000
    -3077.000    -4281.000    -3618.000
    -5353.000    -6768.000    -6025.000
    -4879.000    -5456.000    -5189.000
    -1550.000    -2033.000    -1819.000
     3039.000     3369.000     3245.000
     5651.000     7533.000     6677.000
     5119.000     6337.000     5782.000
     1620.000     1531.000     1583.000
    -2814.000    -3260.000    -3015.000
    -5039.000    -6277.000    -5619.000
    -4844.000    -6209.000    -5546.000
    -2005.000    -2281.000    -2164.000
     2167.000     2842.000     2531.000
     4795.000     6010.000     5459.000
     4979.000     6070.000     5616.000
     2289.000     2812.000     2588.000
    -2035.000    -2551.000    -2310.000
    -4033.000    -5416.000    -4690.000
    -3914.000    -4615.000    -4255.000
    -2627.000    -2745.000    -2735.000
      359.000       11.000      176.000
     3493.000     4145.000     3891.000
     4486.000     6123.000     5391.000
     3749.000     4247.000     4046.000
      865.000     1105.000      988.000
    -3313.000    -3369.000    -3351.000
    -4533.000    -6335.000    -5426.000
    -4096.000    -5148.000    -4662.000
    -1603.000    -1552.000    -1613.000
     2931.000     2931.000     2953.000
     4897.000     6449.000     5733.000
     4322.000     6130.000     5305.000
     1975.000     1930.000     1976.000
    -2742.000    -3261.000    -3023.000
    -5633.000    -6705.000    -6160.000
    -4817.000    -6570.000    -5708.000
    -2153.000    -2659.000    -2467.000
     2270.000     3054.000     2661.000
     4961.000     6225.000     5653.000
     4388.000     5532.000     5049.000
     2473.000     2867.000     2747.000
    -1180.000    -1126.000    -1162.000
    -4717.000    -5536.000    -5157.000
    -4643.000    -6398.000    -5498.000
    -2753.000    -3123.000    -2955.000
      -54.000      297.000       69.000
     3563.000     3494.000     3567.000
     4921.000     6122.000     5625.000
     4468.000     5892.000     5263.000
     1622.000     1832.000     1748.000
    -3336.000    -3575.000    -3460.000
    -6247.000    -7302.000    -6767.000
    -5581.000    -7500.000    -6538.000
    -1638.000    -2276.000    -1965.000
     3235.000     4304.000     3752.000
     6631.000     7761.000     7260.000
     6652.000     7902.000     7400.000
     2672.000     3974.000     3364.000
    -3660.000    -4056.000    -3893.000
    -7902.000   -10241.000    -9063.000
    -6583.000    -8340.000    -7416.000
    -1706.000    -1589.000    -1670.000
     3746.000     4438.000     4063.000
     6876.000     8088.000     7541.000
     5861.000     7704.000     6861.000
     1548.000     2004.000     1819.000
    -3518.000    -4892.000    -4183.000
    -6476.000    -7881.000    -7189.000
    -5452.000    -6509.000    -5965.000
    -1477.000    -2013.000    -1692.000
     2596.000     3599.000     3086.000
     5153.000     6635.000     5884.000
     4831.000     5573.000     5296.000
     1416.000     1868.000     1732.000
    -2189.000    -2706.000    -2442.000
    -4236.000    -5593.000    -4933.000
    -4795.000    -5759.000    -5264.000
    -1732.000    -2357.000    -1989.000
     2254.000     2784.000     2547.000
     4284.000     5708.000     5014.000
     5281.000     6287.000     5869.000
     2884.000     3810.000     3424.000
    -1430.000    -1493.000    -1419.000
    -4535.000    -6225.000    -5402.000
    -5201.000    -6563.000    -5950.000
    -2565.000    -2974.000    -2742.000
     1834.000     1836.000     1912.000
     4451.000     5758.000     5109.000
     4580.000     6036.000     5337.000
     3210.000     3741.000     3580.000
    -1220.000     -865.000    -1017.000
    -4302.000    -5431.000    -4897.000
    -4490.000    -6115.000    -5360.000
    -3244.000    -3747.000    -3552.000
      839.000      574.000      752.000
     3722.000     4446.000     4107.000
     4217.000     5756.000     4979.000
     3310.000     3984.000     3700.000
      308.000      704.000      578.000
    -3302.000    -3314.000    -3289.000
    -4823.000    -6455.000    -5711.000
    -4101.000    -5414.000    -4834.000
    -1121.000    -1316.000    -1202.000
     3158.000     3359.000     3298.000
     4867.000     6146.000     5504.000
     4771.000     6186.000     5523.000
     2270.000     3081.000     2742.000
    -3057.000    -3082.000    -3036.000
    -6379.000    -8051.000    -7234.000
    -5730.000    -7624.000    -6766.000
    -1312.000    -1883.000    -1617.000
     4406.000     5215.000     4884.000
     6193.000     8133.000     7173.000
     4250.000     5485.000     4865.000
      688.000      515.000      659.000
    -3617.000    -4141.000    -3823.000
    -5512.000    -6520.000    -6010.000
    -4242.000    -5560.000    -4956.000
     -264.000     -526.000     -402.000
     3344.000     4616.000     4015.000
     4205.000     5162.000     4723.000
     3083.000     3187.000     3181.000
      434.000      612.000      518.000
    -1376.000    -1471.000    -1387.000
    -2724.000    -3115.000    -2860.000
    -3059.000    -3496.000    -3294.000
    -2014.000    -2368.000    -2222.000
     -462.000     -872.000     -631.000
     2415.000     2382.000     2473.000
     4395.000     5519.000     4983.000
     3753.000     5033.000     4389.000
     1062.000     1199.000     1166.000
    -2555.000    -2996.000    -2733.000
    -5188.000    -6025.000    -5605.000
    -4814.000    -6309.000    -5584.000
    -1620.000    -2261.000    -1960.000
     3107.000     3989.000     3607.000
     6170.000     7698.000     7026.000
     5232.000     6500.000     5894.000
     1373.000     1847.000     1603.000
    -3885.000    -4632.000    -4242.000
    -6689.000    -8678.000    -7660.000
    -5197.000    -6723.000    -5994.000
     -965.000     -945.000     -983.000
     4087.000     5059.000     4635.000
     6214.000     7921.000     7160.000
     4434.000     5887.000     5218.000
      745.000      665.000      731.000
    -3649.000    -4631.000    -4143.000
    -5388.000    -6767.000    -6062.000
    -3350.000    -4525.000    -3920.000
     -393.000     -285.000     -384.000
     2860.000     3606.000     3234.000
     4707.000     5661.000     5279.000
     3568.000     4786.000     4257.000
     1074.000     1535.000     1325.000
    -1861.000    -2388.000    -2123.000
    -4107.000    -4866.000    -4476.000
    -4063.000    -5220.000    -4639.000
    -1705.000    -2722.000    -2233.000
     1316.000     1723.000     1494.000
     3869.000     4724.000     4329.000
     5163.000     6067.000     5709.000
     3057.000     4712.000     3926.000
    -1247.000     -948.000    -1116.000
    -4468.000    -5980.000    -5218.000
    -5788.000    -6977.000    -6376.000
    -3322.000    -4420.000    -3877.000
     1236.000      784.000      978.000
     4625.000     5851.000     5225.000
     6075.000     7654.000     6932.000
     3655.000     4791.000     4277.000
    -1265.000     -971.000    -1108.000
    -5224.000    -6345.000    -5788.000
    -6434.000    -8074.000    -7259.000
    -3558.000    -4757.000    -4141.000
     1756.000     1813.000     1775.000
     4949.000     6392.000     5621.000
     5772.000     7022.000     6435.000
     3557.000     4395.000     4069.000
    -1759.000    -1350.000    -1534.000
    -5650.000    -6988.000    -6343.000
    -5489.000    -7411.000    -6441.000
    -2174.000    -2394.000    -2253.000
     1953.000     2516.000     2231.000
     4691.000     5340.000     5010.000
     4306.000     5458.000     4913.000
     2005.000     2564.000     2355.000
    -1535.000    -1889.000    -1672.000
    -4461.000    -5206.000    -4849.000
    -4166.000    -5148.000    -4675.000
    -1394.000    -1941.000    -1643.000
     1797.000     2392.000     2155.000
     3585.000     4392.000     4008.000
     3594.000     4015.000     3815.000
     1867.000     2513.000     2243.000
    -1145.000     -912.000     -988.000
    -3135.000    -4232.000    -3685.000
    -2856.000    -3598.000    -3250.000
    -1947.000    -1764.000    -1861.000
      500.000       -8.000      317.000
     2272.000     2531.000     2441.000
     2760.000     3841.000     3306.000
     2744.000     3313.000     3080.000
     -338.000       11.000     -134.000
    -2269.000    -2730.000    -2451.000
    -3077.000    -3871.000    -3497.000
    -2982.000    -3744.000    -3409.000
     -134.000     -699.000     -345.000
     2272.000     2835.000     2602.000
     3536.000     4608.000     4087.000
     3205.000     3950.000     3610.000
      411.000     1022.000      760.000
    -2705.000    -3159.000    -2887.000
    -3881.000    -5267.000    -4585.000
    -3655.000    -4319.000    -4047.000
     -973.000    -1426.000    -1199.000
     2717.000     2742.000     2797.000
     4082.000     5487.000     4837.000
     3569.000     4775.000     4210.000
      565.000      870.000      752.000
    -3094.000    -3548.000    -3256.000
    -3744.000    -5010.000    -4324.000
    -2854.000    -3537.000    -3261.000
     -787.000     -901.000     -882.000
     2446.000     2388.000     2491.000
     3817.000     4889.000     4410.000
     2608.000     3724.000     3200.000
      532.000      287.000      457.000
    -1868.000    -2004.000    -1895.000
    -3121.000    -3354.000    -3194.000
    -2256.000    -3236.000    -2735.000
    -1435.000    -1688.000    -1613.000
      447.000      465.000      482.000
     2726.000     2585.000     2768.000
     3448.000     4253.000     3910.000
     2564.000     3802.000     3175.000
     -241.000      -71.000     -133.000
    -2642.000    -3251.000    -2863.000
    -3639.000    -4089.000    -3846.000
    -3141.000    -4085.000    -3638.000
     -612.000    -1572.000    -1078.000
     2504.000     3051.000     2805.000
     4480.000     5821.000     5201.000
     3738.000     4633.000     4213.000
      481.000      811.000      646.000
    -3316.000    -3664.000    -3448.000
    -5244.000    -6530.000    -5824.000
    -4015.000    -5273.000    -4642.000
     -554.000     -767.000     -694.000
     3483.000     4038.000     3801.000
     5620.000     6801.000     6298.000
     4354.000     5831.000     5139.000
     -127.000      233.000       43.000
    -4148.000    -5523.000    -4813.000
    -5352.000    -6578.000    -5914.000
    -3728.000    -4275.000    -3978.000
      596.000      154.000      385.000
     4125.000     5074.000     4592.000
     5052.000     6655.000     5919.000
     3242.000     3645.000     3543.000
     -386.000     -617.000     -500.000
    -3795.000    -4116.000    -4000.000
    -4722.000    -5912.000    -5294.000
    -2747.000    -3794.000    -3209.000
      489.000      740.000      630.000
     3777.000     4664.000     4227.000
     4089.000     5129.000     4644.000
     2611.000     3156.000     2978.000
     -136.000       54.000       -5.000
    -3232.000    -3817.000    -3582.000
    -3404.000    -4569.000    -3994.000
    -2610.000    -2904.000    -2733.000
     -469.000     -607.000     -503.000
     2159.000     2009.000     2075.000
     3650.000     4506.000     4076.000
     3373.000     4678.000     4101.000
      716.000     1091.000      957.000
    -2374.000    -2820.000    -2610.000
    -4062.000    -4866.000    -4509.000
    -3699.000    -4778.000    -4245.000
    -1273.000    -2023.000    -1607.000
     2311.000     2742.000     2541.000
     4269.000     5486.000     4853.000
     4526.000     5407.000     5030.000
     1726.000     2761.000     2339.000
    -2992.000    -2955.000    -2959.000
    -5299.000    -7168.000    -6267.000
    -4810.000    -6174.000    -5539.000
    -1077.000    -1334.000    -1186.000
     3729.000     3909.000     3869.000
     5835.000     7251.000     6543.000
     4509.000     6265.000     5402.000
      561.000      795.000      750.000
    -4301.000    -5043.000    -4615.000
    -6375.000    -7595.000    -7003.000
    -3717.000    -5148.000    -4474.000
      813.000      856.000      846.000
     4614.000     5646.000     5198.000
     6034.000     7017.000     6563.000
     2863.000     3995.000     3403.000
    -1498.000    -1715.000    -1574.000
    -4128.000    -5204.000    -4604.000
    -4692.000    -5239.000    -4969.000
    -1757.000    -2194.000    -1995.000
     1153.000     1359.000     1238.000
     2454.000     3024.000     2780.000
     3059.000     3070.000     3133.000
     2045.000     2288.000     2166.000
     -148.000      399.000      103.000
    -1743.000    -2004.000    -1830.000
    -2636.000    -2937.000    -2728.000
    -2608.000    -2725.000    -2673.000
    -1069.000    -1703.000    -1407.000
      948.000      648.000      835.000
     3262.000     3827.000     3624.000
     3973.000     4930.000     4477.000
     2158.000     2941.000     2534.000
    -1354.000    -1286.000    -1323.000
    -3996.000    -5013.000    -4471.000
    -4342.000    -5281.000    -4796.000
    -2511.000    -3004.000    -2801.000
     1916.000     1714.000     1833.000
     4966.000     6124.000     5625.000
     5192.000     6805.000     6078.000
     1771.000     2420.000     2092.000
    -3316.000    -4124.000    -3759.000
    -5308.000    -6781.000    -6018.000
    -4324.000    -5285.000    -4793.000
     -657.000     -933.000     -807.000
     3401.000     4011.000     3707.000
     5428.000     6821.000     6188.000
     3664.000     4999.000     4418.000
     -472.000     -593.000     -503.000
    -3981.000    -5062.000    -4557.000
    -4879.000    -5915.000    -5440.000
    -2685.000    -3341.000    -3003.000
      -45.000       17.000      -16.000
     2788.000     3271.000     3034.000
     3594.000     4326.000     4001.000
     2642.000     3116.000     2974.000
      478.000     1011.000      809.000
    -2280.000    -2416.000    -2357.000
    -2330.000    -3290.000    -2805.000
    -1723.000    -1823.000    -1770.000
     -431.000     -454.000     -412.000
      988.000      548.000      775.000
     2101.000     2156.000     2117.000
     2993.000     3894.000     3493.000
     1875.000     2773.000     2397.000
     -466.000     -217.000     -306.000
    -2986.000    -3292.000    -3163.000
    -3298.000    -4381.000    -3833.000
    -2066.000    -2801.000    -2417.000
     -417.000     -576.000     -510.000
     2435.000     2211.000     2327.000
     4106.000     5028.000     4587.000
     2757.000     4364.000     3613.000
     -743.000     -699.000     -658.000
    -4036.000    -5059.000    -4541.000
    -4737.000    -5411.000    -5095.000
    -2298.000    -2994.000    -2619.000
     1240.000      947.000     1146.000
     4199.000     4924.000     4590.000
     5032.000     6207.000     5632.000
     2041.000     2885.000     2488.000
    -1683.000    -2104.000    -1844.000
    -4048.000    -4840.000    -4437.000
    -4430.000    -4987.000    -4741.000
     -888.000    -1596.000    -1203.000
     2576.000     3142.000     2924.000
     3978.000     5094.000     4578.000
     3619.000     3962.000     3809.000
      301.000      686.000      484.000
    -2753.000    -3146.000    -2918.000
    -3443.000    -4776.000    -4095.000
    -2277.000    -2388.000    -2367.000
      -90.000      405.000      168.000
     2001.000     1747.000     1944.000
     2002.000     2597.000     2350.000
     1159.000     1692.000     1454.000
      407.000     -119.000      165.000
    -1272.000    -1211.000    -1246.000
    -1650.000    -1557.000    -1595.000
    -1488.000    -1913.000    -1717.000
    -1151.000    -1460.000    -1319.000
      110.000      -71.000       66.000
     1311.000     1299.000     1374.000
     2048.000     2461.000     2312.000
     2331.000     3012.000     2710.000
     1360.000     2091.000     1766.000
    -1731.000    -1463.000    -1581.000
    -3650.000    -4888.000    -4268.000
    -2729.000    -4107.000    -3428.000
     -207.000     -213.000     -229.000
     3409.000     3897.000     3707.000
     4802.000     6023.000     5490.000
     2485.000     3940.000     3240.000
    -1261.000    -1441.000    -1329.000
    -4662.000    -5809.000    -5216.000
    -5502.000    -6670.000    -6097.000
    -1716.000    -3015.000    -2378.000
     3306.000     3808.000     3555.000
     5373.000     7328.000     6380.000
     4720.000     5436.000     5176.000
       94.000      259.000      221.000
    -4453.000    -4921.000    -4699.000
    -5084.000    -6436.000    -5757.000
    -3149.000    -3850.000    -3490.000
     1483.000     1758.000     1652.000
     4517.000     5552.000     5029.000
     3756.000     4631.000     4203.000
      980.000      811.000      949.000
    -1920.000    -2526.000    -2205.000
    -2691.000    -2968.000    -2836.000
    -1814.000    -1878.000    -1844.000
     -440.000     -264.000     -336.000
      781.000     1089.000      965.000
     1197.000     1103.000     1171.000
      881.000      702.000      793.000
      528.000      537.000      551.000
      747.000      873.000      861.000
      330.000      806.000      585.000
     -545.000     -254.000     -426.000
    -1712.000    -1840.000    -1786.000
    -2601.000    -3321.000    -2935.000
     -671.000    -1648.000    -1115.000
     1616.000     1969.000     1800.000
     3164.000     4148.000     3685.000
     3212.000     3967.000     3649.000
     -164.000      532.000      192.000
    -3838.000    -4535.000    -4213.000
    -4938.000    -6645.000    -5834.000
    -2450.000    -3219.000    -2824.000
     2785.000     3145.000     3053.000
     5706.000     7167.000     6478.000
     3979.000     5442.000     4719.000
      191.000      142.000      232.000
    -4194.000    -4977.000    -4554.000
    -5784.000    -6949.000    -6397.000
    -3041.000    -4192.000    -3658.000
     1480.000     1728.000     1613.000
     5270.000     6612.000     6020.000
     5090.000     6404.000     5805.000
      758.000     1094.000      952.000
    -3373.000    -4537.000    -3922.000
    -4601.000    -5782.000    -5161.000
    -2612.000    -2735.000    -2652.000
      681.000     1102.000      867.000
     2756.000     3336.000     3025.000
     3206.000     3745.000     3555.000
     1015.000     1151.000     1160.000
    -1385.000    -2096.000    -1720.000
    -1711.000    -2342.000    -1999.000
    -1029.000     -741.000     -853.000
      210.000      597.000      440.000
      342.000      672.000      516.000
     -559.000     -718.000     -660.000
      456.000     -535.000        1.000
     1776.000     2055.000     1981.000
     1533.000     2749.000     2173.000
      609.000      592.000      615.000
    -1542.000    -1677.000    -1624.000
    -3432.000    -3481.000    -3436.000
    -3018.000    -4480.000    -3708.000
     -190.000    -1094.000     -655.000
     3577.000     4687.000     4147.000
     5694.000     7046.000     6456.000
     3477.000     4560.000     4087.000
    -1754.000    -1432.000    -1582.000
    -6051.000    -7476.000    -6798.000
    -5997.000    -8031.000    -7022.000
    -1648.000    -1955.000    -1778.000
     3695.000     4676.000     4196.000
     7367.000     8425.000     7931.000
     5371.000     7030.000     6240.000
     -462.000     -103.000     -219.000
    -5244.000    -7028.000    -6105.000
    -7095.000    -8491.000    -7863.000
    -4079.000    -4564.000    -4362.000
     1691.000     1771.000     1768.000
     5446.000     6786.000     6153.000
     5771.000     7082.000     6462.000
     2210.000     2421.000     2339.000
    -2921.000    -3648.000    -3258.000
    -4111.000    -5457.000    -4709.000
    -2866.000    -3010.000    -2949.000
     -919.000     -220.000     -627.000
     1378.000     1417.000     1416.000
     2145.000     2369.000     2291.000
     2210.000     2682.000     2462.000
     1334.000     1078.000     1216.000
      -19.000     -237.000      -82.000
    -1034.000     -731.000     -834.000
    -1650.000    -1655.000    -1644.000
    -2037.000    -2225.000    -2156.000
    -1628.000    -1989.000    -1843.000
      309.000      -64.000      142.000
     2570.000     2953.000     2826.000
     3863.000     4672.000     4313.000
     2470.000     3241.000     2869.000
    -1456.000    -1383.000    -1388.000
    -4754.000    -5910.000    -5307.000
    -5029.000    -6269.000    -5698.000
    -1734.000    -2170.000    -1988.000
     2977.000     3522.000     3286.000
     5868.000     7284.000     6644.000
     5069.000     6434.000     5815.000
      407.000      717.000      576.000
    -4727.000    -5929.000    -5335.000
    -6379.000    -8104.000    -7235.000
    -3690.000    -4589.000    -4139.000
     1878.000     2143.000     2008.000
     5851.000     7405.000     6635.000
     5671.000     7281.000     6544.000
     2660.000     2908.000     2871.000
    -2210.000    -2583.000    -2398.000
    -5480.000    -6405.000    -5964.000
    -4422.000    -5844.000    -5122.000
     -652.000     -726.000     -684.000
     2833.000     4016.000     3411.000
     4211.000     4843.000     4515.000
     2799.000     3155.000     2997.000
      -36.000      112.000       94.000
    -1981.000    -2673.000    -2281.000
    -2980.000    -3431.000    -3233.000
    -2688.000    -2676.000    -2711.000
    -1402.000    -1672.000    -1521.000
      196.000       29.000      118.000
     1449.000     1525.000     1466.000
     2863.000     2921.000     2914.000
     2884.000     3798.000     3401.000
      829.000     1591.000     1262.000
    -1163.000    -1580.000    -1342.000
    -3930.000    -4152.000    -4092.000
    -4456.000    -5387.000    -4938.000
    -1293.000    -2761.000    -1968.000
     2292.000     2917.000     2605.000
     5136.000     6611.000     5868.000
     5404.000     6099.000     5830.000
     1043.000     2121.000     1652.000
    -4226.000    -4501.000    -4356.000
    -6203.000    -8511.000    -7369.000
    -4767.000    -5776.000    -5292.000
      850.000     1060.000      996.000
     6216.000     7100.000     6721.000
     6151.000     8257.000     7215.000
     2951.000     3748.000     3395.000
    -2275.000    -3156.000    -2663.000
    -6486.000    -7640.000    -7048.000
    -5160.000    -6540.000    -5864.000
     -977.000    -1243.000    -1149.000
     3274.000     4341.000     3837.000
     5722.000     6795.000     6334.000
     3161.000     4128.000     3658.000
    -1227.000    -1608.000    -1397.000
    -2979.000    -4447.000    -3649.000
    -3628.000    -3606.000    -3607.000
    -2007.000    -2030.000    -2011.000
     1135.000      657.000      898.000
     2051.000     3149.000     2581.000
     2001.000     2371.000     2241.000
     1388.000      578.000     1048.000
      -81.000      372.000      156.000
     -677.000     -318.000     -473.000
    -1284.000    -1685.000    -1440.000
    -2235.000    -2216.000    -2209.000
    -1525.000    -1848.000    -1710.000
     -380.000     -984.000     -713.000
     1066.000     1110.000     1132.000
     2847.000     3360.000     3190.000
     2841.000     3525.000     3245.000
      714.000     1381.000     1085.000
    -2869.000    -3028.000    -2934.000
    -5177.000    -6643.000    -5888.000
    -3432.000    -4720.000    -4074.000
     1085.000     1220.000     1136.000
     5482.000     6594.000     6100.000
     5749.000     7429.000     6679.000
     1742.000     2536.000     2205.000
    -2758.000    -3664.000    -3167.000
    -5881.000    -7197.000    -6548.000
    -4650.000    -5740.000    -5176.000
     -159.000     -431.000     -262.000
     4072.000     4927.000     4509.000
     6018.000     7423.000     6751.000
     3006.000     4112.000     3606.000
    -1990.000    -2609.000    -2227.000
    -4622.000    -6252.000    -5391.000
    -4268.000    -4784.000    -4546.000
     -868.000     -835.000     -839.000
     3319.000     3598.000     3529.000
     4084.000     5552.000     4838.000
     1889.000     2389.000     2135.000
     -677.000    -1674.000    -1140.000
    -2616.000    -3022.000    -2768.000
    -1394.000    -1552.000    -1409.000
     -215.000       81.000      -88.000
     -213.000      244.000      -18.000
      339.000      -12.000      207.000
       62.000     -348.000     -123.000
      498.000      397.000      461.000
     1161.000     1177.000     1187.000
     1273.000     1864.000     1609.000
      141.000      926.000      576.000
    -1471.000    -1652.000    -1559.000
    -3016.000    -3637.000    -3362.000
    -2168.000    -3199.000    -2674.000
     1502.000     1144.000     1387.000
     3800.000     4991.000     4422.000
     4544.000     5612.000     5106.000
     1181.000     1909.000     1553.000
    -3750.000    -4089.000    -3903.000
    -5671.000    -7264.000    -6471.000
    -4162.000    -5368.000    -4812.000
     1179.000     1072.000     1129.000
     6073.000     7431.000     6792.000
     6162.000     8216.000     7236.000
     1437.000     1851.000     1665.000
    -4081.000    -5490.000    -4799.000
    -6744.000    -8069.000    -7416.000
    -4386.000    -5317.000    -4821.000
      748.000      825.000      782.000
     4876.000     6376.000     5601.000
     6238.000     7680.000     7012.000
     2722.000     3286.000     3064.000
    -2285.000    -3027.000    -2625.000
    -5074.000    -6514.000    -5804.000
    -4365.000    -5252.000    -4819.000
     -298.000     -178.000     -205.000
     2569.000     3811.000     3183.000
     2602.000     3393.000     2976.000
     1696.000     1171.000     1450.000
      431.000      228.000      371.000
     -483.000     -292.000     -321.000
     -993.000    -1207.000    -1073.000
    -1671.000    -1636.000    -1668.000
    -1639.000    -1531.000    -1552.000
    -1240.000    -1664.000    -1427.000
     -106.000     -644.000     -386.000
     2189.000     2418.000     2306.000
     3585.000     4565.000     4103.000
     3039.000     3875.000     3546.000
     -648.000     -230.000     -396.000
    -4803.000    -5652.000    -5259.000
    -5338.000    -7270.000    -6302.000
    -2450.000    -3208.000    -2807.000
     2537.000     3264.000     2920.000
     6174.000     7458.000     6832.000
     5590.000     7154.000     6410.000
      922.000     1696.000     1387.000
    -5264.000    -6399.000    -5797.000
    -7608.000    -9922.000    -8777.000
    -3789.000    -5108.000    -4430.000
     2450.000     3227.000     2877.000
     6932.000     8601.000     7830.000
     6751.000     8263.000     7562.000
     1532.000     2320.000     1928.000
    -4007.000    -5117.000    -4536.000
    -6557.000    -8298.000    -7393.000
    -4668.000    -5503.000    -5080.000
     1130.000     1154.000     1150.000
     4555.000     5935.000     5248.000
     4643.000     5693.000     5221.000
     2639.000     2503.000     2621.000
    -1654.000    -1863.000    -1772.000
    -3730.000    -4508.000    -4095.000
    -2778.000    -3448.000    -3075.000
     -801.000     -186.000     -478.000
      727.000     1358.000     1041.000
      926.000      652.000      759.000
      758.000      584.000      685.000
     1087.000      903.000     1068.000
     1722.000     1645.000     1728.000
      803.000     1844.000     1317.000
    -1434.000    -1027.000    -1212.000
    -3157.000    -4129.000    -3609.000
    -3751.000    -4413.000    -4120.000
     -868.000    -1543.000    -1222.000
     3554.000     3628.000     3645.000
     5226.000     6856.000     6095.000
     4295.000     5485.000     4961.000
     -742.000     -584.000     -655.000
    -6281.000    -7483.000    -6910.000
    -6758.000    -8768.000    -7756.000
    -3361.000    -3991.000    -3679.000
     3044.000     3550.000     3310.000
     8393.000    10019.000     9246.000
     6597.000     9120.000     7917.000
      398.000      549.000      543.000
    -5476.000    -7581.000    -6511.000
    -8401.000    -9983.000    -9224.000
    -4629.000    -5882.000    -5245.000
     2484.000     2507.000     2536.000
     6766.000     9137.000     7974.000
     6899.000     8644.000     7806.000
     2332.000     2362.000     2387.000
    -3934.000    -4678.000    -4258.000
    -6053.000    -7746.000    -6852.000
    -4282.000    -5312.000    -4814.000
      -22.000      304.000      145.000
     4054.000     5109.000     4632.000
     4059.000     5204.000     4650.000
     2020.000     2135.000     2094.000
     -510.000     -937.000     -709.000
    -2259.000    -2563.000    -2379.000
    -2067.000    -2401.000    -2192.000
    -1579.000    -1572.000    -1579.000
    -1234.000    -1175.000    -1228.000
      440.000     -181.000      149.000
     2028.000     1998.000     2061.000
     2594.000     3392.000     3032.000
     2393.000     3024.000     2707.000
      392.000      978.000      696.000
    -2081.000    -2116.000    -2033.000
    -4304.000    -5291.000    -4808.000
    -4259.000    -5675.000    -5013.000
     -167.000     -877.000     -511.000
     4808.000     5808.000     5351.000
     6550.000     8444.000     7561.000
     3160.000     4483.000     3842.000
    -3028.000    -3417.000    -3235.000
    -6279.000    -8238.000    -7232.000
    -5355.000    -6589.000    -5966.000
    -1169.000    -1401.000    -1312.000
     5024.000     5395.000     5227.000
     7052.000     9106.000     8117.000
     4730.000     6133.000     5512.000
     -623.000    -1044.000     -810.000
    -7049.000    -8133.000    -7656.000
    -7200.000    -9129.000    -8148.000
    -2293.000    -3163.000    -2716.000
     3428.000     4935.000     4170.000
     6664.000     8353.000     7531.000
     4738.000     5284.000     5031.000
     -125.000     -192.000     -115.000
    -4285.000    -5250.000    -4731.000
    -5596.000    -6940.000    -6292.000
    -3281.000    -3830.000    -3572.000
     1264.000     1772.000     1559.000
     4032.000     5347.000     4718.000
     3584.000     4357.000     3969.000
     1538.000     1044.000     1314.000
     -532.000     -874.000     -643.000
    -2323.000    -2308.000    -2277.000
    -2299.000    -2912.000    -2583.000
    -1666.000    -1654.000    -1675.000
     -726.000     -494.000     -628.000
     1643.000     1331.000     1535.000
     2468.000     2978.000     2750.000
     2593.000     3202.000     2915.000
     1746.000     1910.000     1879.000
    -1070.000     -829.000     -884.000
    -3225.000    -3783.000    -3474.000
    -3535.000    -4562.000    -4082.000
    -2628.000    -2830.000    -2769.000
      898.000      552.000      761.000
     4955.000     5485.000     5283.000
     4872.000     6839.000     5876.000
     2330.000     2853.000     2632.000
    -2828.000    -3420.000    -3104.000
    -6598.000    -7829.000    -7192.000
    -4809.000    -6522.000    -5660.000
     -524.000     -732.000     -677.000
     4686.000     5974.000     5362.000
     6845.000     8338.000     7670.000
     4393.000     5476.000     4968.000
     -709.000     -517.000     -614.000
    -5431.000    -6906.000    -6150.000
    -6109.000    -7837.000    -6939.000
    -2761.000    -3126.000    -2953.000
     2621.000     3152.000     2881.000
     5594.000     6913.000     6262.000
     4889.000     6015.000     5492.000
     1940.000     2179.000     2131.000
    -2872.000    -3191.000    -3046.000
    -4879.000    -6056.000    -5505.000
    -3252.000    -4020.000    -3622.000
     -556.000      -84.000     -305.000
     2134.000     2553.000     2328.000
     2948.000     3072.000     2975.000
     2192.000     2608.000     2420.000
      621.000      664.000      691.000
    -1221.000    -1490.000    -1349.000
    -2520.000    -2496.000    -2541.000
    -2109.000    -2342.000    -2236.000
    -1460.000    -1509.000    -1474.000
     -327.000     -512.000     -407.000
     1951.000     1611.000     1785.000
     2530.000     3182.000     2848.000
     2314.000     2892.000     2670.000
      934.000     1111.000     1074.000
    -1864.000    -1577.000    -1761.000
    -3627.000    -4182.000    -3933.000
    -3389.000    -4508.000    -3939.000
    -1014.000    -1281.000    -1134.000
     2456.000     2819.000     2646.000
     4646.000     5320.000     5007.000
     3564.000     4732.000     4186.000
       94.000      491.000      353.000
    -3786.000    -4741.000    -4235.000
    -5072.000    -6339.000    -5731.000
    -2419.000    -3087.000    -2752.000
     1595.000     2184.000     1936.000
     4144.000     5251.000     4748.000
     4388.000     4895.000     4671.000
     1989.000     2588.000     2320.000
    -2254.000    -2369.000    -2264.000
    -4174.000    -5733.000    -4909.000
    -3468.000    -4108.000    -3813.000
     -803.000     -436.000     -663.000
     2554.000     2959.000     2780.000
     3199.000     3940.000     3618.000
     2377.000     2737.000     2604.000
      356.000      182.000      277.000
    -1885.000    -2168.000    -1994.000
    -2742.000    -3105.000    -2858.000
    -2108.000    -2582.000    -2334.000
     -428.000     -453.000     -463.000
     1072.000     1441.000     1258.000
     2485.000     2688.000     2656.000
     2446.000     2773.000     2676.000
     1311.000     1675.000     1510.000
     -696.000     -503.000     -600.000
    -2776.000    -3150.000    -2937.000
    -3146.000    -3855.000    -3463.000
    -2044.000    -2560.000    -2314.000
      685.000      486.000      573.000
     2958.000     3506.000     3273.000
     3618.000     4477.000     4119.000
     1627.000     2412.000     2030.000
    -2011.000    -2191.000    -2110.000
    -3706.000    -4999.000    -4297.000
    -3602.000    -4222.000    -3874.000
    -1249.000    -1452.000    -1325.000
     2334.000     2176.000     2283.000
     3984.000     4999.000     4504.000
     3282.000     4473.000     3939.000
      694.000      821.000      823.000
    -2543.000    -2906.000    -2725.000
    -3736.000    -4519.000    -4117.000
    -2669.000    -3442.000    -3010.000
     -558.000     -729.000     -605.000
     2325.000     2483.000     2423.000
     3342.000     4046.000     3689.000
     2141.000     2789.000     2511.000
      171.000      108.000      224.000
    -2077.000    -2281.000    -2148.000
    -2974.000    -3328.000    -3142.000
    -2166.000    -2836.000    -2482.000
     -307.000     -437.000     -331.000
     1567.000     1909.000     1781.000
     3066.000     3229.000     3173.000
     2855.000     3440.000     3195.000
      735.000     1405.000     1141.000
    -1780.000    -2041.000    -1869.000
    -3350.000    -4217.000    -3786.000
    -3038.000    -3442.000    -3273.000
    -1206.000    -1407.000    -1304.000
     1856.000     1619.000     1811.000
     3654.000     4323.000     4038.000
     3409.000     4262.000     3863.000
     1038.000     1288.000     1214.000
    -2340.000    -2622.000    -2432.000
    -3577.000    -4206.000    -3873.000
    -3210.000    -3645.000    -3461.000
    -1097.000    -1352.000    -1216.000
     1951.000     1953.000     2028.000
     4058.000     4662.000     4431.000
     3847.000     4713.000     4314.000
     1275.000     1523.000     1423.000
    -2068.000    -2087.000    -2046.000
    -4519.000    -5052.000    -4776.000
    -3401.000    -4612.000    -4008.000
     -932.000     -960.000     -989.000
     2052.000     2424.000     2257.000
     4613.000     4846.000     4813.000
     3784.000     4820.000     4316.000
     1641.000     2265.000     1966.000
    -2022.000    -2281.000    -2131.000
    -4768.000    -5569.000    -5141.000
    -4008.000    -4914.000    -4458.000
    -1434.000    -1725.000    -1626.000
     1900.000     2242.000     2065.000
     4315.000     4906.000     4655.000
     4200.000     5190.000     4738.000
     1334.000     2006.000     1677.000
    -1834.000    -2498.000    -2159.000
    -4116.000    -4927.000    -4510.000
    -4133.000    -4634.000    -4383.000
    -1627.000    -2085.000    -1888.000
     1215.000     1441.000     1285.000
     3519.000     4287.000     3925.000
     3802.000     4548.000     4229.000
     2160.000     2454.000     2353.000
     -356.000     -386.000     -343.000
    -3237.000    -3530.000    -3377.000
    -4530.000    -5534.000    -5014.000
    -3073.000    -3960.000    -3524.000
      132.000      395.000      223.000
     2995.000     3910.000     3448.000
     4172.000     4785.000     4539.000
     3724.000     4094.000     4006.000
     1295.000     1975.000     1666.000
    -2822.000    -2841.000    -2860.000
    -5436.000    -6999.000    -6211.000
    -4568.000    -5819.000    -5190.000
    -1297.000    -1240.000    -1295.000
     3052.000     3432.000     3251.000
     5642.000     6663.000     6212.000
     5108.000     6506.000     5897.000
     1528.000     2037.000     1833.000
    -3859.000    -4459.000    -4185.000
    -6446.000    -8017.000    -7237.000
    -4702.000    -6118.000    -5377.000
     -290.000     -331.000     -290.000
     4186.000     5166.000     4690.000
     6108.000     7372.000     6786.000
     4334.000     5595.000     5039.000
     -287.000       17.000      -94.000
    -4434.000    -5627.000    -5030.000
    -5660.000    -7100.000    -6395.000
    -3055.000    -3928.000    -3474.000
     1335.000     1308.000     1374.000
     4197.000     5288.000     4758.000
     4287.000     5549.000     4920.000
     2032.000     2465.000     2300.000
     -963.000    -1062.000     -948.000
    -3140.000    -3607.000    -3358.000
    -2838.000    -3733.000    -3286.000
     -950.000    -1339.000    -1131.000
      745.000     1074.000      933.000
     1711.000     1952.000     1848.000
     1298.000     1491.000     1386.000
      513.000      842.000      695.000
      666.000      791.000      795.000
      690.000      896.000      838.000
     -290.000     -121.000     -217.000
    -1320.000    -1720.000    -1550.000
    -2410.000    -3000.000    -2725.000
    -2116.000    -2792.000    -2448.000
      -71.000     -279.000     -175.000
     1875.000     2574.000     2236.000
     3816.000     4513.000     4252.000
     3490.000     4436.000     4028.000
       17.000      733.000      359.000
    -3313.000    -4336.000    -3863.000
    -5369.000    -6742.000    -6104.000
    -4428.000    -5149.000    -4797.000
       70.000     -360.000      -99.000
     4398.000     5124.000     4801.000
     6439.000     8181.000     7366.000
     4648.000     5945.000     5362.000
     -770.000     -699.000     -726.000
    -5601.000    -6811.000    -6258.000
    -6415.000    -8134.000    -7320.000
    -3644.000    -4355.000    -3983.000
      758.000      842.000      862.000
     5225.000     5808.000     5567.000
     6888.000     8635.000     7796.000
     4228.000     5692.000     5013.000
    -1256.000    -1508.000    -1349.000
    -5993.000    -7417.000    -6725.000
    -6135.000    -7523.000    -6861.000
    -2822.000    -3336.000    -3072.000
     1002.000     1243.000     1169.000
     4544.000     5097.000     4876.000
     5545.000     6703.000     6138.000
     3034.000     4444.000     3731.000
     -925.000    -1084.000     -966.000
    -4129.000    -5340.000    -4697.000
    -5395.000    -6282.000    -5860.000
    -3342.000    -4419.000    -3882.000
      798.000      634.000      773.000
     3631.000     4994.000     4350.000
     4242.000     5389.000     4822.000
     2593.000     2987.000     2809.000
       18.000      199.000      167.000
    -2396.000    -2756.000    -2514.000
    -3604.000    -4775.000    -4167.000
    -2380.000    -3363.000    -2867.000
     -159.000       57.000      -55.000
     1298.000     2118.000     1707.000
     2192.000     2477.000     2370.000
     2516.000     2747.000     2673.000
     1681.000     2359.000     2067.000
     -191.000      -75.000      -57.000
    -1854.000    -2800.000    -2272.000
    -2545.000    -3194.000    -2892.000
    -2512.000    -2567.000    -2600.000
     -912.000    -1200.000    -1048.000
     1149.000     1315.000     1285.000
     3301.000     3983.000     3704.000
     4379.000     5286.000     4901.000
     2036.000     2785.000     2460.000
    -1528.000    -1857.000    -1663.000
    -4629.000    -5753.000    -5226.000
    -5365.000    -6538.000    -6019.000
    -2530.000    -3220.000    -2887.000
     2082.000     2333.000     2276.000
     5676.000     7095.000     6478.000
     5932.000     7355.000     6697.000
     2687.000     3325.000     3035.000
    -2885.000    -3141.000    -3012.000
    -6214.000    -7904.000    -7068.000
    -5860.000    -7401.000    -6675.000
    -2167.000    -2527.000    -2374.000
     3214.000     3775.000     3555.000
     5863.000     7324.000     6662.000
     5250.000     6707.000     6029.000
     1262.000     1608.000     1430.000
    -2851.000    -3698.000    -3282.000
    -4940.000    -5899.000    -5403.000
    -4640.000    -5587.000    -5120.000
    -1354.000    -2039.000    -1690.000
     2259.000     2694.000     2499.000
     4506.000     5789.000     5193.000
     3834.000     4888.000     4394.000
     1652.000     1781.000     1723.000
     -899.000    -1037.000     -964.000
    -3078.000    -3627.000    -3323.000
    -3080.000    -4189.000    -3581.000
    -1821.000    -2239.000    -2021.000
      465.000      642.000      532.000
     2785.000     3223.000     3000.000
     3175.000     4416.000     3804.000
     1825.000     2637.000     2236.000
     -115.000     -508.000     -302.000
    -2072.000    -2739.000    -2370.000
    -2673.000    -3538.000    -3052.000
    -1974.000    -2602.000    -2285.000
     -296.000     -131.000     -249.000
     1677.000     2418.000     2015.000
     1974.000     2906.000     2425.000
      977.000     1418.000     1225.000
      222.000     -197.000       50.000
     -172.000     -528.000     -322.000
     -850.000    -1039.000     -926.000
    -1301.000    -1777.000    -1531.000
    -1571.000    -1708.000    -1667.000
     -719.000     -591.000     -689.000
      293.000      690.000      491.000
      778.000     1088.000      983.000
     2092.000     2140.000     2189.000
     2434.000     2928.000     2713.000
     1166.000     1471.000     1325.000
    -1171.000    -1652.000    -1422.000
    -3451.000    -4252.000    -3872.000
    -3425.000    -3997.000    -3723.000
    -1398.000    -1559.000    -1477.000
     1920.000     2276.000     2154.000
     4220.000     5430.000     4891.000
     3595.000     4558.000     4096.000
     1100.000     1106.000     1105.000
    -2535.000    -3051.000    -2808.000
    -4425.000    -5580.000    -4994.000
    -3875.000    -4821.000    -4328.000
    -1208.000    -1265.000    -1213.000
     2491.000     3099.000     2841.000
     4649.000     5744.000     5237.000
     4033.000     5284.000     4683.000
      629.000      823.000      733.000
    -2825.000    -3960.000    -3381.000
    -4475.000    -5628.000    -5023.000
    -3183.000    -3961.000    -3515.000
     -414.000     -443.000     -391.000
     2173.000     2925.000     2561.000
     4052.000     5114.000     4612.000
     3158.000     4310.000     3748.000
      107.000      321.000      227.000
    -2984.000    -4081.000    -3499.000
    -4160.000    -5561.000    -4821.000
    -2555.000    -3432.000    -2949.000
      348.000      433.000      437.000
     2819.000     3638.000     3261.000
     3865.000     4949.000     4430.000
     2290.000     3402.000     2868.000
    -1104.000     -969.000     -996.000
    -3430.000    -4719.000    -4020.000
    -2956.000    -4198.000    -3522.000
     -515.000     -701.000     -563.000
     1860.000     2084.000     1992.000
     2960.000     3601.000     3293.000
     2342.000     3222.000     2799.000
      339.000      667.000      523.000
    -2251.000    -2558.000    -2373.000
    -3194.000    -4084.000    -3583.000
    -1449.000    -2129.000    -1736.000
     1165.000     1402.000     1299.000
     2697.000     3410.000     3054.000
     2089.000     2568.000     2343.000
       44.000       76.000       75.000
    -1614.000    -1883.000    -1719.000
    -2238.000    -2695.000    -2416.000
    -1440.000    -1889.000    -1625.000
      581.000      498.000      568.000
     2509.000     3090.000     2818.000
     2448.000     3279.000     2850.000
      532.000      621.000      568.000
    -1573.000    -1924.000    -1719.000
    -3198.000    -3581.000    -3368.000
    -2129.000    -2939.000    -2500.000
      309.000      175.000      273.000
     2080.000     2968.000     2525.000
     2931.000     3578.000     3260.000
     1696.000     1901.000     1809.000
     -374.000     -347.000     -338.000
    -2476.000    -2853.000    -2653.000
    -3265.000    -4096.000    -3656.000
    -1426.000    -1956.000    -1643.000
     1178.000     1518.000     1351.000
     2832.000     3565.000     3187.000
     2862.000     3561.000     3228.000
     1121.000     1603.000     1386.000
    -1871.000    -2110.000    -1981.000
    -3593.000    -4697.000    -4126.000
    -2429.000    -3185.000    -2773.000
       37.000      279.000      181.000
     2574.000     3038.000     2836.000
     3073.000     3806.000     3428.000
     1110.000     1673.000     1367.000
    -1067.000    -1508.000    -1248.000
    -2665.000    -3303.000    -2942.000
    -2369.000    -2888.000    -2612.000
      191.000     -104.000       72.000
     2319.000     3078.000     2731.000
     2915.000     3835.000     3401.000
     1592.000     1710.000     1652.000
    -1346.000    -1463.000    -1425.000
    -3234.000    -3825.000    -3509.000
    -2958.000    -3938.000    -3402.000
     -681.000     -784.000     -709.000
     2558.000     3239.000     2910.000
     4124.000     5027.000     4593.000
     2409.000     3228.000     2845.000
     -905.000    -1081.000     -973.000
    -3674.000    -4827.000    -4260.000
    -4012.000    -5051.000    -4521.000
    -1871.000    -2042.000    -1917.000
     1227.000     1502.000     1393.000
     4338.000     5011.000     4702.000
     4768.000     6235.000     5505.000
     2006.000     2843.000     2451.000
    -1947.000    -2691.000    -2257.000
    -4859.000    -6080.000    -5449.000
    -4447.000    -5530.000    -4987.000
    -1200.000    -1672.000    -1429.000
     2378.000     3016.000     2711.000
     4804.000     6025.000     5423.000
     4095.000     5262.000     4659.000
      581.000      867.000      737.000
    -3079.000    -3721.000    -3342.000
    -5035.000    -6250.000    -5594.000
    -3291.000    -4511.000    -3876.000
      467.000      524.000      497.000
     3413.000     4551.000     3980.000
     4248.000     5194.000     4739.000
     2411.000     2983.000     2709.000
    -1039.000     -800.000     -930.000
    -3647.000    -4638.000    -4099.000
    -3490.000    -4879.000    -4102.000
     -936.000    -1066.000     -967.000
     2034.000     2633.000     2320.000
     3025.000     3742.000     3367.000
     1294.000     1999.000     1647.000
     -987.000    -1108.000    -1037.000
    -2270.000    -3001.000    -2620.000
    -2193.000    -2658.000    -2396.000
      -53.000     -224.000      -71.000
     2272.000     2582.000     2489.000
     2822.000     3637.000     3237.000
     1006.000     1485.000     1218.000
    -1981.000    -2387.000    -2192.000
    -3478.000    -4312.000    -3851.000
    -2191.000    -2789.000    -2440.000
      473.000      633.000      568.000
     2830.000     3439.000     3167.000
     4040.000     4755.000     4465.000
     1942.000     2830.000     2396.000
    -1705.000    -2005.000    -1866.000
    -4177.000    -5597.000    -4868.000
    -4447.000    -5270.000    -4832.000
    -1157.000    -1378.000    -1203.000
     2777.000     3186.000     3024.000
     4300.000     5572.000     4932.000
     3494.000     4286.000     3923.000
      716.000      670.000      750.000
    -2850.000    -3206.000    -3006.000
    -4164.000    -5341.000    -4738.000
    -2979.000    -3858.000    -3379.000
     -227.000       -9.000      -54.000
     3269.000     3853.000     3606.000
     3824.000     4914.000     4343.000
     2078.000     2706.000     2386.000
     -292.000     -696.000     -444.000
    -2814.000    -3289.000    -3007.000
    -3039.000    -3821.000    -3382.000
    -1394.000    -2158.000    -1744.000
      690.000     1089.000      918.000
     2612.000     3469.000     3086.000
     2506.000     3197.000     2842.000
      323.000      706.000      480.000
    -1221.000    -1742.000    -1434.000
    -1731.000    -2384.000    -1975.000
     -970.000    -1212.000    -1042.000
      718.000      591.000      666.000
     1550.000     1978.000     1758.000
     1103.000     1844.000     1482.000
     -288.000     -321.000     -301.000
    -1517.000    -1811.000    -1667.000
    -2140.000    -2446.000    -2288.000
     -427.000    -1174.000     -733.000
     1658.000     1984.000     1889.000
     2516.000     3434.000     2966.000
     2122.000     2458.000     2262.000
     -957.000     -744.000     -861.000
    -3077.000    -3660.000    -3330.000
    -3151.000    -4259.000    -3682.000
    -1072.000    -1452.000    -1249.000
     2143.000     2835.000     2528.000
     3414.000     4246.000     3861.000
     2694.000     3146.000     2933.000
      325.000      672.000      461.000
    -2301.000    -2623.000    -2475.000
    -3754.000    -4829.000    -4248.000
    -2437.000    -3218.000    -2768.000
      288.000      619.000      465.000
     2523.000     3134.000     2814.000
     3090.000     3672.000     3401.000
     1193.000     1809.000     1506.000
     -855.000    -1138.000    -1001.000
    -2282.000    -3040.000    -2652.000
    -2067.000    -2476.000    -2212.000
     -382.000     -539.000     -379.000
     1415.000     1715.000     1601.000
     1845.000     2697.000     2249.000
      912.000     1252.000     1054.000
     -440.000     -744.000     -574.000
    -1328.000    -1629.000    -1444.000
     -515.000     -794.000     -615.000
       36.000      -70.000       14.000
      542.000      593.000      625.000
      899.000     1183.000     1072.000
      363.000      816.000      554.000
     -719.000     -632.000     -702.000
    -1485.000    -1971.000    -1707.000
     -958.000    -1326.000    -1084.000
      246.000      170.000      253.000
     2088.000     2085.000     2126.000
     2177.000     2869.000     2538.000
      409.000      940.000      682.000
    -1091.000    -1487.000    -1264.000
    -2500.000    -2682.000    -2601.000
    -2440.000    -2843.000    -2625.000
     -501.000    -1214.000     -790.000
     1651.000     2005.000     1869.000
     3208.000     3976.000     3593.000
     2572.000     3036.000     2790.000
     -426.000     -173.000     -302.000
    -2823.000    -3382.000    -3071.000
    -3419.000    -4370.000    -3857.000
    -2347.000    -2711.000    -2504.000
      609.000      650.000      676.000
     3142.000     3737.000     3489.000
     3503.000     4558.000     4048.000
     1916.000     2376.000     2135.000
    -1010.000    -1377.000    -1194.000
    -2709.000    -3572.000    -3070.000
    -2557.000    -3222.000    -2822.000
    -1059.000    -1190.000    -1105.000
     1280.000     1546.000     1432.000
     2539.000     3236.000     2900.000
     2180.000     2983.000     2590.000
      268.000      362.000      308.000
    -1078.000    -1857.000    -1453.000
    -1381.000    -1782.000    -1533.000
     -925.000    -1071.000     -944.000
      241.000      134.000      226.000
      340.000      806.000      539.000
      639.000      948.000      776.000
      597.000      711.000      680.000
       78.000      319.000      211.000
     -191.000     -268.000     -209.000
      -78.000     -662.000     -321.000
      561.000      516.000      578.000
      150.000      730.000      420.000
     -899.000     -951.000     -971.000
    -1438.000    -1871.000    -1685.000
     -825.000     -775.000     -787.000
      377.000      634.000      552.000
     1099.000     1150.000     1164.000
     1368.000     1343.000     1380.000
     1638.000     1913.000     1795.000
       22.000      514.000      250.000
    -1848.000    -2415.000    -2153.000
    -1765.000    -2526.000    -2148.000
    -1240.000    -1000.000    -1112.000
      578.000      641.000      668.000
     1963.000     2205.000     2111.000
     1942.000     2850.000     2390.000
     1126.000     1382.000     1252.000
     -456.000     -841.000     -656.000
    -1965.000    -2160.000    -2071.000
    -2013.000    -2718.000    -2363.000
     -894.000    -1426.000    -1144.000
      449.000      837.000      662.000
     2025.000     2532.000     2294.000
     1653.000     2264.000     1938.000
      731.000     1098.000      913.000
     -184.000     -265.000     -199.000
    -1472.000    -1754.000    -1588.000
    -1223.000    -1898.000    -1529.000
      -87.000     -300.000     -179.000
       36.000      636.000      324.000
      291.000      135.000      203.000
      688.000      762.000      703.000
      219.000     1008.000      591.000
      364.000      202.000      328.000
     -277.000     -685.000     -428.000
     -139.000     -198.000     -123.000
       -8.000      102.000       49.000
    -1043.000    -1133.000    -1120.000
     -910.000    -1217.000    -1068.000
     -352.000     -240.000     -315.000
      504.000      922.000      729.000
      933.000     1048.000     1055.000
     1056.000     1069.000     1131.000
      772.000      931.000      898.000
      144.000      114.000      131.000
    -1190.000    -1102.000    -1175.000
    -2229.000    -2667.000    -2449.000
    -1096.000    -1847.000    -1437.000
      382.000      599.000      518.000
     1847.000     2454.000     2184.000
     1947.000     2364.000     2191.000
      863.000     1001.000      970.000
     -222.000     -111.000     -157.000
    -1886.000    -2099.000    -2015.000
    -1957.000    -2787.000    -2330.000
    -1206.000    -1443.000    -1278.000
      335.000      426.000      411.000
     2310.000     2487.000     2443.000
     1878.000     2725.000     2304.000
      794.000     1172.000     1008.000
     -377.000     -720.000     -512.000
    -1638.000    -1769.000    -1698.000
    -1732.000    -1985.000    -1832.000
     -955.000    -1500.000    -1171.000
      262.000      286.000      325.000
     1266.000     1744.000     1505.000
      801.000     1177.000      956.000
     -208.000     -265.000     -222.000
     -154.000     -537.000     -287.000
      -73.000      -16.000       -7.000
      -54.000       30.000       38.000
      -47.000     -328.000     -121.000
     -141.000      -14.000      -35.000
     -291.000       59.000     -115.000
     -470.000     -632.000     -571.000
     -201.000     -458.000     -311.000
      617.000      677.000      702.000
     1551.000     1823.000     1759.000
     1307.000     1497.000     1451.000
      156.000      181.000      189.000
    -1472.000    -1499.000    -1475.000
    -2012.000    -2358.000    -2173.000
    -1455.000    -1699.000    -1588.000
     -446.000     -567.000     -509.000
     1373.000     1419.000     1458.000
     2074.000     2476.000     2340.000
     2185.000     2468.000     2372.000
      503.000      936.000      700.000
    -1654.000    -1700.000    -1690.000
    -2335.000    -2927.000    -2576.000
    -2542.000    -2894.000    -2698.000
     -642.000    -1062.000     -837.000
     1770.000     1739.000     1787.000
     2685.000     3539.000     3159.000
     2158.000     2714.000     2471.000
      738.000      629.000      675.000
    -1732.000    -1643.000    -1705.000
    -2936.000    -3458.000    -3151.000
    -2144.000    -2980.000    -2490.000
     -987.000     -936.000     -951.000
     1487.000     1614.000     1556.000
     2772.000     3241.000     3029.000
     1947.000     2776.000     2391.000
      884.000      726.000      829.000
     -946.000    -1208.000    -1088.000
    -2429.000    -2626.000    -2495.000
    -1541.000    -2381.000    -1865.000
     -508.000     -346.000     -401.000
      332.000      960.000      619.000
     1660.000     1589.000     1634.000
     1033.000     1582.000     1330.000
      187.000      423.000      347.000
       33.000     -772.000     -331.000
     -615.000     -842.000     -708.000
     -604.000     -410.000     -471.000
     -675.000     -773.000     -694.000
     -519.000     -492.000     -508.000
      326.000      582.000      430.000
      602.000      826.000      738.000
      613.000      563.000      677.000
     1114.000      810.000     1025.000
     1049.000     1246.000     1143.000
     -542.000     -228.000     -395.000
    -1573.000    -2108.000    -1812.000
    -1320.000    -1656.000    -1468.000
     -485.000     -113.000     -306.000
      726.000      859.000      814.000
     1312.000     1402.000     1426.000
     1176.000     1445.000     1368.000
      796.000      747.000      770.000
     -700.000     -681.000     -748.000
    -1866.000    -2270.000    -2073.000
     -841.000    -1539.000    -1122.000
       85.000      661.000      383.000
      830.000     1327.000     1086.000
     1419.000     1223.000     1379.000
      407.000      966.000      724.000
     -248.000      -49.000     -137.000
     -627.000    -1198.000     -948.000
    -1187.000    -1369.000    -1314.000
     -138.000     -328.000     -180.000
      884.000      790.000      896.000
      712.000     1179.000      937.000
      -31.000      209.000       67.000
    -1041.000    -1219.000    -1115.000
    -1090.000    -1167.000    -1095.000
      149.000      175.000      162.000
      876.000     1096.000      975.000
     1106.000     1016.000     1111.000
     1540.000     1430.000     1562.000
     -188.000      517.000      157.000
    -1976.000    -2288.000    -2178.000
    -1997.000    -2942.000    -2482.000
    -1198.000     -874.000    -1010.000
     1534.000     1742.000     1707.000
     3159.000     3349.000     3275.000
     2119.000     2991.000     2552.000
      425.000      401.000      468.000
    -2051.000    -2710.000    -2364.000
    -3722.000    -4039.000    -3944.000
    -2226.000    -2821.000    -2561.000
      459.000      407.000      474.000
     2435.000     3336.000     2966.000
     3538.000     4115.000     3877.000
     1866.000     2273.000     2060.000
     -989.000    -1080.000    -1025.000
    -2447.000    -3153.000    -2769.000
    -3322.000    -3637.000    -3503.000
    -1856.000    -2467.000    -2183.000
     1295.000     1102.000     1222.000
     2629.000     3837.000     3280.000
     2426.000     3009.000     2767.000
      811.000      550.000      674.000
    -1421.000    -1184.000    -1328.000
    -2281.000    -2569.000    -2387.000
    -1538.000    -2463.000    -1926.000
     -479.000     -369.000     -409.000
      707.000      991.000      831.000
     1681.000     1487.000     1623.000
     1218.000     1753.000     1524.000
      359.000      881.000      618.000
     -516.000     -918.000     -714.000
     -879.000    -1103.000     -935.000
     -643.000     -475.000     -477.000
      -23.000     -326.000     -126.000
      306.000      303.000      289.000
      -46.000      263.000       74.000
      -47.000     -175.000      -91.000
     -144.000     -169.000     -124.000
      607.000      593.000      636.000
     1378.000     1514.000     1502.000
      306.000      736.000      585.000
     -688.000     -960.000     -762.000
    -1356.000    -1598.000    -1495.000
    -2307.000    -2166.000    -2310.000
    -1068.000    -1840.000    -1433.000
     1045.000      796.000      997.000
     2426.000     3334.000     2931.000
     3324.000     3616.000     3528.000
     1602.000     1893.000     1792.000
    -1598.000    -1150.000    -1347.000
    -3281.000    -4090.000    -3674.000
    -3313.000    -4092.000    -3743.000
    -1426.000    -1549.000    -1498.000
     2232.000     2116.000     2260.000
     4080.000     4900.000     4560.000
     3534.000     4496.000     4030.000
     1121.000     1173.000     1147.000
    -2961.000    -3165.000    -3074.000
    -4707.000    -5531.000    -5102.000
    -2878.000    -3955.000    -3396.000
       27.000      403.000      210.000
     2725.000     3540.000     3179.000
     3707.000     4048.000     3949.000
     1960.000     2584.000     2282.000
     -507.000     -524.000     -542.000
    -2576.000    -3470.000    -3035.000
    -2873.000    -3571.000    -3181.000
    -1016.000    -1144.000    -1035.000
      981.000     1342.000     1172.000
     1472.000     2133.000     1812.000
      596.000      913.000      777.000
      105.000     -111.000       30.000
       76.000      -80.000        5.000
      113.000      184.000      145.000
       79.000      -83.000       46.000
     -139.000     -384.000     -196.000
     -802.000     -706.000     -750.000
    -1205.000    -1262.000    -1255.000
    -1202.000    -1308.000    -1249.000
        3.000      -30.000       41.000
     2390.000     2779.000     2653.000
     2871.000     3732.000     3334.000
     1344.000     1460.000     1439.000
    -1218.000    -1793.000    -1475.000
    -3226.000    -3835.000    -3537.000
    -3485.000    -3975.000    -3781.000
    -1945.000    -2293.000    -2152.000
     1668.000     1835.000     1833.000
     4184.000     5302.000     4854.000
     3507.000     4410.000     4009.000
     1283.000     1129.000     1239.000
    -1914.000    -2246.000    -2075.000
    -4093.000    -4775.000    -4441.000
    -3460.000    -4527.000    -4005.000
     -998.000    -1120.000    -1075.000
     2409.000     3054.000     2799.000
     4554.000     5220.000     5005.000
     3662.000     4651.000     4218.000
      909.000     1329.000     1124.000
    -2227.000    -2932.000    -2596.000
    -3973.000    -4830.000    -4410.000
    -2859.000    -3581.000    -3210.000
     -617.000     -907.000     -777.000
     2050.000     2425.000     2256.000
     3719.000     4509.000     4185.000
     2614.000     3500.000     3095.000
      107.000      387.000      244.000
    -1851.000    -2383.000    -2121.000
    -2517.000    -3039.000    -2749.000
    -1564.000    -2082.000    -1780.000
      163.000       26.000       94.000
      793.000     1254.000      983.000
     1650.000     1828.000     1739.000
     1036.000     1552.000     1292.000
     -303.000     -115.000     -214.000
     -167.000     -727.000     -426.000
     -291.000     -263.000     -255.000
     -106.000       98.000       51.000
     -420.000     -640.000     -519.000
     -834.000     -845.000     -887.000
     -652.000     -459.000     -592.000
       41.000     -106.000      -34.000
     1358.000     1377.000     1398.000
     2247.000     2709.000     2502.000
     1699.000     2004.000     1874.000
       42.000      -21.000       49.000
    -2285.000    -2350.000    -2321.000
    -3859.000    -4449.000    -4203.000
    -2560.000    -3357.000    -2999.000
      293.000      535.000      410.000
     3401.000     4188.000     3860.000
     4111.000     4825.000     4509.000
     1898.000     2276.000     2081.000
    -1255.000    -1453.000    -1349.000
    -4284.000    -5061.000    -4678.000
    -4577.000    -5626.000    -5113.000
    -1768.000    -2167.000    -1969.000
     2084.000     2717.000     2440.000
     4631.000     5630.000     5218.000
     4092.000     4948.000     4573.000
     1026.000     1335.000     1163.000
    -2414.000    -2964.000    -2719.000
    -4634.000    -5543.000    -5091.000
    -3812.000    -4864.000    -4297.000
      -69.000     -396.000     -186.000
     2558.000     3756.000     3180.000
     3525.000     4340.000     4005.000
     2798.000     3176.000     3051.000
     -698.000     -212.000     -481.000
    -2331.000    -3385.000    -2851.000
    -2194.000    -3164.000    -2643.000
    -1341.000    -1264.000    -1244.000
      856.000      666.000      844.000
     1297.000     1664.000     1490.000
      915.000     1742.000     1342.000
      541.000      553.000      606.000
     -361.000     -459.000     -370.000
     -715.000     -683.000     -682.000
       76.000     -488.000     -156.000
      370.000      296.000      406.000
       29.000      296.000      203.000
     -602.000     -653.000     -640.000
    -2155.000    -2291.000    -2250.000
    -1230.000    -1787.000    -1460.000
     1265.000     1479.000     1456.000
     2579.000     3390.000     3060.000
     3244.000     3336.000     3362.000
     1280.000     1670.000     1505.000
    -1847.000    -1845.000    -1827.000
    -2938.000    -4118.000    -3529.000
    -2969.000    -3295.000    -3187.000
    -1135.000     -984.000    -1051.000
     2742.000     2463.000     2707.000
     4891.000     5936.000     5497.000
     3818.000     5352.000     4605.000
      279.000       27.000      141.000
    -3742.000    -4683.000    -4221.000
    -5031.000    -5692.000    -5375.000
    -3130.000    -3947.000    -3571.000
      257.000      158.000      198.000
     3871.000     4831.000     4405.000
     5013.000     6203.000     5671.000
     2486.000     3021.000     2750.000
    -1072.000    -1363.000    -1255.000
    -3848.000    -4633.000    -4251.000
    -3753.000    -4832.000    -4253.000
    -1243.000    -1456.000    -1335.000
     1213.000     1884.000     1521.000
     2766.000     3377.000     3072.000
     2236.000     2812.000     2533.000
      903.000     1102.000     1006.000
     -910.000    -1157.000    -1077.000
    -1727.000    -2403.000    -2085.000
     -793.000    -1038.000     -848.000
     -925.000     -531.000     -705.000
     -209.000     -551.000     -391.000
      332.000      466.000      358.000
      212.000      991.000      562.000
     1151.000     1101.000     1158.000
     1282.000     1207.000     1258.000
      944.000     1345.000     1150.000
     -193.000     -404.000     -271.000
    -1282.000    -1947.000    -1568.000
    -2039.000    -1875.000    -1969.000
    -1559.000    -1570.000    -1640.000
      348.000      270.000      295.000
     1438.000     2172.000     1857.000
     2748.000     3015.000     2943.000
     2146.000     2239.000     2192.000
     -399.000     -286.000     -359.000
    -2234.000    -2915.000    -2564.000
    -3223.000    -3885.000    -3575.000
    -2415.000    -2409.000    -2454.000
        9.000       55.000       33.000
     2123.000     2577.000     2409.000
     2430.000     3258.000     2920.000
     2161.000     2145.000     2211.000
      105.000      227.000      132.000
    -2972.000    -3144.000    -3096.000
    -3077.000    -4429.000    -3693.000
    -2070.000    -2333.000    -2179.000
      229.000      593.000      425.000
     2801.000     3071.000     3010.000
     2143.000     3203.000     2740.000
      860.000     1076.000     1025.000
     -241.000     -900.000     -559.000
    -1976.000    -1910.000    -1963.000
    -2007.000    -2554.000    -2226.000
      -29.000    -1047.000     -424.000
      908.000     1814.000     1409.000
      916.000     1655.000     1295.000
      584.000       68.000      388.000
     -931.000     -537.000     -681.000
     -597.000     -776.000     -654.000
      780.000      103.000      476.000
      938.000     1551.000     1305.000
     1280.000     1485.000     1494.000
      -85.000     -333.000     -167.000
    -2633.000    -2578.000    -2637.000
    -2632.000    -3451.000    -3037.000
     -880.000    -1450.000    -1113.000
     1441.000     2167.000     1893.000
     3785.000     4350.000     4145.000
     3414.000     3931.000     3727.000
       11.000      630.000      384.000
    -3108.000    -3977.000    -3486.000
    -4469.000    -5740.000    -5119.000
    -3346.000    -3789.000    -3599.000
      951.000      637.000      863.000
     4375.000     5262.000     4920.000
     4782.000     6188.000     5557.000
     2574.000     2782.000     2715.000
    -1664.000    -1937.000    -1787.000
    -4314.000    -4944.000    -4589.000
    -4053.000    -5126.000    -4558.000
    -1474.000    -1867.000    -1677.000
     2079.000     2612.000     2361.000
     4147.000     4836.000     4564.000
     3391.000     4065.000     3785.000
     1007.000     1258.000     1124.000
    -1745.000    -2082.000    -1935.000
    -3283.000    -3920.000    -3561.000
    -2223.000    -2784.000    -2441.000
     -563.000     -386.000     -472.000
     1119.000     1378.000     1238.000
     2243.000     2522.000     2386.000
     1543.000     2201.000     1891.000
      680.000      458.000      593.000
     -267.000     -581.000     -455.000
    -1451.000    -1277.000    -1374.000
    -1061.000    -1639.000    -1263.000
     -677.000     -896.000     -754.000
     -454.000       71.000     -241.000
      578.000      678.000      607.000
      951.000     1139.000     1063.000
      862.000     1197.000     1053.000
     1179.000      820.000     1000.000
      681.000      758.000      707.000
     -998.000     -656.000     -820.000
    -1918.000    -2563.000    -2208.000
    -2227.000    -2539.000    -2403.000
    -1059.000     -908.000    -1036.000
     1558.000     1753.000     1674.000
     2582.000     3427.000     3071.000
     2130.000     2407.000     2297.000
     1359.000      925.000     1129.000
    -1312.000     -983.000    -1186.000
    -3512.000    -4049.000    -3783.000
    -2768.000    -4067.000    -3402.000
    -1227.000     -888.000    -1100.000
     1806.000     2431.000     2126.000
     3753.000     4113.000     4010.000
     2523.000     3556.000     3093.000
      628.000      795.000      718.000
    -1415.000    -2292.000    -1884.000
    -3260.000    -3533.000    -3421.000
    -2759.000    -3366.000    -3037.000
     -252.000     -781.000     -500.000
     1429.000     2270.000     1833.000
     2887.000     3461.000     3225.000
     2462.000     2861.000     2728.000
      282.000      826.000      573.000
     -921.000    -1340.000    -1137.000
    -1976.000    -2594.000    -2308.000
    -2364.000    -2559.000    -2453.000
    -1050.000    -1720.000    -1344.000
      685.000      690.000      681.000
     1160.000     2143.000     1622.000
     2010.000     1998.000     2074.000
     1705.000     2110.000     1983.000
      102.000      834.000      475.000
     -298.000    -1009.000     -626.000
    -1985.000    -2380.000    -2171.000
    -2808.000    -2955.000    -2883.000
     -989.000    -1860.000    -1418.000
      806.000     1042.000      899.000
     2330.000     3318.000     2837.000
     2900.000     3105.000     3089.000
     1360.000     1697.000     1593.000
     -276.000     -154.000     -196.000
    -1756.000    -2278.000    -2022.000
    -3542.000    -3816.000    -3681.000
    -2998.000    -3609.000    -3283.000
      -90.000     -627.000     -359.000
     2341.000     3144.000     2738.000
     4122.000     4656.000     4463.000
     3984.000     4418.000     4287.000
       73.000     1053.000      558.000
    -2963.000    -3722.000    -3341.000
    -4929.000    -6168.000    -5552.000
    -4442.000    -4958.000    -4687.000
       18.000     -389.000     -140.000
     3394.000     4103.000     3734.000
     5210.000     6413.000     5841.000
     4224.000     4878.000     4617.000
      159.000      432.000      328.000
    -3914.000    -4553.000    -4227.000
    -5526.000    -7053.000    -6308.000
    -3894.000    -4665.000    -4250.000
      160.000      285.000      284.000
     4450.000     5265.000     4888.000
     5091.000     6786.000     5946.000
     2992.000     3557.000     3319.000
     -526.000    -1089.000     -747.000
    -3811.000    -4632.000    -4210.000
    -3517.000    -4649.000    -4086.000
    -2291.000    -2524.000    -2420.000
     -178.000      156.000       29.000
     2235.000     2695.000     2514.000
     3040.000     3783.000     3425.000
     2700.000     3330.000     3054.000
     1084.000      958.000     1074.000
     -568.000     -954.000     -715.000
    -2129.000    -2394.000    -2286.000
    -2536.000    -3160.000    -2885.000
    -2613.000    -2895.000    -2755.000
    -1136.000    -1365.000    -1218.000
     1900.000     2161.000     2066.000
     3666.000     4885.000     4300.000
     3920.000     4795.000     4425.000
     1573.000     1672.000     1683.000
    -1863.000    -2307.000    -2085.000
    -4599.000    -5596.000    -5160.000
    -4658.000    -6055.000    -5392.000
    -1664.000    -1998.000    -1818.000
     2146.000     3074.000     2635.000
     5171.000     6284.000     5780.000
     4540.000     5789.000     5202.000
     1206.000     1550.000     1415.000
    -2054.000    -2819.000    -2413.000
    -4360.000    -5272.000    -4858.000
    -3633.000    -4628.000    -4160.000
    -1452.000    -1687.000    -1574.000
      970.000     1359.000     1180.000
     3539.000     4092.000     3852.000
     3428.000     4563.000     3998.000
     2076.000     2554.000     2360.000
      132.000     -105.000       82.000
    -2607.000    -2767.000    -2685.000
    -3433.000    -4287.000    -3882.000
    -3059.000    -3940.000    -3533.000
    -1675.000    -1830.000    -1764.000
     1494.000     1577.000     1552.000
     3658.000     4542.000     4102.000
     4259.000     5354.000     4857.000
     3183.000     3640.000     3499.000
     -957.000     -688.000     -800.000
    -4252.000    -5233.000    -4745.000
    -5282.000    -6696.000    -6023.000
    -4261.000    -4771.000    -4554.000
      470.000       94.000      324.000
     4487.000     5468.000     4988.000
     5554.000     7351.000     6469.000
     4365.000     4764.000     4648.000
      155.000       91.000      182.000
    -4228.000    -4584.000    -4386.000
    -5789.000    -7293.000    -6547.000
    -4608.000    -5655.000    -5133.000
     -591.000     -343.000     -446.000
     4203.000     4884.000     4570.000
     6060.000     7188.000     6656.000
     4769.000     5871.000     5361.000
      990.000     1074.000     1073.000
    -3729.000    -4323.000    -3987.000
    -6757.000    -8035.000    -7401.000
    -5149.000    -6690.000    -5924.000
     -739.000     -527.000     -602.000
     3494.000     4578.000     4075.000
     6341.000     7283.000     6856.000
     4488.000     5857.000     5177.000
      681.000      712.000      739.000
    -2837.000    -4086.000    -3404.000
    -5767.000    -6683.000    -6235.000
    -4658.000    -5827.000    -5239.000
     -351.000     -870.000     -567.000
     3306.000     4858.000     4124.000
     4922.000     6474.000     5742.000
     3573.000     4043.000     3835.000
      -92.000       52.000       -6.000
    -2465.000    -3487.000    -2917.000
    -3290.000    -4500.000    -3868.000
    -3457.000    -3730.000    -3631.000
     -915.000    -1465.000    -1170.000
     1834.000     2343.000     2132.000
     2294.000     3800.000     3072.000
     2742.000     2972.000     2921.000
     1427.000     1571.000     1542.000
     -287.000     -192.000     -189.000
     -998.000    -1761.000    -1337.000
    -2734.000    -3234.000    -3025.000
    -2837.000    -3300.000    -3088.000
    -1006.000    -1501.000    -1233.000
     1305.000     1769.000     1592.000
     3474.000     4415.000     4015.000
     4080.000     4853.000     4505.000
     2035.000     2823.000     2464.000
    -1744.000    -1895.000    -1806.000
    -4950.000    -6424.000    -5719.000
    -5209.000    -6783.000    -6032.000
    -1714.000    -2258.000    -1982.000
     2573.000     3370.000     3010.000
     5278.000     6621.000     6021.000
     4889.000     6099.000     5547.000
     1731.000     2417.000     2095.000
    -2250.000    -2623.000    -2401.000
    -5473.000    -6788.000    -6132.000
    -5045.000    -6627.000    -5869.000
     -976.000    -1564.000    -1285.000
     2936.000     3961.000     3457.000
     4352.000     5556.000     4994.000
     3286.000     3780.000     3572.000
     1099.000     1313.000     1240.000
    -1277.000    -1173.000    -1186.000
    -3302.000    -3800.000    -3533.000
    -3462.000    -4417.000    -3934.000
    -2302.000    -2774.000    -2561.000
       78.000      -22.000       14.000
     2780.000     3068.000     2964.000
     3978.000     4847.000     4463.000
     3589.000     4473.000     4068.000
     1124.000     1512.000     1355.000
    -2303.000    -2561.000    -2390.000
    -4467.000    -5546.000    -4985.000
    -4187.000    -5273.000    -4757.000
    -1830.000    -2016.000    -1966.000
     1827.000     2231.000     2030.000
     4475.000     5435.000     4992.000
     5045.000     6030.000     5597.000
     3056.000     3607.000     3382.000
    -1765.000    -1869.000    -1803.000
    -5883.000    -7141.000    -6509.000
    -6210.000    -7837.000    -7030.000
    -2455.000    -2809.000    -2648.000
     2142.000     3080.000     2617.000
     5280.000     6251.000     5838.000
     5592.000     6558.000     6144.000
     3181.000     3714.000     3469.000
     -677.000     -815.000     -737.000
    -5399.000    -6179.000    -5800.000
    -6348.000    -8125.000    -7217.000
    -3782.000    -4499.000    -4146.000
      308.000      915.000      595.000
     5202.000     5798.000     5572.000
     6364.000     7976.000     7241.000
     4069.000     5394.000     4781.000
       16.000     -538.000     -238.000
    -4849.000    -5796.000    -5343.000
    -6539.000    -7990.000    -7251.000
    -4291.000    -5734.000    -5004.000
     -527.000     -228.000     -401.000
     4438.000     5452.000     4991.000
     7199.000     8818.000     8098.000
     4871.000     6759.000     5880.000
      513.000      322.000      466.000
    -4183.000    -5682.000    -4939.000
    -6667.000    -7999.000    -7360.000
    -4686.000    -6088.000    -5382.000
     -878.000    -1069.000     -988.000
     2981.000     4122.000     3555.000
     5765.000     7023.000     6464.000
     5108.000     6513.000     5900.000
     1618.000     2217.000     1981.000
    -2549.000    -3474.000    -3007.000
    -5161.000    -6686.000    -5932.000
    -4861.000    -5918.000    -5401.000
    -2270.000    -2684.000    -2502.000
     1598.000     1819.000     1717.000
     4682.000     5841.000     5293.000
     5611.000     7111.000     6441.000
     3556.000     4473.000     4109.000
     -737.000     -803.000     -742.000
    -4853.000    -5884.000    -5402.000
    -6347.000    -8029.000    -7220.000
    -4401.000    -5559.000    -4993.000
      107.000       57.000       75.000
     4938.000     5919.000     5447.000
     6493.000     8287.000     7437.000
     5059.000     6265.000     5760.000
      149.000      601.000      417.000
    -5609.000    -6568.000    -6116.000
    -6599.000    -8949.000    -7766.000
    -4635.000    -5644.000    -5158.000
      284.000      333.000      324.000
     5421.000     6155.000     5820.000
     6169.000     8219.000     7192.000
     4096.000     5272.000     4754.000
     -366.000     -655.000     -455.000
    -4856.000    -5561.000    -5207.000
    -5565.000    -7128.000    -6350.000
    -3030.000    -4139.000    -3594.000
      -94.000      380.000      142.000
     3036.000     3503.000     3285.000
     4128.000     4982.000     4554.000
     2782.000     3826.000     3347.000
     1204.000     1127.000     1269.000
    -1681.000    -1912.000    -1757.000
    -2911.000    -3561.000    -3222.000
    -2224.000    -3009.000    -2616.000
    -2010.000    -1815.000    -1935.000
     -301.000     -495.000     -377.000
     1818.000     1826.000     1832.000
     2751.000     3827.000     3315.000
     3409.000     3909.000     3740.000
     1449.000     1690.000     1605.000
    -1681.000    -1810.000    -1742.000
    -2955.000    -3910.000    -3438.000
    -4454.000    -4983.000    -4756.000
    -3199.000    -3963.000    -3562.000
     1431.000     1088.000     1310.000
     4465.000     6172.000     5346.000
     5397.000     6714.000     6129.000
     3094.000     3296.000     3246.000
    -1807.000    -1694.000    -1751.000
    -4512.000    -5933.000    -5212.000
    -4683.000    -6107.000    -5414.000
    -3369.000    -3254.000    -3326.000
     1023.000      820.000      977.000
     4884.000     5796.000     5389.000
     4906.000     6957.000     5958.000
     3063.000     3224.000     3192.000
    -1287.000    -1875.000    -1572.000
    -4570.000    -5250.000    -4920.000
    -4416.000    -5784.000    -5109.000
    -3193.000    -3906.000    -3559.000
      220.000      427.000      367.000
     3926.000     4719.000     4372.000
     4916.000     6514.000     5754.000
     3252.000     4258.000     3798.000
      543.000       62.000      357.000
    -3228.000    -3763.000    -3479.000
    -5246.000    -6403.000    -5848.000
    -3844.000    -5390.000    -4633.000
    -1037.000    -1093.000    -1068.000
     3333.000     4260.000     3836.000
     5854.000     7317.000     6642.000
     4229.000     5811.000     5073.000
      373.000      373.000      414.000
    -3133.000    -4456.000    -3761.000
    -5517.000    -6500.000    -6030.000
    -4556.000    -5755.000    -5196.000
     -407.000    -1081.000     -732.000
     3152.000     4445.000     3822.000
     5631.000     6998.000     6386.000
     4809.000     5733.000     5342.000
      552.000     1280.000      938.000
    -3124.000    -4137.000    -3591.000
    -5204.000    -6662.000    -5938.000
    -4687.000    -5416.000    -5093.000
     -641.000    -1235.000     -939.000
     2920.000     3646.000     3280.000
     4314.000     5814.000     5097.000
     4079.000     4622.000     4423.000
     1421.000     1772.000     1634.000
    -1566.000    -1479.000    -1495.000
    -3371.000    -4404.000    -3861.000
    -4573.000    -5475.000    -5055.000
    -3121.000    -3904.000    -3547.000
      772.000      305.000      544.000
     3775.000     4897.000     4353.000
     5066.000     6538.000     5861.000
     3372.000     4206.000     3843.000
     -512.000     -272.000     -356.000
    -3817.000    -4653.000    -4208.000
    -5354.000    -6828.000    -6102.000
    -4095.000    -5079.000    -4612.000
      -37.000     -337.000     -205.000
     4612.000     5457.000     5062.000
     5900.000     7844.000     6929.000
     3596.000     4541.000     4114.000
     -298.000     -651.000     -431.000
    -4329.000    -5146.000    -4714.000
    -5157.000    -6465.000    -5811.000
    -3426.000    -4253.000    -3864.000
      329.000      345.000      340.000
     4402.000     5450.000     4960.000
     4687.000     6259.000     5506.000
     2662.000     3055.000     2923.000
     -163.000     -664.000     -373.000
    -2370.000    -2679.000    -2509.000
    -3728.000    -4191.000    -3971.000
    -3361.000    -4451.000    -3925.000
    -1006.000    -1336.000    -1173.000
     1486.000     2215.000     1851.000
     3687.000     4231.000     4016.000
     3567.000     4224.000     3944.000
     1674.000     2361.000     2027.000
     -774.000    -1032.000     -889.000
    -3070.000    -3796.000    -3428.000
    -4485.000    -4993.000    -4764.000
    -3186.000    -4426.000    -3795.000
     1074.000      624.000      898.000
     4046.000     5827.000     4958.000
     5350.000     6606.000     6034.000
     3348.000     3897.000     3655.000
    -1347.000     -961.000    -1163.000
    -4664.000    -5874.000    -5262.000
    -6364.000    -8255.000    -7348.000
    -3457.000    -4585.000    -4032.000
     2187.000     2650.000     2440.000
     5412.000     7266.000     6356.000
     5554.000     7087.000     6386.000
     2585.000     3098.000     2899.000
    -2184.000    -2441.000    -2294.000
    -5314.000    -6895.000    -6100.000
    -4659.000    -6251.000    -5473.000
    -2630.000    -2694.000    -2703.000
     1708.000     1609.000     1679.000
     5459.000     6497.000     6032.000
     4445.000     6747.000     5641.000
     2068.000     2202.000     2220.000
    -1533.000    -2292.000    -1874.000
    -4358.000    -4522.000    -4447.000
    -4167.000    -5462.000    -4825.000
    -2320.000    -3525.000    -2948.000
      351.000      783.000      555.000
     3330.000     3834.000     3608.000
     4175.000     4940.000     4609.000
     2574.000     3718.000     3222.000
      650.000      827.000      818.000
    -2524.000    -2861.000    -2672.000
    -3903.000    -4712.000    -4296.000
    -3017.000    -3918.000    -3478.000
    -1201.000    -1544.000    -1398.000
     1881.000     2017.000     1972.000
     3443.000     4281.000     3894.000
     3709.000     4577.000     4208.000
     2192.000     2816.000     2561.000
    -1621.000    -1231.000    -1411.000
    -4612.000    -5595.000    -5090.000
    -4984.000    -6468.000    -5736.000
    -3497.000    -3930.000    -3735.000
      408.000       99.000      271.000
     4365.000     4759.000     4593.000
     5220.000     6980.000     6148.000
     3690.000     4855.000     4353.000
     -489.000     -522.000     -442.000
    -4589.000    -5553.000    -5012.000
    -5186.000    -6848.000    -5977.000
    -2933.000    -3703.000    -3318.000
     1050.000     1255.000     1174.000
     4912.000     5746.000     5374.000
     5053.000     6749.000     5934.000
     2314.000     2943.000     2700.000
    -1352.000    -2083.000    -1638.000
    -4541.000    -5347.000    -4921.000
    -4081.000    -5220.000    -4625.000
    -1657.000    -2295.000    -1957.000
     1188.000     1723.000     1480.000
     4005.000     4747.000     4440.000
     3998.000     4844.000     4480.000
     1745.000     2371.000     2108.000
     -733.000    -1032.000     -854.000
    -3094.000    -3801.000    -3436.000
    -3541.000    -4240.000    -3881.000
    -1859.000    -2358.000    -2113.000
      164.000      125.000      170.000
     2264.000     2459.000     2421.000
     4003.000     4632.000     4359.000
     3392.000     4680.000     4063.000
      466.000      791.000      654.000
    -2153.000    -3008.000    -2577.000
    -4302.000    -4890.000    -4623.000
    -3848.000    -5109.000    -4483.000
       15.000     -927.000     -443.000
     3072.000     4457.000     3758.000
     4871.000     6191.000     5578.000
     4494.000     5004.000     4813.000
      250.000     1425.000      824.000
    -4052.000    -4676.000    -4380.000
    -5400.000    -7871.000    -6645.000
    -4260.000    -4873.000    -4637.000
      180.000      350.000      235.000
     4607.000     4890.000     4773.000
     5133.000     6999.000     6069.000
     3820.000     5148.000     4528.000
     -449.000     -471.000     -436.000
    -5080.000    -6011.000    -5565.000
    -5070.000    -6730.000    -5909.000
    -3142.000    -3775.000    -3513.000
      823.000      814.000      788.000
     5073.000     5644.000     5364.000
     4639.000     6495.000     5553.000
     2744.000     3336.000     3090.000
      234.000      -38.000      152.000
    -4212.000    -3777.000    -4012.000
    -5062.000    -6580.000    -5824.000
    -2817.000    -4323.000    -3606.000
     -387.000      502.000       -6.000
     3438.000     3612.000     3531.000
     4323.000     4738.000     4514.000
     2437.000     3908.000     3189.000
      578.000      648.000      675.000
    -2966.000    -3424.000    -3199.000
    -4520.000    -5080.000    -4790.000
    -2451.000    -3414.000    -2926.000
     -549.000     -351.000     -485.000
     1830.000     2109.000     1985.000
     4146.000     4039.000     4134.000
     3311.000     4590.000     3957.000
      800.000     1635.000     1234.000
    -1789.000    -2518.000    -2118.000
    -3861.000    -4253.000    -4043.000
    -3552.000    -4231.000    -3883.000
    -1255.000    -2191.000    -1693.000
      737.000     1192.000      972.000
     3161.000     3648.000     3423.000
     4433.000     4968.000     4758.000
     1964.000     3347.000     2685.000
    -1432.000    -1541.000    -1459.000
    -3857.000    -5275.000    -4524.000
    -4342.000    -5063.000    -4682.000
    -1431.000    -2007.000    -1700.000
     1901.000     1980.000     1974.000
     3733.000     4752.000     4302.000
     5023.000     5966.000     5574.000
     2116.000     3320.000     2745.000
    -3016.000    -3269.000    -3126.000
    -5131.000    -7110.000    -6102.000
    -4743.000    -5614.000    -5199.000
    -1145.000    -1357.000    -1230.000
     3843.000     3825.000     3895.000
     5149.000     6862.000     6047.000
     3487.000     4766.000     4199.000
      667.000      292.000      560.000
    -4047.000    -4198.000    -4138.000
    -5208.000    -6617.000    -5906.000
    -2649.000    -3856.000    -3231.000
     -421.000      834.000      166.000
     3113.000     3329.000     3283.000
     3699.000     3679.000     3767.000
      732.000     1881.000     1323.000
      904.000      -22.000      563.000
      794.000      334.000      658.000
     -828.000      428.000     -209.000
      -82.000     -759.000     -372.000
     -971.000    -1561.000    -1259.000
     -963.000     -679.000     -836.000
     1398.000      807.000     1127.000
     1470.000     1594.000     1539.000
     1828.000     2670.000     2285.000
     1941.000     2690.000     2332.000
     -542.000     -174.000     -349.000
    -2632.000    -3487.000    -3056.000
    -3949.000    -5081.000    -4576.000
    -2591.000    -3604.000    -3115.000
     2438.000     2327.000     2397.000
     5131.000     7247.000     6155.000
     4175.000     5764.000     4982.000
      575.000      278.000      448.000
    -4355.000    -4648.000    -4549.000
    -5934.000    -7117.000    -6573.000
    -3591.000    -5484.000    -4567.000
      -49.000      154.000       22.000
     3710.000     5066.000     4381.000
     5068.000     6084.000     5578.000
     1992.000     3194.000     2584.000
    -2485.000    -2440.000    -2472.000
    -5550.000    -7178.000    -6376.000
    -5010.000    -6214.000    -5623.000
     -896.000     -726.000     -824.000
     2714.000     3522.000     3140.000
     3516.000     4112.000     3882.000
     2211.000     2470.000     2384.000
     -176.000       92.000      -23.000
    -1819.000    -2132.000    -1938.000
    -1931.000    -2386.000    -2118.000
    -1739.000    -1442.000    -1561.000
    -1015.000    -1190.000    -1062.000
       71.000     -615.000     -210.000
      565.000      591.000      650.000
     1496.000     1553.000     1604.000
     2239.000     2437.000     2422.000
     1478.000     2449.000     2034.000
      307.000      803.000      628.000
    -2131.000    -2470.000    -2237.000
    -3832.000    -4849.000    -4280.000
    -2471.000    -3754.000    -3047.000
      517.000      138.000      396.000
     3855.000     4697.000     4374.000
     4800.000     6070.000     5532.000
     2350.000     3260.000     2887.000
    -1846.000    -2079.000    -1893.000
    -4558.000    -5903.000    -5169.000
    -4564.000    -5647.000    -5068.000
     -986.000    -1600.000    -1237.000
     3258.000     3733.000     3565.000
     4633.000     5974.000     5372.000
     3983.000     4661.000     4425.000
      290.000      381.000      406.000
    -3505.000    -4161.000    -3795.000
    -3889.000    -5192.000    -4502.000
    -2016.000    -2391.000    -2170.000
      638.000     1089.000      897.000
     3027.000     3313.000     3216.000
     2794.000     3341.000     3116.000
     1658.000     1856.000     1833.000
      474.000      331.000      453.000
    -1547.000    -1433.000    -1488.000
    -2475.000    -2865.000    -2669.000
    -2044.000    -2738.000    -2401.000
     -555.000     -517.000     -531.000
      950.000     1019.000      995.000
     2309.000     2196.000     2275.000
     2681.000     3368.000     3056.000
     2575.000     3270.000     2967.000
      585.000     1043.000      814.000
    -3031.000    -3202.000    -3164.000
    -4355.000    -5745.000    -5063.000
    -2901.000    -4020.000    -3480.000
      913.000     1161.000     1012.000
     4329.000     5200.000     4762.000
     5346.000     6553.000     5963.000
     2783.000     4119.000     3444.000
    -1644.000    -1826.000    -1752.000
    -4843.000    -6231.000    -5569.000
    -5161.000    -6406.000    -5840.000
    -2083.000    -2748.000    -2452.000
     1756.000     2042.000     1867.000
     5041.000     6103.000     5544.000
     5292.000     6867.000     6063.000
     1750.000     2686.000     2214.000
    -2403.000    -3001.000    -2705.000
    -5035.000    -6131.000    -5625.000
    -4304.000    -5156.000    -4781.000
    -1270.000    -1589.000    -1472.000
     1843.000     2086.000     1933.000
     4386.000     5038.000     4714.000
     4224.000     5518.000     4856.000
     1458.000     2285.000     1854.000
    -2170.000    -2593.000    -2377.000
    -4883.000    -5747.000    -5344.000
    -4302.000    -5192.000    -4795.000
    -1051.000    -1641.000    -1371.000
     2235.000     2677.000     2455.000
     4032.000     5059.000     4558.000
     3535.000     4284.000     3925.000
      628.000     1116.000      879.000
    -2073.000    -2317.000    -2186.000
    -3369.000    -4107.000    -3734.000
    -3101.000    -3563.000    -3346.000
     -623.000     -987.000     -817.000
     1768.000     1912.000     1845.000
     2695.000     3354.000     3065.000
     2416.000     2720.000     2610.000
     1154.000     1452.000     1318.000
    -1098.000     -593.000     -834.000
    -2794.000    -3322.000    -3040.000
    -2305.000    -3132.000    -2701.000
    -1494.000    -1334.000    -1418.000
      110.000     -221.000      -32.000
     1939.000     1609.000     1830.000
     2523.000     3415.000     3024.000
     2371.000     3215.000     2855.000
       -7.000      289.000      171.000
    -2430.000    -2796.000    -2575.000
    -3082.000    -3802.000    -3401.000
    -2522.000    -3207.000    -2869.000
      330.000     -207.000       85.000
     3124.000     3682.000     3461.000
     3665.000     4882.000     4338.000
     2083.000     2663.000     2440.000
    -1279.000    -1294.000    -1244.000
    -4250.000    -4876.000    -4546.000
    -3869.000    -5355.000    -4593.000
     -594.000    -1081.000     -806.000
     2517.000     3560.000     3066.000
     4367.000     4978.000     4738.000
     3235.000     3815.000     3613.000
     -225.000      340.000      113.000
    -2913.000    -3821.000    -3335.000
    -3874.000    -5055.000    -4461.000
    -1743.000    -1903.000    -1807.000
     1783.000     2298.000     2074.000
     2865.000     3601.000     3261.000
     2197.000     2395.000     2353.000
      369.000      243.000      356.000
    -1839.000    -2055.000    -1920.000
    -1759.000    -2329.000    -1999.000
     -824.000     -715.000     -758.000
     -448.000       72.000     -199.000
      307.000     -136.000      129.000
      420.000      178.000      332.000
      418.000      595.000      517.000
     1373.000     1145.000     1304.000
     1284.000     1857.000     1618.000
      505.000     1324.000      957.000
     -972.000    -1143.000    -1054.000
    -2904.000    -3611.000    -3269.000
    -2940.000    -3769.000    -3349.000
     -722.000    -1443.000    -1064.000
     2660.000     2879.000     2821.000
     4591.000     5953.000     5313.000
     3383.000     4643.000     4045.000
     -735.000     -667.000     -662.000
    -4394.000    -5437.000    -4902.000
    -4978.000    -6235.000    -5637.000
    -2404.000    -3162.000    -2791.000
     1566.000     1821.000     1720.000
     5047.000     5994.000     5573.000
     4798.000     6321.000     5596.000
      224.000      869.000      547.000
    -3467.000    -4680.000    -4033.000
    -5170.000    -6207.000    -5682.000
    -3012.000    -3582.000    -3284.000
      989.000     1023.000     1027.000
     2859.000     3774.000     3324.000
     3431.000     3897.000     3740.000
     1468.000     1674.000     1612.000
    -1791.000    -1653.000    -1734.000
    -2906.000    -3647.000    -3243.000
    -2525.000    -2991.000    -2721.000
     -694.000     -485.000     -560.000
     1211.000     1498.000     1385.000
     1176.000     1146.000     1197.000
     2017.000     1506.000     1868.000
     1634.000     1965.000     1865.000
      559.000      975.000      802.000
      607.000      461.000      594.000
     -890.000     -365.000     -606.000
    -2576.000    -2546.000    -2539.000
    -2394.000    -3766.000    -3059.000
     -968.000    -1451.000    -1206.000
     1840.000     2117.000     2037.000
     4453.000     4904.000     4763.000
     3286.000     4704.000     4024.000
      563.000     1030.000      842.000
    -3353.000    -4099.000    -3723.000
    -5175.000    -6557.000    -5863.000
    -2355.000    -3399.000    -2854.000
     1583.000     1910.000     1729.000
     5636.000     6605.000     6185.000
     5179.000     6743.000     6010.000
      938.000     1515.000     1260.000
    -3038.000    -4148.000    -3560.000
    -5530.000    -6660.000    -6144.000
[truncated: 9,104,401 more chars]
