# Supplementary material for: Geophonino-W: A Wireless Multichannel Seismic Noise Recorder System for Array Measurements
Source: Sensors (Basel). 2019 Sep 21;19(19):4087. doi: 10.3390/s19194087 (PMC6806152; doi:10.3390/s19194087)
Supplement: Supplementary file 1 [file sensors-19-04087-s001.zip › SupplementaryMaterials/DataFiles_LaboratoryTests/3.3.SynchronizationTest/10Hz_Sine_time_12ch.txt]

2	2036	2038	2032	2005	2061	2041	2057	2055	2063	2035	2063	2024
4	2118	2117	2113	2086	2140	2122	2134	2136	2141	2115	2143	2104
6	2199	2198	2188	2164	2219	2204	2214	2214	2222	2195	2222	2182
8	2275	2277	2266	2245	2297	2279	2292	2291	2301	2274	2298	2261
10	2348	2351	2338	2318	2370	2353	2362	2363	2375	2345	2370	2334
12	2415	2420	2404	2384	2436	2421	2427	2429	2442	2413	2436	2401
14	2480	2485	2466	2452	2500	2482	2495	2491	2501	2473	2499	2466
16	2535	2541	2519	2507	2552	2542	2550	2545	2558	2523	2552	2523
18	2584	2598	2567	2556	2600	2590	2595	2591	2603	2574	2600	2572
20	2622	2627	2605	2597	2639	2630	2638	2630	2641	2613	2637	2612
22	2652	2656	2635	2628	2667	2659	2667	2658	2669	2641	2666	2645
24	2674	2674	2653	2649	2686	2679	2691	2678	2688	2662	2685	2666
26	2686	2686	2664	2663	2693	2691	2698	2687	2696	2671	2696	2686
28	2688	2686	2665	2666	2693	2690	2700	2687	2694	2671	2694	2680
30	2678	2676	2656	2658	2681	2683	2691	2674	2681	2661	2681	2675
32	2664	2656	2635	2640	2660	2662	2671	2656	2658	2638	2662	2657
34	2632	2625	2605	2614	2628	2633	2643	2622	2627	2614	2631	2628
36	2590	2585	2568	2579	2588	2594	2603	2584	2582	2571	2592	2594
38	2549	2533	2520	2532	2539	2549	2556	2535	2533	2523	2542	2547
40	2491	2479	2468	2476	2482	2492	2504	2479	2475	2465	2487	2495
42	2433	2413	2406	2418	2420	2429	2441	2415	2410	2392	2424	2433
44	2368	2344	2339	2352	2350	2364	2372	2350	2336	2337	2357	2367
46	2295	2270	2269	2277	2276	2286	2301	2275	2267	2263	2284	2297
48	2218	2192	2192	2203	2199	2210	2223	2200	2179	2185	2207	2219
50	2140	2113	2115	2123	2118	2131	2144	2118	2103	2106	2126	2139
52	2058	2032	2036	2043	2038	2051	2063	2040	2022	2027	2044	2063
54	1980	1949	1958	1965	1957	1972	1986	1958	1938	1947	1966	1982
56	1902	1865	1880	1883	1878	1891	1902	1881	1857	1866	1886	1900
58	1823	1788	1803	1808	1801	1813	1828	1804	1781	1790	1812	1826
60	1754	1715	1732	1732	1727	1741	1756	1733	1710	1719	1739	1751
62	1684	1645	1664	1666	1660	1671	1685	1664	1642	1651	1673	1684
64	1612	1583	1605	1599	1599	1608	1622	1603	1579	1588	1610	1617
66	1565	1526	1548	1545	1544	1551	1569	1542	1524	1534	1555	1560
68	1516	1479	1501	1496	1496	1506	1521	1504	1476	1488	1510	1514
70	1479	1441	1464	1456	1461	1463	1479	1463	1440	1450	1473	1471
72	1447	1409	1436	1424	1430	1435	1453	1440	1410	1422	1443	1440
74	1433	1389	1416	1400	1413	1411	1429	1416	1392	1402	1424	1419
76	1414	1381	1405	1388	1404	1402	1421	1408	1385	1392	1414	1405
78	1412	1378	1406	1383	1404	1403	1420	1409	1388	1392	1414	1400
80	1422	1390	1416	1393	1417	1412	1428	1421	1401	1403	1427	1408
82	1439	1412	1435	1412	1437	1434	1445	1439	1424	1423	1447	1428
84	1461	1442	1463	1439	1470	1461	1478	1471	1453	1456	1479	1456
86	1507	1484	1501	1475	1509	1499	1518	1510	1497	1494	1517	1492
88	1551	1530	1548	1519	1558	1547	1563	1559	1549	1543	1566	1538
90	1605	1589	1601	1571	1615	1601	1617	1615	1605	1595	1621	1590
92	1667	1650	1663	1633	1679	1664	1679	1678	1671	1659	1685	1650
94	1731	1720	1728	1701	1748	1728	1747	1744	1741	1729	1753	1716
96	1806	1794	1801	1773	1820	1804	1819	1819	1817	1799	1825	1789
98	1880	1872	1877	1850	1900	1882	1896	1895	1896	1875	1903	1865
100	1957	1953	1955	1928	1976	1959	1976	1974	1978	1963	1981	1942
102	2038	2035	2033	2007	2060	2041	2055	2054	2057	2037	2063	2022
104	2117	2119	2113	2087	2141	2124	2135	2136	2138	2117	2142	2102
106	2199	2199	2192	2166	2219	2201	2215	2212	2222	2198	2221	2183
108	2275	2276	2266	2257	2298	2280	2294	2290	2299	2272	2297	2259
110	2347	2351	2338	2317	2368	2354	2365	2361	2371	2344	2371	2331
112	2416	2421	2404	2387	2436	2421	2434	2429	2439	2411	2436	2403
114	2478	2479	2468	2449	2497	2486	2496	2490	2502	2473	2499	2466
116	2533	2540	2520	2507	2553	2541	2550	2546	2555	2527	2552	2521
118	2583	2588	2567	2555	2607	2587	2599	2591	2605	2577	2600	2572
120	2624	2628	2602	2597	2637	2630	2640	2630	2643	2615	2639	2614
122	2651	2659	2634	2626	2667	2661	2667	2659	2669	2641	2667	2645
124	2674	2678	2655	2651	2686	2680	2689	2679	2689	2665	2686	2666
126	2684	2687	2665	2663	2696	2693	2700	2685	2695	2671	2695	2677
128	2687	2683	2665	2664	2692	2693	2701	2687	2693	2671	2694	2683
130	2678	2676	2655	2656	2680	2681	2690	2673	2680	2660	2681	2675
132	2661	2654	2636	2640	2661	2665	2672	2651	2657	2639	2662	2655
134	2631	2625	2607	2610	2628	2632	2643	2624	2626	2607	2630	2631
136	2594	2584	2569	2577	2588	2595	2603	2584	2585	2566	2591	2594
138	2551	2536	2522	2532	2540	2549	2552	2536	2535	2524	2543	2548
140	2492	2479	2461	2477	2486	2490	2503	2480	2475	2467	2487	2494
142	2434	2414	2406	2415	2419	2430	2441	2416	2412	2401	2424	2436
144	2369	2347	2341	2348	2350	2361	2372	2349	2340	2334	2357	2368
146	2279	2268	2268	2282	2276	2292	2298	2274	2262	2262	2283	2297
148	2217	2190	2192	2205	2199	2214	2224	2199	2184	2187	2207	2218
150	2140	2111	2115	2126	2119	2132	2144	2119	2103	2108	2128	2142
152	2061	2029	2035	2043	2037	2051	2065	2041	2022	2025	2048	2062
154	1982	1948	1957	1966	1958	1970	1980	1959	1937	1947	1966	1981
156	1901	1867	1878	1884	1876	1891	1904	1880	1857	1868	1888	1901
158	1825	1790	1803	1808	1800	1812	1826	1804	1781	1792	1811	1824
160	1750	1716	1733	1734	1728	1739	1755	1732	1707	1717	1739	1751
162	1681	1646	1664	1666	1660	1672	1685	1664	1639	1649	1672	1681
164	1622	1582	1602	1602	1600	1606	1622	1604	1578	1589	1611	1617
166	1563	1526	1547	1544	1544	1552	1567	1547	1523	1533	1555	1561
168	1519	1474	1503	1491	1499	1504	1518	1504	1477	1487	1512	1512
170	1478	1439	1465	1455	1460	1467	1481	1465	1441	1451	1473	1471
172	1445	1408	1434	1424	1431	1430	1452	1439	1412	1420	1444	1438
174	1426	1389	1414	1401	1413	1414	1428	1415	1393	1401	1424	1418
176	1414	1380	1406	1386	1403	1403	1420	1408	1375	1392	1418	1404
178	1413	1382	1406	1385	1406	1402	1419	1408	1388	1392	1416	1405
180	1420	1391	1415	1395	1417	1415	1429	1421	1400	1403	1428	1410
182	1440	1410	1434	1412	1439	1432	1447	1440	1421	1423	1449	1428
184	1468	1443	1463	1440	1465	1462	1479	1472	1456	1455	1480	1456
186	1507	1484	1501	1475	1511	1498	1515	1510	1499	1492	1519	1491
188	1548	1531	1549	1519	1559	1545	1562	1560	1547	1542	1567	1536
190	1604	1583	1600	1571	1614	1599	1616	1614	1607	1599	1623	1590
192	1667	1650	1663	1633	1679	1663	1680	1675	1671	1658	1685	1649
194	1733	1721	1730	1697	1748	1732	1747	1745	1742	1730	1752	1717
196	1807	1797	1801	1774	1822	1805	1820	1820	1816	1801	1826	1789
198	1882	1876	1876	1848	1899	1882	1894	1895	1896	1877	1903	1864
200	1958	1955	1954	1926	1979	1959	1973	1974	1975	1955	1981	1942
202	2039	2039	2034	2006	2060	2042	2055	2054	2059	2037	2062	2021
204	2120	2114	2113	2087	2141	2123	2135	2136	2141	2117	2143	2103
206	2199	2199	2191	2167	2220	2203	2215	2211	2221	2195	2222	2182
208	2275	2277	2266	2243	2297	2278	2292	2291	2300	2272	2298	2257
210	2348	2348	2337	2319	2370	2354	2366	2360	2373	2344	2371	2334
212	2417	2417	2405	2385	2436	2421	2432	2430	2441	2413	2437	2402
214	2479	2486	2464	2451	2497	2485	2498	2490	2502	2473	2500	2466
216	2532	2540	2519	2507	2553	2536	2552	2544	2557	2527	2551	2523
218	2583	2587	2567	2556	2603	2592	2599	2590	2603	2574	2600	2572
220	2625	2627	2604	2597	2639	2630	2639	2630	2642	2613	2638	2612
222	2652	2658	2635	2628	2667	2661	2669	2658	2670	2641	2667	2643
224	2675	2676	2656	2651	2686	2679	2686	2677	2687	2658	2686	2666
226	2685	2687	2664	2664	2695	2691	2698	2684	2696	2670	2695	2679
228	2688	2685	2663	2666	2693	2691	2700	2685	2693	2671	2694	2682
230	2680	2675	2654	2660	2682	2683	2690	2674	2680	2662	2682	2674
232	2660	2655	2636	2640	2660	2663	2671	2653	2658	2638	2662	2656
234	2630	2625	2605	2614	2631	2633	2641	2622	2627	2610	2630	2630
236	2593	2585	2569	2577	2590	2596	2604	2583	2584	2568	2591	2593
238	2546	2536	2520	2530	2541	2548	2554	2533	2532	2521	2542	2545
240	2495	2478	2468	2477	2482	2491	2499	2479	2475	2466	2488	2493
242	2432	2415	2404	2416	2421	2427	2439	2413	2410	2405	2424	2434
244	2367	2344	2340	2350	2351	2363	2371	2349	2340	2336	2357	2367
246	2295	2270	2267	2279	2275	2288	2299	2273	2262	2262	2282	2296
248	2219	2192	2193	2203	2198	2212	2225	2199	2186	2185	2207	2220
250	2139	2112	2115	2124	2118	2134	2144	2118	2103	2107	2127	2140
252	2060	2029	2035	2042	2038	2049	2063	2039	2022	2026	2047	2062
254	1982	1947	1956	1964	1957	1967	1983	1957	1942	1947	1964	1981
256	1902	1863	1880	1882	1875	1891	1911	1880	1858	1867	1887	1902
258	1826	1790	1803	1805	1802	1815	1826	1804	1781	1792	1812	1823
260	1752	1715	1732	1730	1726	1741	1756	1732	1708	1719	1739	1751
262	1684	1644	1663	1666	1659	1671	1686	1663	1639	1651	1672	1681
264	1620	1582	1608	1601	1599	1609	1621	1604	1581	1589	1610	1617
266	1566	1527	1548	1543	1539	1551	1565	1548	1525	1535	1556	1560
268	1518	1480	1502	1495	1499	1504	1520	1504	1471	1489	1506	1513
270	1474	1442	1465	1452	1460	1467	1484	1465	1439	1450	1473	1471
272	1449	1407	1434	1423	1433	1434	1449	1437	1412	1421	1442	1441
274	1425	1391	1416	1401	1413	1414	1430	1417	1394	1400	1425	1419
276	1415	1377	1404	1391	1400	1400	1420	1408	1388	1391	1414	1404
278	1414	1380	1406	1387	1404	1400	1418	1408	1388	1393	1416	1401
280	1420	1391	1415	1394	1415	1414	1429	1421	1400	1401	1426	1410
282	1442	1414	1435	1412	1438	1431	1448	1440	1423	1424	1448	1428
284	1469	1443	1464	1438	1470	1461	1478	1471	1456	1456	1479	1455
286	1500	1483	1501	1475	1509	1501	1518	1511	1497	1495	1519	1490
288	1554	1530	1548	1520	1559	1546	1560	1559	1547	1541	1566	1537
290	1605	1580	1602	1574	1615	1601	1618	1615	1606	1596	1622	1588
292	1665	1651	1664	1633	1680	1664	1682	1677	1673	1661	1684	1653
294	1734	1721	1729	1701	1747	1733	1747	1748	1742	1729	1754	1717
296	1807	1798	1803	1778	1822	1801	1819	1817	1816	1800	1826	1788
298	1882	1874	1877	1847	1900	1881	1896	1896	1896	1879	1903	1863
300	1961	1952	1954	1928	1981	1962	1974	1976	1980	1957	1983	1944
302	2038	2037	2033	2009	2060	2041	2056	2056	2060	2039	2063	2022
304	2119	2118	2113	2089	2140	2123	2137	2135	2141	2119	2143	2101
306	2198	2199	2190	2166	2215	2204	2215	2212	2223	2194	2220	2184
308	2275	2277	2265	2245	2298	2279	2293	2290	2301	2272	2299	2260
310	2350	2351	2339	2321	2371	2354	2364	2362	2374	2346	2370	2331
312	2416	2421	2404	2388	2438	2422	2432	2431	2441	2412	2438	2403
314	2480	2484	2467	2449	2500	2486	2495	2491	2503	2473	2498	2467
316	2533	2542	2518	2506	2553	2540	2550	2545	2558	2527	2553	2522
318	2582	2592	2566	2555	2601	2585	2598	2593	2603	2575	2598	2570
320	2621	2625	2604	2599	2639	2629	2639	2629	2644	2613	2639	2615
322	2652	2658	2637	2628	2666	2659	2669	2659	2664	2643	2667	2645
324	2674	2676	2652	2652	2686	2681	2690	2678	2688	2660	2683	2668
326	2684	2684	2665	2663	2695	2693	2700	2687	2696	2672	2694	2678
328	2688	2687	2665	2666	2693	2692	2700	2686	2693	2671	2693	2682
330	2678	2675	2655	2658	2681	2683	2690	2674	2681	2661	2684	2675
332	2660	2656	2635	2640	2659	2661	2671	2654	2658	2640	2661	2656
334	2629	2623	2606	2614	2629	2633	2643	2622	2623	2609	2632	2616
336	2594	2583	2567	2577	2588	2594	2603	2583	2583	2569	2590	2593
338	2548	2534	2520	2532	2540	2549	2555	2534	2533	2522	2543	2548
340	2493	2476	2467	2477	2482	2492	2502	2478	2475	2464	2486	2493
342	2432	2413	2406	2416	2420	2430	2438	2416	2411	2402	2424	2433
344	2366	2345	2328	2353	2351	2360	2370	2339	2336	2336	2356	2368
346	2294	2270	2267	2278	2276	2287	2298	2274	2264	2255	2283	2296
348	2219	2191	2192	2201	2199	2212	2220	2204	2185	2186	2206	2219
350	2138	2112	2115	2125	2119	2133	2143	2119	2104	2107	2127	2143
352	2060	2030	2035	2042	2038	2054	2061	2040	2021	2025	2046	2061
354	1981	1948	1956	1964	1958	1970	1985	1959	1941	1945	1965	1980
356	1900	1865	1878	1884	1877	1891	1904	1879	1860	1866	1888	1901
358	1823	1787	1804	1807	1801	1813	1827	1805	1783	1792	1811	1825
360	1751	1713	1731	1733	1729	1741	1751	1732	1709	1718	1739	1755
362	1681	1645	1664	1665	1660	1671	1685	1665	1642	1649	1671	1677
364	1620	1582	1603	1599	1599	1609	1622	1603	1578	1588	1610	1617
366	1564	1527	1547	1546	1543	1553	1567	1549	1525	1531	1556	1562
368	1516	1478	1503	1497	1496	1505	1522	1503	1478	1488	1511	1511
370	1478	1439	1463	1457	1458	1464	1477	1465	1440	1450	1471	1473
372	1447	1408	1434	1422	1431	1435	1451	1436	1412	1429	1443	1439
374	1423	1391	1414	1400	1411	1414	1429	1419	1397	1400	1424	1417
376	1415	1379	1405	1389	1403	1402	1420	1407	1386	1392	1414	1404
378	1414	1380	1405	1385	1406	1404	1421	1410	1389	1391	1416	1403
380	1422	1392	1415	1394	1415	1410	1429	1420	1400	1396	1426	1407
382	1441	1412	1432	1408	1438	1430	1446	1441	1423	1424	1449	1427
384	1468	1443	1462	1439	1469	1460	1475	1472	1456	1455	1476	1454
386	1506	1480	1503	1477	1511	1498	1516	1511	1499	1494	1517	1492
388	1552	1530	1550	1520	1559	1547	1563	1560	1549	1541	1567	1536
390	1608	1587	1604	1573	1615	1602	1615	1615	1607	1598	1623	1591
392	1666	1649	1664	1632	1678	1667	1679	1678	1670	1659	1685	1651
394	1732	1718	1730	1700	1748	1731	1747	1747	1743	1729	1756	1721
396	1805	1796	1802	1771	1820	1798	1818	1819	1819	1800	1827	1786
398	1880	1875	1877	1849	1901	1884	1891	1895	1898	1874	1902	1863
400	1961	1955	1955	1925	1979	1960	1975	1974	1978	1956	1983	1943
402	2039	2036	2034	2007	2060	2044	2052	2055	2059	2036	2061	2022
404	2120	2120	2114	2090	2141	2123	2136	2137	2143	2118	2145	2105
406	2191	2199	2191	2167	2221	2203	2214	2215	2224	2195	2223	2184
408	2273	2277	2266	2246	2296	2278	2293	2290	2300	2273	2298	2259
410	2349	2352	2339	2319	2369	2353	2366	2363	2374	2345	2370	2333
412	2418	2421	2405	2388	2438	2423	2431	2430	2442	2413	2437	2403
414	2476	2484	2466	2451	2502	2487	2496	2491	2505	2473	2498	2468
416	2535	2538	2519	2507	2553	2542	2558	2544	2558	2527	2553	2522
418	2581	2590	2568	2556	2601	2590	2599	2593	2606	2574	2599	2573
420	2623	2628	2606	2597	2639	2630	2641	2632	2644	2615	2638	2614
422	2654	2654	2635	2630	2667	2661	2667	2659	2672	2643	2666	2645
424	2672	2678	2655	2654	2686	2683	2688	2678	2688	2657	2686	2669
426	2688	2688	2665	2664	2693	2692	2701	2686	2695	2673	2694	2680
428	2679	2685	2664	2666	2693	2693	2698	2686	2695	2671	2694	2680
430	2678	2677	2656	2657	2680	2681	2692	2675	2681	2661	2683	2673
432	2660	2655	2635	2638	2660	2660	2670	2655	2659	2638	2663	2658
434	2630	2623	2606	2612	2629	2633	2641	2617	2625	2607	2630	2630
436	2591	2585	2568	2577	2589	2596	2604	2583	2584	2569	2591	2593
438	2545	2536	2521	2529	2539	2549	2557	2536	2532	2521	2544	2551
440	2493	2477	2466	2474	2485	2491	2503	2477	2475	2466	2488	2496
442	2433	2416	2408	2415	2419	2428	2438	2417	2410	2401	2422	2438
444	2367	2347	2340	2349	2352	2363	2367	2348	2340	2335	2355	2367
446	2293	2269	2267	2279	2275	2288	2299	2276	2264	2263	2281	2295
448	2218	2192	2192	2202	2198	2212	2224	2199	2185	2186	2206	2219
450	2142	2112	2114	2124	2118	2137	2144	2119	2105	2104	2128	2140
452	2061	2026	2035	2044	2036	2050	2065	2038	2022	2025	2046	2063
454	1978	1949	1958	1964	1958	1970	1983	1958	1938	1947	1966	1982
456	1900	1865	1876	1882	1877	1891	1902	1880	1859	1867	1887	1901
458	1825	1787	1803	1805	1800	1815	1823	1805	1782	1792	1812	1822
460	1752	1713	1729	1734	1727	1742	1754	1731	1709	1717	1737	1751
462	1682	1643	1664	1665	1660	1670	1684	1663	1638	1650	1671	1682
464	1619	1582	1601	1602	1598	1607	1625	1604	1576	1588	1609	1617
466	1565	1525	1547	1546	1543	1551	1568	1548	1524	1533	1555	1562
468	1517	1478	1502	1496	1498	1503	1522	1504	1477	1487	1510	1512
470	1477	1440	1465	1455	1458	1463	1479	1462	1440	1449	1472	1472
472	1446	1409	1434	1423	1431	1436	1450	1436	1410	1421	1443	1438
474	1427	1388	1415	1402	1411	1413	1431	1416	1390	1401	1424	1419
476	1415	1379	1404	1387	1400	1397	1421	1408	1384	1393	1414	1404
478	1412	1381	1406	1385	1406	1403	1417	1409	1388	1393	1417	1403
480	1418	1392	1416	1392	1416	1409	1427	1418	1400	1404	1425	1411
482	1441	1412	1435	1409	1438	1434	1446	1441	1424	1425	1447	1429
484	1470	1441	1462	1437	1469	1462	1476	1470	1457	1454	1466	1455
486	1506	1483	1503	1475	1510	1499	1516	1512	1498	1493	1518	1491
488	1550	1533	1550	1522	1560	1544	1562	1560	1548	1541	1566	1537
490	1607	1587	1603	1576	1615	1599	1616	1617	1606	1597	1622	1591
492	1666	1652	1663	1635	1681	1663	1680	1678	1670	1659	1685	1650
494	1734	1722	1729	1698	1749	1733	1746	1747	1743	1728	1754	1718
496	1807	1797	1802	1773	1821	1804	1819	1818	1819	1801	1826	1790
498	1881	1874	1879	1849	1901	1883	1900	1896	1898	1878	1904	1865
500	1960	1953	1953	1927	1981	1962	1975	1975	1978	1956	1983	1943
502	2040	2036	2034	2007	2060	2042	2054	2055	2060	2048	2063	2024
504	2119	2118	2114	2089	2143	2124	2135	2136	2142	2117	2144	2104
506	2199	2196	2191	2169	2220	2203	2216	2214	2221	2196	2221	2181
508	2276	2277	2267	2246	2298	2280	2291	2292	2301	2273	2298	2260
510	2349	2353	2337	2319	2372	2355	2363	2363	2373	2345	2370	2334
512	2416	2421	2406	2384	2438	2422	2433	2430	2441	2412	2438	2403
514	2479	2483	2466	2450	2500	2484	2494	2493	2503	2474	2498	2466
516	2534	2540	2520	2506	2553	2541	2552	2544	2558	2528	2553	2522
518	2582	2586	2567	2556	2601	2585	2598	2592	2606	2575	2599	2573
520	2622	2628	2604	2594	2638	2631	2638	2628	2642	2612	2638	2613
522	2653	2656	2635	2629	2667	2660	2666	2658	2669	2641	2665	2645
524	2674	2675	2655	2650	2686	2681	2690	2677	2687	2661	2686	2670
526	2683	2687	2665	2663	2692	2690	2701	2686	2697	2671	2694	2682
528	2685	2686	2664	2667	2693	2693	2702	2686	2694	2670	2694	2681
530	2677	2677	2654	2658	2682	2681	2689	2674	2680	2659	2681	2675
532	2657	2655	2635	2641	2661	2662	2670	2654	2660	2639	2662	2657
534	2628	2623	2605	2611	2628	2631	2644	2623	2625	2610	2631	2629
536	2592	2584	2568	2576	2587	2596	2602	2583	2585	2570	2590	2595
538	2547	2535	2520	2528	2539	2548	2554	2536	2533	2520	2541	2547
540	2492	2478	2468	2478	2482	2493	2502	2479	2475	2467	2487	2493
542	2433	2416	2406	2416	2417	2428	2439	2418	2409	2404	2423	2433
544	2365	2345	2339	2351	2351	2360	2371	2349	2337	2335	2355	2366
546	2296	2268	2268	2280	2274	2291	2300	2275	2264	2260	2281	2296
548	2217	2191	2192	2203	2199	2213	2221	2199	2185	2185	2206	2219
550	2139	2111	2116	2125	2119	2134	2143	2118	2107	2106	2125	2141
552	2060	2029	2034	2042	2036	2051	2062	2039	2022	2026	2046	2060
554	1977	1947	1956	1965	1957	1971	1985	1958	1938	1946	1963	1981
556	1900	1863	1878	1884	1878	1886	1903	1880	1857	1865	1887	1901
558	1824	1788	1802	1808	1800	1812	1830	1805	1782	1791	1810	1824
560	1753	1714	1732	1733	1730	1737	1753	1730	1709	1719	1738	1750
562	1682	1643	1662	1665	1660	1670	1687	1663	1638	1640	1670	1686
564	1619	1583	1601	1601	1595	1609	1620	1602	1579	1589	1609	1617
566	1565	1526	1548	1544	1542	1552	1568	1548	1523	1533	1552	1562
568	1518	1479	1503	1495	1496	1502	1521	1503	1477	1488	1510	1511
570	1478	1441	1466	1455	1460	1466	1482	1465	1441	1450	1471	1471
572	1448	1409	1434	1420	1430	1434	1451	1437	1406	1421	1442	1433
574	1424	1391	1415	1400	1413	1412	1434	1417	1395	1401	1423	1418
576	1416	1376	1406	1390	1404	1402	1418	1406	1387	1393	1414	1406
578	1414	1381	1406	1386	1405	1403	1419	1410	1388	1392	1415	1401
580	1422	1388	1415	1394	1419	1415	1429	1421	1400	1404	1427	1411
582	1441	1407	1433	1413	1436	1432	1448	1437	1425	1425	1447	1429
584	1469	1437	1465	1439	1470	1459	1479	1472	1456	1454	1479	1454
586	1506	1480	1501	1475	1511	1499	1519	1513	1499	1493	1519	1493
588	1553	1531	1542	1521	1560	1547	1563	1563	1545	1542	1568	1538
590	1603	1586	1600	1574	1615	1602	1618	1616	1606	1597	1621	1590
592	1665	1649	1664	1635	1680	1663	1680	1678	1672	1660	1685	1649
594	1734	1719	1732	1701	1749	1731	1747	1746	1742	1729	1753	1718
596	1806	1795	1804	1775	1822	1807	1819	1819	1817	1800	1826	1789
598	1882	1873	1876	1849	1899	1878	1895	1897	1897	1879	1903	1864
600	1961	1953	1956	1929	1979	1960	1975	1974	1979	1958	1983	1939
602	2038	2037	2035	2004	2060	2042	2055	2056	2059	2038	2062	2024
604	2120	2119	2114	2086	2142	2124	2137	2133	2142	2116	2143	2104
606	2200	2199	2190	2165	2220	2203	2216	2214	2222	2195	2222	2182
608	2274	2279	2268	2245	2298	2281	2294	2290	2302	2274	2300	2260
610	2348	2353	2337	2318	2369	2354	2367	2362	2374	2347	2369	2334
612	2415	2421	2405	2389	2437	2423	2433	2429	2443	2413	2438	2403
614	2477	2483	2465	2449	2500	2484	2496	2491	2503	2473	2500	2465
616	2536	2542	2519	2508	2553	2544	2550	2545	2556	2529	2555	2524
618	2584	2589	2567	2557	2601	2590	2600	2592	2607	2574	2600	2574
620	2620	2628	2605	2598	2639	2631	2640	2630	2645	2614	2638	2613
622	2653	2658	2633	2629	2666	2661	2670	2659	2669	2643	2665	2644
624	2674	2678	2653	2650	2686	2681	2689	2678	2688	2662	2684	2668
626	2686	2688	2663	2663	2693	2691	2700	2686	2696	2671	2694	2681
628	2688	2689	2665	2664	2693	2691	2700	2687	2695	2669	2694	2682
630	2680	2673	2649	2657	2682	2682	2691	2675	2685	2660	2683	2677
632	2661	2650	2634	2638	2656	2661	2671	2653	2658	2640	2661	2657
634	2631	2625	2606	2612	2630	2634	2643	2623	2625	2608	2630	2630
636	2594	2585	2568	2574	2589	2592	2602	2584	2584	2567	2591	2591
638	2547	2536	2520	2530	2539	2547	2559	2529	2535	2522	2543	2549
640	2493	2478	2465	2477	2481	2492	2500	2479	2477	2466	2487	2493
642	2431	2414	2405	2417	2421	2427	2439	2415	2409	2402	2425	2430
644	2365	2348	2339	2351	2350	2363	2372	2349	2339	2335	2356	2366
646	2296	2270	2266	2278	2275	2289	2298	2274	2264	2262	2279	2296
648	2217	2194	2193	2204	2198	2214	2224	2199	2185	2185	2206	2220
650	2139	2111	2114	2120	2118	2129	2143	2119	2102	2105	2126	2141
652	2058	2030	2035	2041	2037	2053	2062	2038	2021	2024	2046	2060
654	1979	1946	1956	1966	1956	1971	1982	1959	1940	1945	1966	1980
656	1900	1867	1878	1885	1878	1889	1896	1879	1858	1867	1886	1902
658	1821	1791	1802	1807	1801	1814	1826	1805	1782	1792	1810	1824
660	1751	1714	1732	1734	1730	1741	1755	1732	1706	1718	1738	1750
662	1683	1645	1665	1663	1660	1671	1683	1664	1641	1650	1671	1683
664	1620	1580	1602	1603	1610	1609	1622	1603	1579	1589	1610	1616
666	1565	1527	1549	1538	1542	1552	1568	1548	1523	1534	1554	1561
668	1518	1476	1503	1495	1497	1503	1521	1503	1478	1488	1508	1511
670	1480	1439	1463	1454	1460	1466	1481	1464	1440	1448	1471	1471
672	1448	1410	1435	1414	1431	1435	1448	1436	1413	1421	1442	1439
674	1427	1388	1413	1401	1412	1411	1430	1418	1394	1402	1424	1418
676	1414	1382	1406	1388	1403	1404	1421	1408	1385	1392	1413	1404
678	1414	1381	1404	1386	1404	1403	1419	1410	1388	1392	1415	1404
680	1423	1392	1415	1390	1416	1412	1430	1420	1401	1405	1427	1412
682	1441	1413	1434	1409	1439	1430	1449	1440	1423	1425	1448	1427
684	1470	1438	1463	1437	1471	1461	1478	1472	1457	1454	1477	1453
686	1508	1484	1502	1473	1510	1501	1512	1510	1500	1493	1520	1493
688	1553	1529	1549	1519	1560	1544	1563	1560	1549	1541	1566	1536
690	1607	1588	1602	1576	1615	1602	1617	1615	1606	1598	1622	1588
692	1667	1650	1663	1634	1680	1664	1681	1678	1672	1659	1684	1651
694	1734	1720	1731	1702	1749	1732	1750	1746	1742	1727	1753	1718
696	1805	1796	1801	1773	1822	1805	1820	1818	1818	1801	1827	1789
698	1882	1875	1878	1848	1899	1882	1898	1896	1897	1878	1902	1865
700	1962	1954	1956	1929	1980	1967	1976	1976	1980	1957	1983	1944
702	2041	2034	2033	2007	2060	2042	2056	2055	2061	2036	2063	2023
704	2120	2121	2112	2086	2141	2121	2137	2137	2143	2117	2143	2102
706	2197	2197	2187	2164	2221	2204	2216	2214	2221	2197	2223	2183
708	2277	2280	2264	2245	2298	2280	2293	2290	2300	2273	2299	2260
710	2348	2352	2338	2318	2371	2354	2366	2363	2373	2347	2372	2332
712	2416	2421	2403	2387	2438	2424	2434	2430	2443	2408	2438	2403
714	2481	2483	2466	2450	2499	2483	2496	2492	2502	2474	2497	2467
716	2535	2541	2520	2507	2554	2544	2552	2546	2558	2529	2553	2523
718	2584	2588	2567	2557	2602	2578	2600	2591	2606	2576	2601	2571
720	2623	2629	2604	2601	2638	2632	2639	2629	2641	2611	2639	2612
722	2651	2656	2635	2628	2669	2658	2669	2658	2671	2643	2666	2644
724	2674	2678	2655	2650	2685	2681	2689	2677	2688	2663	2686	2665
726	2686	2687	2664	2662	2693	2695	2701	2686	2697	2671	2694	2679
728	2687	2685	2664	2664	2692	2693	2700	2685	2693	2670	2695	2683
730	2681	2676	2655	2657	2679	2682	2690	2674	2680	2660	2682	2674
732	2658	2650	2635	2639	2660	2660	2670	2653	2658	2638	2661	2658
734	2632	2621	2605	2612	2629	2634	2643	2623	2625	2608	2629	2627
736	2595	2582	2564	2573	2586	2597	2602	2583	2588	2569	2591	2593
738	2545	2535	2522	2526	2539	2548	2557	2535	2533	2521	2541	2546
740	2493	2476	2466	2476	2481	2494	2503	2477	2474	2464	2486	2492
742	2431	2415	2406	2415	2418	2429	2440	2417	2409	2405	2421	2424
744	2366	2343	2338	2350	2351	2361	2373	2347	2339	2334	2355	2368
746	2295	2267	2265	2276	2275	2287	2297	2274	2264	2262	2281	2296
748	2217	2190	2185	2200	2196	2212	2223	2197	2184	2186	2207	2218
750	2139	2110	2114	2121	2118	2133	2143	2117	2102	2105	2124	2143
752	2059	2029	2035	2044	2036	2051	2063	2039	2019	2024	2046	2061
754	1974	1947	1955	1962	1954	1972	1983	1959	1939	1945	1964	1979
756	1901	1863	1878	1882	1876	1890	1904	1880	1858	1867	1886	1899
758	1823	1787	1803	1804	1799	1814	1826	1804	1779	1791	1808	1825
760	1753	1712	1732	1731	1728	1740	1756	1731	1707	1718	1738	1751
762	1683	1644	1663	1661	1660	1670	1682	1663	1640	1649	1667	1682
764	1618	1582	1601	1599	1598	1607	1621	1604	1578	1588	1609	1616
766	1565	1525	1549	1544	1545	1549	1567	1548	1523	1532	1554	1561
768	1518	1476	1501	1494	1497	1504	1516	1503	1478	1487	1509	1511
770	1475	1438	1465	1454	1459	1466	1480	1464	1441	1449	1473	1471
772	1447	1409	1435	1422	1430	1436	1451	1436	1412	1421	1443	1440
774	1425	1388	1415	1401	1413	1412	1429	1417	1393	1401	1424	1418
776	1414	1379	1405	1387	1403	1402	1419	1407	1385	1391	1415	1407
778	1413	1380	1406	1385	1406	1404	1420	1409	1387	1392	1416	1400
780	1423	1389	1414	1394	1417	1414	1429	1422	1398	1396	1427	1409
782	1441	1411	1435	1411	1438	1435	1448	1442	1423	1425	1448	1426
784	1470	1443	1463	1439	1471	1462	1468	1470	1455	1455	1480	1455
786	1506	1484	1502	1474	1510	1501	1517	1512	1500	1492	1518	1494
788	1554	1531	1548	1520	1559	1549	1564	1558	1550	1529	1568	1537
790	1606	1585	1602	1574	1615	1605	1619	1608	1607	1598	1622	1590
792	1665	1651	1662	1634	1679	1663	1681	1678	1669	1661	1685	1650
794	1735	1722	1730	1700	1748	1732	1749	1745	1744	1728	1755	1717
796	1803	1798	1801	1773	1822	1806	1820	1821	1815	1800	1836	1789
798	1884	1874	1878	1848	1900	1886	1897	1897	1896	1878	1904	1863
800	1962	1955	1954	1926	1980	1963	1975	1987	1979	1956	1983	1943
802	2039	2037	2033	2007	2061	2044	2057	2056	2063	2035	2064	2023
804	2120	2118	2114	2086	2141	2124	2138	2136	2142	2119	2141	2106
806	2204	2200	2190	2166	2221	2205	2218	2214	2223	2197	2222	2183
808	2278	2278	2267	2243	2298	2279	2294	2290	2300	2272	2299	2262
810	2351	2350	2338	2318	2371	2351	2362	2362	2375	2345	2372	2333
812	2416	2421	2404	2386	2437	2422	2436	2432	2442	2411	2438	2404
814	2479	2485	2465	2451	2501	2488	2495	2492	2505	2474	2500	2468
816	2538	2539	2519	2505	2552	2543	2549	2546	2559	2529	2554	2524
818	2576	2589	2568	2555	2601	2591	2600	2591	2606	2575	2601	2572
820	2624	2630	2604	2598	2639	2631	2641	2629	2643	2613	2638	2613
822	2654	2657	2634	2629	2668	2658	2669	2657	2670	2643	2667	2645
824	2675	2675	2654	2653	2687	2678	2691	2678	2690	2662	2685	2666
826	2687	2687	2665	2662	2695	2690	2700	2687	2695	2672	2696	2681
828	2687	2686	2665	2663	2692	2692	2699	2686	2693	2670	2693	2681
830	2679	2675	2655	2656	2682	2682	2691	2675	2681	2658	2683	2676
832	2660	2654	2635	2640	2659	2660	2668	2652	2659	2640	2650	2655
834	2636	2624	2607	2612	2626	2632	2642	2621	2626	2607	2631	2628
836	2592	2583	2567	2574	2588	2594	2602	2582	2584	2570	2584	2594
838	2546	2530	2521	2532	2539	2553	2556	2536	2531	2520	2544	2547
840	2495	2479	2467	2477	2483	2494	2500	2479	2475	2466	2484	2493
842	2434	2414	2406	2416	2418	2431	2440	2415	2409	2402	2423	2432
844	2363	2347	2339	2349	2349	2362	2371	2349	2338	2333	2355	2368
846	2292	2270	2268	2277	2275	2288	2298	2275	2264	2260	2281	2296
848	2217	2192	2191	2195	2198	2210	2224	2198	2184	2185	2205	2219
850	2138	2110	2113	2125	2118	2131	2143	2119	2103	2106	2125	2129
852	2060	2029	2034	2044	2036	2049	2059	2038	2021	2027	2046	2062
854	1982	1947	1954	1968	1956	1970	1983	1959	1938	1946	1966	1982
856	1899	1867	1878	1883	1875	1891	1903	1881	1858	1867	1886	1898
858	1824	1788	1804	1805	1800	1813	1826	1813	1785	1791	1811	1825
860	1751	1712	1731	1733	1727	1739	1752	1730	1709	1717	1735	1751
862	1683	1645	1662	1662	1659	1671	1685	1665	1639	1650	1668	1684
864	1619	1579	1602	1599	1598	1607	1621	1602	1577	1587	1609	1616
866	1563	1525	1549	1542	1542	1552	1565	1548	1523	1533	1554	1560
868	1518	1480	1503	1494	1498	1504	1519	1503	1477	1489	1508	1512
870	1477	1437	1464	1453	1458	1466	1482	1463	1438	1451	1471	1471
872	1448	1410	1434	1419	1431	1433	1448	1437	1410	1420	1443	1437
874	1427	1386	1416	1398	1414	1416	1429	1418	1394	1399	1424	1417
876	1410	1380	1405	1385	1402	1397	1422	1407	1386	1393	1414	1405
878	1412	1376	1404	1383	1407	1403	1420	1411	1388	1394	1415	1403
880	1422	1390	1415	1392	1416	1413	1430	1422	1400	1403	1427	1410
882	1438	1410	1434	1410	1439	1432	1450	1441	1421	1423	1448	1429
884	1470	1441	1464	1438	1469	1461	1479	1472	1457	1456	1477	1454
886	1507	1483	1502	1476	1511	1499	1515	1512	1499	1494	1518	1492
888	1553	1533	1548	1521	1559	1550	1565	1559	1550	1542	1566	1537
890	1606	1590	1602	1573	1614	1601	1617	1615	1607	1599	1622	1590
892	1667	1652	1659	1636	1679	1664	1679	1679	1672	1658	1685	1651
894	1736	1722	1730	1700	1748	1730	1749	1747	1744	1730	1754	1718
896	1808	1795	1803	1773	1823	1806	1820	1819	1819	1802	1826	1790
898	1881	1875	1879	1849	1901	1884	1899	1897	1899	1877	1905	1863
900	1961	1956	1957	1928	1980	1963	1977	1976	1979	1957	1984	1944
902	2041	2039	2034	2003	2064	2042	2056	2057	2063	2039	2064	2024
904	2120	2122	2113	2088	2143	2124	2138	2136	2144	2119	2143	2104
906	2201	2201	2192	2166	2220	2201	2215	2214	2222	2196	2222	2183
908	2276	2280	2268	2242	2299	2275	2294	2293	2302	2274	2299	2261
910	2350	2351	2338	2316	2372	2356	2371	2365	2375	2346	2370	2334
912	2418	2423	2404	2384	2436	2424	2435	2431	2443	2413	2438	2397
914	2480	2486	2467	2450	2500	2488	2496	2492	2504	2474	2500	2467
916	2536	2541	2520	2504	2555	2543	2553	2546	2558	2528	2553	2522
918	2583	2589	2568	2556	2601	2590	2598	2592	2606	2575	2601	2573
920	2623	2630	2606	2598	2640	2630	2638	2630	2643	2614	2637	2614
922	2653	2661	2633	2629	2667	2654	2670	2660	2671	2642	2667	2645
924	2677	2679	2656	2649	2685	2682	2689	2678	2688	2661	2686	2667
926	2685	2689	2665	2664	2696	2690	2699	2687	2695	2671	2694	2681
928	2688	2687	2665	2666	2694	2693	2700	2687	2695	2671	2693	2682
930	2678	2676	2655	2658	2682	2683	2692	2675	2682	2659	2683	2675
932	2661	2656	2635	2640	2659	2662	2672	2653	2658	2639	2660	2656
934	2631	2622	2606	2609	2628	2629	2642	2623	2627	2608	2631	2630
936	2593	2584	2568	2575	2587	2598	2601	2584	2584	2568	2590	2591
938	2548	2532	2518	2527	2535	2549	2556	2537	2534	2521	2544	2548
940	2492	2477	2467	2475	2482	2492	2504	2479	2474	2467	2486	2493
942	2431	2414	2407	2416	2420	2428	2439	2417	2409	2401	2423	2433
944	2365	2345	2338	2350	2350	2364	2372	2345	2339	2333	2354	2366
946	2295	2269	2267	2276	2276	2287	2295	2275	2263	2262	2282	2295
948	2216	2190	2186	2202	2198	2211	2222	2210	2185	2184	2204	2219
950	2140	2109	2112	2123	2118	2129	2144	2110	2105	2104	2126	2140
952	2063	2026	2035	2043	2036	2052	2062	2038	2021	2026	2044	2062
954	1979	1946	1956	1964	1956	1969	1982	1959	1939	1944	1964	1980
956	1901	1865	1878	1883	1876	1890	1902	1879	1858	1865	1886	1903
958	1823	1788	1801	1805	1800	1810	1826	1804	1782	1792	1810	1822
960	1752	1714	1732	1732	1725	1738	1753	1732	1707	1718	1737	1750
962	1683	1645	1665	1663	1662	1673	1685	1664	1639	1648	1670	1681
964	1620	1576	1603	1600	1598	1609	1624	1603	1578	1589	1609	1617
966	1563	1527	1548	1544	1544	1551	1568	1549	1524	1534	1556	1560
968	1517	1477	1501	1494	1497	1503	1521	1504	1476	1488	1507	1512
970	1476	1436	1464	1453	1460	1465	1481	1465	1439	1449	1472	1471
972	1445	1410	1436	1419	1432	1432	1445	1437	1412	1418	1442	1439
974	1424	1391	1414	1400	1412	1416	1431	1417	1393	1401	1425	1417
976	1414	1382	1402	1384	1404	1402	1418	1408	1384	1391	1415	1403
978	1413	1381	1406	1385	1405	1403	1419	1410	1387	1393	1416	1404
980	1423	1393	1415	1391	1418	1412	1428	1420	1401	1404	1429	1411
982	1440	1412	1435	1410	1437	1433	1449	1441	1424	1424	1450	1427
984	1468	1440	1463	1437	1469	1460	1478	1473	1457	1455	1480	1455
986	1506	1478	1502	1477	1511	1498	1518	1512	1498	1496	1518	1492
988	1550	1530	1550	1522	1558	1548	1564	1559	1547	1543	1566	1536
990	1603	1586	1602	1574	1615	1603	1616	1615	1607	1597	1623	1590
992	1669	1653	1664	1636	1678	1666	1682	1678	1672	1660	1686	1651
994	1734	1725	1730	1701	1749	1734	1749	1750	1743	1729	1754	1716
996	1806	1796	1802	1774	1822	1807	1820	1820	1817	1801	1827	1788
998	1883	1877	1879	1848	1900	1881	1895	1895	1897	1878	1903	1866
1000	1961	1956	1956	1928	1981	1956	1977	1976	1979	1957	1980	1945
1002	2043	2030	2034	2007	2060	2045	2056	2059	2062	2037	2065	2024
1004	2122	2119	2113	2089	2142	2124	2137	2136	2142	2120	2143	2101
1006	2201	2202	2190	2168	2221	2204	2218	2213	2223	2197	2221	2183
1008	2276	2278	2268	2246	2299	2286	2293	2290	2301	2275	2299	2262
1010	2350	2356	2337	2321	2372	2355	2366	2361	2375	2346	2371	2332
1012	2415	2424	2405	2385	2440	2424	2430	2428	2443	2420	2438	2406
1014	2483	2487	2467	2452	2500	2487	2495	2492	2504	2474	2498	2467
1016	2536	2541	2518	2506	2552	2543	2551	2545	2559	2528	2554	2525
1018	2582	2588	2566	2557	2602	2591	2599	2592	2606	2575	2600	2572
1020	2625	2628	2605	2599	2640	2630	2640	2629	2643	2613	2639	2605
1022	2655	2654	2634	2629	2667	2661	2670	2657	2671	2640	2665	2646
1024	2674	2678	2653	2653	2686	2682	2690	2677	2690	2663	2687	2668
1026	2688	2688	2665	2664	2691	2692	2698	2684	2696	2673	2694	2680
1028	2687	2687	2663	2667	2693	2693	2702	2684	2694	2670	2693	2682
1030	2679	2679	2655	2658	2682	2684	2690	2673	2681	2661	2682	2676
1032	2661	2652	2635	2649	2661	2660	2670	2654	2658	2641	2656	2655
1034	2631	2624	2605	2611	2629	2634	2642	2622	2624	2610	2629	2631
1036	2604	2585	2567	2575	2586	2594	2601	2582	2581	2569	2588	2593
1038	2548	2534	2519	2531	2538	2547	2555	2532	2531	2519	2541	2546
1040	2492	2481	2464	2475	2482	2492	2504	2478	2474	2465	2484	2493
1042	2433	2411	2403	2422	2419	2429	2439	2410	2409	2402	2422	2433
1044	2366	2345	2337	2350	2348	2363	2371	2347	2338	2335	2354	2365
1046	2292	2271	2265	2276	2274	2289	2299	2285	2262	2261	2281	2290
1048	2217	2189	2190	2203	2198	2211	2222	2189	2183	2184	2203	2220
1050	2147	2112	2113	2124	2117	2133	2141	2117	2105	2106	2124	2141
1052	2058	2029	2035	2046	2038	2051	2063	2039	2020	2017	2044	2059
1054	1980	1945	1955	1963	1957	1970	1983	1958	1940	1944	1965	1981
1056	1899	1868	1876	1884	1874	1892	1902	1877	1859	1867	1885	1899
1058	1824	1789	1798	1806	1800	1813	1825	1802	1782	1789	1810	1820
1060	1751	1715	1729	1733	1727	1742	1752	1729	1708	1715	1738	1749
1062	1683	1643	1661	1663	1659	1671	1688	1663	1640	1646	1670	1679
1064	1622	1580	1601	1602	1598	1606	1622	1603	1576	1588	1609	1618
1066	1564	1526	1547	1544	1543	1552	1567	1549	1523	1534	1553	1560
1068	1518	1478	1501	1492	1498	1508	1517	1502	1478	1487	1509	1511
1070	1478	1440	1464	1454	1460	1467	1482	1465	1440	1451	1470	1471
1072	1446	1406	1434	1422	1432	1436	1449	1436	1412	1421	1443	1439
1074	1425	1390	1413	1402	1413	1414	1428	1416	1394	1399	1422	1417
1076	1412	1381	1403	1388	1402	1401	1419	1407	1386	1391	1415	1405
1078	1412	1382	1403	1386	1405	1404	1420	1409	1389	1393	1415	1404
1080	1424	1392	1413	1394	1418	1413	1429	1419	1402	1404	1429	1408
1082	1442	1411	1433	1412	1441	1432	1449	1441	1423	1425	1449	1427
1084	1466	1442	1463	1439	1471	1460	1475	1469	1456	1454	1480	1455
1086	1508	1484	1501	1477	1509	1499	1516	1511	1499	1493	1519	1491
1088	1553	1534	1542	1519	1560	1550	1560	1559	1550	1542	1564	1537
1090	1607	1585	1602	1575	1618	1605	1619	1615	1608	1597	1624	1590
1092	1669	1653	1663	1633	1680	1666	1680	1677	1673	1661	1685	1651
1094	1729	1723	1730	1701	1750	1736	1747	1748	1744	1728	1754	1717
1096	1805	1797	1802	1774	1822	1807	1821	1819	1820	1802	1827	1788
1098	1883	1875	1877	1847	1903	1879	1900	1897	1897	1878	1905	1865
1100	1962	1958	1956	1926	1981	1965	1977	1975	1978	1959	1985	1943
1102	2039	2039	2034	2009	2061	2045	2053	2055	2059	2039	2064	2024
1104	2122	2120	2113	2088	2143	2126	2138	2135	2144	2118	2144	2104
1106	2202	2201	2191	2169	2221	2205	2215	2216	2223	2196	2223	2181
1108	2276	2276	2266	2246	2299	2282	2293	2291	2302	2274	2300	2260
1110	2348	2354	2339	2319	2371	2357	2367	2364	2376	2344	2370	2335
1112	2418	2424	2405	2388	2438	2425	2436	2430	2443	2412	2440	2403
1114	2482	2486	2464	2450	2500	2488	2496	2492	2504	2474	2499	2466
1116	2537	2541	2518	2508	2556	2543	2553	2547	2560	2529	2554	2524
1118	2584	2589	2566	2556	2600	2591	2599	2593	2605	2572	2601	2572
1120	2624	2627	2606	2599	2638	2631	2639	2628	2643	2614	2639	2614
1122	2653	2656	2635	2630	2668	2661	2671	2659	2670	2642	2666	2645
1124	2676	2679	2654	2653	2686	2682	2689	2677	2690	2661	2686	2667
1126	2684	2685	2666	2661	2694	2690	2701	2687	2697	2671	2695	2680
1128	2687	2687	2664	2666	2695	2692	2699	2685	2693	2671	2692	2680
1130	2679	2677	2655	2659	2683	2680	2689	2674	2681	2659	2682	2675
1132	2660	2657	2633	2640	2660	2664	2671	2652	2658	2639	2661	2656
1134	2633	2624	2604	2614	2629	2633	2639	2624	2626	2609	2629	2628
1136	2593	2585	2567	2576	2588	2595	2601	2581	2583	2568	2591	2593
1138	2547	2535	2519	2530	2540	2548	2557	2534	2533	2519	2541	2548
1140	2493	2477	2465	2488	2481	2490	2501	2478	2475	2466	2485	2493
1142	2433	2414	2405	2416	2418	2429	2438	2422	2410	2401	2421	2432
1144	2366	2338	2337	2349	2349	2363	2367	2346	2341	2333	2355	2366
1146	2293	2271	2265	2278	2274	2289	2297	2273	2264	2261	2279	2294
1148	2215	2193	2190	2201	2197	2213	2222	2196	2185	2185	2205	2219
1150	2137	2109	2113	2125	2117	2133	2143	2118	2104	2103	2123	2139
1152	2060	2028	2033	2044	2038	2051	2060	2037	2021	2023	2045	2060
1154	1979	1947	1954	1961	1956	1971	1982	1958	1937	1945	1959	1980
1156	1899	1864	1876	1884	1878	1890	1902	1877	1857	1864	1884	1898
1158	1824	1786	1802	1806	1799	1812	1824	1804	1783	1789	1807	1823
1160	1741	1714	1731	1733	1722	1739	1753	1730	1707	1717	1734	1750
1162	1684	1646	1661	1663	1658	1671	1685	1663	1644	1648	1669	1672
1164	1618	1582	1600	1598	1597	1609	1620	1600	1578	1588	1607	1616
1166	1563	1524	1546	1543	1545	1552	1564	1548	1523	1532	1552	1561
1168	1517	1479	1501	1494	1498	1506	1519	1501	1479	1487	1509	1510
1170	1478	1439	1464	1453	1460	1466	1480	1465	1441	1449	1475	1472
1172	1448	1410	1433	1421	1433	1436	1450	1435	1408	1420	1442	1438
1174	1423	1388	1414	1402	1411	1414	1429	1417	1393	1400	1424	1419
1176	1413	1380	1404	1390	1403	1402	1421	1406	1387	1392	1415	1405
1178	1415	1381	1405	1392	1406	1403	1420	1409	1387	1392	1425	1400
1180	1426	1388	1413	1392	1418	1415	1426	1420	1401	1401	1428	1411
1182	1442	1411	1428	1412	1439	1435	1450	1440	1426	1421	1448	1428
1184	1468	1444	1464	1440	1469	1462	1476	1471	1457	1457	1480	1453
1186	1507	1483	1500	1475	1511	1501	1515	1512	1499	1494	1517	1491
1188	1553	1533	1549	1523	1560	1543	1564	1559	1549	1542	1567	1538
1190	1608	1589	1601	1575	1616	1602	1616	1615	1606	1595	1621	1589
1192	1665	1653	1662	1636	1679	1669	1681	1677	1672	1661	1685	1651
1194	1734	1722	1731	1713	1751	1734	1749	1748	1741	1729	1754	1717
1196	1805	1798	1802	1775	1824	1802	1822	1818	1818	1801	1828	1789
1198	1885	1876	1870	1849	1901	1883	1897	1897	1897	1878	1905	1867
1200	1961	1956	1956	1930	1984	1962	1975	1974	1979	1959	1984	1945
1202	2040	2039	2034	2008	2061	2045	2057	2056	2063	2037	2065	2025
1204	2121	2123	2113	2087	2153	2127	2138	2136	2143	2117	2145	2104
1206	2199	2198	2191	2168	2219	2204	2218	2214	2222	2196	2223	2181
1208	2276	2280	2266	2244	2300	2282	2294	2291	2300	2273	2300	2261
1210	2348	2353	2339	2319	2370	2356	2366	2363	2375	2345	2370	2336
1212	2416	2423	2405	2388	2440	2427	2433	2430	2442	2412	2438	2403
1214	2480	2482	2466	2451	2501	2488	2495	2493	2504	2472	2499	2467
1216	2535	2542	2521	2509	2553	2544	2550	2544	2559	2529	2555	2522
1218	2584	2589	2566	2554	2601	2591	2587	2592	2607	2574	2600	2572
1220	2625	2628	2604	2599	2638	2630	2642	2629	2643	2613	2638	2612
1222	2646	2657	2634	2627	2667	2660	2670	2659	2669	2640	2665	2644
1224	2676	2679	2655	2653	2685	2681	2691	2676	2689	2663	2687	2668
1226	2686	2687	2663	2662	2694	2690	2699	2687	2696	2671	2693	2680
1228	2687	2685	2663	2667	2693	2694	2700	2687	2695	2670	2693	2682
1230	2678	2675	2654	2657	2681	2685	2691	2674	2681	2660	2680	2675
1232	2660	2655	2634	2640	2660	2660	2670	2654	2658	2639	2660	2659
1234	2630	2624	2606	2611	2629	2633	2641	2622	2626	2608	2630	2630
1236	2594	2585	2568	2575	2589	2596	2604	2581	2583	2568	2589	2592
1238	2548	2534	2520	2531	2538	2548	2555	2535	2532	2520	2542	2547
1240	2493	2478	2464	2478	2480	2491	2497	2478	2475	2465	2485	2492
1242	2433	2412	2404	2415	2418	2428	2438	2414	2410	2399	2422	2433
1244	2367	2345	2336	2349	2346	2361	2370	2347	2338	2333	2356	2367
1246	2295	2270	2265	2278	2275	2290	2295	2274	2263	2261	2280	2292
1248	2218	2192	2191	2202	2205	2210	2221	2196	2183	2185	2203	2218
1250	2142	2112	2113	2123	2118	2133	2141	2118	2103	2104	2125	2140
1252	2060	2029	2033	2047	2036	2053	2061	2037	2022	2023	2046	2061
1254	1979	1944	1954	1964	1957	1970	1978	1957	1936	1944	1965	1979
1256	1899	1865	1876	1883	1877	1890	1902	1878	1858	1867	1884	1900
1258	1825	1789	1799	1806	1799	1810	1825	1804	1782	1789	1809	1822
1260	1750	1715	1729	1731	1726	1738	1752	1729	1708	1716	1737	1749
1262	1683	1644	1664	1662	1659	1669	1680	1663	1639	1650	1669	1682
1264	1620	1582	1602	1605	1597	1611	1624	1600	1576	1588	1609	1618
1266	1564	1523	1547	1546	1543	1552	1567	1548	1524	1532	1554	1559
1268	1516	1478	1501	1496	1499	1506	1518	1500	1473	1487	1509	1508
1270	1475	1440	1462	1456	1458	1465	1480	1464	1438	1447	1470	1472
1272	1447	1409	1436	1424	1432	1435	1450	1434	1411	1422	1442	1439
1274	1425	1391	1414	1401	1412	1410	1427	1416	1394	1402	1422	1416
1276	1414	1379	1404	1387	1404	1403	1420	1407	1386	1391	1412	1405
1278	1414	1380	1405	1386	1405	1404	1418	1408	1391	1393	1415	1403
1280	1423	1393	1414	1396	1417	1414	1429	1416	1401	1402	1425	1409
1282	1438	1412	1435	1410	1438	1433	1455	1445	1423	1417	1448	1427
1284	1472	1443	1464	1439	1471	1461	1479	1469	1456	1454	1479	1456
1286	1506	1484	1501	1477	1511	1501	1519	1512	1498	1494	1519	1493
1288	1553	1533	1548	1519	1559	1547	1563	1559	1547	1541	1567	1537
1290	1608	1590	1603	1574	1616	1605	1618	1616	1608	1597	1622	1592
1292	1667	1653	1664	1634	1679	1667	1677	1678	1673	1660	1686	1649
1294	1737	1722	1730	1702	1750	1735	1748	1747	1743	1728	1754	1716
1296	1805	1799	1803	1775	1823	1808	1821	1818	1818	1805	1827	1791
1298	1883	1881	1877	1849	1905	1883	1899	1897	1899	1878	1905	1866
1300	1961	1954	1956	1928	1982	1965	1976	1976	1979	1959	1984	1942
1302	2043	2039	2035	2012	2062	2044	2058	2057	2062	2039	2064	2023
1304	2122	2120	2115	2088	2144	2124	2137	2135	2144	2121	2144	2105
1306	2198	2202	2193	2167	2221	2205	2216	2215	2223	2197	2222	2184
1308	2276	2281	2266	2245	2298	2279	2295	2291	2303	2275	2299	2262
1310	2349	2363	2338	2318	2373	2353	2369	2363	2375	2345	2371	2334
1312	2417	2424	2406	2386	2442	2423	2436	2430	2443	2412	2438	2403
1314	2481	2486	2467	2452	2500	2488	2498	2491	2505	2475	2499	2469
1316	2537	2541	2519	2506	2553	2542	2555	2545	2558	2528	2555	2523
1318	2584	2587	2567	2556	2601	2584	2600	2593	2606	2577	2599	2573
1320	2625	2628	2606	2596	2640	2632	2639	2629	2644	2615	2635	2612
1322	2656	2658	2636	2628	2667	2661	2666	2659	2671	2642	2667	2645
1324	2675	2675	2653	2651	2685	2682	2689	2677	2689	2662	2685	2667
1326	2686	2688	2664	2663	2693	2695	2702	2686	2696	2671	2693	2679
1328	2687	2685	2665	2659	2693	2688	2699	2686	2694	2672	2693	2682
1330	2678	2675	2656	2659	2683	2683	2691	2674	2681	2659	2681	2674
1332	2659	2656	2635	2639	2660	2660	2671	2653	2657	2639	2656	2655
1334	2633	2623	2605	2613	2629	2632	2644	2622	2625	2609	2629	2630
1336	2595	2582	2566	2574	2587	2594	2596	2581	2581	2570	2586	2592
1338	2548	2536	2519	2530	2538	2546	2555	2534	2531	2520	2540	2546
1340	2493	2478	2465	2476	2481	2493	2499	2480	2475	2466	2486	2494
1342	2431	2414	2400	2415	2416	2429	2438	2415	2409	2402	2423	2432
1344	2365	2346	2336	2350	2348	2361	2371	2346	2337	2332	2355	2365
1346	2294	2268	2265	2276	2274	2287	2295	2273	2262	2252	2280	2295
1348	2219	2192	2190	2200	2199	2209	2221	2197	2184	2185	2203	2219
1350	2136	2108	2113	2123	2117	2133	2138	2118	2102	2106	2123	2139
1352	2058	2030	2034	2040	2037	2046	2062	2037	2020	2024	2044	2060
1354	1976	1945	1954	1963	1955	1971	1981	1956	1937	1943	1964	1979
1356	1899	1864	1877	1882	1876	1891	1902	1876	1858	1864	1886	1900
1358	1823	1789	1801	1804	1801	1812	1825	1802	1780	1788	1816	1823
1360	1751	1715	1729	1734	1736	1739	1751	1730	1706	1717	1735	1751
1362	1681	1644	1661	1663	1659	1669	1684	1663	1639	1650	1668	1679
1364	1619	1579	1601	1601	1597	1608	1624	1603	1577	1588	1608	1611
1366	1562	1525	1548	1548	1542	1552	1566	1546	1523	1534	1552	1560
1368	1517	1476	1500	1496	1498	1505	1518	1501	1478	1487	1508	1510
1370	1477	1450	1463	1454	1457	1466	1483	1474	1440	1449	1469	1469
1372	1445	1408	1427	1421	1431	1433	1450	1435	1413	1420	1443	1438
1374	1424	1390	1413	1399	1413	1413	1427	1416	1392	1402	1421	1420
1376	1413	1379	1404	1387	1402	1404	1407	1405	1385	1390	1415	1405
1378	1413	1382	1403	1383	1407	1405	1419	1403	1379	1392	1415	1400
1380	1424	1387	1416	1394	1418	1414	1430	1419	1400	1402	1426	1410
1382	1441	1414	1435	1411	1440	1431	1453	1439	1423	1424	1448	1428
1384	1470	1443	1464	1438	1471	1462	1474	1473	1456	1455	1478	1456
1386	1506	1485	1500	1475	1512	1501	1516	1511	1499	1491	1514	1492
1388	1553	1531	1549	1519	1561	1548	1565	1558	1548	1541	1567	1538
1390	1606	1590	1604	1576	1614	1599	1618	1614	1607	1599	1619	1592
1392	1662	1653	1664	1635	1680	1665	1682	1679	1673	1660	1685	1652
1394	1738	1722	1729	1704	1750	1733	1745	1746	1745	1732	1754	1718
1396	1807	1798	1801	1775	1823	1808	1822	1816	1819	1801	1827	1789
1398	1879	1876	1882	1850	1899	1885	1898	1897	1898	1878	1904	1866
1400	1960	1957	1956	1929	1981	1959	1976	1976	1979	1957	1980	1943
1402	2042	2038	2035	2009	2063	2043	2055	2056	2061	2032	2063	2024
1404	2121	2122	2112	2089	2144	2125	2138	2136	2142	2119	2143	2105
1406	2200	2200	2191	2167	2223	2196	2216	2213	2224	2198	2222	2183
1408	2278	2281	2267	2246	2298	2285	2294	2291	2302	2276	2300	2262
1410	2351	2355	2339	2319	2374	2357	2365	2362	2375	2345	2373	2336
1412	2419	2424	2406	2388	2439	2422	2436	2431	2437	2413	2438	2402
1414	2481	2490	2465	2445	2498	2486	2495	2491	2505	2474	2499	2468
1416	2536	2540	2520	2508	2554	2541	2550	2545	2560	2530	2554	2521
1418	2577	2593	2568	2557	2601	2590	2601	2592	2605	2576	2600	2571
1420	2623	2628	2607	2599	2640	2631	2637	2629	2643	2613	2637	2611
1422	2654	2656	2632	2628	2668	2659	2670	2658	2671	2643	2668	2646
1424	2674	2678	2655	2650	2686	2682	2690	2677	2688	2661	2684	2667
1426	2687	2688	2664	2664	2695	2692	2700	2686	2697	2671	2694	2679
1428	2689	2687	2665	2665	2692	2697	2701	2685	2694	2669	2692	2681
1430	2675	2676	2653	2659	2681	2682	2689	2673	2679	2660	2680	2675
1432	2661	2654	2633	2639	2659	2664	2671	2653	2657	2639	2660	2655
1434	2632	2624	2606	2613	2628	2632	2639	2621	2626	2604	2628	2629
1436	2583	2584	2564	2576	2589	2593	2602	2582	2583	2567	2590	2593
1438	2546	2536	2523	2529	2536	2546	2556	2534	2529	2520	2541	2547
1440	2491	2476	2464	2475	2482	2490	2499	2478	2474	2464	2483	2488
1442	2432	2415	2402	2415	2418	2427	2436	2415	2408	2403	2422	2433
1444	2366	2338	2338	2350	2348	2364	2370	2345	2337	2335	2353	2367
1446	2294	2271	2265	2278	2275	2290	2295	2272	2262	2259	2280	2295
1448	2217	2192	2189	2201	2197	2208	2221	2197	2180	2182	2205	2219
1450	2139	2113	2110	2121	2116	2132	2142	2118	2102	2105	2122	2141
1452	2051	2027	2034	2043	2037	2051	2065	2038	2022	2023	2045	2059
1454	1977	1947	1953	1963	1954	1969	1982	1958	1938	1943	1962	1979
1456	1897	1865	1877	1884	1875	1891	1901	1876	1856	1863	1884	1900
1458	1823	1788	1801	1807	1799	1814	1825	1801	1781	1789	1808	1822
1460	1749	1710	1729	1732	1728	1739	1754	1730	1706	1715	1738	1746
1462	1681	1645	1661	1661	1659	1670	1682	1662	1639	1648	1668	1680
1464	1620	1582	1601	1601	1594	1608	1622	1600	1576	1583	1607	1617
1466	1563	1523	1545	1541	1544	1552	1565	1546	1525	1531	1554	1559
1468	1515	1477	1501	1494	1501	1505	1519	1503	1478	1486	1507	1512
1470	1478	1439	1462	1455	1460	1465	1477	1463	1439	1449	1470	1470
1472	1449	1409	1433	1423	1431	1435	1449	1435	1411	1415	1441	1439
1474	1427	1389	1415	1401	1412	1415	1429	1414	1394	1401	1424	1415
1476	1416	1379	1405	1388	1404	1406	1420	1403	1386	1392	1413	1405
1478	1411	1381	1404	1387	1404	1404	1419	1408	1388	1392	1416	1402
1480	1423	1393	1416	1396	1416	1413	1429	1419	1399	1401	1431	1413
1482	1441	1412	1434	1412	1440	1432	1450	1441	1424	1423	1447	1429
1484	1468	1445	1466	1438	1471	1462	1479	1471	1458	1455	1477	1456
1486	1508	1485	1500	1477	1512	1502	1517	1511	1499	1496	1519	1494
1488	1552	1532	1547	1521	1560	1547	1565	1559	1547	1541	1566	1538
1490	1608	1586	1603	1575	1616	1603	1620	1615	1607	1597	1623	1590
1492	1668	1653	1664	1635	1679	1667	1678	1677	1672	1661	1683	1650
1494	1735	1724	1731	1704	1750	1734	1750	1747	1743	1729	1755	1719
1496	1808	1796	1801	1777	1824	1807	1821	1819	1820	1803	1826	1790
1498	1877	1876	1877	1852	1903	1883	1898	1897	1897	1881	1905	1866
1500	1959	1956	1955	1927	1980	1964	1978	1975	1980	1957	1984	1945
1502	2042	2040	2035	2009	2063	2044	2057	2056	2060	2038	2063	2023
1504	2122	2121	2115	2088	2143	2126	2138	2135	2144	2120	2143	2103
1506	2201	2202	2191	2168	2223	2205	2216	2213	2225	2198	2223	2183
1508	2277	2281	2266	2245	2300	2290	2293	2291	2301	2273	2300	2262
1510	2350	2356	2339	2319	2370	2356	2368	2365	2373	2347	2372	2337
1512	2420	2424	2405	2389	2439	2424	2436	2438	2443	2413	2438	2403
1514	2481	2484	2465	2453	2502	2489	2499	2490	2505	2475	2499	2469
1516	2537	2539	2520	2505	2555	2544	2551	2545	2556	2530	2553	2525
1518	2585	2592	2568	2558	2602	2590	2600	2592	2605	2579	2600	2573
1520	2623	2629	2606	2597	2639	2629	2639	2629	2642	2614	2639	2614
1522	2655	2657	2633	2630	2668	2661	2670	2658	2672	2643	2666	2646
1524	2675	2677	2654	2652	2686	2683	2689	2677	2689	2663	2685	2668
1526	2685	2685	2663	2664	2693	2693	2696	2686	2698	2672	2693	2680
1528	2687	2688	2664	2666	2694	2694	2701	2685	2695	2671	2693	2682
1530	2677	2676	2654	2660	2682	2682	2690	2673	2681	2659	2682	2673
1532	2659	2655	2634	2640	2661	2660	2672	2652	2659	2638	2660	2656
1534	2630	2621	2605	2613	2628	2634	2640	2624	2627	2609	2628	2629
1536	2591	2584	2565	2573	2588	2595	2601	2583	2583	2568	2587	2592
1538	2547	2535	2521	2529	2539	2543	2553	2535	2533	2520	2536	2546
1540	2491	2472	2464	2477	2481	2487	2501	2478	2474	2464	2485	2492
1542	2431	2414	2403	2414	2419	2427	2438	2415	2410	2400	2419	2434
1544	2365	2345	2337	2344	2349	2358	2370	2346	2338	2335	2354	2366
1546	2292	2267	2266	2276	2273	2289	2298	2272	2263	2260	2280	2291
1548	2217	2191	2189	2195	2197	2212	2218	2197	2183	2184	2205	2217
1550	2136	2110	2112	2123	2116	2132	2141	2115	2102	2104	2124	2140
1552	2058	2026	2033	2044	2037	2049	2063	2037	2020	2026	2047	2058
1554	1978	1944	1955	1963	1955	1970	1980	1954	1938	1945	1963	1981
1556	1898	1865	1875	1884	1875	1888	1898	1877	1859	1862	1883	1901
1558	1823	1786	1801	1806	1798	1812	1826	1801	1780	1789	1809	1822
1560	1751	1714	1729	1733	1727	1739	1751	1729	1707	1718	1735	1750
1562	1681	1643	1662	1663	1660	1671	1684	1662	1639	1646	1670	1681
1564	1620	1580	1601	1601	1597	1607	1621	1600	1577	1589	1608	1617
1566	1564	1523	1546	1543	1541	1552	1567	1547	1523	1532	1553	1561
1568	1517	1480	1502	1494	1493	1505	1518	1502	1476	1488	1507	1512
1570	1477	1439	1463	1452	1460	1466	1478	1463	1441	1451	1471	1468
1572	1446	1410	1434	1423	1431	1436	1449	1434	1411	1426	1441	1438
1574	1425	1389	1415	1400	1414	1414	1430	1416	1394	1399	1423	1416
1576	1414	1381	1397	1386	1404	1404	1418	1407	1385	1394	1414	1405
1578	1413	1379	1403	1382	1405	1402	1418	1408	1388	1393	1416	1402
1580	1422	1392	1414	1394	1416	1414	1429	1418	1400	1403	1425	1411
1582	1441	1414	1434	1414	1439	1435	1448	1441	1427	1425	1449	1428
1584	1467	1446	1464	1440	1470	1463	1477	1472	1456	1455	1478	1454
1586	1508	1485	1503	1477	1510	1499	1517	1511	1499	1495	1519	1493
1588	1553	1533	1549	1523	1561	1547	1564	1562	1559	1540	1567	1538
1590	1609	1590	1603	1574	1620	1605	1618	1616	1608	1597	1624	1590
1592	1669	1650	1664	1632	1681	1667	1681	1676	1674	1660	1686	1651
1594	1736	1723	1731	1702	1751	1735	1749	1746	1743	1732	1755	1718
1596	1808	1800	1795	1774	1823	1816	1822	1819	1818	1803	1828	1801
1598	1882	1875	1878	1850	1902	1882	1896	1895	1899	1879	1904	1865
1600	1961	1957	1956	1924	1982	1958	1976	1974	1978	1960	1984	1943
1602	2039	2039	2036	2009	2061	2045	2059	2055	2062	2034	2063	2026
1604	2122	2119	2114	2096	2143	2127	2137	2134	2143	2117	2144	2104
1606	2201	2202	2191	2169	2222	2208	2218	2214	2226	2199	2213	2185
1608	2276	2278	2267	2243	2302	2284	2294	2290	2302	2274	2299	2262
1610	2349	2354	2340	2316	2375	2353	2367	2363	2373	2349	2368	2332
1612	2417	2420	2405	2388	2442	2424	2432	2431	2444	2412	2439	2403
1614	2480	2487	2468	2451	2501	2489	2497	2491	2505	2476	2503	2468
1616	2536	2545	2520	2507	2556	2543	2554	2545	2560	2530	2553	2524
1618	2583	2590	2567	2556	2602	2591	2601	2592	2606	2575	2600	2572
1620	2623	2629	2605	2598	2640	2633	2640	2629	2643	2607	2639	2615
1622	2653	2659	2634	2629	2668	2660	2668	2658	2671	2644	2667	2647
1624	2675	2679	2654	2650	2688	2681	2690	2677	2689	2663	2685	2669
1626	2686	2687	2665	2662	2694	2690	2699	2686	2697	2674	2695	2674
1628	2680	2686	2662	2666	2692	2693	2700	2684	2687	2670	2692	2683
1630	2680	2676	2654	2657	2682	2683	2691	2673	2681	2662	2683	2675
1632	2659	2655	2634	2636	2661	2664	2671	2652	2659	2639	2658	2656
1634	2633	2625	2605	2611	2626	2635	2638	2621	2624	2607	2628	2629
1636	2592	2582	2566	2576	2587	2593	2604	2581	2583	2568	2588	2593
1638	2546	2534	2521	2528	2538	2548	2555	2533	2532	2522	2542	2544
1640	2492	2477	2464	2477	2481	2492	2501	2476	2474	2464	2482	2494
1642	2434	2410	2403	2416	2417	2428	2437	2415	2410	2391	2421	2432
1644	2363	2343	2338	2350	2349	2362	2368	2346	2339	2333	2353	2365
1646	2294	2268	2266	2278	2275	2288	2299	2271	2262	2260	2279	2293
1648	2216	2189	2190	2203	2196	2211	2220	2195	2183	2184	2204	2219
1650	2139	2110	2111	2122	2116	2131	2142	2117	2103	2108	2125	2139
1652	2059	2028	2033	2042	2035	2049	2059	2036	2021	2024	2043	2058
1654	1977	1946	1953	1960	1955	1969	1981	1956	1939	1944	1963	1972
1656	1899	1866	1874	1882	1875	1890	1903	1877	1858	1866	1882	1901
1658	1823	1786	1801	1806	1800	1814	1825	1802	1781	1788	1808	1824
1660	1751	1713	1729	1733	1725	1738	1752	1729	1707	1715	1737	1748
1662	1682	1640	1664	1663	1658	1670	1682	1661	1638	1650	1668	1679
1664	1618	1582	1602	1599	1597	1608	1622	1602	1575	1588	1609	1616
1666	1562	1523	1546	1543	1541	1553	1565	1545	1522	1536	1554	1560
1668	1517	1477	1498	1493	1498	1503	1517	1498	1475	1487	1509	1507
1670	1476	1440	1462	1454	1456	1465	1477	1462	1440	1449	1469	1472
1672	1446	1408	1434	1423	1430	1434	1451	1433	1412	1419	1441	1437
1674	1425	1387	1414	1404	1413	1410	1428	1418	1391	1402	1423	1417
1676	1414	1381	1403	1388	1403	1404	1419	1407	1384	1391	1415	1404
1678	1414	1381	1404	1386	1407	1403	1419	1408	1389	1394	1413	1401
1680	1421	1391	1414	1397	1419	1415	1433	1421	1403	1406	1428	1409
1682	1439	1410	1434	1411	1439	1434	1449	1441	1425	1426	1447	1427
1684	1468	1446	1466	1440	1470	1463	1478	1473	1458	1455	1479	1455
1686	1507	1484	1503	1476	1511	1504	1517	1512	1499	1495	1520	1493
1688	1556	1533	1549	1522	1561	1551	1563	1560	1549	1544	1567	1536
1690	1609	1589	1603	1575	1617	1603	1620	1616	1608	1599	1622	1593
1692	1668	1653	1664	1635	1687	1667	1681	1678	1674	1660	1685	1652
1694	1736	1725	1732	1702	1750	1732	1750	1750	1745	1730	1755	1720
1696	1808	1797	1803	1775	1824	1800	1818	1820	1820	1801	1827	1787
1698	1884	1877	1878	1850	1902	1886	1899	1897	1899	1880	1904	1867
1700	1960	1955	1957	1929	1983	1964	1976	1975	1979	1959	1986	1943
1702	2041	2040	2035	2007	2063	2045	2058	2056	2063	2038	2063	2022
1704	2123	2124	2114	2088	2144	2124	2137	2138	2144	2120	2144	2106
1706	2197	2199	2192	2168	2222	2205	2217	2214	2224	2196	2218	2185
1708	2276	2279	2267	2244	2298	2280	2295	2292	2305	2274	2300	2261
1710	2351	2357	2338	2318	2372	2358	2365	2364	2376	2349	2371	2336
1712	2419	2423	2405	2387	2440	2427	2437	2431	2443	2414	2438	2405
1714	2480	2487	2465	2451	2512	2486	2499	2492	2504	2474	2501	2469
1716	2538	2540	2520	2507	2556	2545	2552	2543	2557	2529	2553	2523
1718	2582	2591	2567	2558	2602	2592	2601	2593	2604	2577	2601	2574
1720	2624	2622	2604	2595	2639	2630	2640	2630	2644	2614	2639	2614
1722	2653	2659	2636	2628	2669	2661	2669	2658	2670	2642	2667	2645
1724	2675	2674	2655	2646	2686	2683	2689	2678	2692	2663	2685	2668
1726	2684	2688	2664	2663	2694	2692	2701	2685	2697	2672	2694	2681
1728	2686	2686	2664	2665	2694	2686	2700	2685	2694	2671	2691	2683
1730	2680	2678	2655	2658	2682	2681	2687	2672	2680	2657	2680	2674
1732	2660	2651	2634	2639	2657	2662	2671	2652	2659	2640	2660	2658
1734	2631	2626	2606	2611	2628	2634	2641	2622	2625	2610	2630	2629
1736	2593	2583	2565	2575	2586	2594	2602	2582	2584	2568	2588	2591
1738	2547	2535	2519	2527	2538	2549	2554	2534	2531	2520	2541	2548
1740	2493	2478	2466	2474	2482	2492	2495	2477	2475	2465	2482	2492
1742	2431	2414	2404	2414	2417	2432	2438	2415	2408	2400	2422	2431
1744	2362	2345	2335	2347	2349	2363	2371	2345	2339	2332	2351	2363
1746	2294	2270	2264	2271	2275	2290	2298	2274	2264	2261	2281	2294
1748	2217	2191	2190	2203	2198	2213	2220	2196	2183	2184	2203	2218
1750	2138	2110	2111	2124	2118	2131	2140	2117	2103	2103	2123	2138
1752	2058	2025	2035	2044	2035	2050	2060	2036	2021	2025	2043	2060
1754	1977	1946	1955	1963	1957	1971	1980	1956	1937	1943	1963	1980
1756	1896	1865	1873	1883	1875	1889	1902	1878	1857	1865	1886	1899
1758	1822	1786	1799	1805	1799	1812	1824	1801	1781	1789	1808	1823
1760	1748	1715	1729	1732	1724	1741	1754	1728	1706	1717	1736	1750
1762	1681	1645	1661	1662	1658	1670	1682	1662	1639	1649	1668	1676
1764	1620	1582	1601	1600	1597	1608	1620	1599	1575	1590	1607	1615
1766	1564	1528	1548	1544	1542	1553	1558	1545	1523	1533	1554	1560
1768	1517	1477	1502	1495	1498	1503	1518	1502	1476	1486	1509	1512
1770	1471	1436	1463	1452	1460	1468	1481	1463	1440	1451	1470	1470
1772	1447	1411	1433	1422	1430	1436	1446	1434	1412	1420	1442	1441
1774	1427	1389	1416	1400	1412	1413	1429	1416	1395	1400	1421	1418
1776	1413	1381	1405	1388	1403	1404	1420	1407	1386	1393	1413	1405
1778	1411	1379	1405	1385	1406	1405	1420	1408	1387	1395	1416	1400
1780	1419	1393	1415	1393	1428	1415	1428	1419	1400	1402	1427	1411
1782	1442	1413	1436	1412	1441	1433	1449	1440	1424	1427	1447	1429
1784	1471	1446	1462	1439	1472	1459	1479	1470	1456	1456	1479	1455
1786	1509	1485	1501	1478	1512	1500	1517	1511	1502	1495	1519	1494
1788	1553	1533	1545	1517	1559	1550	1564	1560	1548	1541	1567	1538
1790	1607	1591	1602	1576	1616	1603	1619	1615	1610	1597	1623	1594
1792	1670	1652	1664	1637	1680	1666	1682	1678	1675	1661	1686	1650
1794	1735	1725	1733	1704	1750	1732	1748	1747	1744	1730	1755	1720
1796	1808	1800	1804	1775	1823	1808	1821	1819	1821	1802	1827	1789
1798	1883	1877	1877	1851	1904	1885	1898	1897	1899	1881	1906	1865
1800	1962	1960	1958	1930	1983	1963	1986	1975	1980	1958	1985	1945
1802	2042	2041	2037	2009	2064	2047	2058	2056	2064	2041	2064	2024
1804	2123	2125	2115	2092	2144	2128	2141	2137	2144	2120	2143	2104
1806	2200	2202	2191	2171	2224	2206	2216	2214	2226	2198	2224	2186
1808	2277	2279	2268	2247	2299	2283	2294	2291	2304	2274	2299	2262
1810	2349	2355	2340	2320	2374	2358	2369	2364	2376	2348	2373	2336
1812	2417	2425	2407	2388	2440	2426	2435	2433	2443	2415	2439	2404
1814	2481	2486	2469	2452	2502	2485	2496	2493	2505	2476	2500	2453
1816	2533	2541	2513	2508	2556	2543	2554	2545	2559	2531	2551	2524
1818	2584	2588	2567	2555	2603	2591	2602	2593	2605	2578	2600	2574
1820	2623	2629	2607	2600	2639	2631	2639	2630	2645	2618	2637	2615
1822	2656	2659	2634	2628	2667	2662	2670	2661	2673	2643	2666	2646
1824	2674	2679	2654	2653	2688	2681	2689	2676	2689	2663	2685	2669
1826	2688	2689	2664	2665	2693	2692	2692	2686	2697	2671	2695	2678
1828	2688	2685	2663	2664	2693	2693	2701	2685	2693	2670	2692	2682
1830	2678	2676	2653	2658	2681	2682	2692	2674	2681	2660	2683	2675
1832	2661	2655	2634	2638	2660	2663	2671	2652	2658	2639	2661	2653
1834	2630	2623	2604	2612	2627	2633	2640	2621	2626	2607	2627	2629
1836	2592	2583	2566	2573	2588	2596	2601	2580	2583	2568	2589	2593
1838	2547	2535	2519	2528	2537	2549	2555	2533	2532	2520	2540	2546
1840	2492	2477	2465	2475	2481	2491	2498	2477	2475	2464	2485	2491
1842	2432	2413	2405	2414	2416	2426	2437	2414	2408	2397	2421	2431
1844	2365	2343	2337	2347	2347	2360	2369	2346	2338	2334	2354	2365
1846	2292	2270	2264	2279	2274	2289	2294	2271	2259	2260	2278	2292
1848	2217	2192	2190	2202	2193	2212	2221	2190	2184	2182	2202	2218
1850	2139	2109	2111	2120	2115	2131	2139	2116	2101	2106	2123	2139
1852	2055	2030	2033	2041	2037	2046	2058	2036	2022	2024	2044	2060
1854	1977	1944	1949	1963	1955	1968	1981	1956	1936	1942	1962	1979
1856	1898	1864	1875	1883	1875	1889	1898	1876	1856	1859	1883	1899
1858	1822	1788	1801	1797	1799	1815	1825	1802	1781	1789	1808	1823
1860	1750	1713	1730	1733	1725	1740	1753	1729	1706	1715	1736	1749
1862	1682	1641	1663	1664	1659	1667	1682	1661	1641	1646	1669	1679
1864	1621	1580	1601	1601	1597	1606	1622	1601	1576	1586	1607	1616
1866	1564	1523	1549	1543	1541	1551	1575	1546	1521	1534	1553	1559
1868	1515	1478	1499	1496	1496	1503	1518	1501	1477	1486	1506	1511
1870	1477	1436	1462	1455	1459	1466	1479	1463	1440	1451	1471	1472
1872	1445	1410	1435	1423	1432	1434	1450	1435	1410	1422	1441	1437
1874	1426	1388	1413	1400	1413	1415	1428	1427	1394	1400	1423	1417
1876	1414	1375	1405	1387	1405	1403	1420	1406	1385	1393	1413	1405
1878	1409	1379	1405	1385	1405	1403	1419	1407	1388	1392	1416	1399
1880	1423	1389	1417	1392	1414	1414	1426	1419	1400	1401	1426	1412
1882	1439	1411	1430	1412	1440	1433	1448	1439	1425	1426	1448	1428
1884	1468	1443	1463	1440	1470	1464	1476	1473	1458	1456	1479	1453
1886	1505	1483	1504	1477	1512	1504	1516	1511	1500	1496	1519	1495
1888	1559	1533	1550	1521	1561	1548	1565	1560	1549	1542	1568	1539
1890	1607	1587	1603	1575	1617	1602	1620	1616	1609	1597	1627	1590
1892	1669	1654	1664	1637	1681	1668	1682	1679	1675	1661	1686	1651
1894	1737	1722	1731	1702	1749	1738	1748	1748	1745	1730	1755	1718
1896	1808	1798	1804	1775	1825	1808	1821	1820	1820	1802	1829	1791
1898	1885	1874	1880	1850	1903	1885	1898	1897	1900	1879	1906	1867
1900	1962	1959	1958	1928	1983	1962	1980	1979	1980	1959	1984	1945
1902	2041	2039	2034	2009	2064	2045	2058	2056	2058	2039	2063	2025
1904	2123	2120	2117	2090	2144	2125	2139	2137	2147	2118	2146	2105
1906	2212	2202	2192	2167	2223	2205	2214	2216	2225	2195	2223	2184
1908	2279	2279	2269	2246	2299	2283	2295	2292	2301	2274	2300	2263
1910	2351	2350	2339	2319	2372	2356	2368	2363	2375	2348	2370	2335
1912	2416	2421	2405	2388	2440	2425	2435	2431	2444	2414	2440	2403
1914	2482	2485	2468	2451	2502	2489	2497	2492	2505	2477	2501	2467
1916	2535	2541	2522	2507	2556	2546	2554	2545	2559	2531	2553	2522
1918	2585	2590	2569	2557	2603	2592	2600	2592	2609	2576	2600	2574
1920	2625	2628	2607	2598	2641	2630	2640	2631	2645	2615	2639	2614
1922	2653	2658	2635	2629	2667	2656	2669	2658	2671	2644	2667	2644
1924	2677	2676	2655	2649	2687	2683	2690	2678	2690	2662	2687	2668
1926	2685	2688	2665	2665	2696	2693	2702	2686	2697	2672	2693	2680
1928	2688	2687	2665	2666	2694	2692	2700	2685	2695	2670	2693	2681
1930	2680	2676	2648	2658	2682	2681	2692	2674	2682	2659	2682	2676
1932	2660	2652	2634	2639	2660	2660	2672	2652	2659	2638	2660	2658
1934	2632	2622	2606	2613	2628	2635	2642	2621	2625	2605	2629	2628
1936	2595	2582	2566	2573	2586	2595	2601	2583	2584	2569	2588	2592
1938	2546	2535	2520	2530	2538	2545	2553	2533	2533	2519	2539	2545
1940	2492	2477	2464	2475	2480	2501	2498	2477	2475	2463	2484	2492
1942	2432	2411	2403	2413	2417	2429	2437	2405	2407	2403	2422	2432
1944	2364	2344	2336	2348	2348	2359	2370	2347	2338	2332	2353	2365
1946	2293	2266	2266	2278	2273	2289	2299	2272	2262	2259	2280	2293
1948	2214	2189	2190	2203	2196	2211	2215	2188	2180	2183	2202	2218
1950	2136	2108	2111	2124	2114	2132	2142	2116	2103	2104	2125	2140
1952	2059	2020	2031	2043	2038	2049	2059	2038	2019	2024	2043	2059
1954	1980	1945	1954	1962	1955	1969	1979	1965	1937	1943	1963	1972
1956	1898	1863	1875	1883	1875	1888	1902	1876	1857	1866	1884	1899
1958	1823	1788	1800	1804	1798	1813	1821	1798	1781	1788	1807	1823
1960	1749	1711	1727	1733	1726	1741	1751	1728	1709	1715	1739	1748
1962	1681	1644	1662	1663	1659	1668	1682	1662	1639	1646	1668	1680
1964	1618	1580	1600	1601	1596	1618	1622	1599	1576	1587	1606	1617
1966	1563	1526	1547	1535	1542	1551	1565	1546	1523	1534	1554	1558
1968	1517	1478	1500	1495	1498	1504	1518	1501	1477	1485	1506	1511
1970	1476	1438	1462	1454	1460	1466	1480	1462	1441	1447	1469	1472
1972	1447	1405	1433	1426	1431	1436	1447	1433	1413	1418	1441	1437
1974	1425	1389	1416	1400	1414	1414	1429	1415	1390	1401	1423	1417
1976	1413	1377	1404	1386	1404	1403	1419	1407	1385	1390	1412	1405
1978	1410	1379	1405	1386	1402	1403	1417	1407	1389	1394	1416	1401
1980	1423	1391	1414	1394	1417	1413	1428	1419	1402	1407	1428	1412
1982	1441	1411	1434	1414	1439	1432	1447	1439	1425	1425	1448	1427
1984	1459	1444	1464	1439	1472	1462	1480	1471	1454	1454	1479	1455
1986	1508	1482	1510	1477	1512	1502	1519	1512	1500	1497	1520	1496
1988	1556	1532	1548	1522	1561	1548	1565	1560	1551	1543	1568	1537
1990	1609	1588	1604	1576	1617	1603	1619	1615	1608	1596	1623	1590
1992	1668	1653	1665	1632	1680	1668	1681	1679	1673	1659	1682	1650
1994	1736	1722	1731	1704	1750	1734	1747	1747	1747	1730	1755	1718
1996	1810	1798	1802	1770	1825	1809	1827	1821	1821	1802	1827	1791
1998	1882	1876	1879	1852	1908	1882	1898	1898	1899	1880	1906	1866
2000	1961	1955	1956	1924	1982	1965	1978	1974	1980	1955	1981	1945
2002	2043	2039	2036	2008	2065	2044	2057	2058	2064	2038	2064	2026
2004	2123	2120	2111	2090	2144	2126	2139	2137	2144	2119	2145	2103
2006	2199	2203	2192	2168	2223	2205	2218	2215	2223	2198	2225	2184
2008	2278	2282	2268	2247	2299	2283	2293	2294	2304	2276	2301	2263
2010	2351	2355	2339	2319	2372	2356	2366	2366	2376	2348	2374	2335
2012	2419	2424	2406	2389	2440	2424	2437	2432	2446	2418	2441	2407
2014	2480	2484	2466	2451	2500	2489	2498	2493	2505	2474	2503	2466
2016	2536	2542	2521	2510	2556	2544	2554	2546	2560	2531	2555	2525
2018	2582	2588	2568	2557	2601	2593	2600	2591	2607	2576	2603	2574
2020	2622	2624	2606	2599	2639	2633	2641	2630	2641	2614	2638	2615
2022	2654	2657	2634	2642	2668	2661	2669	2660	2671	2644	2668	2646
2024	2668	2676	2650	2652	2685	2681	2687	2678	2689	2663	2688	2667
2026	2686	2687	2663	2663	2694	2694	2702	2687	2696	2676	2694	2682
2028	2687	2685	2665	2667	2693	2693	2697	2685	2694	2670	2694	2681
2030	2680	2675	2652	2658	2683	2683	2690	2676	2681	2660	2681	2677
2032	2660	2654	2634	2638	2661	2662	2668	2656	2658	2639	2660	2657
2034	2628	2620	2602	2614	2625	2632	2640	2619	2625	2608	2627	2629
2036	2594	2582	2566	2576	2587	2593	2601	2581	2583	2567	2589	2592
2038	2547	2533	2519	2531	2538	2546	2555	2533	2533	2520	2540	2546
2040	2493	2472	2466	2475	2480	2490	2499	2478	2474	2464	2485	2493
2042	2430	2414	2404	2413	2419	2428	2436	2415	2408	2401	2420	2431
2044	2364	2342	2337	2349	2349	2360	2369	2347	2339	2334	2354	2365
2046	2291	2267	2264	2273	2273	2287	2298	2272	2260	2260	2280	2292
2048	2217	2190	2188	2201	2195	2210	2221	2197	2182	2182	2203	2218
2050	2137	2110	2110	2121	2116	2131	2141	2118	2101	2103	2124	2139
2052	2059	2028	2033	2042	2033	2050	2060	2037	2019	2024	2044	2057
2054	1979	1942	1953	1961	1954	1965	1976	1955	1937	1946	1964	1981
2056	1898	1865	1875	1882	1874	1888	1900	1878	1856	1863	1883	1899
2058	1824	1785	1798	1805	1798	1812	1822	1801	1779	1787	1807	1822
2060	1750	1710	1728	1732	1727	1737	1749	1728	1707	1717	1737	1748
2062	1671	1642	1660	1660	1657	1669	1682	1661	1638	1647	1669	1678
2064	1620	1580	1602	1598	1595	1606	1623	1601	1576	1584	1606	1616
2066	1562	1524	1546	1544	1543	1550	1568	1547	1523	1535	1552	1558
2068	1518	1479	1503	1492	1497	1507	1519	1503	1477	1488	1508	1511
2070	1478	1440	1463	1449	1458	1464	1480	1462	1437	1449	1470	1472
2072	1445	1409	1434	1420	1431	1434	1447	1436	1409	1420	1442	1437
2074	1425	1388	1411	1399	1412	1414	1431	1415	1394	1401	1422	1418
2076	1414	1380	1405	1386	1403	1405	1419	1408	1384	1393	1414	1405
2078	1409	1380	1405	1385	1406	1403	1420	1408	1388	1395	1416	1401
2080	1422	1391	1416	1393	1415	1413	1430	1419	1397	1402	1429	1410
2082	1441	1413	1435	1410	1442	1432	1449	1440	1424	1423	1448	1429
2084	1470	1441	1465	1438	1470	1462	1478	1473	1458	1455	1480	1455
2086	1507	1485	1498	1476	1511	1500	1519	1511	1501	1494	1520	1492
2088	1554	1531	1549	1523	1560	1548	1561	1560	1548	1540	1569	1537
2090	1608	1590	1603	1573	1617	1606	1620	1614	1608	1597	1628	1591
2092	1667	1652	1668	1636	1681	1665	1680	1680	1674	1661	1687	1651
2094	1733	1720	1731	1700	1750	1735	1749	1747	1744	1730	1754	1717
2096	1808	1797	1804	1775	1824	1806	1822	1821	1819	1801	1828	1792
2098	1883	1875	1879	1850	1902	1880	1899	1896	1899	1880	1906	1867
2100	1964	1957	1959	1931	1983	1965	1980	1977	1980	1960	1986	1939
2102	2039	2040	2035	2012	2062	2045	2060	2057	2063	2038	2066	2026
2104	2122	2122	2116	2090	2144	2128	2139	2138	2146	2119	2147	2106
2106	2202	2203	2192	2170	2224	2205	2221	2215	2224	2199	2224	2182
2108	2276	2279	2270	2247	2300	2280	2294	2292	2303	2276	2301	2263
2110	2352	2356	2339	2321	2375	2355	2368	2363	2375	2345	2375	2334
2112	2416	2421	2406	2389	2439	2426	2437	2432	2442	2414	2440	2402
2114	2481	2485	2467	2452	2502	2487	2496	2492	2505	2476	2502	2468
2116	2538	2541	2522	2508	2556	2543	2553	2548	2559	2529	2555	2523
2118	2586	2589	2568	2558	2602	2588	2599	2592	2606	2577	2602	2572
2120	2618	2624	2607	2598	2640	2627	2640	2628	2645	2615	2640	2617
2122	2655	2657	2634	2630	2668	2660	2669	2658	2670	2642	2668	2645
2124	2676	2676	2655	2652	2686	2680	2689	2677	2688	2662	2685	2666
2126	2687	2686	2664	2664	2694	2689	2692	2686	2695	2671	2694	2676
2128	2686	2686	2665	2667	2693	2691	2699	2688	2694	2669	2693	2681
2130	2679	2675	2654	2657	2680	2683	2691	2674	2680	2659	2683	2673
2132	2658	2654	2634	2640	2660	2663	2669	2653	2656	2638	2660	2656
2134	2629	2624	2605	2611	2630	2635	2642	2621	2624	2606	2630	2630
2136	2592	2583	2568	2575	2586	2594	2602	2582	2583	2567	2591	2593
2138	2545	2533	2518	2527	2539	2545	2555	2533	2531	2521	2540	2544
2140	2491	2476	2464	2474	2480	2487	2496	2477	2474	2465	2486	2492
2142	2430	2413	2404	2412	2417	2427	2438	2413	2408	2398	2423	2432
2144	2365	2343	2337	2349	2347	2355	2369	2346	2337	2331	2354	2364
2146	2292	2267	2264	2276	2272	2285	2297	2272	2263	2259	2281	2292
2148	2216	2187	2189	2200	2196	2208	2216	2196	2182	2184	2203	2218
2150	2137	2110	2110	2120	2115	2129	2140	2116	2100	2103	2124	2139
2152	2058	2027	2032	2040	2036	2045	2060	2036	2018	2024	2044	2057
2154	1978	1946	1954	1962	1955	1966	1980	1957	1935	1941	1963	1979
2156	1896	1864	1876	1881	1874	1884	1897	1878	1857	1865	1883	1900
2158	1821	1787	1801	1805	1798	1807	1824	1801	1780	1788	1808	1823
2160	1750	1711	1729	1732	1727	1737	1750	1729	1704	1715	1736	1748
2162	1681	1643	1660	1664	1658	1670	1682	1661	1637	1649	1666	1679
2164	1619	1581	1601	1599	1595	1607	1620	1603	1576	1586	1608	1616
2166	1563	1524	1546	1543	1543	1551	1565	1543	1521	1531	1555	1558
2168	1518	1478	1501	1495	1495	1501	1519	1501	1475	1487	1507	1510
2170	1477	1440	1463	1455	1462	1465	1481	1473	1437	1449	1470	1471
2172	1443	1409	1434	1423	1430	1434	1449	1429	1410	1421	1442	1440
2174	1426	1390	1413	1406	1413	1411	1430	1416	1394	1399	1423	1413
2176	1414	1381	1405	1386	1404	1403	1419	1408	1386	1392	1414	1404
2178	1413	1380	1405	1383	1405	1403	1423	1403	1387	1391	1416	1404
2180	1413	1391	1417	1394	1417	1412	1427	1420	1400	1404	1427	1410
2182	1441	1407	1432	1410	1439	1431	1448	1438	1423	1424	1449	1427
2184	1469	1444	1465	1437	1471	1462	1478	1472	1456	1453	1480	1456
2186	1509	1484	1502	1474	1511	1502	1517	1512	1499	1493	1520	1493
2188	1554	1535	1550	1520	1561	1547	1566	1557	1549	1542	1568	1537
2190	1608	1588	1604	1576	1618	1601	1620	1615	1608	1598	1625	1592
2192	1670	1655	1664	1639	1681	1662	1682	1680	1674	1657	1684	1652
2194	1734	1722	1732	1704	1751	1735	1752	1747	1745	1731	1757	1718
2196	1804	1797	1805	1777	1828	1810	1821	1821	1821	1803	1830	1790
2198	1882	1877	1880	1852	1904	1885	1898	1897	1899	1882	1905	1866
2200	1963	1958	1957	1929	1983	1965	1976	1976	1977	1958	1987	1948
2202	2043	2040	2036	2010	2064	2045	2059	2056	2062	2040	2066	2025
2204	2123	2125	2116	2089	2144	2125	2137	2138	2145	2121	2147	2105
2206	2199	2201	2192	2169	2222	2205	2221	2215	2224	2197	2229	2186
2208	2278	2281	2268	2246	2301	2282	2293	2293	2303	2273	2302	2262
2210	2350	2355	2339	2319	2372	2355	2367	2363	2378	2346	2372	2334
2212	2419	2422	2408	2387	2442	2424	2435	2432	2443	2416	2440	2405
2214	2483	2482	2467	2452	2502	2488	2498	2493	2503	2476	2500	2469
2216	2536	2540	2522	2507	2556	2544	2553	2547	2558	2531	2556	2524
2218	2583	2590	2566	2555	2603	2591	2600	2593	2606	2571	2602	2574
2220	2630	2630	2607	2599	2640	2631	2640	2631	2644	2614	2640	2614
2222	2656	2656	2636	2630	2668	2664	2670	2659	2670	2643	2668	2645
2224	2676	2678	2655	2653	2687	2681	2691	2677	2686	2661	2687	2670
2226	2684	2688	2660	2664	2695	2691	2699	2687	2697	2671	2693	2679
2228	2689	2688	2665	2667	2694	2693	2702	2685	2695	2670	2694	2681
2230	2679	2675	2653	2658	2682	2683	2689	2673	2680	2660	2681	2676
2232	2657	2654	2634	2642	2660	2662	2670	2654	2657	2639	2660	2656
2234	2631	2620	2605	2612	2628	2630	2641	2622	2624	2605	2626	2628
2236	2594	2583	2564	2576	2587	2592	2600	2580	2582	2563	2588	2592
2238	2549	2534	2520	2529	2535	2547	2553	2534	2532	2518	2539	2546
2240	2491	2477	2465	2475	2480	2487	2499	2477	2472	2462	2484	2492
2242	2432	2411	2405	2414	2416	2426	2433	2402	2407	2400	2420	2433
2244	2365	2343	2337	2349	2349	2360	2370	2346	2337	2329	2352	2367
2246	2292	2267	2264	2277	2273	2286	2297	2272	2262	2253	2279	2295
2248	2215	2189	2189	2200	2195	2199	2221	2194	2179	2184	2203	2218
2250	2137	2110	2111	2123	2116	2131	2142	2116	2101	2102	2123	2139
2252	2060	2026	2033	2042	2035	2050	2058	2037	2018	2023	2042	2058
2254	1980	1945	1954	1962	1953	1968	1982	1957	1935	1942	1963	1982
2256	1900	1863	1874	1882	1874	1888	1900	1877	1857	1864	1883	1900
2258	1822	1786	1799	1805	1798	1812	1824	1803	1778	1789	1808	1826
2260	1750	1714	1728	1730	1725	1738	1748	1730	1707	1716	1736	1748
2262	1682	1642	1662	1662	1658	1670	1681	1662	1637	1646	1669	1678
2264	1616	1580	1601	1600	1592	1607	1619	1600	1575	1586	1606	1617
2266	1563	1524	1547	1543	1542	1552	1567	1547	1522	1534	1553	1559
2268	1515	1476	1500	1495	1497	1502	1515	1501	1477	1488	1508	1510
2270	1478	1437	1463	1459	1459	1464	1478	1464	1438	1451	1469	1471
2272	1447	1407	1434	1424	1432	1435	1450	1436	1411	1417	1442	1436
2274	1416	1390	1414	1399	1412	1412	1431	1417	1394	1400	1422	1415
2276	1414	1380	1405	1389	1403	1403	1421	1407	1385	1392	1415	1405
2278	1412	1382	1404	1385	1406	1403	1421	1409	1386	1393	1416	1401
2280	1423	1387	1415	1395	1419	1414	1430	1422	1400	1405	1428	1412
2282	1441	1412	1434	1411	1439	1433	1448	1441	1423	1425	1448	1429
2284	1469	1441	1464	1442	1469	1460	1480	1473	1458	1455	1480	1457
2286	1508	1484	1504	1478	1509	1501	1517	1513	1500	1497	1519	1494
2288	1553	1532	1550	1522	1559	1549	1565	1561	1549	1542	1568	1538
2290	1608	1590	1604	1575	1616	1604	1616	1617	1608	1599	1624	1593
2292	1668	1654	1665	1635	1681	1665	1682	1681	1674	1663	1687	1651
2294	1736	1725	1733	1703	1751	1739	1751	1747	1746	1731	1755	1718
2296	1809	1796	1804	1775	1822	1808	1822	1822	1819	1804	1829	1791
2298	1883	1876	1881	1851	1902	1883	1899	1899	1901	1879	1904	1866
2300	1960	1957	1957	1929	1981	1964	1977	1977	1981	1959	1985	1947
2302	2044	2037	2036	2009	2063	2045	2059	2058	2064	2041	2064	2025
2304	2122	2122	2114	2091	2143	2125	2140	2137	2143	2119	2147	2105
2306	2202	2200	2194	2171	2219	2205	2219	2216	2224	2197	2225	2186
2308	2278	2280	2270	2246	2301	2285	2296	2293	2301	2274	2301	2262
2310	2351	2356	2341	2321	2371	2357	2369	2366	2376	2348	2373	2346
2312	2421	2421	2406	2390	2440	2427	2438	2431	2445	2416	2440	2405
2314	2481	2487	2467	2452	2501	2485	2498	2493	2506	2478	2501	2468
2316	2537	2537	2521	2509	2552	2542	2555	2546	2559	2529	2555	2524
2318	2584	2591	2568	2557	2602	2589	2601	2594	2606	2576	2602	2572
2320	2624	2627	2607	2599	2638	2632	2640	2631	2643	2615	2639	2614
2322	2655	2658	2633	2624	2668	2662	2667	2659	2669	2640	2668	2645
2324	2675	2677	2655	2651	2685	2681	2688	2678	2691	2662	2685	2666
2326	2687	2687	2663	2665	2695	2689	2700	2686	2698	2672	2695	2680
2328	2686	2684	2663	2667	2693	2692	2698	2686	2694	2669	2689	2682
2330	2678	2676	2653	2658	2680	2681	2691	2673	2681	2660	2682	2673
2332	2660	2652	2634	2641	2658	2662	2669	2653	2656	2637	2660	2658
2334	2632	2623	2604	2613	2627	2632	2640	2622	2621	2607	2629	2630
2336	2591	2581	2566	2574	2585	2593	2603	2582	2582	2568	2588	2591
2338	2547	2535	2519	2529	2535	2546	2550	2533	2533	2520	2539	2545
2340	2493	2476	2464	2475	2480	2491	2500	2478	2472	2464	2485	2493
2342	2431	2413	2406	2415	2417	2426	2437	2415	2407	2400	2421	2432
2344	2365	2343	2336	2348	2359	2358	2369	2347	2336	2332	2353	2365
2346	2291	2269	2264	2275	2274	2286	2296	2272	2262	2260	2279	2293
2348	2216	2191	2190	2200	2195	2208	2220	2196	2183	2183	2203	2217
2350	2136	2109	2111	2123	2115	2132	2138	2116	2099	2103	2123	2140
2352	2058	2024	2031	2042	2035	2047	2059	2036	2019	2023	2043	2057
2354	1976	1943	1952	1963	1953	1967	1984	1956	1939	1942	1964	1979
2356	1896	1862	1874	1882	1872	1894	1900	1877	1856	1864	1881	1897
2358	1822	1786	1799	1801	1798	1812	1824	1800	1775	1789	1807	1820
2360	1749	1710	1729	1731	1723	1739	1753	1728	1705	1716	1735	1747
2362	1680	1637	1661	1661	1659	1666	1684	1660	1635	1648	1671	1680
2364	1619	1581	1599	1600	1597	1606	1621	1601	1575	1586	1606	1614
2366	1562	1522	1545	1543	1541	1551	1566	1546	1521	1532	1553	1560
2368	1514	1478	1501	1495	1497	1504	1518	1502	1469	1486	1509	1511
2370	1477	1437	1462	1455	1459	1464	1480	1466	1440	1448	1471	1471
2372	1446	1410	1434	1422	1429	1433	1450	1436	1410	1420	1442	1438
2374	1426	1391	1415	1401	1411	1421	1431	1417	1393	1402	1421	1419
2376	1414	1378	1404	1389	1402	1401	1419	1408	1386	1393	1415	1405
2378	1412	1383	1404	1386	1405	1400	1420	1410	1389	1394	1415	1399
2380	1424	1390	1414	1394	1418	1412	1430	1422	1402	1404	1428	1411
2382	1440	1412	1435	1412	1440	1433	1450	1442	1425	1427	1449	1428
2384	1472	1445	1465	1441	1471	1461	1481	1472	1458	1455	1480	1456
2386	1510	1486	1503	1478	1511	1502	1520	1514	1500	1494	1519	1493
2388	1554	1534	1549	1523	1560	1548	1563	1560	1550	1547	1569	1539
2390	1609	1590	1604	1577	1617	1605	1623	1615	1607	1598	1624	1591
2392	1669	1659	1665	1636	1681	1667	1682	1680	1674	1662	1688	1651
2394	1737	1724	1733	1704	1750	1733	1751	1748	1745	1732	1756	1719
2396	1809	1798	1804	1776	1825	1806	1821	1821	1821	1804	1828	1791
2398	1881	1874	1879	1850	1903	1884	1900	1899	1899	1878	1905	1865
2400	1964	1957	1957	1928	1980	1965	1980	1977	1980	1959	1986	1945
2402	2040	2040	2039	2008	2065	2045	2059	2057	2064	2038	2060	2026
2404	2126	2121	2116	2090	2144	2128	2140	2139	2145	2121	2147	2105
2406	2202	2201	2191	2170	2224	2207	2218	2217	2224	2199	2226	2185
2408	2279	2279	2269	2244	2301	2279	2295	2292	2303	2276	2301	2261
2410	2351	2354	2339	2320	2373	2357	2368	2364	2377	2347	2375	2337
2412	2421	2424	2408	2389	2442	2426	2435	2430	2444	2414	2442	2403
2414	2480	2485	2469	2453	2501	2489	2500	2492	2504	2477	2502	2469
2416	2538	2543	2522	2504	2554	2544	2553	2547	2558	2532	2554	2524
2418	2585	2588	2569	2558	2604	2592	2599	2594	2605	2576	2602	2572
2420	2624	2629	2606	2599	2640	2631	2637	2630	2642	2617	2638	2613
2422	2654	2660	2635	2632	2667	2660	2670	2660	2672	2643	2668	2645
2424	2675	2677	2656	2652	2686	2683	2688	2678	2690	2663	2685	2664
2426	2687	2687	2663	2664	2694	2692	2696	2686	2697	2672	2695	2675
2428	2687	2683	2662	2667	2692	2691	2699	2685	2694	2669	2691	2683
2430	2678	2675	2654	2655	2680	2679	2690	2674	2680	2660	2680	2675
2432	2659	2655	2636	2640	2659	2663	2669	2653	2657	2638	2659	2654
2434	2631	2622	2604	2613	2627	2633	2639	2621	2624	2607	2627	2628
2436	2592	2589	2565	2574	2585	2593	2601	2582	2582	2567	2589	2592
2438	2548	2533	2518	2529	2535	2547	2555	2533	2531	2520	2541	2544
2440	2492	2476	2464	2474	2479	2489	2497	2477	2472	2465	2486	2494
2442	2429	2412	2404	2411	2413	2427	2435	2415	2409	2402	2419	2431
2444	2363	2344	2338	2347	2345	2358	2370	2344	2337	2333	2353	2365
2446	2291	2268	2263	2277	2273	2287	2297	2272	2260	2264	2279	2288
2448	2216	2188	2190	2201	2194	2209	2220	2194	2183	2183	2201	2217
2450	2137	2109	2109	2121	2113	2129	2141	2116	2103	2103	2122	2139
2452	2056	2026	2031	2041	2034	2047	2061	2037	2022	2022	2043	2057
2454	1979	1945	1953	1962	1954	1968	1979	1957	1936	1942	1961	1979
2456	1898	1864	1874	1882	1875	1887	1901	1877	1854	1865	1884	1898
2458	1822	1787	1800	1805	1796	1812	1823	1802	1778	1788	1808	1820
2460	1751	1712	1730	1730	1724	1741	1751	1728	1705	1715	1736	1746
2462	1681	1642	1661	1664	1656	1667	1681	1662	1637	1646	1667	1680
2464	1620	1580	1598	1599	1595	1607	1620	1601	1574	1589	1607	1615
2466	1562	1522	1547	1543	1541	1552	1565	1547	1522	1533	1553	1559
2468	1515	1478	1500	1494	1495	1501	1518	1504	1477	1486	1508	1512
2470	1478	1437	1462	1453	1457	1463	1476	1465	1439	1448	1470	1472
2472	1446	1406	1434	1424	1430	1433	1448	1436	1410	1419	1440	1437
2474	1425	1388	1414	1401	1406	1406	1432	1417	1394	1401	1423	1417
2476	1415	1378	1406	1390	1405	1403	1419	1409	1385	1393	1414	1405
2478	1413	1381	1407	1387	1405	1403	1420	1408	1388	1394	1415	1403
2480	1424	1390	1416	1396	1418	1411	1430	1421	1398	1405	1428	1408
2482	1443	1413	1437	1411	1439	1431	1450	1443	1424	1426	1450	1429
2484	1471	1443	1464	1440	1470	1460	1478	1474	1457	1457	1481	1455
2486	1508	1482	1504	1477	1513	1503	1518	1513	1501	1496	1520	1492
2488	1554	1535	1550	1523	1561	1550	1563	1561	1551	1545	1569	1538
2490	1609	1590	1603	1572	1618	1604	1621	1618	1609	1599	1626	1593
2492	1669	1653	1666	1636	1682	1675	1684	1678	1674	1671	1688	1653
2494	1735	1724	1732	1705	1752	1735	1750	1749	1745	1730	1757	1723
2496	1808	1798	1804	1776	1826	1806	1822	1821	1822	1804	1829	1789
2498	1885	1879	1880	1851	1903	1887	1903	1897	1897	1879	1907	1867
2500	1962	1959	1957	1930	1981	1965	1979	1978	1982	1960	1986	1945
2502	2042	2038	2037	2010	2063	2046	2059	2058	2064	2040	2067	2024
2504	2123	2121	2115	2092	2143	2127	2137	2139	2146	2121	2147	2106
2506	2199	2201	2194	2171	2224	2206	2220	2217	2226	2201	2226	2184
2508	2279	2280	2268	2247	2302	2285	2296	2293	2303	2264	2301	2264
2510	2351	2354	2340	2321	2371	2358	2368	2367	2377	2348	2371	2337
2512	2420	2424	2408	2390	2441	2426	2432	2431	2444	2415	2441	2405
2514	2484	2486	2470	2452	2501	2489	2499	2496	2506	2476	2501	2464
2516	2537	2541	2521	2508	2555	2543	2552	2547	2558	2529	2555	2525
2518	2584	2589	2569	2556	2603	2590	2602	2596	2605	2575	2602	2574
2520	2623	2629	2608	2600	2638	2633	2640	2633	2645	2615	2640	2614
2522	2655	2659	2636	2629	2669	2663	2669	2660	2671	2644	2666	2645
2524	2676	2676	2652	2652	2687	2682	2691	2676	2690	2664	2687	2667
2526	2687	2686	2663	2663	2695	2695	2701	2686	2694	2673	2696	2679
2528	2689	2685	2665	2665	2692	2694	2701	2686	2694	2668	2693	2683
2530	2679	2675	2656	2650	2679	2681	2690	2675	2681	2659	2681	2675
2532	2661	2650	2633	2640	2659	2659	2670	2653	2657	2639	2662	2657
2534	2630	2623	2605	2612	2625	2632	2641	2620	2625	2611	2629	2627
2536	2595	2582	2564	2576	2586	2593	2601	2582	2582	2567	2589	2591
2538	2544	2532	2519	2529	2535	2548	2551	2533	2530	2519	2540	2545
2540	2491	2476	2464	2474	2481	2490	2497	2462	2472	2462	2483	2489
2542	2430	2411	2403	2413	2416	2427	2437	2415	2409	2401	2421	2433
2544	2366	2343	2335	2347	2347	2359	2366	2347	2338	2331	2352	2364
2546	2292	2269	2266	2275	2272	2287	2297	2272	2261	2259	2278	2291
2548	2214	2190	2188	2200	2193	2208	2219	2196	2182	2183	2203	2215
2550	2138	2108	2112	2122	2115	2129	2142	2116	2101	2101	2123	2139
2552	2055	2024	2032	2040	2034	2049	2059	2036	2017	2021	2042	2059
2554	1980	1945	1952	1961	1951	1968	1971	1956	1937	1942	1962	1977
2556	1899	1862	1875	1881	1872	1886	1900	1876	1854	1864	1882	1899
2558	1823	1784	1800	1804	1795	1812	1817	1800	1779	1788	1805	1822
2560	1749	1713	1727	1732	1721	1739	1750	1728	1705	1716	1736	1748
2562	1682	1643	1661	1662	1656	1668	1681	1662	1637	1645	1667	1678
2564	1618	1576	1599	1599	1596	1604	1620	1601	1575	1586	1606	1616
2566	1571	1522	1543	1544	1540	1550	1566	1547	1520	1532	1552	1559
2568	1514	1475	1502	1495	1496	1503	1518	1501	1475	1483	1506	1510
2570	1476	1437	1462	1454	1457	1463	1479	1464	1437	1449	1469	1469
2572	1444	1406	1433	1421	1429	1432	1449	1435	1419	1418	1441	1439
2574	1426	1389	1414	1399	1412	1414	1429	1416	1393	1401	1421	1416
2576	1412	1377	1404	1387	1401	1403	1419	1408	1385	1391	1413	1405
2578	1413	1380	1404	1385	1405	1404	1419	1410	1389	1392	1417	1404
2580	1426	1391	1416	1394	1418	1410	1430	1421	1403	1405	1427	1410
2582	1442	1411	1434	1412	1438	1432	1449	1443	1423	1426	1449	1428
2584	1471	1443	1463	1437	1472	1461	1481	1473	1456	1455	1479	1456
2586	1507	1483	1502	1476	1511	1502	1517	1512	1502	1495	1519	1495
2588	1555	1534	1550	1520	1554	1547	1567	1561	1551	1544	1569	1538
2590	1607	1589	1602	1577	1618	1603	1619	1615	1608	1598	1623	1592
2592	1669	1654	1665	1637	1683	1666	1681	1681	1675	1662	1688	1652
2594	1738	1723	1731	1704	1751	1736	1752	1748	1744	1731	1756	1720
2596	1808	1797	1802	1776	1825	1810	1824	1821	1819	1803	1829	1791
2598	1886	1876	1880	1853	1901	1886	1903	1900	1901	1881	1895	1868
2600	1962	1959	1959	1933	1982	1964	1977	1978	1982	1958	1987	1946
2602	2043	2041	2037	2012	2064	2044	2060	2058	2064	2041	2066	2025
2604	2124	2124	2117	2092	2144	2126	2142	2138	2147	2122	2147	2106
2606	2200	2199	2194	2170	2224	2208	2220	2217	2225	2198	2224	2185
2608	2280	2282	2270	2247	2301	2283	2294	2293	2303	2274	2301	2262
2610	2350	2354	2340	2320	2374	2358	2369	2364	2376	2350	2373	2337
2612	2417	2420	2407	2388	2441	2425	2434	2430	2446	2415	2441	2406
2614	2482	2486	2468	2453	2500	2487	2498	2493	2507	2476	2502	2467
2616	2537	2541	2520	2511	2555	2542	2550	2545	2560	2529	2550	2526
2618	2586	2591	2566	2559	2604	2591	2599	2594	2606	2578	2601	2575
2620	2623	2629	2606	2600	2634	2630	2640	2629	2644	2616	2641	2607
2622	2654	2659	2634	2630	2668	2659	2669	2658	2669	2641	2667	2645
2624	2675	2680	2656	2653	2685	2680	2687	2678	2685	2662	2687	2666
2626	2685	2685	2665	2665	2695	2691	2701	2686	2696	2672	2695	2679
2628	2690	2688	2663	2667	2693	2691	2695	2686	2693	2671	2693	2681
2630	2677	2676	2655	2657	2680	2679	2692	2674	2681	2661	2680	2674
2632	2657	2655	2634	2641	2658	2662	2672	2653	2657	2638	2660	2653
2634	2630	2620	2605	2612	2626	2632	2640	2622	2621	2607	2630	2629
2636	2591	2583	2566	2575	2586	2589	2607	2581	2582	2568	2589	2592
2638	2547	2534	2519	2530	2536	2547	2556	2531	2530	2519	2541	2545
2640	2493	2474	2464	2475	2479	2491	2499	2476	2471	2464	2483	2491
2642	2428	2412	2403	2415	2417	2427	2436	2413	2408	2399	2421	2432
2644	2364	2345	2334	2349	2347	2357	2370	2347	2337	2334	2351	2363
2646	2291	2267	2265	2276	2274	2285	2297	2271	2261	2260	2280	2283
2648	2214	2189	2189	2199	2194	2210	2221	2195	2182	2183	2201	2217
2650	2136	2111	2110	2121	2113	2128	2142	2115	2101	2101	2123	2138
2652	2056	2024	2031	2041	2035	2049	2059	2036	2019	2022	2042	2058
2654	1980	1944	1954	1962	1953	1966	1977	1956	1937	1944	1962	1980
2656	1897	1859	1875	1882	1868	1888	1900	1877	1856	1863	1882	1898
2658	1822	1784	1800	1803	1797	1809	1821	1802	1780	1788	1807	1821
2660	1750	1710	1729	1732	1725	1739	1752	1729	1705	1714	1735	1750
2662	1680	1640	1662	1663	1657	1667	1681	1661	1638	1642	1666	1679
2664	1620	1579	1601	1601	1594	1605	1621	1601	1576	1586	1607	1618
2666	1562	1523	1545	1543	1540	1549	1565	1546	1522	1533	1552	1556
2668	1513	1474	1502	1493	1496	1503	1515	1501	1475	1486	1507	1510
2670	1476	1438	1461	1455	1459	1462	1479	1464	1438	1448	1468	1471
2672	1445	1407	1434	1423	1428	1434	1450	1435	1411	1421	1442	1439
2674	1426	1390	1413	1400	1413	1414	1429	1417	1394	1401	1425	1418
2676	1414	1379	1403	1387	1403	1403	1418	1408	1384	1390	1413	1404
2678	1413	1376	1406	1386	1407	1409	1419	1409	1388	1392	1417	1401
2680	1420	1392	1414	1390	1418	1414	1429	1421	1402	1403	1428	1412
2682	1443	1412	1436	1414	1438	1429	1451	1442	1424	1424	1449	1429
2684	1471	1441	1462	1442	1471	1461	1480	1473	1459	1456	1480	1457
2686	1507	1483	1503	1476	1511	1503	1517	1513	1503	1496	1521	1494
2688	1554	1532	1549	1520	1562	1549	1566	1559	1549	1543	1568	1539
2690	1609	1590	1604	1576	1618	1604	1619	1612	1609	1601	1624	1591
2692	1668	1655	1666	1635	1683	1665	1683	1680	1675	1663	1687	1653
2694	1738	1725	1726	1703	1751	1737	1752	1747	1747	1731	1756	1720
2696	1808	1798	1803	1776	1826	1809	1822	1822	1821	1804	1831	1791
2698	1884	1875	1881	1849	1904	1886	1901	1901	1900	1884	1907	1867
2700	1962	1959	1959	1931	1984	1964	1979	1977	1983	1960	1987	1946
2702	2042	2041	2037	2012	2063	2044	2059	2059	2063	2039	2067	2025
2704	2124	2122	2118	2091	2146	2128	2141	2139	2147	2118	2147	2108
2706	2200	2204	2192	2171	2224	2209	2220	2216	2225	2198	2227	2186
2708	2278	2281	2269	2248	2301	2286	2295	2296	2303	2277	2302	2263
2710	2352	2355	2341	2321	2373	2358	2368	2366	2377	2349	2373	2336
2712	2418	2423	2407	2388	2440	2426	2438	2430	2444	2415	2440	2405
2714	2482	2487	2467	2453	2501	2483	2497	2492	2506	2476	2501	2469
2716	2537	2542	2521	2509	2556	2546	2552	2547	2559	2531	2554	2525
2718	2584	2589	2569	2557	2602	2593	2602	2593	2606	2578	2602	2574
2720	2626	2631	2605	2591	2641	2631	2642	2631	2643	2614	2640	2614
2722	2654	2658	2636	2631	2668	2660	2670	2660	2671	2643	2667	2645
2724	2676	2677	2656	2653	2686	2680	2689	2679	2690	2661	2687	2668
2726	2684	2687	2663	2662	2696	2694	2698	2687	2698	2671	2695	2680
2728	2688	2687	2662	2664	2692	2692	2700	2685	2693	2671	2692	2681
2730	2678	2676	2655	2656	2682	2683	2690	2674	2682	2659	2681	2671
2732	2659	2654	2634	2640	2658	2661	2670	2653	2657	2639	2660	2657
2734	2628	2624	2605	2610	2626	2632	2640	2623	2623	2607	2627	2630
2736	2592	2581	2565	2576	2586	2594	2603	2583	2582	2569	2587	2595
2738	2547	2532	2517	2530	2537	2546	2549	2533	2531	2520	2539	2546
2740	2490	2475	2462	2475	2479	2489	2498	2476	2471	2462	2480	2492
2742	2430	2410	2403	2412	2415	2424	2434	2419	2407	2408	2421	2429
2744	2364	2343	2337	2347	2345	2359	2369	2346	2336	2333	2350	2367
2746	2290	2266	2261	2277	2273	2288	2295	2272	2261	2260	2278	2294
2748	2216	2188	2189	2202	2195	2205	2219	2196	2182	2182	2201	2214
2750	2135	2107	2110	2121	2115	2128	2138	2116	2101	2103	2123	2138
2752	2057	2021	2031	2040	2032	2047	2059	2036	2018	2022	2041	2058
2754	1976	1944	1952	1961	1955	1966	1972	1954	1937	1942	1962	1978
2756	1897	1862	1875	1881	1873	1880	1897	1877	1854	1862	1882	1900
2758	1822	1784	1799	1804	1797	1813	1822	1802	1779	1787	1806	1821
2760	1749	1711	1726	1730	1725	1738	1751	1730	1705	1715	1734	1748
2762	1679	1640	1660	1661	1656	1669	1685	1661	1637	1648	1667	1678
2764	1620	1578	1601	1599	1595	1608	1621	1600	1574	1586	1607	1616
2766	1564	1522	1548	1541	1542	1548	1559	1547	1524	1533	1552	1559
2768	1516	1475	1501	1494	1496	1502	1518	1501	1477	1486	1508	1508
2770	1475	1437	1461	1451	1460	1465	1474	1463	1440	1449	1469	1470
2772	1446	1405	1434	1422	1430	1434	1451	1437	1410	1420	1442	1439
2774	1426	1388	1415	1399	1410	1416	1429	1417	1393	1401	1422	1418
2776	1416	1378	1406	1387	1404	1403	1416	1407	1383	1392	1416	1405
2778	1414	1380	1404	1385	1405	1401	1411	1410	1387	1392	1418	1401
2780	1421	1391	1415	1395	1417	1411	1429	1421	1403	1405	1428	1411
2782	1442	1410	1436	1413	1439	1434	1449	1443	1424	1427	1450	1427
2784	1472	1443	1464	1441	1470	1459	1482	1472	1457	1457	1479	1458
2786	1509	1482	1502	1478	1514	1504	1519	1513	1501	1497	1521	1494
2788	1554	1534	1544	1522	1561	1547	1565	1561	1550	1543	1568	1538
2790	1608	1586	1603	1576	1617	1604	1636	1614	1610	1599	1625	1593
2792	1671	1654	1666	1644	1683	1669	1684	1682	1674	1663	1687	1653
2794	1737	1724	1734	1704	1752	1734	1751	1749	1744	1730	1758	1719
2796	1809	1798	1804	1775	1825	1810	1824	1824	1822	1805	1827	1791
2798	1887	1879	1883	1852	1904	1886	1901	1900	1901	1881	1908	1867
2800	1964	1957	1958	1931	1982	1965	1978	1977	1982	1958	1988	1945
2802	2042	2041	2036	2011	2064	2043	2061	2058	2061	2041	2067	2025
2804	2122	2122	2118	2092	2146	2126	2144	2139	2145	2122	2147	2107
2806	2202	2201	2195	2168	2223	2207	2219	2217	2226	2199	2224	2185
2808	2278	2280	2269	2246	2302	2284	2295	2294	2304	2274	2303	2261
2810	2350	2355	2340	2320	2374	2349	2369	2366	2378	2348	2374	2337
2812	2420	2423	2409	2387	2441	2425	2435	2433	2443	2416	2441	2405
2814	2481	2483	2469	2450	2501	2489	2500	2494	2506	2478	2500	2468
2816	2537	2540	2523	2506	2557	2542	2554	2546	2561	2532	2556	2524
2818	2585	2590	2571	2556	2604	2592	2601	2593	2607	2575	2602	2574
2820	2627	2630	2605	2596	2640	2624	2641	2631	2643	2615	2641	2615
2822	2653	2656	2638	2629	2668	2661	2672	2659	2670	2643	2667	2644
2824	2674	2678	2655	2653	2687	2683	2688	2678	2692	2662	2686	2668
2826	2685	2687	2665	2665	2695	2690	2699	2686	2697	2670	2693	2680
2828	2686	2682	2666	2666	2694	2691	2700	2687	2694	2670	2692	2681
2830	2676	2675	2653	2658	2681	2682	2690	2673	2680	2661	2683	2674
2832	2657	2654	2634	2640	2658	2664	2668	2653	2658	2638	2660	2655
2834	2628	2621	2605	2610	2625	2633	2640	2622	2624	2607	2630	2628
2836	2592	2581	2565	2574	2587	2590	2601	2581	2582	2566	2588	2589
2838	2546	2532	2514	2527	2535	2545	2554	2533	2533	2520	2541	2546
2840	2493	2475	2463	2472	2478	2490	2495	2476	2472	2464	2482	2491
2842	2430	2411	2403	2405	2416	2425	2439	2412	2406	2400	2420	2430
2844	2362	2341	2337	2345	2346	2361	2372	2345	2335	2332	2352	2365
2846	2291	2266	2263	2275	2273	2285	2296	2271	2261	2259	2279	2291
2848	2216	2188	2189	2199	2193	2207	2217	2195	2181	2182	2201	2219
2850	2136	2107	2108	2120	2114	2128	2139	2116	2100	2104	2123	2139
2852	2056	2026	2031	2040	2034	2044	2061	2035	2017	2021	2041	2058
2854	1976	1944	1953	1958	1952	1966	1977	1956	1938	1944	1961	1978
2856	1899	1863	1875	1878	1865	1888	1898	1876	1856	1863	1883	1897
2858	1821	1786	1798	1802	1796	1812	1825	1802	1777	1787	1808	1821
2860	1746	1711	1727	1731	1725	1738	1750	1729	1704	1714	1734	1748
2862	1679	1641	1660	1662	1656	1668	1680	1665	1637	1648	1667	1677
2864	1615	1580	1600	1597	1596	1606	1621	1602	1575	1587	1608	1614
2866	1562	1523	1544	1542	1540	1552	1565	1542	1520	1533	1558	1559
2868	1515	1476	1498	1493	1496	1499	1519	1501	1475	1484	1508	1510
2870	1475	1435	1462	1451	1458	1462	1480	1464	1438	1450	1469	1469
2872	1444	1409	1434	1422	1429	1432	1450	1435	1409	1421	1442	1438
2874	1423	1386	1413	1400	1412	1406	1430	1417	1394	1400	1423	1416
2876	1413	1377	1402	1389	1403	1403	1420	1408	1385	1392	1413	1401
2878	1414	1381	1404	1386	1405	1400	1418	1411	1389	1393	1416	1407
2880	1422	1391	1415	1395	1418	1411	1429	1420	1403	1406	1428	1411
2882	1441	1410	1437	1410	1440	1434	1451	1442	1426	1425	1448	1428
2884	1470	1446	1464	1442	1472	1463	1479	1473	1459	1456	1482	1456
2886	1508	1485	1503	1479	1509	1504	1518	1514	1501	1495	1521	1494
2888	1551	1534	1550	1523	1559	1548	1566	1561	1554	1544	1566	1540
2890	1605	1586	1603	1579	1617	1603	1617	1618	1607	1598	1624	1590
2892	1669	1653	1666	1637	1682	1666	1683	1680	1675	1664	1688	1654
2894	1738	1721	1735	1705	1753	1734	1752	1748	1746	1732	1757	1721
2896	1809	1800	1805	1777	1825	1806	1823	1823	1821	1804	1827	1789
2898	1884	1879	1881	1853	1902	1885	1900	1898	1900	1882	1907	1869
2900	1969	1954	1957	1931	1983	1967	1981	1975	1985	1958	1984	1946
2902	2044	2040	2037	2011	2064	2047	2059	2059	2064	2042	2067	2026
2904	2123	2124	2117	2090	2145	2128	2141	2140	2145	2120	2146	2108
2906	2202	2202	2193	2170	2225	2208	2221	2219	2228	2198	2226	2185
2908	2278	2280	2271	2246	2301	2276	2294	2294	2305	2276	2302	2262
2910	2350	2354	2341	2320	2374	2358	2371	2365	2376	2350	2376	2335
2912	2419	2425	2410	2391	2441	2428	2438	2434	2445	2416	2442	2405
2914	2483	2487	2466	2452	2502	2490	2496	2494	2506	2475	2501	2470
2916	2537	2543	2521	2509	2558	2544	2554	2548	2560	2532	2555	2524
2918	2586	2589	2569	2558	2604	2591	2602	2594	2606	2578	2602	2573
2920	2623	2629	2607	2599	2639	2631	2642	2631	2643	2615	2640	2615
2922	2651	2655	2635	2629	2668	2662	2668	2660	2671	2646	2667	2645
2924	2672	2678	2654	2654	2686	2685	2691	2678	2690	2662	2686	2669
2926	2684	2687	2665	2665	2683	2694	2700	2685	2696	2672	2684	2681
2928	2689	2687	2665	2666	2694	2690	2698	2686	2694	2671	2693	2681
2930	2677	2675	2654	2657	2681	2681	2691	2673	2680	2658	2681	2675
2932	2659	2653	2635	2639	2658	2663	2670	2650	2657	2636	2660	2656
2934	2630	2622	2603	2611	2626	2633	2638	2618	2622	2608	2627	2628
2936	2592	2583	2564	2576	2585	2593	2601	2581	2583	2569	2590	2591
2938	2546	2533	2519	2528	2537	2546	2552	2533	2531	2520	2540	2545
2940	2490	2474	2464	2474	2480	2490	2498	2477	2472	2461	2482	2492
2942	2429	2412	2400	2414	2417	2428	2436	2414	2408	2398	2421	2424
2944	2362	2341	2335	2346	2346	2361	2368	2346	2336	2332	2352	2363
2946	2292	2264	2263	2277	2272	2285	2296	2271	2260	2258	2279	2292
2948	2216	2189	2189	2198	2195	2210	2218	2194	2181	2182	2200	2216
2950	2134	2108	2111	2121	2115	2128	2138	2115	2100	2102	2122	2138
2952	2058	2022	2030	2041	2033	2047	2059	2036	2016	2022	2043	2058
2954	1976	1944	1952	1962	1953	1968	1978	1955	1936	1942	1960	1976
2956	1898	1862	1874	1881	1872	1888	1897	1875	1856	1863	1883	1898
2958	1821	1782	1798	1805	1796	1810	1822	1801	1777	1787	1807	1822
2960	1747	1711	1728	1731	1724	1740	1750	1733	1702	1714	1733	1747
2962	1678	1641	1660	1660	1655	1669	1681	1660	1637	1646	1668	1678
2964	1618	1578	1601	1599	1596	1598	1620	1601	1575	1586	1606	1616
2966	1562	1523	1547	1539	1541	1552	1565	1545	1519	1530	1552	1559
2968	1513	1472	1500	1492	1494	1505	1517	1502	1475	1486	1506	1509
2970	1475	1436	1462	1451	1459	1464	1479	1462	1440	1450	1471	1470
2972	1445	1408	1428	1423	1429	1433	1450	1435	1410	1419	1440	1439
2974	1425	1389	1414	1400	1410	1411	1429	1415	1392	1401	1424	1416
2976	1415	1379	1408	1388	1402	1404	1418	1409	1384	1392	1413	1405
2978	1413	1379	1404	1385	1403	1403	1418	1408	1390	1392	1415	1402
2980	1422	1391	1415	1395	1419	1415	1430	1422	1403	1406	1421	1411
2982	1442	1412	1437	1411	1440	1433	1449	1441	1424	1426	1450	1428
2984	1473	1454	1465	1440	1471	1463	1481	1475	1457	1455	1482	1456
2986	1508	1485	1502	1479	1512	1504	1518	1510	1498	1495	1522	1494
2988	1553	1533	1551	1524	1556	1551	1565	1561	1551	1545	1569	1539
2990	1608	1587	1605	1576	1619	1604	1621	1618	1612	1600	1624	1594
2992	1670	1655	1667	1636	1681	1669	1683	1685	1674	1662	1688	1652
2994	1737	1723	1734	1703	1751	1732	1752	1748	1745	1729	1757	1718
2996	1807	1797	1806	1775	1826	1808	1824	1822	1822	1802	1831	1791
2998	1885	1878	1879	1851	1903	1885	1898	1896	1901	1881	1906	1869
3000	1962	1957	1960	1932	1981	1968	1980	1979	1983	1961	1986	1946
3002	2043	2041	2039	2013	2065	2048	2059	2060	2064	2039	2067	2026
3004	2124	2125	2116	2091	2145	2129	2140	2141	2146	2121	2148	2106
3006	2202	2201	2194	2169	2225	2207	2211	2217	2227	2200	2227	2186
3008	2279	2282	2267	2248	2302	2283	2296	2292	2302	2275	2303	2263
3010	2359	2356	2341	2322	2374	2359	2374	2366	2377	2349	2373	2336
3012	2419	2422	2409	2389	2442	2426	2439	2433	2444	2414	2443	2406
3014	2480	2487	2469	2452	2502	2490	2491	2493	2507	2478	2502	2470
3016	2535	2544	2523	2512	2557	2545	2553	2548	2562	2530	2554	2525
3018	2586	2591	2570	2559	2604	2592	2602	2595	2608	2580	2601	2574
3020	2626	2627	2607	2601	2640	2632	2640	2632	2643	2615	2639	2615
3022	2655	2659	2637	2632	2669	2661	2669	2661	2670	2644	2667	2645
3024	2676	2688	2655	2650	2688	2683	2690	2678	2690	2663	2685	2669
3026	2686	2688	2665	2663	2695	2693	2701	2686	2696	2671	2694	2677
3028	2688	2686	2664	2665	2694	2691	2701	2686	2695	2671	2692	2682
3030	2676	2676	2655	2659	2682	2682	2689	2674	2681	2659	2682	2674
3032	2659	2654	2635	2639	2659	2663	2669	2653	2660	2641	2661	2656
3034	2630	2621	2604	2613	2628	2634	2640	2622	2624	2609	2627	2628
3036	2591	2582	2567	2573	2585	2594	2602	2582	2583	2569	2588	2591
3038	2545	2533	2521	2529	2536	2548	2553	2534	2532	2518	2538	2544
3040	2491	2472	2463	2473	2480	2491	2498	2477	2470	2462	2483	2492
3042	2431	2412	2402	2414	2415	2428	2436	2413	2405	2400	2419	2431
3044	2363	2341	2335	2348	2347	2361	2364	2344	2334	2332	2352	2362
3046	2289	2264	2263	2276	2272	2288	2296	2271	2260	2259	2278	2291
3048	2213	2188	2187	2200	2193	2209	2216	2196	2181	2182	2200	2218
3050	2140	2107	2108	2122	2114	2126	2140	2114	2099	2103	2122	2137
3052	2057	2022	2032	2042	2034	2047	2056	2035	2017	2022	2041	2057
3054	1976	1941	1953	1959	1954	1968	1978	1957	1937	1941	1962	1977
3056	1898	1861	1874	1880	1873	1885	1894	1890	1855	1861	1881	1897
3058	1824	1784	1800	1802	1797	1810	1822	1801	1779	1788	1807	1820
3060	1749	1710	1722	1732	1724	1737	1748	1729	1704	1713	1732	1749
3062	1680	1639	1662	1660	1655	1667	1682	1661	1634	1646	1667	1677
3064	1617	1579	1600	1599	1593	1605	1619	1600	1576	1582	1607	1617
3066	1562	1523	1547	1542	1542	1551	1564	1546	1522	1533	1551	1559
3068	1513	1473	1500	1493	1494	1503	1517	1500	1475	1485	1507	1509
3070	1475	1438	1465	1454	1459	1464	1477	1464	1441	1450	1468	1469
3072	1446	1408	1435	1421	1432	1434	1449	1434	1411	1419	1441	1439
3074	1426	1389	1415	1400	1411	1412	1429	1416	1394	1399	1422	1415
3076	1412	1378	1405	1387	1405	1404	1420	1408	1385	1391	1415	1403
3078	1412	1378	1403	1388	1405	1405	1417	1412	1388	1392	1412	1404
3080	1422	1390	1415	1394	1418	1414	1428	1421	1401	1404	1427	1410
3082	1441	1411	1436	1413	1440	1433	1450	1441	1424	1424	1449	1427
3084	1470	1443	1465	1440	1472	1463	1479	1474	1468	1453	1480	1458
3086	1506	1484	1506	1479	1513	1506	1518	1514	1500	1496	1520	1492
3088	1555	1534	1551	1523	1562	1551	1566	1562	1551	1542	1569	1540
3090	1608	1590	1604	1578	1618	1606	1621	1617	1609	1600	1627	1588
3092	1669	1651	1667	1638	1683	1668	1682	1680	1676	1661	1686	1655
3094	1737	1724	1734	1705	1753	1736	1750	1749	1746	1730	1757	1720
3096	1809	1798	1806	1777	1826	1806	1823	1823	1820	1804	1831	1789
3098	1884	1879	1876	1851	1904	1887	1901	1899	1900	1880	1907	1868
3100	1961	1957	1958	1932	1983	1964	1979	1979	1984	1957	1988	1947
3102	2043	2040	2039	2012	2065	2046	2058	2060	2064	2043	2066	2025
3104	2124	2123	2118	2092	2145	2128	2140	2139	2147	2121	2146	2108
3106	2201	2204	2196	2171	2224	2208	2221	2217	2228	2201	2224	2185
3108	2279	2282	2270	2247	2303	2286	2297	2294	2305	2275	2302	2261
3110	2345	2354	2341	2320	2375	2358	2367	2367	2378	2350	2380	2337
3112	2419	2425	2408	2390	2442	2428	2436	2434	2443	2417	2442	2404
3114	2483	2488	2469	2451	2504	2490	2497	2494	2506	2476	2502	2467
3116	2537	2541	2524	2509	2555	2541	2554	2548	2561	2530	2556	2525
3118	2586	2592	2569	2558	2604	2592	2602	2594	2606	2576	2603	2574
3120	2625	2629	2606	2600	2640	2633	2640	2631	2644	2616	2637	2613
3122	2655	2659	2636	2630	2669	2662	2673	2659	2672	2644	2667	2645
3124	2676	2677	2654	2652	2688	2683	2687	2679	2690	2661	2685	2668
3126	2687	2689	2664	2664	2696	2695	2701	2688	2698	2672	2695	2680
3128	2686	2688	2664	2666	2686	2693	2701	2685	2696	2671	2693	2683
3130	2678	2676	2654	2657	2680	2682	2688	2673	2679	2661	2683	2674
3132	2661	2655	2635	2638	2658	2663	2668	2653	2655	2637	2660	2655
3134	2631	2620	2605	2612	2628	2635	2639	2622	2623	2608	2627	2628
3136	2591	2582	2566	2576	2585	2594	2598	2580	2582	2568	2589	2592
3138	2547	2532	2518	2529	2536	2544	2551	2533	2532	2520	2539	2545
3140	2491	2473	2464	2475	2477	2489	2496	2484	2472	2461	2481	2491
3142	2429	2411	2404	2413	2414	2428	2437	2405	2406	2398	2419	2431
3144	2364	2340	2336	2347	2345	2359	2371	2346	2336	2333	2352	2364
3146	2288	2261	2263	2277	2271	2285	2295	2273	2259	2257	2277	2291
3148	2216	2189	2187	2203	2193	2215	2219	2193	2181	2180	2201	2217
3150	2135	2106	2110	2122	2115	2130	2141	2116	2099	2109	2121	2136
3152	2056	2023	2032	2041	2034	2047	2059	2036	2016	2020	2042	2057
3154	1977	1944	1952	1961	1953	1969	1977	1954	1936	1942	1961	1978
3156	1895	1860	1874	1882	1873	1887	1900	1875	1857	1862	1881	1895
3158	1823	1782	1798	1805	1797	1810	1821	1800	1779	1786	1806	1821
3160	1748	1710	1728	1730	1729	1737	1749	1729	1704	1715	1734	1748
3162	1681	1640	1661	1662	1656	1668	1681	1661	1637	1647	1666	1677
3164	1618	1578	1600	1598	1597	1607	1617	1600	1574	1586	1607	1615
3166	1564	1524	1545	1543	1542	1551	1564	1546	1519	1531	1551	1558
3168	1516	1477	1500	1494	1495	1504	1518	1501	1475	1484	1506	1509
3170	1469	1437	1465	1451	1458	1465	1477	1463	1436	1449	1469	1467
3172	1447	1405	1433	1423	1430	1433	1450	1436	1411	1418	1440	1439
3174	1426	1388	1414	1401	1412	1411	1428	1416	1393	1401	1422	1416
3176	1411	1378	1405	1388	1405	1403	1417	1408	1386	1392	1413	1405
3178	1413	1377	1406	1387	1406	1403	1420	1411	1389	1392	1416	1402
3180	1422	1391	1416	1396	1417	1414	1431	1421	1402	1405	1428	1412
3182	1439	1411	1437	1416	1440	1433	1451	1442	1425	1427	1449	1428
3184	1471	1446	1465	1440	1472	1461	1480	1475	1459	1454	1480	1455
3186	1509	1484	1504	1476	1514	1504	1519	1514	1500	1495	1520	1493
3188	1555	1535	1552	1523	1563	1551	1565	1563	1550	1543	1569	1539
3190	1609	1588	1605	1579	1619	1604	1621	1617	1607	1600	1625	1592
3192	1663	1651	1666	1638	1684	1667	1685	1679	1676	1662	1687	1655
3194	1738	1724	1734	1703	1751	1737	1752	1750	1746	1732	1757	1720
3196	1808	1798	1806	1776	1826	1810	1826	1822	1817	1804	1829	1792
3198	1887	1881	1882	1861	1906	1887	1902	1900	1902	1881	1908	1869
3200	1964	1959	1959	1930	1984	1964	1980	1979	1983	1961	1987	1945
3202	2043	2040	2037	2011	2065	2046	2061	2060	2065	2041	2067	2027
3204	2123	2122	2117	2093	2147	2128	2140	2139	2145	2120	2146	2109
3206	2203	2204	2194	2171	2224	2209	2221	2216	2226	2200	2226	2185
3208	2280	2280	2270	2247	2303	2287	2299	2294	2306	2276	2302	2265
3210	2350	2356	2341	2321	2375	2357	2368	2366	2378	2347	2375	2339
3212	2420	2436	2407	2390	2443	2426	2437	2434	2445	2414	2439	2404
3214	2482	2487	2469	2455	2503	2491	2499	2493	2506	2476	2501	2470
3216	2535	2544	2524	2508	2555	2546	2555	2547	2562	2531	2557	2527
3218	2586	2588	2570	2558	2604	2594	2604	2593	2612	2579	2603	2574
3220	2625	2629	2607	2600	2640	2632	2641	2630	2644	2614	2640	2616
3222	2655	2656	2638	2632	2667	2660	2672	2660	2671	2642	2667	2646
3224	2676	2676	2656	2652	2687	2682	2690	2678	2689	2661	2688	2668
3226	2686	2688	2665	2665	2694	2693	2702	2686	2697	2673	2693	2680
3228	2686	2687	2663	2666	2693	2689	2700	2687	2700	2669	2693	2683
3230	2679	2671	2653	2659	2681	2683	2688	2673	2680	2658	2679	2674
3232	2657	2654	2633	2638	2658	2664	2668	2651	2656	2638	2660	2656
3234	2629	2622	2603	2612	2626	2632	2640	2620	2624	2606	2628	2629
3236	2602	2581	2565	2575	2585	2594	2597	2580	2580	2568	2589	2589
3238	2547	2533	2519	2530	2535	2545	2554	2532	2530	2518	2538	2545
3240	2491	2474	2462	2472	2479	2490	2497	2474	2473	2462	2481	2491
3242	2430	2411	2403	2413	2418	2428	2435	2413	2406	2400	2419	2430
3244	2365	2342	2337	2348	2347	2360	2367	2344	2335	2330	2352	2365
3246	2293	2274	2265	2274	2270	2285	2296	2271	2261	2261	2275	2293
3248	2215	2189	2189	2199	2193	2210	2219	2194	2181	2180	2200	2217
3250	2136	2107	2111	2122	2113	2131	2142	2113	2099	2101	2117	2137
3252	2054	2024	2028	2042	2032	2050	2060	2032	2018	2022	2041	2058
3254	1974	1942	1951	1960	1952	1969	1979	1954	1934	1942	1962	1978
3256	1897	1862	1874	1879	1873	1887	1899	1875	1854	1863	1882	1897
3258	1822	1784	1800	1801	1796	1811	1823	1799	1778	1788	1807	1819
3260	1747	1708	1727	1728	1723	1737	1748	1727	1704	1714	1735	1748
3262	1680	1640	1659	1656	1657	1669	1680	1660	1636	1647	1668	1676
3264	1618	1577	1599	1595	1594	1604	1618	1600	1575	1583	1605	1616
3266	1561	1519	1544	1540	1542	1547	1562	1544	1523	1532	1552	1559
3268	1517	1475	1502	1495	1496	1500	1518	1501	1476	1485	1506	1510
3270	1476	1437	1463	1453	1458	1465	1477	1462	1438	1448	1470	1469
3272	1442	1410	1433	1421	1431	1435	1448	1433	1410	1421	1441	1437
3274	1426	1387	1415	1402	1411	1412	1429	1416	1393	1400	1422	1416
3276	1413	1378	1404	1386	1404	1403	1419	1408	1386	1391	1414	1405
3278	1414	1380	1405	1386	1405	1404	1421	1409	1388	1391	1417	1400
3280	1423	1390	1415	1395	1418	1414	1430	1419	1401	1404	1429	1410
3282	1440	1410	1437	1411	1441	1435	1451	1440	1424	1423	1448	1430
3284	1473	1444	1466	1441	1472	1462	1479	1474	1457	1453	1481	1457
3286	1509	1484	1503	1478	1514	1503	1518	1512	1501	1495	1521	1494
3288	1554	1532	1550	1523	1562	1551	1566	1560	1551	1544	1571	1541
3290	1610	1590	1607	1576	1618	1606	1620	1616	1610	1600	1625	1592
3292	1671	1655	1667	1637	1683	1668	1684	1680	1675	1662	1689	1653
3294	1739	1725	1734	1705	1752	1736	1752	1753	1745	1732	1757	1722
3296	1808	1800	1805	1777	1825	1810	1827	1821	1823	1804	1832	1793
3298	1884	1878	1881	1853	1904	1887	1903	1901	1897	1882	1906	1866
3300	1966	1958	1961	1933	1985	1966	1982	1980	1983	1959	1986	1945
3302	2046	2040	2037	2012	2064	2048	2063	2059	2064	2043	2067	2028
3304	2122	2123	2117	2094	2146	2130	2143	2139	2146	2123	2149	2109
3306	2201	2204	2195	2171	2227	2207	2217	2217	2226	2200	2225	2185
3308	2281	2280	2271	2250	2301	2285	2296	2292	2305	2274	2302	2266
3310	2352	2355	2343	2324	2375	2359	2370	2365	2377	2347	2374	2338
3312	2422	2423	2407	2390	2443	2428	2438	2434	2446	2415	2441	2411
3314	2482	2485	2469	2455	2503	2488	2496	2495	2506	2475	2501	2467
3316	2534	2542	2521	2510	2557	2545	2555	2547	2561	2531	2556	2526
3318	2583	2592	2568	2559	2602	2593	2601	2593	2605	2578	2602	2575
3320	2622	2629	2606	2600	2641	2633	2640	2630	2645	2615	2640	2613
3322	2654	2657	2636	2632	2668	2661	2671	2658	2672	2645	2670	2646
3324	2677	2675	2655	2653	2687	2683	2692	2679	2688	2663	2686	2667
3326	2687	2687	2664	2664	2695	2693	2699	2685	2696	2670	2694	2679
3328	2688	2686	2665	2665	2693	2694	2701	2685	2701	2671	2693	2681
3330	2678	2675	2653	2656	2682	2683	2690	2673	2680	2659	2680	2675
3332	2658	2653	2633	2638	2658	2659	2669	2653	2657	2638	2661	2657
3334	2631	2622	2604	2612	2626	2634	2640	2622	2622	2608	2628	2626
3336	2592	2583	2564	2574	2586	2592	2601	2582	2581	2569	2587	2592
3338	2543	2532	2517	2526	2535	2545	2550	2532	2531	2520	2540	2546
3340	2490	2474	2463	2473	2478	2491	2495	2474	2471	2462	2481	2491
3342	2431	2412	2402	2412	2416	2427	2432	2411	2406	2399	2420	2431
3344	2363	2342	2334	2348	2347	2359	2369	2345	2336	2331	2351	2364
3346	2288	2266	2255	2277	2274	2284	2295	2270	2261	2258	2277	2292
3348	2215	2185	2187	2200	2198	2210	2220	2193	2179	2181	2199	2217
3350	2137	2106	2110	2121	2113	2131	2138	2115	2100	2102	2120	2137
3352	2056	2024	2029	2040	2034	2049	2058	2034	2016	2020	2039	2058
3354	1977	1941	1951	1963	1955	1967	1978	1954	1935	1941	1959	1979
3356	1898	1862	1872	1882	1872	1887	1895	1874	1855	1861	1881	1898
3358	1823	1784	1799	1805	1797	1810	1821	1799	1779	1790	1806	1816
3360	1748	1710	1728	1732	1723	1739	1750	1728	1704	1715	1732	1747
3362	1679	1641	1662	1660	1656	1667	1681	1660	1636	1648	1666	1679
3364	1618	1577	1599	1598	1595	1607	1620	1599	1574	1586	1605	1616
3366	1561	1523	1545	1542	1556	1550	1564	1546	1520	1530	1551	1559
3368	1516	1477	1502	1493	1496	1505	1518	1500	1474	1486	1507	1510
3370	1477	1437	1463	1455	1455	1466	1479	1461	1437	1448	1469	1471
3372	1445	1407	1433	1422	1427	1435	1449	1436	1410	1420	1442	1438
3374	1426	1399	1413	1401	1413	1415	1428	1416	1394	1404	1422	1418
3376	1411	1379	1403	1387	1403	1404	1416	1408	1386	1392	1413	1405
3378	1412	1379	1405	1385	1404	1405	1419	1411	1387	1393	1416	1403
3380	1422	1390	1417	1394	1418	1415	1430	1421	1401	1404	1428	1411
3382	1442	1412	1437	1413	1435	1430	1450	1440	1426	1426	1450	1429
3384	1471	1444	1465	1432	1473	1464	1479	1473	1457	1458	1480	1456
3386	1509	1482	1503	1476	1513	1500	1518	1512	1500	1496	1520	1495
3388	1557	1533	1552	1523	1563	1548	1566	1560	1550	1541	1571	1540
3390	1610	1590	1606	1577	1621	1606	1621	1617	1610	1600	1625	1592
3392	1670	1653	1666	1639	1684	1668	1685	1681	1676	1663	1688	1655
3394	1737	1723	1733	1704	1754	1737	1752	1747	1748	1729	1764	1720
3396	1808	1798	1806	1776	1828	1810	1823	1820	1822	1805	1832	1792
3398	1887	1879	1883	1851	1906	1884	1901	1900	1901	1883	1909	1869
3400	1964	1959	1958	1931	1985	1967	1980	1977	1982	1961	1987	1947
3402	2043	2038	2039	2008	2061	2045	2060	2059	2064	2041	2068	2025
3404	2124	2123	2117	2092	2147	2128	2142	2139	2145	2120	2148	2108
3406	2202	2204	2194	2170	2227	2208	2220	2216	2226	2201	2226	2189
3408	2279	2281	2270	2246	2303	2282	2298	2294	2303	2276	2303	2268
3410	2351	2350	2340	2321	2376	2359	2369	2366	2378	2349	2373	2331
3412	2421	2424	2407	2390	2442	2428	2438	2432	2444	2416	2443	2407
3414	2483	2487	2470	2454	2505	2488	2499	2494	2507	2476	2502	2470
3416	2538	2542	2522	2507	2557	2543	2555	2547	2560	2531	2556	2525
3418	2584	2590	2569	2558	2603	2592	2601	2593	2607	2578	2603	2575
3420	2626	2629	2607	2601	2639	2630	2641	2632	2644	2615	2641	2614
3422	2655	2658	2634	2630	2669	2663	2670	2658	2671	2644	2667	2646
3424	2677	2674	2656	2653	2688	2686	2689	2677	2691	2664	2685	2668
3426	2689	2688	2663	2665	2695	2691	2701	2686	2697	2674	2694	2679
3428	2688	2685	2665	2666	2694	2691	2699	2684	2692	2670	2692	2680
3430	2677	2675	2653	2659	2680	2683	2689	2673	2679	2658	2681	2674
3432	2659	2654	2634	2640	2660	2664	2670	2650	2656	2638	2659	2656
3434	2626	2622	2605	2613	2626	2632	2642	2620	2622	2608	2627	2627
3436	2592	2582	2564	2573	2585	2592	2599	2581	2582	2567	2587	2590
3438	2546	2531	2518	2530	2537	2547	2553	2527	2529	2519	2539	2545
3440	2491	2475	2462	2475	2477	2488	2496	2475	2471	2462	2481	2491
3442	2427	2411	2401	2414	2414	2428	2435	2412	2405	2401	2419	2431
3444	2364	2341	2335	2346	2346	2358	2366	2341	2336	2332	2351	2364
3446	2291	2266	2263	2273	2270	2284	2294	2272	2261	2258	2278	2289
3448	2215	2188	2186	2199	2194	2209	2218	2193	2181	2181	2199	2217
3450	2136	2106	2108	2118	2113	2131	2137	2116	2098	2095	2121	2137
3452	2055	2022	2030	2038	2031	2047	2055	2033	2016	2023	2040	2056
3454	1978	1942	1951	1958	1952	1963	1978	1954	1934	1941	1960	1962
3456	1899	1861	1874	1877	1872	1887	1898	1876	1855	1866	1882	1897
3458	1820	1785	1797	1803	1796	1811	1818	1799	1777	1788	1805	1820
3460	1748	1705	1728	1730	1723	1736	1748	1726	1703	1715	1733	1745
3462	1679	1640	1660	1660	1656	1667	1683	1659	1637	1646	1665	1676
3464	1619	1578	1600	1598	1596	1606	1619	1599	1574	1587	1605	1615
3466	1560	1522	1546	1543	1542	1550	1564	1545	1522	1530	1550	1558
3468	1516	1475	1504	1492	1495	1501	1517	1502	1475	1484	1509	1512
3470	1475	1437	1460	1453	1459	1464	1478	1461	1437	1447	1469	1469
3472	1447	1408	1433	1422	1430	1434	1449	1433	1408	1421	1440	1438
3474	1424	1390	1414	1400	1412	1410	1429	1414	1393	1400	1423	1416
3476	1413	1378	1403	1388	1404	1403	1418	1404	1383	1392	1413	1404
3478	1413	1378	1403	1382	1403	1405	1420	1407	1388	1393	1416	1401
3480	1423	1392	1415	1395	1420	1414	1425	1421	1403	1404	1427	1413
3482	1442	1414	1437	1410	1440	1433	1449	1440	1425	1426	1449	1430
3484	1470	1444	1466	1441	1472	1464	1480	1472	1458	1456	1482	1461
3486	1508	1485	1505	1477	1514	1504	1523	1513	1501	1496	1521	1492
3488	1556	1531	1552	1522	1562	1551	1564	1561	1550	1545	1570	1538
3490	1608	1590	1606	1576	1619	1602	1620	1617	1610	1599	1626	1593
3492	1669	1655	1668	1636	1683	1666	1683	1681	1675	1664	1687	1653
3494	1744	1726	1735	1703	1753	1737	1751	1749	1746	1722	1757	1721
3496	1810	1798	1807	1777	1828	1809	1825	1822	1822	1805	1832	1793
3498	1886	1878	1882	1852	1905	1888	1901	1901	1901	1882	1909	1866
3500	1964	1959	1959	1932	1985	1965	1980	1966	1983	1961	1988	1948
3502	2044	2038	2039	2010	2067	2047	2062	2059	2064	2041	2067	2027
3504	2130	2123	2119	2092	2147	2129	2141	2138	2146	2122	2148	2099
3506	2202	2203	2197	2174	2226	2211	2220	2218	2226	2201	2226	2186
3508	2279	2282	2270	2247	2304	2289	2298	2294	2303	2278	2303	2264
3510	2351	2356	2343	2321	2375	2360	2372	2365	2377	2350	2375	2336
3512	2421	2426	2409	2391	2442	2437	2438	2433	2445	2415	2440	2407
3514	2482	2488	2470	2455	2504	2491	2502	2493	2507	2473	2503	2470
3516	2538	2541	2522	2509	2558	2547	2553	2547	2561	2533	2553	2524
3518	2586	2591	2570	2559	2604	2595	2601	2594	2607	2577	2601	2575
3520	2626	2629	2611	2602	2641	2633	2639	2629	2645	2615	2639	2615
3522	2655	2659	2637	2634	2669	2660	2671	2659	2672	2643	2667	2645
3524	2674	2676	2656	2656	2689	2683	2691	2678	2689	2660	2684	2667
3526	2687	2687	2665	2666	2696	2693	2701	2686	2700	2672	2694	2680
3528	2689	2687	2663	2669	2694	2694	2700	2684	2693	2671	2691	2681
3530	2673	2676	2653	2656	2680	2682	2689	2673	2679	2659	2681	2673
3532	2655	2652	2633	2639	2658	2662	2670	2650	2655	2638	2658	2655
3534	2626	2623	2605	2609	2627	2632	2638	2621	2622	2599	2627	2628
3536	2590	2581	2564	2572	2580	2594	2599	2576	2579	2567	2586	2590
3538	2544	2529	2520	2525	2538	2544	2551	2531	2530	2517	2539	2545
3540	2492	2475	2464	2473	2479	2493	2497	2474	2471	2463	2481	2491
3542	2430	2407	2400	2416	2416	2426	2435	2413	2406	2397	2420	2431
3544	2362	2340	2337	2347	2345	2359	2369	2344	2335	2333	2351	2365
3546	2289	2265	2262	2276	2271	2285	2295	2269	2258	2258	2277	2291
3548	2214	2186	2187	2199	2194	2210	2217	2193	2179	2181	2198	2216
3550	2136	2105	2109	2119	2114	2133	2139	2115	2097	2102	2120	2136
3552	2056	2025	2030	2040	2033	2048	2057	2035	2017	2022	2039	2057
3554	1985	1941	1952	1960	1952	1967	1975	1955	1935	1941	1960	1976
3556	1899	1861	1872	1882	1872	1889	1898	1874	1853	1862	1881	1904
3558	1823	1784	1797	1803	1795	1810	1820	1798	1777	1786	1804	1817
3560	1747	1709	1727	1731	1723	1737	1750	1727	1702	1714	1732	1748
3562	1679	1639	1658	1661	1656	1668	1679	1660	1637	1647	1665	1684
3564	1619	1578	1599	1599	1593	1607	1620	1600	1575	1587	1603	1612
3566	1563	1521	1544	1543	1540	1551	1563	1546	1519	1533	1549	1558
3568	1515	1476	1499	1493	1496	1505	1516	1498	1475	1486	1507	1509
3570	1475	1438	1462	1455	1459	1463	1478	1462	1437	1458	1471	1465
3572	1446	1421	1434	1423	1430	1437	1448	1434	1411	1419	1440	1438
3574	1427	1388	1415	1402	1412	1414	1430	1416	1393	1400	1422	1417
3576	1414	1376	1406	1389	1404	1404	1419	1407	1385	1392	1414	1405
3578	1414	1380	1405	1387	1406	1404	1419	1407	1387	1392	1414	1402
3580	1422	1390	1416	1388	1418	1413	1429	1420	1402	1402	1426	1410
3582	1442	1412	1443	1412	1440	1435	1449	1441	1427	1421	1449	1428
3584	1469	1445	1466	1437	1473	1460	1479	1473	1459	1458	1481	1457
3586	1509	1496	1504	1477	1514	1495	1518	1512	1500	1498	1515	1494
3588	1551	1533	1551	1522	1562	1552	1565	1563	1552	1544	1570	1540
3590	1609	1590	1604	1575	1621	1605	1621	1616	1610	1602	1626	1593
3592	1671	1653	1665	1635	1683	1669	1675	1676	1674	1664	1688	1654
3594	1739	1725	1734	1704	1753	1737	1750	1751	1746	1733	1756	1721
3596	1810	1801	1805	1776	1826	1812	1826	1825	1821	1804	1830	1792
3598	1884	1881	1882	1853	1906	1888	1902	1896	1903	1880	1909	1867
3600	1965	1958	1959	1932	1985	1966	1979	1979	1983	1962	1996	1948
3602	2053	2043	2038	2012	2066	2050	2061	2060	2066	2042	2068	2027
3604	2125	2125	2118	2093	2147	2128	2142	2139	2147	2123	2148	2107
3606	2203	2205	2195	2171	2226	2210	2219	2216	2227	2201	2227	2187
3608	2277	2285	2272	2251	2304	2286	2299	2295	2304	2276	2303	2264
3610	2353	2369	2341	2323	2376	2355	2369	2367	2377	2348	2375	2336
3612	2421	2426	2410	2391	2443	2429	2439	2432	2445	2418	2443	2407
3614	2483	2489	2469	2454	2504	2492	2499	2495	2506	2478	2504	2470
3616	2538	2544	2521	2510	2557	2546	2554	2547	2559	2531	2556	2525
3618	2585	2590	2570	2556	2604	2592	2605	2595	2609	2577	2602	2575
3620	2627	2628	2607	2599	2638	2632	2638	2631	2646	2615	2635	2615
3622	2656	2657	2635	2630	2669	2659	2671	2658	2671	2643	2668	2645
3624	2673	2677	2656	2655	2693	2683	2690	2677	2689	2662	2688	2669
3626	2684	2687	2665	2664	2697	2692	2701	2685	2696	2673	2695	2679
3628	2686	2685	2663	2665	2695	2694	2697	2685	2692	2671	2690	2681
3630	2678	2676	2660	2660	2679	2681	2690	2674	2680	2660	2681	2675
3632	2659	2655	2632	2639	2662	2663	2669	2652	2654	2639	2657	2656
3634	2630	2622	2602	2612	2626	2631	2640	2621	2623	2607	2628	2627
3636	2592	2581	2564	2574	2586	2593	2600	2579	2581	2567	2583	2591
3638	2545	2531	2517	2527	2536	2546	2554	2531	2528	2517	2538	2546
3640	2490	2474	2463	2475	2478	2489	2497	2474	2470	2462	2482	2490
3642	2431	2411	2401	2414	2414	2427	2432	2412	2405	2399	2420	2431
3644	2363	2341	2334	2348	2346	2359	2371	2343	2335	2331	2351	2364
3646	2290	2262	2262	2276	2271	2287	2294	2269	2259	2258	2276	2290
3648	2215	2184	2186	2198	2192	2209	2217	2192	2179	2179	2200	2216
3650	2135	2106	2108	2118	2114	2128	2137	2113	2098	2100	2119	2135
3652	2057	2024	2030	2042	2033	2047	2058	2035	2017	2022	2040	2059
3654	1978	1940	1953	1960	1951	1966	1978	1955	1934	1942	1958	1973
3656	1898	1861	1872	1881	1870	1886	1898	1873	1852	1860	1880	1898
3658	1822	1784	1798	1804	1797	1810	1822	1800	1775	1784	1805	1821
3660	1749	1709	1728	1731	1724	1738	1749	1727	1704	1715	1734	1749
3662	1680	1641	1658	1662	1652	1668	1681	1658	1635	1648	1665	1677
3664	1618	1579	1599	1598	1595	1606	1619	1600	1574	1586	1606	1614
3666	1562	1523	1546	1542	1540	1549	1561	1544	1521	1531	1549	1557
3668	1512	1478	1500	1492	1495	1501	1517	1500	1474	1486	1506	1511
3670	1471	1437	1462	1452	1458	1464	1479	1463	1437	1446	1473	1470
3672	1444	1408	1432	1421	1430	1432	1451	1434	1409	1420	1441	1438
3674	1425	1390	1413	1400	1412	1414	1430	1416	1393	1400	1424	1417
3676	1413	1377	1403	1383	1404	1404	1420	1407	1385	1392	1414	1404
3678	1415	1381	1407	1385	1406	1403	1422	1409	1390	1391	1416	1401
3680	1422	1392	1414	1395	1419	1414	1430	1420	1402	1404	1428	1411
3682	1443	1412	1434	1411	1440	1434	1449	1442	1425	1425	1450	1429
3684	1471	1445	1464	1441	1473	1463	1479	1472	1458	1455	1479	1455
3686	1508	1485	1504	1477	1514	1505	1519	1514	1500	1494	1521	1494
3688	1553	1534	1551	1523	1563	1552	1565	1562	1550	1541	1571	1540
3690	1615	1592	1604	1577	1622	1607	1622	1617	1609	1600	1625	1591
3692	1670	1648	1669	1639	1686	1666	1684	1681	1676	1664	1688	1655
3694	1739	1726	1736	1705	1755	1736	1749	1750	1748	1731	1759	1720
3696	1811	1800	1806	1777	1830	1812	1826	1823	1826	1806	1831	1791
3698	1887	1878	1882	1852	1905	1886	1902	1900	1901	1879	1910	1868
3700	1965	1962	1960	1932	1986	1968	1980	1980	1982	1962	1987	1947
3702	2044	2042	2038	2013	2067	2050	2061	2059	2066	2041	2068	2026
3704	2123	2121	2117	2093	2147	2129	2143	2138	2147	2121	2149	2110
3706	2204	2204	2195	2171	2226	2206	2218	2217	2228	2199	2227	2188
3708	2282	2285	2270	2247	2304	2286	2298	2296	2305	2277	2304	2264
3710	2348	2355	2341	2323	2376	2360	2371	2365	2377	2349	2375	2339
3712	2420	2425	2409	2389	2442	2427	2438	2433	2446	2416	2442	2405
3714	2482	2481	2469	2457	2503	2492	2500	2493	2506	2478	2502	2468
3716	2535	2543	2523	2509	2556	2547	2553	2547	2561	2530	2556	2525
3718	2585	2592	2569	2561	2605	2594	2604	2593	2607	2579	2603	2575
3720	2626	2630	2607	2598	2641	2634	2642	2631	2645	2616	2639	2615
3722	2655	2659	2635	2629	2670	2664	2670	2660	2671	2644	2668	2646
3724	2673	2676	2653	2650	2688	2684	2691	2678	2689	2663	2686	2668
3726	2686	2688	2665	2662	2694	2693	2698	2686	2698	2669	2692	2680
3728	2687	2686	2663	2662	2693	2691	2701	2685	2693	2669	2692	2683
3730	2676	2674	2652	2657	2681	2682	2691	2671	2680	2658	2681	2673
3732	2660	2654	2633	2638	2658	2662	2670	2651	2656	2637	2659	2655
3734	2627	2620	2604	2612	2626	2631	2640	2619	2625	2608	2627	2627
3736	2592	2580	2564	2573	2586	2594	2600	2579	2582	2567	2585	2589
3738	2544	2529	2517	2525	2536	2543	2554	2532	2530	2515	2537	2543
3740	2481	2475	2462	2473	2479	2489	2498	2474	2470	2461	2481	2489
3742	2430	2411	2401	2411	2415	2426	2435	2413	2404	2398	2418	2430
3744	2362	2341	2334	2346	2345	2359	2366	2343	2335	2331	2350	2362
3746	2290	2265	2262	2275	2271	2283	2294	2269	2259	2257	2275	2292
3748	2213	2187	2185	2195	2193	2211	2216	2193	2178	2180	2199	2216
3750	2135	2106	2108	2122	2114	2129	2138	2115	2098	2102	2120	2135
3752	2058	2023	2029	2041	2032	2049	2056	2034	2016	2021	2040	2058
3754	1973	1939	1951	1957	1953	1968	1979	1953	1934	1941	1960	1978
3756	1895	1861	1874	1882	1871	1888	1896	1876	1854	1861	1882	1895
3758	1820	1784	1797	1802	1796	1811	1823	1800	1776	1785	1805	1821
3760	1758	1710	1725	1730	1724	1739	1749	1730	1703	1714	1732	1748
3762	1681	1641	1658	1661	1655	1669	1681	1660	1636	1646	1667	1677
3764	1618	1580	1598	1598	1594	1608	1618	1599	1581	1584	1611	1615
3766	1564	1523	1545	1541	1540	1549	1560	1544	1519	1529	1550	1558
3768	1515	1467	1498	1489	1494	1503	1517	1499	1474	1486	1506	1507
3770	1477	1439	1461	1453	1458	1467	1478	1461	1439	1447	1469	1470
3772	1446	1408	1433	1419	1431	1433	1449	1434	1411	1416	1440	1439
3774	1422	1389	1413	1400	1413	1411	1430	1416	1392	1400	1424	1410
3776	1414	1379	1405	1385	1404	1403	1419	1408	1385	1391	1415	1403
3778	1410	1381	1404	1388	1407	1403	1418	1409	1389	1393	1416	1402
3780	1423	1392	1415	1393	1418	1416	1427	1420	1404	1406	1427	1412
3782	1442	1413	1437	1412	1440	1434	1453	1443	1424	1425	1451	1429
3784	1471	1442	1465	1440	1473	1463	1481	1473	1458	1455	1480	1454
3786	1510	1485	1503	1477	1514	1504	1519	1512	1501	1495	1522	1495
3788	1556	1534	1551	1523	1562	1551	1566	1562	1551	1544	1570	1540
3790	1608	1592	1604	1577	1621	1605	1619	1617	1610	1601	1626	1593
3792	1671	1654	1667	1638	1685	1669	1685	1680	1675	1664	1690	1655
3794	1737	1725	1733	1706	1754	1738	1752	1750	1746	1729	1758	1720
3796	1808	1801	1806	1777	1827	1808	1822	1824	1822	1806	1830	1791
3798	1886	1880	1882	1853	1907	1885	1901	1899	1897	1884	1910	1871
3800	1964	1961	1960	1932	1984	1968	1981	1978	1983	1961	1987	1948
3802	2045	2042	2040	2013	2066	2049	2043	2060	2065	2041	2067	2025
3804	2124	2125	2117	2092	2148	2131	2141	2139	2147	2122	2151	2108
3806	2203	2205	2193	2170	2226	2207	2221	2216	2229	2201	2227	2187
3808	2284	2284	2272	2247	2303	2284	2296	2296	2304	2279	2304	2263
3810	2347	2356	2344	2321	2376	2357	2372	2366	2377	2350	2376	2339
3812	2421	2427	2410	2390	2443	2428	2437	2435	2446	2417	2441	2407
3814	2482	2488	2468	2452	2505	2489	2501	2494	2508	2477	2503	2469
3816	2538	2543	2522	2510	2557	2546	2554	2547	2562	2531	2556	2526
3818	2586	2592	2570	2560	2605	2595	2604	2594	2609	2577	2602	2575
3820	2624	2631	2607	2602	2642	2633	2643	2631	2643	2616	2640	2613
3822	2654	2658	2636	2629	2668	2662	2669	2660	2670	2644	2667	2646
3824	2675	2679	2656	2652	2688	2683	2689	2677	2689	2662	2686	2668
3826	2686	2687	2664	2667	2694	2694	2701	2685	2696	2673	2694	2679
3828	2688	2685	2665	2665	2694	2690	2693	2686	2693	2670	2694	2683
3830	2678	2677	2654	2659	2682	2683	2688	2677	2680	2659	2682	2672
3832	2659	2654	2633	2639	2658	2661	2670	2652	2656	2636	2658	2655
3834	2628	2621	2602	2611	2627	2631	2640	2620	2621	2607	2626	2628
3836	2591	2581	2564	2573	2585	2594	2600	2578	2581	2567	2586	2590
3838	2545	2530	2518	2527	2528	2548	2553	2531	2530	2517	2539	2544
3840	2490	2475	2461	2473	2478	2490	2497	2473	2471	2461	2482	2488
3842	2431	2411	2402	2411	2416	2426	2433	2410	2405	2399	2417	2430
3844	2362	2342	2333	2346	2338	2358	2366	2343	2334	2332	2350	2363
3846	2288	2266	2270	2272	2271	2287	2292	2270	2259	2257	2276	2290
3848	2212	2186	2185	2200	2192	2210	2217	2193	2179	2179	2199	2216
3850	2133	2107	2107	2122	2115	2130	2136	2114	2098	2100	2119	2135
3852	2055	2026	2031	2041	2033	2050	2059	2034	2016	2022	2040	2056
3854	1976	1944	1950	1961	1951	1968	1976	1953	1934	1941	1961	1975
3856	1897	1863	1873	1878	1872	1886	1898	1875	1854	1863	1879	1896
3858	1820	1784	1799	1801	1796	1810	1822	1799	1777	1786	1805	1820
3860	1748	1710	1726	1729	1723	1738	1750	1726	1703	1709	1733	1746
3862	1677	1641	1654	1661	1656	1669	1681	1659	1637	1647	1665	1677
3864	1619	1578	1598	1598	1594	1606	1619	1599	1575	1587	1605	1614
3866	1561	1524	1544	1543	1540	1548	1563	1545	1522	1532	1552	1557
3868	1515	1477	1499	1495	1495	1504	1517	1499	1474	1485	1505	1508
3870	1475	1438	1462	1452	1458	1465	1479	1462	1438	1449	1468	1470
3872	1442	1409	1433	1419	1431	1434	1447	1435	1410	1421	1442	1438
3874	1424	1388	1412	1398	1413	1414	1430	1415	1388	1401	1422	1416
3876	1415	1382	1406	1389	1406	1403	1416	1404	1386	1392	1414	1404
3878	1415	1378	1404	1385	1407	1403	1419	1411	1388	1392	1418	1400
3880	1424	1393	1414	1395	1419	1416	1430	1421	1402	1404	1428	1411
3882	1442	1417	1436	1414	1441	1437	1451	1441	1426	1426	1450	1430
3884	1470	1445	1465	1440	1475	1466	1481	1473	1458	1458	1483	1455
3886	1508	1485	1503	1477	1514	1503	1520	1512	1501	1497	1521	1494
3888	1556	1536	1552	1525	1566	1549	1569	1563	1551	1545	1569	1540
3890	1609	1592	1606	1580	1619	1607	1622	1616	1608	1600	1627	1585
3892	1670	1656	1667	1637	1684	1670	1683	1682	1676	1665	1689	1655
3894	1739	1726	1734	1703	1754	1739	1754	1750	1749	1730	1757	1723
3896	1810	1802	1805	1778	1828	1810	1826	1823	1823	1805	1831	1792
3898	1886	1880	1881	1853	1906	1887	1902	1900	1900	1884	1908	1869
3900	1963	1962	1958	1931	1987	1966	1982	1977	1984	1961	1988	1947
3902	2046	2043	2040	2011	2067	2047	2061	2059	2066	2042	2069	2012
3904	2125	2126	2117	2091	2147	2130	2142	2141	2147	2122	2148	2109
3906	2204	2205	2196	2172	2226	2210	2221	2219	2229	2201	2227	2190
3908	2282	2285	2270	2248	2303	2285	2299	2295	2303	2278	2304	2266
3910	2351	2358	2343	2322	2376	2362	2369	2366	2378	2349	2376	2338
3912	2419	2420	2409	2390	2443	2428	2439	2433	2447	2416	2445	2405
3914	2483	2488	2470	2455	2504	2489	2501	2495	2506	2478	2504	2471
3916	2539	2544	2521	2509	2557	2548	2554	2548	2560	2533	2556	2526
3918	2587	2591	2569	2558	2604	2595	2604	2594	2610	2578	2603	2572
3920	2626	2628	2606	2602	2642	2631	2638	2628	2644	2615	2640	2615
3922	2655	2659	2636	2631	2669	2660	2671	2660	2671	2647	2668	2646
3924	2675	2679	2657	2652	2687	2682	2690	2678	2690	2662	2684	2669
3926	2687	2687	2664	2665	2696	2694	2700	2687	2697	2673	2695	2682
3928	2688	2685	2663	2667	2692	2692	2697	2686	2693	2671	2692	2681
3930	2676	2676	2654	2657	2680	2685	2689	2673	2680	2659	2681	2675
3932	2661	2652	2633	2639	2659	2663	2679	2651	2657	2638	2659	2656
3934	2632	2623	2603	2610	2627	2630	2642	2621	2623	2607	2628	2628
3936	2592	2580	2563	2572	2585	2592	2600	2581	2579	2568	2585	2591
3938	2545	2534	2517	2527	2537	2547	2553	2532	2530	2519	2538	2544
3940	2492	2474	2462	2470	2479	2490	2498	2476	2471	2462	2483	2489
3942	2429	2411	2401	2413	2415	2427	2438	2412	2406	2399	2420	2429
3944	2362	2341	2332	2346	2344	2358	2369	2344	2336	2331	2351	2359
3946	2289	2264	2265	2275	2270	2282	2293	2271	2257	2259	2277	2291
3948	2213	2188	2185	2197	2193	2208	2217	2193	2178	2181	2198	2216
3950	2138	2107	2109	2122	2114	2128	2136	2114	2097	2101	2120	2135
3952	2053	2024	2027	2039	2033	2046	2057	2034	2016	2020	2032	2055
3954	1977	1945	1951	1959	1952	1967	1976	1953	1935	1940	1959	1978
3956	1898	1858	1871	1878	1872	1886	1898	1875	1853	1862	1881	1896
3958	1820	1785	1798	1802	1795	1810	1820	1801	1778	1786	1805	1819
3960	1747	1710	1726	1728	1723	1737	1747	1727	1703	1714	1735	1746
3962	1679	1640	1660	1660	1656	1666	1682	1660	1638	1645	1666	1676
3964	1618	1577	1598	1598	1595	1604	1619	1600	1574	1586	1604	1614
3966	1560	1525	1545	1555	1541	1548	1565	1545	1520	1532	1551	1554
3968	1516	1477	1498	1493	1495	1502	1515	1500	1475	1486	1505	1510
3970	1476	1436	1462	1452	1457	1461	1477	1464	1437	1454	1468	1470
3972	1445	1410	1432	1420	1431	1433	1449	1435	1411	1419	1440	1435
3974	1425	1388	1413	1399	1412	1414	1428	1417	1393	1399	1422	1418
3976	1414	1379	1403	1388	1400	1404	1417	1408	1385	1393	1412	1404
3978	1414	1382	1404	1382	1408	1404	1418	1409	1388	1393	1415	1401
3980	1424	1392	1413	1393	1418	1415	1428	1420	1402	1406	1430	1410
3982	1444	1419	1436	1414	1441	1433	1450	1442	1426	1426	1449	1430
3984	1471	1444	1468	1444	1472	1464	1481	1475	1460	1457	1479	1455
3986	1508	1487	1504	1479	1513	1502	1518	1514	1502	1497	1521	1494
3988	1555	1535	1550	1522	1561	1540	1567	1562	1553	1545	1570	1537
3990	1609	1593	1607	1577	1620	1608	1624	1619	1612	1602	1625	1594
3992	1672	1654	1667	1636	1683	1670	1683	1681	1676	1662	1689	1654
3994	1738	1727	1734	1705	1754	1738	1753	1751	1746	1732	1758	1719
3996	1811	1802	1806	1778	1829	1812	1827	1824	1823	1807	1832	1793
3998	1889	1880	1882	1851	1906	1888	1904	1900	1901	1883	1908	1870
4000	1966	1963	1959	1933	1984	1968	1981	1979	1984	1963	1987	1945
[truncated: 2,999 more rows]
