# Supplementary material for: Geophonino-W: A Wireless Multichannel Seismic Noise Recorder System for Array Measurements
Source: Sensors (Basel). 2019 Sep 21;19(19):4087. doi: 10.3390/s19194087 (PMC6806152; doi:10.3390/s19194087)
Supplement: Supplementary file 1 [file sensors-19-04087-s001.zip › SupplementaryMaterials/DataFiles_LaboratoryTests/3.3.SynchronizationTest/15Hz_Sine_time_12ch.txt]

2	2083	2128	2099	2133	2124	2144	2147	2122	2127	2111	2138	2135
4	1973	2009	1980	2018	2005	2026	2029	2003	2006	1993	2019	2017
6	1858	1887	1862	1897	1886	1904	1910	1886	1885	1876	1898	1900
8	1744	1771	1753	1782	1772	1787	1794	1772	1768	1762	1786	1785
10	1646	1663	1655	1677	1668	1681	1690	1669	1663	1658	1682	1680
12	1563	1568	1567	1578	1576	1587	1596	1578	1568	1569	1590	1586
14	1493	1489	1496	1503	1502	1513	1523	1506	1496	1492	1517	1510
16	1447	1431	1445	1442	1449	1456	1465	1455	1436	1439	1461	1453
18	1418	1394	1411	1403	1415	1417	1432	1418	1400	1404	1425	1416
20	1413	1380	1403	1383	1404	1402	1415	1410	1388	1393	1414	1402
22	1432	1388	1417	1393	1416	1413	1428	1421	1397	1404	1425	1411
24	1472	1420	1451	1420	1451	1443	1460	1456	1431	1435	1457	1442
26	1530	1473	1507	1467	1506	1496	1513	1510	1487	1489	1502	1494
28	1610	1546	1583	1537	1583	1567	1584	1581	1561	1562	1583	1564
30	1704	1637	1673	1623	1674	1658	1672	1674	1650	1653	1674	1652
32	1812	1739	1778	1728	1779	1758	1775	1778	1759	1756	1775	1766
34	1930	1855	1888	1835	1892	1877	1891	1891	1872	1872	1888	1867
36	2046	1978	2007	1953	2013	1994	2009	2011	1994	1990	2008	1984
38	2168	2100	2125	2074	2136	2113	2130	2132	2119	2110	2128	2105
40	2283	2221	2240	2194	2252	2233	2245	2252	2240	2229	2247	2226
42	2387	2335	2348	2304	2366	2342	2359	2359	2353	2340	2356	2335
44	2485	2441	2445	2411	2466	2449	2460	2458	2454	2437	2458	2438
46	2566	2527	2527	2498	2548	2537	2547	2542	2543	2524	2545	2526
48	2626	2601	2593	2570	2616	2606	2616	2610	2614	2592	2613	2595
50	2668	2654	2639	2624	2666	2660	2666	2658	2664	2641	2662	2646
52	2688	2684	2662	2656	2691	2688	2694	2685	2688	2667	2690	2675
54	2684	2690	2664	2667	2695	2697	2700	2689	2693	2671	2693	2690
56	2658	2674	2643	2653	2675	2680	2684	2668	2676	2654	2675	2664
58	2611	2635	2600	2619	2632	2640	2643	2624	2637	2612	2635	2627
60	2543	2572	2536	2560	2569	2580	2582	2562	2575	2550	2576	2567
62	2459	2493	2457	2485	2490	2504	2505	2483	2493	2472	2495	2492
64	2361	2399	2362	2395	2392	2408	2411	2389	2396	2375	2400	2400
66	2249	2291	2256	2293	2283	2301	2304	2280	2287	2266	2296	2292
68	2131	2174	2139	2176	2167	2186	2190	2165	2169	2156	2179	2177
70	2011	2051	2021	2056	2046	2062	2067	2045	2047	2034	2059	2059
72	1895	1929	1903	1938	1923	1941	1948	1926	1925	1913	1939	1937
74	1783	1809	1791	1817	1809	1826	1831	1808	1804	1799	1823	1822
76	1678	1698	1687	1711	1703	1718	1724	1700	1696	1689	1723	1714
78	1589	1598	1592	1612	1605	1620	1627	1606	1597	1595	1618	1615
80	1514	1515	1516	1527	1524	1537	1545	1526	1515	1515	1540	1533
82	1458	1466	1458	1467	1467	1475	1484	1467	1450	1453	1475	1468
84	1427	1402	1422	1413	1423	1427	1438	1428	1409	1414	1436	1427
86	1414	1383	1401	1389	1405	1406	1418	1409	1388	1393	1414	1404
88	1422	1384	1407	1386	1409	1407	1422	1413	1388	1396	1417	1404
90	1456	1406	1439	1408	1437	1432	1445	1441	1416	1421	1442	1429
92	1512	1451	1486	1450	1487	1477	1495	1488	1467	1471	1490	1472
94	1582	1522	1555	1514	1555	1540	1559	1556	1536	1537	1556	1539
96	1673	1606	1641	1594	1642	1621	1644	1642	1621	1623	1642	1620
98	1780	1701	1744	1691	1743	1725	1742	1741	1721	1722	1742	1719
100	1885	1819	1851	1799	1855	1832	1852	1854	1833	1833	1852	1829
102	2008	1934	1967	1914	1972	1953	1969	1970	1954	1949	1968	1945
104	2129	2057	2086	2034	2095	2074	2090	2092	2077	2070	2089	2065
106	2243	2181	2205	2152	2214	2195	2206	2211	2200	2188	2206	2185
108	2355	2299	2317	2267	2330	2306	2323	2323	2314	2302	2321	2296
110	2454	2403	2417	2376	2434	2415	2428	2427	2422	2406	2427	2405
112	2539	2500	2501	2470	2523	2508	2523	2517	2517	2497	2519	2497
114	2609	2577	2574	2549	2597	2586	2595	2591	2591	2572	2590	2574
116	2656	2634	2625	2609	2653	2643	2653	2644	2650	2627	2647	2631
118	2681	2674	2654	2649	2687	2682	2686	2677	2685	2660	2682	2667
120	2687	2689	2665	2663	2695	2692	2698	2687	2697	2672	2695	2683
122	2668	2677	2651	2660	2684	2686	2691	2676	2687	2661	2684	2674
124	2628	2650	2614	2628	2649	2647	2659	2641	2652	2628	2650	2643
126	2569	2595	2560	2582	2592	2603	2608	2586	2596	2575	2598	2594
128	2489	2522	2486	2513	2518	2528	2533	2512	2522	2499	2520	2516
130	2393	2432	2395	2425	2426	2441	2444	2422	2433	2410	2436	2431
132	2290	2324	2292	2327	2320	2339	2342	2319	2326	2308	2332	2328
134	2173	2214	2180	2216	2206	2225	2228	2204	2210	2195	2217	2219
136	2051	2092	2061	2098	2087	2104	2110	2085	2089	2075	2100	2099
138	1936	1965	1944	1976	1965	1980	1990	1964	1966	1954	1979	1978
140	1817	1850	1828	1857	1846	1862	1870	1846	1843	1835	1861	1860
142	1713	1736	1721	1746	1736	1752	1761	1736	1731	1734	1750	1748
144	1615	1630	1623	1642	1634	1647	1658	1636	1628	1626	1650	1646
146	1536	1538	1540	1555	1547	1561	1572	1553	1542	1540	1562	1558
148	1475	1467	1475	1481	1482	1492	1503	1484	1471	1472	1496	1490
150	1435	1418	1430	1429	1444	1442	1452	1439	1410	1422	1445	1439
152	1413	1388	1408	1395	1408	1409	1423	1411	1393	1395	1421	1408
154	1416	1382	1406	1383	1406	1405	1419	1411	1388	1394	1414	1402
156	1444	1395	1427	1393	1425	1421	1437	1429	1405	1412	1432	1402
158	1490	1435	1466	1435	1467	1458	1476	1470	1447	1452	1473	1457
160	1556	1496	1531	1491	1532	1518	1535	1533	1506	1514	1533	1516
162	1642	1574	1611	1563	1614	1593	1614	1613	1590	1591	1609	1593
164	1741	1667	1707	1656	1708	1687	1709	1708	1687	1687	1705	1684
166	1849	1779	1814	1762	1816	1798	1812	1816	1796	1795	1814	1792
168	1966	1894	1927	1875	1933	1909	1931	1931	1913	1910	1928	1907
170	2086	2017	2046	1994	2055	2034	2049	2051	2036	2030	2048	2027
172	2199	2140	2165	2115	2175	2156	2174	2172	2160	2150	2168	2146
174	2318	2260	2278	2232	2289	2273	2287	2286	2278	2265	2285	2261
176	2423	2370	2382	2341	2399	2381	2396	2395	2389	2374	2390	2371
178	2511	2469	2472	2441	2493	2482	2494	2488	2486	2469	2489	2468
180	2588	2555	2551	2522	2576	2563	2572	2567	2569	2548	2569	2550
182	2642	2620	2608	2588	2637	2627	2636	2628	2631	2611	2630	2614
184	2676	2665	2648	2636	2678	2671	2678	2667	2676	2654	2674	2657
186	2690	2685	2664	2662	2694	2691	2697	2687	2698	2671	2692	2679
188	2677	2685	2660	2656	2689	2691	2694	2682	2693	2669	2690	2680
190	2647	2661	2632	2644	2663	2663	2673	2655	2667	2642	2665	2656
192	2591	2612	2582	2602	2613	2624	2626	2607	2619	2594	2618	2610
194	2518	2549	2511	2534	2545	2557	2559	2537	2550	2528	2550	2546
196	2430	2463	2425	2458	2458	2472	2476	2453	2464	2441	2465	2463
198	2324	2365	2328	2359	2355	2373	2376	2352	2362	2343	2366	2363
200	2210	2252	2216	2254	2245	2263	2266	2244	2244	2232	2256	2253
202	2094	2131	2101	2138	2126	2144	2147	2124	2130	2116	2137	2137
204	1972	2008	1982	2017	2006	2025	2029	2003	2005	1993	2020	2019
206	1856	1885	1865	1900	1885	1903	1908	1885	1884	1874	1898	1899
208	1748	1772	1754	1781	1771	1787	1795	1770	1768	1760	1787	1785
210	1643	1664	1653	1673	1667	1681	1689	1668	1662	1657	1683	1680
212	1561	1568	1566	1581	1575	1589	1597	1577	1566	1556	1590	1587
214	1494	1491	1494	1502	1503	1512	1524	1504	1489	1491	1515	1510
216	1442	1433	1445	1442	1449	1455	1464	1453	1433	1438	1458	1457
218	1419	1395	1414	1404	1415	1415	1431	1419	1399	1404	1425	1414
220	1415	1380	1403	1387	1404	1403	1419	1408	1386	1392	1413	1402
222	1430	1387	1418	1390	1414	1412	1427	1420	1395	1404	1424	1409
224	1473	1422	1452	1422	1452	1442	1460	1455	1429	1437	1457	1442
226	1532	1475	1508	1470	1506	1497	1514	1509	1485	1492	1508	1495
228	1611	1546	1579	1537	1582	1568	1586	1583	1560	1564	1584	1564
230	1706	1636	1672	1627	1675	1655	1673	1673	1652	1654	1673	1654
232	1814	1742	1777	1726	1778	1760	1777	1779	1759	1759	1777	1755
234	1928	1855	1889	1837	1897	1877	1894	1893	1873	1872	1890	1868
236	2048	1977	2007	1954	2014	1991	2009	2012	1996	1989	2008	1984
238	2165	2100	2126	2072	2136	2114	2130	2132	2120	2110	2131	2106
240	2283	2223	2241	2190	2254	2234	2248	2250	2238	2228	2247	2224
242	2387	2333	2349	2305	2366	2346	2356	2353	2353	2338	2359	2337
244	2485	2439	2446	2409	2473	2449	2462	2459	2454	2438	2459	2439
246	2565	2525	2529	2496	2551	2535	2546	2543	2543	2523	2544	2524
248	2626	2601	2593	2571	2619	2607	2618	2610	2613	2592	2611	2595
250	2670	2652	2638	2624	2667	2658	2667	2659	2664	2642	2662	2647
252	2685	2682	2662	2657	2692	2690	2696	2676	2692	2667	2689	2676
254	2685	2690	2663	2666	2695	2695	2700	2687	2696	2671	2694	2679
256	2659	2671	2644	2654	2676	2678	2681	2668	2679	2653	2675	2666
258	2610	2630	2599	2617	2632	2640	2645	2624	2636	2613	2635	2635
260	2542	2573	2539	2562	2571	2577	2584	2565	2574	2551	2571	2569
262	2459	2492	2455	2486	2487	2503	2504	2484	2494	2472	2494	2492
264	2360	2395	2362	2394	2391	2406	2411	2388	2396	2376	2400	2397
266	2247	2291	2255	2290	2285	2301	2299	2279	2288	2269	2292	2292
268	2134	2173	2140	2177	2166	2186	2188	2164	2169	2156	2180	2177
270	2010	2047	2021	2055	2045	2064	2069	2046	2046	2034	2057	2058
272	1897	1926	1904	1938	1925	1943	1947	1925	1922	1916	1936	1935
274	1780	1807	1791	1818	1810	1824	1833	1810	1806	1797	1823	1821
276	1677	1693	1685	1710	1699	1715	1723	1703	1694	1690	1714	1711
278	1587	1599	1593	1611	1605	1618	1627	1607	1597	1594	1617	1616
280	1513	1516	1517	1528	1524	1536	1545	1518	1514	1515	1538	1534
282	1459	1451	1459	1459	1465	1472	1483	1466	1452	1453	1475	1470
284	1423	1403	1422	1415	1424	1428	1438	1426	1410	1414	1436	1427
286	1412	1383	1404	1389	1406	1405	1421	1409	1388	1393	1415	1405
288	1423	1388	1411	1378	1409	1408	1424	1415	1391	1397	1417	1406
290	1457	1405	1438	1410	1435	1430	1446	1442	1416	1424	1442	1429
292	1512	1451	1487	1452	1486	1473	1491	1487	1466	1471	1487	1474
294	1581	1521	1556	1515	1554	1539	1561	1557	1533	1538	1558	1538
296	1675	1606	1642	1594	1641	1627	1644	1643	1620	1622	1641	1615
298	1777	1706	1742	1689	1743	1724	1743	1744	1722	1722	1740	1721
300	1893	1814	1851	1800	1855	1834	1853	1853	1835	1832	1851	1830
302	2000	1938	1968	1910	1973	1952	1969	1970	1956	1950	1969	1947
304	2126	2058	2086	2035	2094	2074	2090	2092	2077	2069	2088	2068
306	2247	2181	2204	2155	2215	2197	2211	2211	2200	2189	2208	2186
308	2354	2300	2315	2267	2330	2311	2325	2324	2315	2300	2322	2300
310	2453	2406	2416	2377	2434	2416	2430	2428	2423	2408	2426	2406
312	2542	2500	2502	2470	2524	2508	2518	2519	2515	2499	2517	2496
314	2607	2579	2575	2549	2597	2586	2596	2590	2593	2572	2593	2572
316	2657	2639	2626	2606	2660	2645	2653	2645	2651	2628	2647	2629
318	2684	2675	2657	2649	2685	2679	2688	2677	2687	2661	2681	2668
320	2685	2689	2666	2666	2695	2693	2699	2686	2698	2673	2694	2683
322	2671	2679	2652	2660	2684	2683	2691	2677	2687	2661	2684	2673
324	2629	2649	2617	2631	2647	2655	2659	2639	2653	2625	2650	2643
326	2565	2594	2561	2581	2593	2599	2606	2587	2597	2573	2588	2590
328	2489	2518	2485	2514	2518	2532	2534	2511	2523	2500	2523	2519
330	2394	2431	2394	2425	2425	2440	2444	2421	2429	2407	2434	2433
332	2290	2325	2291	2328	2320	2338	2345	2320	2327	2307	2330	2328
334	2173	2212	2179	2215	2206	2224	2229	2200	2212	2193	2217	2214
336	2052	2091	2062	2097	2086	2106	2106	2085	2089	2075	2098	2097
338	1934	1968	1943	1977	1964	1980	1988	1963	1965	1954	1978	1977
340	1817	1845	1827	1853	1847	1863	1870	1845	1842	1836	1858	1860
342	1713	1731	1718	1745	1736	1749	1757	1736	1730	1724	1749	1748
344	1614	1629	1622	1643	1636	1649	1658	1635	1626	1626	1647	1645
346	1536	1540	1540	1554	1547	1559	1568	1553	1538	1541	1564	1558
348	1475	1471	1474	1480	1481	1490	1501	1486	1469	1471	1495	1489
350	1433	1424	1431	1428	1435	1440	1452	1436	1420	1423	1446	1438
352	1412	1387	1408	1396	1408	1411	1426	1416	1391	1397	1419	1409
354	1417	1376	1405	1387	1406	1405	1418	1408	1387	1391	1412	1404
356	1442	1396	1427	1400	1426	1421	1437	1429	1404	1406	1432	1419
358	1489	1436	1469	1435	1468	1455	1476	1472	1446	1453	1472	1458
360	1559	1492	1531	1490	1529	1517	1534	1531	1509	1514	1531	1516
362	1640	1574	1613	1564	1610	1596	1615	1614	1587	1591	1611	1590
364	1741	1669	1709	1655	1709	1701	1706	1707	1686	1688	1706	1686
366	1852	1779	1812	1760	1818	1797	1816	1815	1795	1795	1813	1792
368	1967	1897	1930	1877	1933	1912	1931	1933	1914	1910	1927	1906
370	2087	2017	2048	1994	2056	2034	2051	2052	2037	2031	2049	2026
372	2208	2142	2165	2116	2176	2155	2173	2174	2161	2152	2171	2146
374	2320	2257	2278	2230	2292	2270	2288	2286	2280	2266	2285	2264
376	2424	2371	2385	2342	2401	2383	2394	2395	2389	2375	2393	2372
378	2513	2471	2475	2438	2496	2479	2493	2488	2487	2470	2489	2470
380	2584	2555	2553	2526	2575	2563	2573	2566	2570	2549	2569	2551
382	2643	2620	2611	2592	2636	2629	2636	2629	2634	2612	2631	2616
384	2677	2664	2648	2636	2678	2672	2679	2669	2675	2653	2675	2659
386	2686	2686	2664	2661	2705	2692	2700	2687	2697	2672	2693	2679
388	2673	2682	2659	2662	2690	2692	2697	2682	2694	2669	2690	2678
390	2644	2662	2629	2645	2664	2670	2672	2654	2667	2643	2665	2655
392	2592	2616	2579	2601	2614	2622	2628	2607	2617	2594	2617	2610
394	2517	2551	2512	2537	2546	2553	2559	2538	2549	2526	2549	2547
396	2426	2460	2427	2457	2458	2472	2475	2453	2464	2442	2466	2462
398	2321	2363	2325	2363	2357	2374	2375	2351	2359	2342	2368	2362
400	2212	2251	2216	2255	2245	2259	2266	2242	2247	2231	2256	2256
402	2093	2130	2099	2139	2126	2146	2147	2117	2127	2113	2139	2137
404	1974	2009	1982	2018	2005	2022	2028	2001	2006	1993	2018	2018
406	1855	1886	1859	1896	1884	1905	1907	1885	1883	1873	1898	1897
408	1742	1771	1754	1780	1769	1788	1792	1771	1766	1760	1783	1783
410	1645	1662	1655	1674	1667	1683	1691	1667	1659	1658	1680	1679
412	1560	1567	1567	1582	1575	1589	1598	1579	1566	1567	1589	1585
414	1494	1492	1494	1503	1502	1514	1523	1506	1492	1490	1515	1512
416	1446	1428	1442	1442	1449	1453	1468	1453	1434	1438	1455	1453
418	1418	1394	1413	1402	1416	1418	1429	1418	1399	1404	1424	1416
420	1414	1382	1403	1388	1403	1402	1419	1408	1385	1394	1413	1405
422	1431	1388	1418	1394	1417	1418	1426	1421	1396	1402	1423	1412
424	1469	1421	1452	1419	1451	1440	1460	1455	1431	1436	1458	1443
426	1533	1472	1509	1471	1508	1493	1514	1510	1486	1490	1511	1492
428	1612	1548	1584	1538	1582	1568	1585	1583	1562	1564	1583	1563
430	1705	1635	1674	1622	1674	1656	1676	1678	1651	1656	1672	1654
432	1815	1742	1770	1725	1780	1760	1779	1779	1759	1758	1777	1755
434	1928	1859	1890	1838	1895	1875	1891	1894	1873	1872	1890	1868
436	2047	1978	2008	1955	2014	1992	2010	2010	1996	1992	2009	1988
438	2167	2101	2126	2074	2138	2114	2133	2133	2118	2112	2129	2107
440	2283	2222	2243	2193	2255	2233	2250	2253	2239	2229	2248	2225
442	2390	2335	2350	2309	2366	2347	2361	2360	2354	2340	2359	2336
444	2484	2439	2446	2410	2465	2449	2463	2460	2458	2439	2458	2438
446	2565	2524	2529	2499	2551	2537	2547	2538	2544	2526	2543	2525
448	2626	2601	2594	2570	2620	2608	2618	2610	2614	2593	2613	2596
450	2668	2652	2639	2626	2663	2661	2665	2658	2665	2639	2662	2646
452	2687	2681	2662	2655	2691	2684	2695	2684	2692	2667	2688	2675
454	2683	2690	2664	2667	2696	2693	2700	2683	2697	2669	2693	2683
456	2660	2671	2642	2654	2674	2680	2683	2667	2675	2653	2674	2667
458	2607	2633	2601	2617	2633	2632	2644	2626	2639	2615	2634	2627
460	2543	2573	2537	2563	2570	2582	2583	2564	2576	2552	2574	2568
462	2458	2492	2458	2483	2487	2502	2505	2483	2494	2473	2495	2492
464	2357	2400	2361	2393	2387	2409	2409	2386	2396	2377	2400	2399
466	2251	2289	2254	2290	2282	2300	2302	2280	2286	2271	2292	2293
468	2132	2168	2140	2175	2167	2184	2188	2165	2170	2155	2177	2178
470	2011	2050	2023	2056	2044	2065	2067	2044	2046	2033	2058	2057
472	1895	1925	1903	1935	1925	1942	1949	1923	1924	1913	1937	1937
474	1780	1807	1789	1819	1807	1828	1829	1808	1803	1798	1822	1820
476	1676	1697	1683	1709	1699	1714	1722	1701	1694	1691	1713	1696
478	1587	1597	1592	1612	1603	1619	1627	1606	1597	1595	1618	1616
480	1510	1513	1517	1524	1525	1536	1545	1527	1514	1516	1538	1534
482	1459	1446	1458	1460	1465	1473	1481	1465	1451	1454	1476	1471
484	1423	1405	1420	1414	1424	1428	1440	1427	1407	1412	1432	1428
486	1410	1380	1404	1403	1405	1406	1420	1408	1389	1392	1413	1404
488	1425	1380	1412	1389	1410	1407	1422	1413	1389	1396	1413	1404
490	1457	1408	1440	1409	1438	1430	1448	1441	1417	1422	1443	1429
492	1510	1452	1488	1451	1486	1476	1496	1489	1465	1471	1490	1471
494	1583	1518	1556	1512	1555	1542	1562	1558	1534	1537	1556	1541
496	1673	1604	1643	1594	1642	1629	1640	1643	1621	1623	1641	1623
498	1778	1706	1742	1691	1743	1723	1743	1744	1722	1722	1740	1723
500	1890	1816	1853	1798	1857	1833	1854	1853	1843	1834	1850	1832
502	2007	1934	1968	1915	1974	1952	1970	1968	1950	1951	1968	1947
504	2128	2059	2087	2035	2095	2072	2093	2093	2079	2071	2090	2067
506	2243	2183	2204	2155	2217	2195	2209	2211	2199	2190	2207	2185
508	2354	2299	2315	2270	2330	2311	2326	2324	2316	2305	2322	2298
510	2456	2407	2411	2375	2434	2417	2430	2427	2422	2407	2427	2406
512	2540	2502	2502	2471	2524	2511	2521	2517	2516	2498	2517	2499
514	2608	2578	2574	2546	2600	2586	2597	2590	2591	2571	2591	2574
516	2654	2636	2628	2612	2652	2644	2654	2645	2650	2626	2648	2631
518	2682	2675	2655	2647	2686	2682	2688	2676	2684	2662	2681	2669
520	2686	2688	2666	2664	2696	2695	2701	2687	2697	2672	2694	2681
522	2670	2676	2653	2659	2683	2684	2691	2676	2687	2661	2683	2673
524	2628	2649	2616	2631	2650	2656	2659	2641	2652	2628	2651	2642
526	2569	2595	2562	2583	2593	2603	2605	2586	2598	2574	2597	2591
528	2487	2522	2484	2510	2515	2530	2532	2511	2521	2499	2524	2520
530	2393	2432	2395	2428	2429	2442	2444	2420	2430	2408	2434	2431
532	2288	2326	2292	2326	2319	2339	2341	2314	2325	2302	2330	2328
534	2167	2213	2179	2213	2205	2222	2226	2203	2208	2193	2217	2215
536	2053	2091	2061	2093	2084	2106	2106	2082	2086	2074	2097	2096
538	1934	1967	1942	1976	1963	1982	1990	1962	1963	1952	1978	1976
540	1815	1847	1826	1857	1845	1863	1869	1844	1843	1835	1858	1857
542	1709	1729	1719	1744	1734	1761	1759	1735	1730	1726	1748	1747
544	1616	1630	1624	1639	1635	1648	1656	1636	1629	1625	1646	1647
546	1536	1539	1538	1551	1536	1559	1571	1550	1538	1540	1562	1558
548	1472	1467	1476	1480	1483	1489	1502	1485	1470	1472	1495	1490
550	1433	1416	1431	1425	1434	1437	1451	1439	1421	1424	1446	1438
552	1410	1388	1408	1400	1409	1412	1423	1412	1391	1396	1418	1408
554	1416	1380	1406	1387	1406	1406	1418	1408	1388	1392	1416	1402
556	1443	1397	1428	1397	1427	1422	1437	1430	1404	1411	1432	1419
558	1490	1437	1470	1434	1467	1458	1478	1471	1445	1451	1471	1457
560	1558	1493	1532	1489	1532	1518	1534	1533	1511	1511	1532	1514
562	1644	1576	1611	1565	1612	1598	1613	1612	1589	1594	1612	1593
564	1742	1670	1707	1657	1708	1690	1709	1712	1687	1689	1706	1686
566	1850	1779	1815	1770	1818	1798	1815	1814	1796	1796	1813	1790
568	1968	1896	1930	1873	1934	1913	1930	1933	1913	1913	1931	1905
570	2088	2019	2047	1996	2056	2034	2052	2053	2037	2029	2049	2022
572	2205	2142	2166	2115	2177	2154	2171	2171	2160	2150	2170	2147
574	2320	2259	2278	2229	2292	2270	2287	2287	2278	2267	2286	2265
576	2422	2373	2383	2342	2401	2381	2396	2394	2389	2375	2393	2372
578	2513	2473	2476	2440	2496	2477	2492	2489	2485	2469	2488	2470
580	2586	2558	2552	2524	2574	2561	2574	2567	2569	2548	2571	2551
582	2641	2622	2611	2592	2637	2627	2633	2628	2633	2611	2632	2612
584	2677	2665	2647	2649	2677	2672	2680	2667	2676	2652	2674	2657
586	2687	2686	2664	2662	2695	2693	2702	2687	2696	2671	2686	2679
588	2677	2686	2660	2664	2690	2693	2697	2680	2693	2668	2691	2676
590	2643	2662	2631	2643	2663	2666	2673	2653	2665	2642	2664	2656
592	2590	2613	2579	2601	2614	2619	2625	2605	2618	2594	2615	2610
594	2518	2548	2513	2537	2545	2557	2560	2536	2546	2526	2550	2545
596	2428	2463	2426	2457	2457	2472	2475	2452	2463	2443	2468	2461
598	2321	2359	2326	2363	2356	2373	2375	2349	2362	2343	2366	2363
600	2212	2251	2214	2252	2244	2263	2266	2240	2247	2231	2254	2254
602	2092	2125	2104	2136	2126	2144	2148	2123	2129	2112	2138	2135
604	1969	2005	1982	2015	2003	2022	2027	2001	2007	1994	2018	2017
606	1855	1886	1862	1896	1883	1903	1904	1882	1882	1874	1898	1896
608	1745	1769	1753	1782	1770	1788	1790	1771	1770	1750	1783	1783
610	1644	1660	1652	1673	1666	1681	1687	1666	1658	1657	1681	1679
612	1561	1563	1567	1581	1572	1590	1596	1578	1567	1565	1590	1586
614	1494	1490	1496	1502	1501	1511	1524	1504	1491	1491	1515	1511
616	1444	1431	1443	1444	1448	1456	1468	1451	1435	1438	1460	1453
618	1417	1394	1412	1404	1414	1419	1430	1418	1400	1403	1427	1416
620	1418	1380	1402	1387	1389	1403	1420	1407	1387	1393	1412	1402
622	1430	1389	1417	1394	1417	1413	1429	1419	1397	1404	1424	1409
624	1473	1422	1453	1420	1452	1442	1460	1453	1429	1437	1456	1441
626	1532	1475	1511	1468	1508	1497	1516	1511	1487	1490	1511	1495
628	1609	1542	1582	1539	1583	1568	1585	1585	1562	1564	1584	1568
630	1710	1639	1675	1623	1674	1661	1676	1675	1653	1655	1673	1654
632	1810	1740	1778	1726	1782	1758	1779	1777	1760	1758	1777	1755
634	1929	1855	1892	1838	1895	1875	1891	1893	1874	1872	1891	1868
636	2050	1978	2008	1956	2016	1991	2010	2011	1994	1990	2010	1986
638	2166	2101	2127	2077	2136	2114	2130	2137	2119	2108	2130	2107
640	2283	2221	2242	2195	2255	2233	2251	2251	2239	2231	2248	2227
642	2392	2335	2351	2306	2366	2348	2360	2361	2354	2338	2359	2336
644	2486	2439	2446	2408	2465	2449	2463	2459	2455	2440	2459	2437
646	2565	2527	2527	2500	2551	2538	2547	2541	2544	2524	2545	2525
648	2620	2587	2594	2572	2619	2608	2615	2612	2616	2593	2613	2592
650	2668	2653	2640	2625	2665	2661	2669	2658	2664	2643	2662	2648
652	2698	2680	2662	2657	2692	2689	2695	2682	2692	2668	2688	2674
654	2680	2688	2662	2665	2695	2694	2700	2686	2695	2670	2692	2682
656	2660	2673	2642	2651	2675	2679	2681	2666	2679	2651	2677	2666
658	2609	2634	2601	2617	2628	2640	2644	2626	2637	2611	2635	2629
660	2543	2573	2539	2560	2570	2579	2583	2561	2574	2550	2572	2568
662	2458	2494	2456	2485	2487	2501	2503	2481	2492	2470	2492	2489
664	2359	2398	2361	2393	2390	2404	2410	2386	2398	2375	2402	2399
666	2251	2288	2255	2290	2283	2301	2301	2285	2290	2268	2292	2290
668	2132	2172	2138	2189	2166	2184	2186	2160	2168	2152	2177	2176
670	2013	2050	2016	2055	2044	2060	2066	2043	2045	2033	2059	2057
672	1894	1925	1904	1935	1925	1943	1943	1920	1924	1913	1937	1938
674	1781	1807	1788	1819	1805	1825	1827	1807	1804	1799	1822	1822
676	1674	1696	1684	1709	1699	1716	1722	1700	1694	1690	1714	1712
678	1587	1592	1593	1608	1604	1617	1626	1606	1596	1595	1618	1615
680	1514	1515	1516	1525	1524	1538	1545	1525	1512	1512	1537	1533
682	1459	1450	1459	1462	1464	1471	1480	1467	1451	1453	1477	1470
684	1425	1403	1420	1413	1423	1429	1440	1427	1408	1411	1433	1427
686	1412	1383	1405	1389	1403	1404	1419	1407	1389	1392	1415	1404
688	1423	1385	1410	1388	1411	1408	1424	1413	1393	1397	1417	1404
690	1458	1408	1439	1409	1438	1431	1445	1441	1416	1418	1442	1429
692	1509	1449	1486	1451	1486	1479	1493	1490	1467	1473	1490	1475
694	1586	1521	1557	1515	1556	1541	1562	1558	1536	1538	1558	1540
696	1673	1606	1643	1592	1643	1626	1643	1644	1620	1623	1643	1623
698	1781	1707	1741	1695	1745	1723	1744	1743	1724	1722	1740	1722
700	1894	1817	1852	1800	1854	1835	1854	1855	1836	1832	1852	1831
702	2007	1936	1968	1913	1975	1954	1970	1971	1958	1950	1970	1947
704	2128	2061	2088	2035	2097	2074	2092	2092	2081	2070	2090	2068
706	2245	2181	2203	2154	2217	2195	2212	2211	2201	2189	2208	2188
708	2356	2300	2316	2271	2331	2306	2325	2321	2316	2303	2322	2300
710	2450	2405	2415	2377	2434	2417	2431	2428	2424	2406	2427	2406
712	2540	2501	2503	2472	2525	2509	2522	2516	2517	2498	2517	2497
714	2610	2577	2575	2548	2598	2585	2595	2590	2594	2573	2593	2574
716	2655	2636	2627	2611	2653	2644	2652	2643	2650	2628	2648	2634
718	2684	2674	2656	2648	2684	2678	2687	2676	2685	2661	2683	2668
720	2688	2688	2666	2666	2695	2694	2701	2687	2697	2674	2693	2682
722	2669	2681	2650	2660	2684	2685	2689	2676	2686	2661	2684	2673
724	2626	2647	2617	2632	2647	2655	2660	2639	2654	2634	2655	2644
726	2566	2595	2560	2581	2591	2601	2606	2585	2597	2572	2596	2590
728	2488	2518	2484	2513	2516	2531	2529	2509	2523	2497	2523	2517
730	2394	2427	2393	2423	2424	2438	2443	2420	2429	2409	2434	2428
732	2289	2326	2289	2325	2320	2338	2339	2315	2324	2305	2330	2330
734	2171	2212	2178	2214	2204	2224	2227	2198	2207	2192	2215	2214
736	2051	2087	2060	2095	2086	2104	2108	2086	2086	2071	2099	2096
738	1932	1967	1940	1978	1962	1982	1986	1963	1963	1953	1977	1976
740	1817	1846	1825	1859	1845	1863	1869	1844	1843	1833	1859	1857
742	1711	1732	1718	1741	1734	1748	1757	1733	1731	1723	1747	1747
744	1613	1627	1621	1640	1634	1649	1657	1634	1625	1622	1647	1646
746	1535	1536	1540	1552	1548	1562	1569	1551	1539	1540	1562	1558
748	1476	1465	1473	1482	1482	1492	1501	1484	1468	1470	1494	1487
750	1432	1416	1433	1429	1433	1440	1452	1432	1417	1421	1445	1438
752	1411	1385	1406	1391	1406	1412	1423	1412	1390	1395	1420	1408
754	1417	1382	1404	1385	1406	1403	1418	1410	1387	1401	1413	1395
756	1442	1397	1426	1398	1427	1422	1435	1427	1406	1412	1431	1418
758	1489	1434	1471	1433	1468	1458	1477	1469	1446	1454	1474	1457
760	1557	1497	1533	1493	1530	1518	1536	1532	1510	1513	1535	1516
762	1642	1575	1612	1565	1613	1596	1615	1613	1591	1594	1613	1594
764	1739	1669	1708	1659	1710	1691	1709	1708	1687	1688	1707	1687
766	1853	1779	1816	1762	1818	1798	1817	1816	1798	1796	1814	1793
768	1971	1896	1928	1876	1935	1913	1931	1934	1915	1912	1929	1905
770	2088	2017	2046	1995	2056	2034	2052	2052	2039	2030	2050	2027
772	2208	2142	2165	2115	2177	2153	2174	2172	2162	2151	2171	2147
774	2321	2259	2279	2234	2292	2271	2289	2288	2281	2266	2285	2264
776	2425	2371	2383	2344	2401	2380	2398	2394	2393	2374	2394	2373
778	2514	2472	2476	2439	2496	2465	2493	2489	2487	2471	2489	2470
780	2587	2554	2552	2524	2577	2564	2574	2568	2570	2550	2570	2552
782	2642	2618	2605	2591	2636	2627	2640	2628	2634	2612	2631	2617
784	2674	2663	2648	2638	2678	2671	2678	2667	2677	2653	2674	2659
786	2689	2684	2665	2651	2694	2692	2699	2685	2695	2671	2692	2681
788	2676	2685	2659	2665	2691	2691	2696	2682	2692	2667	2689	2679
790	2645	2662	2629	2645	2663	2668	2671	2655	2666	2641	2664	2655
792	2591	2614	2579	2600	2616	2622	2624	2605	2619	2593	2616	2610
794	2515	2545	2511	2537	2544	2555	2559	2536	2549	2525	2549	2547
796	2428	2462	2426	2455	2457	2472	2473	2453	2461	2440	2466	2462
798	2323	2361	2325	2361	2356	2371	2376	2351	2361	2342	2366	2361
800	2212	2251	2216	2253	2243	2258	2265	2241	2246	2230	2255	2254
802	2092	2131	2100	2133	2123	2141	2145	2121	2128	2114	2137	2136
804	1970	2007	1981	2015	2004	2022	2027	2003	2004	1993	2016	2016
806	1854	1886	1862	1895	1882	1901	1908	1880	1881	1875	1898	1898
808	1746	1767	1752	1780	1769	1788	1793	1769	1766	1760	1785	1781
810	1645	1662	1652	1676	1661	1680	1689	1665	1661	1655	1679	1677
812	1560	1568	1565	1578	1575	1591	1596	1578	1566	1566	1588	1584
814	1492	1487	1495	1502	1501	1511	1523	1505	1489	1492	1514	1508
816	1444	1431	1451	1440	1447	1451	1468	1451	1434	1436	1459	1454
818	1417	1394	1412	1404	1416	1416	1430	1417	1398	1405	1425	1418
820	1413	1380	1403	1388	1406	1403	1418	1406	1386	1391	1415	1401
822	1431	1372	1416	1393	1417	1414	1427	1422	1399	1404	1424	1411
824	1475	1420	1453	1419	1452	1443	1461	1453	1431	1438	1457	1443
826	1534	1476	1509	1469	1507	1496	1511	1509	1487	1493	1510	1493
828	1614	1546	1582	1540	1582	1568	1584	1584	1560	1564	1585	1563
830	1710	1638	1674	1627	1674	1657	1674	1673	1653	1658	1674	1653
832	1815	1740	1777	1726	1780	1761	1780	1780	1760	1759	1779	1756
834	1927	1858	1890	1840	1894	1872	1893	1893	1876	1873	1890	1869
836	2050	1980	2008	1955	2017	1989	2011	2011	1996	1991	2009	1987
838	2169	2101	2126	2077	2135	2116	2134	2138	2118	2106	2131	2108
840	2281	2223	2240	2194	2254	2235	2252	2252	2240	2228	2249	2225
842	2390	2334	2351	2306	2366	2350	2362	2360	2355	2338	2361	2337
844	2487	2441	2446	2410	2466	2450	2458	2459	2454	2439	2458	2437
846	2565	2528	2529	2494	2552	2536	2546	2543	2544	2525	2546	2525
848	2628	2603	2592	2572	2620	2608	2617	2610	2615	2594	2612	2594
850	2668	2656	2638	2623	2665	2659	2667	2659	2664	2642	2663	2649
852	2686	2682	2664	2658	2691	2689	2693	2682	2692	2668	2689	2677
854	2683	2688	2663	2668	2696	2695	2697	2686	2698	2670	2695	2682
856	2658	2673	2642	2653	2674	2683	2682	2666	2677	2651	2675	2665
858	2609	2633	2599	2617	2632	2636	2643	2625	2637	2611	2634	2628
860	2538	2572	2538	2560	2569	2578	2584	2561	2570	2542	2573	2567
862	2457	2493	2455	2486	2486	2502	2501	2481	2492	2470	2495	2491
864	2357	2396	2359	2395	2390	2404	2410	2385	2396	2376	2397	2396
866	2248	2289	2253	2289	2283	2297	2302	2276	2287	2269	2293	2291
868	2131	2171	2139	2175	2165	2184	2185	2162	2169	2152	2176	2174
870	2011	2047	2020	2054	2043	2064	2067	2043	2044	2033	2055	2056
872	1893	1926	1902	1936	1922	1943	1947	1922	1921	1912	1937	1937
874	1778	1804	1788	1816	1805	1820	1829	1813	1801	1797	1820	1820
876	1676	1696	1684	1708	1696	1716	1721	1697	1693	1688	1713	1713
878	1586	1594	1592	1611	1604	1617	1611	1606	1594	1596	1620	1615
880	1512	1513	1515	1521	1524	1535	1544	1529	1513	1515	1539	1532
882	1457	1449	1455	1464	1462	1473	1482	1467	1450	1452	1476	1470
884	1422	1403	1419	1417	1424	1427	1440	1428	1408	1415	1433	1425
886	1411	1383	1403	1388	1403	1402	1419	1409	1388	1392	1417	1403
888	1422	1384	1409	1388	1411	1405	1423	1414	1393	1404	1419	1404
890	1458	1402	1439	1409	1438	1434	1448	1442	1417	1424	1443	1431
892	1510	1452	1490	1450	1488	1477	1494	1492	1465	1472	1491	1476
894	1583	1520	1556	1515	1558	1539	1562	1558	1535	1540	1558	1540
896	1673	1606	1645	1594	1643	1627	1644	1644	1621	1623	1643	1624
898	1776	1707	1744	1691	1746	1727	1745	1745	1721	1724	1742	1722
900	1890	1817	1851	1801	1857	1837	1857	1854	1836	1834	1853	1832
902	2010	1936	1968	1915	1974	1955	1974	1973	1956	1950	1970	1946
904	2130	2061	2088	2036	2098	2076	2093	2094	2080	2072	2090	2066
906	2248	2182	2205	2156	2218	2197	2210	2212	2202	2191	2211	2187
908	2359	2300	2322	2270	2331	2312	2328	2324	2318	2304	2324	2299
910	2456	2406	2416	2378	2439	2418	2429	2430	2430	2408	2428	2408
912	2543	2500	2505	2470	2525	2511	2523	2516	2518	2499	2518	2497
914	2608	2577	2574	2549	2599	2585	2595	2591	2594	2571	2593	2575
916	2657	2634	2626	2610	2653	2643	2654	2645	2651	2626	2648	2633
918	2685	2678	2656	2647	2686	2678	2688	2676	2685	2661	2682	2669
920	2687	2688	2666	2664	2695	2693	2700	2687	2696	2672	2694	2682
922	2668	2677	2651	2661	2684	2685	2692	2677	2687	2661	2685	2671
924	2631	2649	2616	2631	2648	2652	2661	2641	2651	2627	2651	2641
926	2566	2593	2560	2584	2590	2599	2603	2583	2594	2574	2595	2590
928	2486	2521	2484	2512	2517	2527	2532	2510	2522	2500	2523	2518
930	2395	2433	2392	2424	2424	2440	2441	2419	2430	2409	2433	2428
932	2286	2327	2291	2327	2318	2338	2339	2314	2324	2304	2329	2329
934	2171	2211	2177	2213	2205	2223	2226	2201	2207	2192	2213	2216
936	2055	2087	2054	2093	2085	2103	2107	2079	2085	2074	2096	2098
938	1932	1968	1941	1975	1963	1983	1984	1960	1963	1952	1977	1975
940	1816	1847	1826	1858	1844	1860	1865	1845	1842	1835	1858	1859
942	1711	1732	1718	1746	1734	1752	1757	1737	1729	1725	1748	1747
944	1614	1626	1620	1636	1633	1648	1655	1636	1624	1628	1647	1645
946	1534	1539	1540	1550	1547	1561	1569	1551	1539	1538	1561	1555
948	1476	1466	1474	1480	1483	1490	1502	1484	1471	1470	1494	1491
950	1430	1415	1428	1427	1435	1440	1453	1437	1420	1421	1447	1437
952	1415	1387	1406	1394	1409	1412	1424	1413	1393	1397	1419	1410
954	1419	1380	1405	1385	1406	1403	1418	1410	1388	1392	1412	1404
956	1445	1398	1425	1397	1426	1422	1436	1428	1406	1412	1432	1419
958	1490	1437	1470	1435	1467	1458	1476	1472	1448	1453	1473	1455
960	1557	1496	1531	1491	1529	1518	1537	1532	1511	1514	1534	1520
962	1644	1577	1610	1567	1613	1598	1617	1611	1591	1594	1610	1592
964	1740	1669	1709	1656	1708	1689	1710	1709	1687	1688	1708	1686
966	1853	1780	1816	1763	1817	1796	1815	1817	1798	1798	1815	1793
968	1970	1893	1931	1877	1936	1913	1931	1933	1915	1910	1929	1903
970	2084	2020	2047	1996	2055	2035	2053	2053	2040	2032	2050	2028
972	2200	2143	2165	2116	2177	2159	2173	2168	2160	2146	2170	2148
974	2321	2264	2280	2234	2293	2272	2289	2289	2281	2268	2288	2264
976	2427	2370	2383	2345	2400	2383	2396	2395	2391	2375	2396	2372
978	2513	2471	2475	2442	2496	2481	2490	2490	2487	2472	2491	2470
980	2587	2555	2552	2523	2577	2562	2573	2568	2569	2550	2570	2551
982	2648	2620	2610	2594	2637	2626	2634	2628	2635	2613	2632	2615
984	2676	2665	2650	2635	2678	2669	2680	2669	2676	2652	2674	2656
986	2689	2687	2665	2662	2693	2691	2695	2686	2696	2671	2692	2679
988	2677	2687	2657	2648	2691	2693	2698	2681	2691	2668	2690	2678
990	2643	2659	2629	2644	2663	2668	2673	2653	2666	2644	2663	2655
992	2590	2613	2580	2601	2613	2623	2627	2606	2618	2594	2616	2607
994	2517	2547	2511	2540	2544	2554	2557	2537	2549	2527	2548	2544
996	2427	2459	2425	2457	2456	2470	2472	2450	2463	2439	2464	2460
998	2325	2361	2327	2358	2355	2373	2374	2351	2361	2341	2365	2362
1000	2209	2250	2216	2253	2242	2261	2265	2244	2248	2231	2254	2253
1002	2091	2131	2099	2135	2124	2144	2144	2123	2129	2113	2137	2135
1004	1968	2007	1979	2016	2003	2017	2026	2001	2003	1990	2016	2016
1006	1852	1884	1863	1894	1887	1901	1906	1881	1880	1873	1896	1894
1008	1741	1772	1753	1781	1768	1788	1794	1769	1765	1759	1783	1780
1010	1646	1661	1652	1675	1665	1681	1688	1664	1658	1657	1679	1678
1012	1558	1566	1563	1577	1573	1588	1596	1575	1564	1565	1587	1584
1014	1490	1487	1494	1501	1501	1511	1522	1504	1488	1489	1514	1509
1016	1449	1431	1443	1439	1447	1452	1463	1449	1432	1439	1458	1453
1018	1419	1391	1412	1404	1414	1417	1432	1416	1398	1403	1424	1414
1020	1413	1379	1397	1389	1403	1402	1417	1405	1385	1390	1413	1401
1022	1432	1387	1418	1392	1415	1412	1428	1419	1399	1404	1423	1412
1024	1474	1421	1452	1421	1452	1443	1459	1452	1429	1437	1450	1442
1026	1533	1472	1509	1467	1507	1496	1515	1509	1485	1492	1510	1496
1028	1610	1546	1586	1541	1582	1569	1589	1583	1561	1562	1583	1565
1030	1708	1639	1675	1625	1675	1656	1678	1675	1653	1647	1675	1652
1032	1813	1740	1780	1726	1781	1761	1780	1779	1760	1758	1778	1756
1034	1928	1856	1891	1841	1896	1874	1893	1892	1873	1872	1889	1868
1036	2048	1978	2009	1956	2015	1992	2015	2012	1998	1991	2012	1988
1038	2169	2103	2126	2076	2137	2114	2132	2132	2120	2111	2132	2109
1040	2283	2225	2240	2194	2256	2234	2249	2249	2240	2220	2250	2228
1042	2391	2337	2352	2307	2366	2346	2364	2360	2352	2339	2360	2334
1044	2484	2440	2448	2413	2466	2448	2463	2458	2457	2439	2460	2437
1046	2564	2530	2529	2498	2550	2537	2550	2543	2544	2525	2545	2527
1048	2626	2600	2593	2573	2618	2608	2617	2610	2614	2594	2613	2597
1050	2667	2651	2640	2624	2666	2658	2666	2657	2663	2641	2662	2648
1052	2688	2681	2662	2654	2691	2685	2696	2682	2691	2668	2687	2676
1054	2693	2688	2663	2666	2694	2691	2697	2683	2695	2670	2694	2682
1056	2655	2670	2641	2653	2673	2674	2684	2665	2677	2652	2675	2666
1058	2613	2633	2599	2615	2631	2639	2643	2622	2635	2610	2637	2629
1060	2542	2570	2535	2560	2568	2579	2583	2562	2573	2549	2573	2568
1062	2458	2490	2454	2488	2487	2502	2504	2480	2496	2469	2494	2492
1064	2357	2397	2359	2384	2390	2405	2406	2384	2394	2374	2401	2396
1066	2249	2287	2252	2289	2282	2299	2313	2277	2285	2268	2291	2288
1068	2132	2166	2139	2173	2165	2181	2183	2161	2166	2151	2175	2175
1070	2009	2050	2020	2058	2043	2061	2067	2041	2045	2033	2056	2056
1072	1892	1924	1900	1934	1922	1943	1946	1923	1921	1912	1937	1935
1074	1781	1805	1788	1819	1804	1823	1828	1807	1800	1796	1821	1820
1076	1665	1694	1684	1708	1697	1711	1721	1699	1691	1687	1712	1710
1078	1583	1595	1591	1608	1602	1612	1624	1606	1595	1594	1618	1611
1080	1512	1511	1511	1526	1522	1541	1544	1525	1511	1514	1536	1529
1082	1458	1449	1455	1459	1462	1470	1482	1465	1454	1452	1476	1469
1084	1423	1402	1418	1413	1422	1428	1439	1425	1406	1411	1433	1426
1086	1412	1382	1402	1388	1404	1408	1420	1408	1387	1392	1413	1404
1088	1423	1382	1412	1390	1410	1406	1420	1413	1391	1398	1418	1404
1090	1456	1408	1438	1408	1436	1431	1448	1439	1416	1423	1445	1426
1092	1510	1454	1484	1452	1487	1476	1494	1488	1463	1470	1491	1474
1094	1584	1520	1557	1515	1556	1540	1561	1565	1534	1538	1559	1541
1096	1673	1604	1643	1596	1642	1626	1647	1643	1622	1623	1643	1623
1098	1774	1705	1742	1691	1746	1727	1745	1742	1723	1723	1741	1720
1100	1890	1819	1853	1802	1859	1836	1855	1853	1835	1828	1853	1831
1102	2009	1937	1968	1917	1975	1955	1972	1971	1956	1952	1970	1947
1104	2130	2061	2088	2038	2096	2075	2093	2093	2076	2073	2090	2066
1106	2246	2183	2203	2157	2215	2196	2213	2212	2200	2192	2210	2185
1108	2355	2300	2314	2272	2330	2312	2326	2323	2318	2305	2323	2302
1110	2455	2409	2416	2361	2435	2413	2430	2430	2423	2408	2428	2407
1112	2538	2500	2505	2473	2524	2508	2523	2518	2516	2499	2519	2497
1114	2610	2580	2575	2550	2600	2586	2597	2590	2593	2573	2593	2575
1116	2657	2639	2628	2611	2654	2641	2654	2645	2650	2627	2647	2630
1118	2683	2674	2657	2649	2685	2678	2689	2677	2683	2660	2682	2667
1120	2687	2689	2665	2666	2695	2695	2700	2686	2697	2670	2693	2683
1122	2668	2680	2652	2660	2682	2685	2691	2675	2686	2659	2684	2674
1124	2628	2642	2624	2631	2646	2653	2654	2639	2653	2627	2649	2641
1126	2568	2595	2559	2581	2592	2601	2607	2584	2597	2573	2597	2588
1128	2486	2519	2484	2513	2515	2528	2532	2510	2521	2498	2522	2518
1130	2392	2427	2393	2425	2424	2438	2442	2418	2427	2407	2433	2428
1132	2286	2327	2288	2325	2319	2336	2339	2315	2322	2305	2326	2325
1134	2171	2209	2175	2212	2203	2223	2226	2200	2200	2191	2215	2212
1136	2048	2086	2058	2096	2083	2101	2106	2080	2084	2071	2097	2095
1138	1930	1966	1942	1975	1962	1982	1987	1964	1961	1949	1975	1975
1140	1815	1844	1825	1858	1841	1862	1864	1843	1839	1832	1857	1856
1142	1709	1728	1717	1746	1732	1747	1756	1733	1726	1720	1746	1745
1144	1615	1627	1613	1640	1633	1642	1654	1634	1624	1622	1646	1641
1146	1535	1538	1536	1553	1546	1559	1561	1549	1537	1537	1561	1555
1148	1472	1466	1474	1479	1480	1479	1502	1483	1469	1471	1493	1485
1150	1429	1415	1431	1429	1434	1435	1450	1437	1420	1423	1444	1438
1152	1410	1384	1408	1393	1408	1408	1423	1413	1391	1396	1418	1409
1154	1418	1378	1405	1387	1408	1402	1418	1409	1387	1393	1414	1402
1156	1444	1398	1426	1399	1425	1421	1437	1432	1406	1413	1432	1418
1158	1492	1435	1469	1432	1470	1459	1478	1470	1448	1450	1472	1456
1160	1556	1497	1534	1488	1530	1520	1537	1533	1509	1512	1535	1514
1162	1641	1575	1611	1563	1613	1597	1615	1612	1591	1593	1614	1591
1164	1743	1672	1708	1660	1709	1691	1694	1709	1686	1681	1706	1687
1166	1851	1780	1815	1764	1817	1800	1818	1817	1797	1796	1816	1793
1168	1967	1899	1930	1878	1936	1913	1929	1933	1914	1912	1930	1908
1170	2089	2019	2047	1995	2058	2034	2054	2054	2038	2031	2050	2027
1172	2208	2144	2166	2116	2178	2154	2172	2172	2162	2152	2172	2148
1174	2320	2263	2279	2233	2292	2275	2290	2288	2279	2269	2284	2263
1176	2424	2372	2386	2343	2399	2384	2399	2394	2391	2374	2395	2371
1178	2515	2472	2476	2444	2497	2478	2493	2490	2488	2471	2489	2469
1180	2589	2551	2553	2524	2577	2562	2575	2567	2569	2550	2569	2551
1182	2644	2619	2612	2591	2640	2630	2634	2627	2634	2611	2633	2617
1184	2676	2665	2650	2637	2679	2671	2680	2670	2675	2652	2674	2657
1186	2688	2685	2664	2661	2696	2691	2697	2686	2696	2671	2693	2677
1188	2676	2684	2658	2665	2690	2688	2698	2683	2693	2663	2689	2677
1190	2645	2662	2630	2643	2662	2669	2673	2654	2665	2639	2664	2654
1192	2590	2612	2580	2603	2611	2619	2627	2605	2619	2593	2618	2610
1194	2514	2547	2510	2539	2542	2553	2558	2535	2548	2525	2551	2546
1196	2426	2464	2425	2457	2455	2469	2473	2450	2460	2439	2464	2460
1198	2322	2362	2324	2359	2355	2368	2376	2352	2359	2339	2364	2362
1200	2212	2251	2213	2253	2242	2261	2262	2239	2245	2229	2254	2253
1202	2090	2128	2097	2133	2122	2142	2146	2121	2127	2111	2135	2134
1204	1970	2004	1978	2013	2001	2022	2026	1998	2004	1992	2015	2013
1206	1854	1884	1862	1895	1881	1899	1906	1880	1881	1873	1897	1896
1208	1743	1768	1751	1779	1768	1784	1792	1768	1765	1756	1782	1781
1210	1643	1662	1652	1674	1665	1677	1687	1665	1658	1654	1677	1676
1212	1562	1566	1564	1576	1574	1586	1598	1575	1566	1565	1588	1584
1214	1490	1489	1495	1502	1499	1510	1525	1502	1490	1488	1515	1507
1216	1440	1431	1443	1441	1447	1454	1465	1448	1433	1436	1460	1451
1218	1418	1395	1412	1403	1414	1415	1431	1417	1397	1402	1422	1416
1220	1412	1381	1404	1387	1402	1404	1418	1407	1385	1391	1413	1401
1222	1432	1389	1418	1392	1418	1411	1429	1418	1398	1404	1424	1410
1224	1473	1419	1453	1422	1450	1445	1459	1454	1431	1436	1457	1441
1226	1538	1472	1508	1466	1506	1498	1516	1510	1488	1492	1512	1493
1228	1612	1546	1584	1541	1584	1569	1588	1582	1560	1564	1584	1565
1230	1709	1637	1676	1626	1674	1659	1675	1675	1653	1654	1671	1653
1232	1816	1744	1781	1727	1781	1762	1779	1778	1761	1758	1778	1754
1234	1930	1858	1891	1839	1893	1874	1895	1893	1876	1872	1892	1868
1236	2051	1980	2008	1958	2016	1995	2013	2011	1998	1990	2012	1987
1238	2169	2103	2128	2078	2137	2112	2134	2133	2119	2111	2131	2107
1240	2283	2223	2242	2197	2255	2236	2251	2250	2240	2228	2249	2227
1242	2392	2338	2351	2311	2367	2349	2359	2360	2356	2338	2360	2338
1244	2488	2441	2447	2411	2466	2449	2464	2460	2456	2442	2460	2439
1246	2565	2530	2529	2498	2551	2537	2550	2542	2545	2525	2546	2525
1248	2627	2603	2594	2574	2619	2608	2617	2612	2615	2593	2614	2595
1250	2669	2652	2639	2625	2666	2659	2668	2658	2663	2641	2661	2643
1252	2687	2684	2661	2658	2692	2688	2696	2682	2692	2667	2690	2675
1254	2684	2691	2663	2667	2694	2694	2701	2686	2695	2670	2695	2681
1256	2657	2673	2642	2653	2673	2677	2684	2665	2673	2650	2675	2665
1258	2618	2632	2598	2618	2631	2637	2642	2624	2638	2610	2634	2626
1260	2541	2572	2536	2560	2566	2572	2583	2560	2573	2550	2574	2568
1262	2456	2491	2453	2485	2486	2500	2501	2479	2493	2469	2493	2488
1264	2357	2397	2359	2392	2389	2405	2407	2385	2394	2375	2399	2394
1266	2245	2286	2253	2289	2281	2297	2302	2276	2285	2268	2292	2291
1268	2128	2169	2139	2172	2155	2182	2188	2162	2167	2151	2175	2174
1270	2010	2047	2019	2056	2042	2061	2069	2039	2043	2032	2055	2055
1272	1891	1925	1901	1933	1922	1941	1944	1922	1920	1912	1936	1936
1274	1779	1806	1787	1817	1804	1822	1828	1805	1804	1795	1819	1818
1276	1677	1696	1685	1707	1696	1713	1722	1697	1692	1689	1713	1709
1278	1582	1595	1590	1615	1601	1616	1624	1604	1594	1589	1618	1612
1280	1505	1511	1515	1527	1523	1533	1545	1524	1512	1511	1535	1526
1282	1456	1447	1457	1458	1462	1472	1482	1465	1451	1452	1476	1468
1284	1421	1404	1419	1413	1422	1427	1438	1425	1408	1411	1433	1423
1286	1410	1382	1402	1384	1403	1405	1421	1408	1386	1391	1413	1402
1288	1425	1385	1410	1389	1409	1406	1423	1412	1386	1397	1417	1404
1290	1457	1405	1438	1408	1439	1430	1448	1439	1417	1425	1441	1428
1292	1510	1455	1488	1452	1488	1476	1496	1488	1467	1472	1493	1472
1294	1582	1522	1558	1514	1557	1542	1561	1557	1534	1539	1558	1540
1296	1675	1606	1643	1596	1643	1625	1643	1644	1622	1623	1644	1623
1298	1777	1707	1745	1692	1743	1725	1747	1744	1722	1722	1743	1720
1300	1891	1820	1855	1801	1858	1835	1857	1854	1836	1834	1856	1831
1302	2009	1940	1970	1920	1976	1956	1972	1973	1956	1950	1970	1948
1304	2128	2064	2089	2037	2097	2076	2095	2093	2081	2071	2092	2068
1306	2245	2185	2208	2157	2216	2197	2212	2211	2203	2191	2209	2186
1308	2357	2302	2315	2272	2332	2312	2326	2323	2318	2304	2324	2303
1310	2456	2408	2418	2377	2437	2414	2432	2428	2424	2409	2429	2407
1312	2541	2502	2504	2473	2525	2510	2522	2518	2518	2498	2518	2498
1314	2608	2580	2576	2548	2599	2585	2596	2591	2594	2572	2592	2573
1316	2655	2640	2626	2610	2652	2643	2655	2646	2649	2627	2648	2631
1318	2682	2674	2657	2649	2684	2678	2688	2678	2686	2660	2684	2667
1320	2686	2689	2664	2667	2696	2694	2700	2683	2697	2672	2694	2681
1322	2667	2680	2650	2660	2683	2685	2691	2674	2685	2658	2682	2675
1324	2628	2647	2615	2631	2648	2652	2656	2640	2649	2626	2649	2644
1326	2566	2593	2559	2581	2591	2598	2606	2584	2595	2572	2596	2589
1328	2487	2520	2482	2513	2516	2527	2532	2505	2521	2499	2523	2517
1330	2392	2428	2392	2425	2423	2439	2441	2415	2431	2408	2433	2429
1332	2284	2324	2289	2326	2317	2332	2338	2313	2323	2305	2330	2326
1334	2170	2210	2176	2211	2201	2220	2226	2197	2207	2190	2214	2212
1336	2050	2088	2055	2098	2083	2101	2108	2082	2085	2071	2096	2095
1338	1932	1965	1939	1976	1960	1981	1984	1961	1960	1950	1971	1974
1340	1817	1844	1824	1860	1842	1859	1866	1842	1841	1833	1857	1856
1342	1710	1729	1716	1744	1733	1751	1755	1734	1728	1722	1747	1743
1344	1614	1630	1621	1640	1633	1647	1654	1617	1624	1622	1648	1644
1346	1533	1539	1537	1550	1547	1556	1568	1545	1536	1537	1561	1556
1348	1473	1468	1474	1476	1480	1490	1501	1482	1468	1471	1492	1488
1350	1432	1418	1428	1427	1433	1437	1450	1435	1420	1422	1445	1437
1352	1410	1384	1406	1396	1408	1409	1423	1412	1391	1395	1418	1408
1354	1418	1379	1406	1385	1406	1404	1418	1408	1387	1393	1414	1401
1356	1437	1397	1427	1400	1425	1417	1437	1428	1405	1412	1431	1417
1358	1490	1437	1469	1431	1468	1457	1477	1470	1448	1453	1472	1456
1360	1558	1497	1532	1492	1531	1518	1538	1527	1508	1514	1533	1514
1362	1643	1576	1613	1569	1616	1597	1614	1611	1592	1592	1614	1593
1364	1742	1672	1709	1658	1710	1694	1711	1707	1687	1689	1710	1686
1366	1854	1781	1816	1765	1820	1802	1818	1824	1798	1796	1816	1793
1368	1967	1897	1931	1884	1934	1911	1934	1932	1916	1911	1932	1905
1370	2090	2019	2051	1997	2058	2035	2052	2052	2039	2032	2051	2026
1372	2204	2145	2166	2116	2177	2157	2174	2172	2163	2152	2172	2152
1374	2320	2264	2279	2235	2295	2274	2287	2287	2280	2267	2286	2264
1376	2424	2373	2386	2342	2401	2385	2398	2393	2390	2375	2396	2373
1378	2513	2473	2476	2443	2497	2482	2494	2488	2488	2470	2490	2468
1380	2584	2554	2552	2526	2562	2559	2574	2567	2570	2551	2570	2550
1382	2642	2620	2611	2591	2637	2627	2638	2627	2631	2611	2633	2614
1384	2678	2665	2649	2639	2677	2670	2680	2669	2676	2652	2673	2656
1386	2686	2686	2664	2661	2693	2689	2698	2685	2694	2669	2693	2681
1388	2678	2687	2652	2664	2690	2686	2697	2681	2691	2666	2690	2678
1390	2643	2661	2627	2654	2661	2667	2671	2654	2665	2642	2666	2656
1392	2590	2616	2579	2602	2612	2621	2625	2605	2617	2592	2616	2609
1394	2516	2548	2511	2539	2542	2553	2556	2536	2544	2525	2548	2542
1396	2424	2461	2418	2455	2455	2470	2472	2449	2461	2439	2463	2458
1398	2321	2361	2323	2358	2354	2369	2373	2352	2358	2340	2363	2362
1400	2208	2249	2216	2252	2243	2258	2262	2239	2243	2229	2256	2252
1402	2089	2130	2098	2133	2123	2142	2146	2120	2126	2111	2136	2135
1404	1968	2007	1976	2014	2002	2017	2026	1999	2002	1991	2015	2014
1406	1851	1884	1860	1896	1880	1901	1906	1881	1881	1871	1896	1898
1408	1743	1767	1752	1779	1767	1787	1791	1768	1764	1756	1784	1779
1410	1648	1658	1650	1672	1663	1680	1687	1665	1657	1654	1678	1674
1412	1552	1562	1563	1580	1573	1585	1594	1575	1564	1564	1588	1583
1414	1491	1491	1492	1503	1500	1510	1521	1502	1489	1491	1513	1508
1416	1443	1431	1442	1440	1445	1453	1465	1450	1434	1435	1459	1453
1418	1417	1394	1412	1404	1413	1415	1430	1416	1397	1402	1425	1415
1420	1414	1380	1404	1387	1404	1398	1418	1407	1385	1392	1413	1403
1422	1432	1388	1416	1393	1415	1412	1429	1421	1391	1402	1425	1409
1424	1470	1420	1453	1419	1451	1442	1462	1453	1431	1437	1457	1440
1426	1534	1472	1510	1472	1509	1497	1516	1509	1486	1491	1513	1493
1428	1611	1545	1586	1540	1583	1569	1580	1584	1562	1564	1584	1565
1430	1706	1640	1675	1627	1675	1660	1679	1674	1653	1655	1674	1654
1432	1817	1738	1778	1727	1781	1761	1782	1779	1759	1758	1778	1756
1434	1931	1858	1894	1839	1898	1874	1895	1895	1875	1871	1893	1868
1436	2051	1980	2009	1959	2016	1996	2012	2013	1999	1992	2013	1986
1438	2167	2102	2128	2077	2138	2116	2134	2133	2123	2110	2132	2109
1440	2284	2224	2243	2195	2256	2233	2254	2251	2241	2230	2249	2227
1442	2392	2338	2351	2308	2366	2347	2360	2363	2354	2342	2361	2338
1444	2487	2443	2447	2413	2467	2447	2464	2459	2456	2440	2461	2439
1446	2563	2528	2529	2500	2550	2538	2551	2543	2545	2527	2546	2526
1448	2627	2601	2595	2574	2619	2609	2620	2612	2615	2592	2613	2595
1450	2669	2653	2638	2626	2666	2656	2667	2658	2664	2641	2662	2646
1452	2685	2677	2662	2656	2691	2689	2694	2683	2692	2666	2693	2677
1454	2684	2688	2663	2667	2693	2693	2699	2686	2696	2670	2694	2681
1456	2657	2670	2640	2654	2673	2677	2684	2665	2676	2651	2675	2666
1458	2610	2632	2598	2615	2630	2637	2644	2623	2635	2609	2635	2626
1460	2539	2569	2537	2561	2564	2581	2582	2560	2572	2548	2572	2566
1462	2456	2491	2454	2485	2485	2498	2503	2480	2490	2468	2494	2488
1464	2359	2395	2359	2394	2388	2403	2409	2384	2393	2374	2399	2395
1466	2248	2285	2251	2285	2280	2296	2302	2275	2284	2266	2291	2290
1468	2121	2169	2136	2174	2162	2181	2187	2160	2167	2150	2173	2176
1470	2008	2047	2019	2052	2040	2061	2064	2040	2042	2030	2057	2055
1472	1891	1921	1902	1935	1920	1941	1944	1920	1921	1910	1936	1934
1474	1775	1805	1787	1819	1804	1825	1828	1795	1801	1795	1817	1818
1476	1672	1693	1693	1705	1696	1710	1719	1697	1690	1687	1713	1708
1478	1584	1595	1591	1610	1600	1615	1625	1604	1594	1590	1616	1611
1480	1513	1512	1513	1529	1527	1534	1542	1524	1513	1513	1536	1531
1482	1455	1441	1456	1462	1461	1466	1482	1465	1450	1451	1475	1468
1484	1422	1402	1418	1415	1421	1426	1449	1424	1406	1408	1435	1424
1486	1413	1382	1403	1389	1403	1404	1419	1407	1387	1393	1414	1402
1488	1424	1383	1409	1387	1410	1404	1419	1412	1399	1395	1418	1405
1490	1457	1407	1438	1400	1439	1432	1448	1439	1418	1424	1446	1427
1492	1515	1452	1489	1452	1487	1478	1495	1490	1466	1470	1492	1465
1494	1584	1523	1557	1516	1557	1542	1558	1557	1537	1538	1559	1539
1496	1674	1607	1645	1595	1643	1630	1646	1644	1616	1623	1643	1623
1498	1778	1707	1743	1693	1744	1725	1744	1744	1723	1714	1744	1720
1500	1890	1821	1852	1799	1856	1834	1858	1869	1837	1833	1854	1830
1502	2010	1937	1969	1918	1976	1950	1970	1972	1958	1951	1969	1949
1504	2128	2063	2090	2038	2099	2073	2093	2092	2080	2066	2092	2067
1506	2246	2185	2203	2157	2217	2190	2215	2212	2201	2191	2211	2188
1508	2356	2298	2316	2272	2331	2312	2328	2325	2317	2305	2325	2304
1510	2458	2407	2417	2381	2436	2417	2433	2428	2425	2409	2428	2408
1512	2543	2501	2504	2475	2526	2510	2514	2518	2518	2500	2520	2499
1514	2606	2578	2574	2551	2600	2585	2598	2591	2594	2571	2593	2575
1516	2659	2638	2626	2612	2652	2641	2653	2644	2651	2629	2646	2632
1518	2684	2674	2656	2649	2687	2681	2688	2678	2684	2661	2683	2666
1520	2686	2687	2666	2666	2696	2691	2701	2686	2698	2670	2694	2681
1522	2669	2679	2648	2661	2683	2681	2691	2675	2685	2660	2682	2669
1524	2625	2647	2614	2631	2646	2653	2656	2640	2652	2625	2651	2641
1526	2568	2593	2559	2582	2587	2598	2604	2584	2596	2577	2595	2589
1528	2486	2519	2484	2512	2514	2528	2530	2508	2520	2498	2519	2516
1530	2390	2421	2385	2423	2422	2437	2440	2415	2427	2408	2431	2427
1532	2285	2323	2288	2325	2317	2334	2337	2313	2322	2303	2328	2325
1534	2169	2205	2175	2210	2205	2221	2221	2198	2206	2190	2216	2212
1536	2051	2086	2059	2095	2082	2101	2104	2080	2081	2071	2094	2092
1538	1930	1964	1940	1974	1960	1978	1982	1963	1962	1949	1975	1974
1540	1816	1840	1825	1857	1841	1862	1867	1843	1840	1833	1856	1856
1542	1708	1729	1716	1740	1731	1749	1755	1733	1726	1724	1745	1745
1544	1612	1627	1619	1642	1631	1644	1654	1632	1625	1621	1648	1643
1546	1533	1540	1537	1552	1546	1559	1568	1550	1538	1538	1561	1554
1548	1471	1467	1476	1479	1479	1488	1500	1481	1468	1469	1495	1485
1550	1431	1415	1429	1427	1433	1437	1451	1436	1420	1417	1447	1431
1552	1413	1389	1406	1397	1411	1408	1423	1411	1391	1398	1419	1408
1554	1420	1378	1407	1386	1402	1404	1421	1409	1386	1392	1415	1401
1556	1440	1397	1428	1399	1426	1420	1435	1430	1406	1412	1432	1418
1558	1491	1437	1470	1437	1468	1459	1479	1471	1447	1454	1474	1456
1560	1559	1495	1535	1491	1531	1516	1537	1532	1509	1513	1535	1516
1562	1643	1577	1612	1567	1613	1597	1616	1612	1592	1593	1614	1593
1564	1741	1673	1708	1659	1711	1690	1713	1708	1688	1688	1709	1683
1566	1852	1774	1816	1764	1819	1797	1820	1815	1799	1797	1818	1792
1568	1969	1895	1930	1877	1937	1914	1933	1935	1919	1912	1931	1908
1570	2087	2021	2049	1998	2058	2036	2058	2052	2039	2032	2052	2028
1572	2209	2144	2166	2118	2180	2157	2174	2174	2162	2151	2172	2146
1574	2322	2262	2281	2236	2298	2272	2292	2291	2281	2267	2286	2263
1576	2424	2374	2387	2344	2402	2383	2398	2394	2392	2375	2393	2363
1578	2515	2472	2475	2443	2497	2482	2494	2490	2488	2471	2492	2470
1580	2588	2555	2554	2524	2575	2562	2576	2568	2571	2549	2572	2550
1582	2643	2622	2613	2592	2637	2629	2637	2630	2633	2613	2631	2614
1584	2676	2665	2651	2640	2677	2671	2679	2669	2676	2652	2675	2658
1586	2687	2685	2664	2663	2694	2690	2699	2687	2695	2670	2694	2679
1588	2676	2685	2659	2664	2690	2690	2701	2682	2692	2667	2689	2678
1590	2641	2661	2631	2640	2661	2663	2673	2653	2666	2639	2663	2656
1592	2589	2613	2579	2600	2611	2619	2622	2606	2617	2595	2615	2609
1594	2514	2548	2509	2535	2541	2552	2557	2536	2547	2523	2548	2543
1596	2424	2460	2422	2455	2455	2469	2471	2447	2459	2438	2464	2460
1598	2322	2358	2324	2359	2353	2370	2374	2348	2357	2338	2363	2363
1600	2208	2246	2215	2251	2240	2257	2264	2237	2246	2228	2252	2251
1602	2090	2128	2095	2136	2121	2141	2143	2120	2125	2112	2134	2133
1604	1972	2005	1978	2015	2000	2020	2026	2000	2002	1990	2015	2014
1606	1855	1882	1862	1895	1879	1899	1906	1880	1881	1872	1896	1895
1608	1740	1767	1751	1778	1768	1775	1791	1769	1763	1757	1781	1780
1610	1644	1661	1650	1672	1663	1679	1687	1665	1657	1655	1678	1675
1612	1560	1563	1564	1580	1572	1588	1596	1575	1564	1565	1590	1591
1614	1489	1486	1493	1501	1502	1509	1524	1496	1488	1491	1510	1507
1616	1444	1431	1441	1444	1445	1452	1463	1450	1432	1436	1460	1443
1618	1414	1391	1411	1403	1414	1415	1428	1417	1398	1402	1425	1415
1620	1421	1381	1402	1385	1404	1401	1418	1407	1387	1390	1412	1402
1622	1445	1388	1417	1392	1417	1409	1428	1419	1396	1402	1424	1410
1624	1470	1419	1454	1423	1453	1440	1462	1454	1431	1437	1458	1441
1626	1534	1473	1510	1470	1508	1496	1512	1510	1487	1492	1511	1493
1628	1612	1547	1584	1539	1584	1570	1587	1584	1561	1563	1585	1563
1630	1709	1638	1678	1628	1676	1657	1679	1676	1657	1655	1676	1656
1632	1816	1743	1780	1728	1781	1764	1781	1780	1762	1760	1780	1758
1634	1930	1857	1893	1841	1898	1873	1894	1894	1877	1874	1893	1871
1636	2052	1979	2010	1958	2016	1995	2015	2013	1999	1992	2012	1990
1638	2170	2102	2130	2078	2138	2116	2132	2133	2120	2113	2132	2109
1640	2281	2225	2245	2198	2256	2233	2253	2252	2242	2231	2251	2227
1642	2392	2338	2351	2306	2367	2346	2364	2360	2355	2341	2361	2336
1644	2488	2440	2448	2412	2469	2442	2465	2461	2455	2439	2463	2438
1646	2565	2530	2530	2498	2552	2536	2550	2545	2546	2524	2542	2526
1648	2628	2602	2594	2572	2619	2610	2615	2610	2616	2585	2615	2596
1650	2669	2655	2640	2625	2666	2658	2669	2657	2665	2641	2664	2648
1652	2686	2680	2660	2657	2687	2687	2695	2682	2693	2669	2690	2676
1654	2683	2688	2662	2668	2695	2693	2701	2685	2695	2671	2694	2683
1656	2656	2670	2643	2653	2673	2677	2682	2664	2676	2652	2674	2665
1658	2606	2629	2598	2617	2629	2637	2643	2622	2635	2611	2634	2626
1660	2542	2571	2536	2559	2567	2577	2583	2562	2574	2551	2574	2569
1662	2458	2490	2452	2484	2485	2498	2502	2478	2491	2469	2493	2489
1664	2357	2392	2358	2392	2388	2404	2406	2383	2396	2374	2399	2395
1666	2247	2287	2252	2286	2278	2296	2302	2276	2284	2267	2290	2289
1668	2129	2168	2135	2175	2161	2180	2183	2159	2170	2152	2174	2175
1670	2011	2038	2019	2054	2041	2059	2058	2039	2044	2029	2054	2053
1672	1893	1925	1900	1935	1919	1940	1944	1919	1922	1909	1934	1933
1674	1780	1804	1785	1816	1803	1820	1826	1803	1802	1795	1819	1818
1676	1676	1694	1684	1708	1696	1713	1719	1698	1692	1685	1712	1708
1678	1583	1595	1591	1609	1600	1614	1623	1603	1599	1589	1614	1612
1680	1511	1512	1514	1523	1523	1529	1544	1526	1511	1514	1535	1530
1682	1457	1448	1455	1460	1462	1468	1479	1465	1448	1452	1474	1465
1684	1425	1401	1418	1414	1421	1428	1437	1425	1405	1410	1432	1422
1686	1411	1387	1404	1388	1404	1405	1419	1407	1386	1393	1414	1403
1688	1423	1382	1408	1388	1412	1406	1420	1412	1391	1397	1417	1406
1690	1454	1404	1439	1416	1438	1429	1449	1440	1417	1423	1444	1430
1692	1511	1455	1491	1452	1488	1476	1493	1490	1468	1471	1491	1474
1694	1585	1522	1559	1515	1557	1543	1563	1558	1534	1548	1558	1537
1696	1675	1605	1647	1594	1645	1625	1647	1645	1622	1624	1644	1622
1698	1776	1710	1744	1692	1749	1727	1744	1745	1724	1724	1743	1720
1700	1893	1819	1854	1804	1859	1835	1859	1855	1837	1834	1856	1831
1702	2010	1937	1971	1919	1977	1954	1974	1973	1956	1950	1972	1948
1704	2129	2063	2088	2038	2097	2074	2094	2094	2082	2074	2093	2069
1706	2246	2184	2205	2158	2219	2198	2212	2213	2202	2192	2209	2188
1708	2357	2300	2317	2271	2332	2311	2328	2324	2318	2306	2325	2303
1710	2457	2408	2418	2380	2434	2417	2432	2429	2427	2408	2429	2405
1712	2542	2505	2503	2470	2526	2507	2521	2517	2519	2501	2519	2497
1714	2606	2578	2577	2550	2600	2587	2595	2590	2590	2574	2592	2574
1716	2656	2637	2627	2612	2654	2643	2656	2644	2650	2628	2648	2632
1718	2685	2674	2658	2647	2685	2681	2691	2678	2686	2662	2683	2666
1720	2688	2689	2665	2666	2695	2694	2701	2685	2697	2673	2694	2682
1722	2668	2679	2649	2660	2683	2684	2691	2673	2686	2662	2683	2672
1724	2626	2648	2615	2631	2647	2653	2657	2639	2652	2628	2651	2641
1726	2567	2593	2557	2579	2589	2599	2603	2585	2596	2572	2596	2590
1728	2488	2521	2481	2512	2515	2526	2530	2509	2518	2497	2519	2517
1730	2389	2427	2391	2425	2420	2436	2439	2416	2428	2408	2432	2428
1732	2287	2324	2290	2323	2317	2333	2337	2312	2322	2307	2328	2325
1734	2170	2208	2176	2212	2200	2220	2225	2199	2206	2190	2214	2214
1736	2050	2087	2057	2093	2082	2097	2105	2079	2084	2069	2095	2095
1738	1928	1967	1939	1974	1960	1978	1984	1958	1960	1946	1973	1973
1740	1816	1843	1823	1855	1841	1859	1864	1841	1841	1833	1856	1857
1742	1707	1729	1717	1742	1731	1748	1753	1732	1727	1721	1746	1744
1744	1612	1626	1614	1640	1632	1646	1654	1634	1625	1622	1646	1643
1746	1533	1537	1537	1551	1546	1558	1568	1548	1536	1536	1558	1555
1748	1471	1468	1474	1479	1480	1493	1499	1482	1469	1469	1492	1487
1750	1435	1414	1431	1426	1433	1438	1451	1436	1418	1422	1446	1436
1752	1410	1386	1405	1394	1404	1409	1425	1410	1392	1394	1420	1407
1754	1417	1380	1405	1385	1405	1402	1419	1409	1387	1392	1414	1403
1756	1443	1398	1428	1401	1426	1421	1437	1428	1404	1415	1435	1419
1758	1489	1435	1470	1435	1469	1458	1477	1471	1448	1452	1474	1456
1760	1558	1495	1533	1492	1531	1519	1535	1534	1510	1514	1536	1516
1762	1642	1576	1615	1569	1613	1595	1616	1614	1592	1595	1614	1593
1764	1741	1672	1710	1660	1710	1691	1711	1709	1688	1690	1710	1686
1766	1854	1780	1817	1765	1820	1797	1817	1817	1799	1797	1817	1794
1768	1969	1899	1930	1880	1936	1914	1935	1934	1918	1912	1932	1909
1770	2091	2019	2050	1998	2058	2036	2055	2053	2038	2033	2052	2029
1772	2209	2144	2168	2119	2179	2156	2176	2177	2163	2152	2175	2149
1774	2322	2262	2280	2234	2295	2274	2292	2289	2282	2269	2288	2266
1776	2425	2376	2385	2344	2408	2383	2397	2395	2391	2376	2399	2373
1778	2514	2470	2477	2445	2491	2482	2495	2490	2487	2471	2491	2468
1780	2590	2555	2553	2527	2577	2561	2575	2569	2570	2549	2571	2549
1782	2645	2622	2614	2591	2637	2628	2638	2630	2634	2611	2633	2613
1784	2675	2666	2651	2641	2676	2670	2680	2668	2675	2649	2674	2658
1786	2688	2686	2666	2663	2694	2690	2698	2686	2695	2671	2693	2680
1788	2678	2686	2657	2662	2689	2690	2697	2681	2692	2667	2689	2677
1790	2642	2658	2629	2644	2661	2665	2671	2653	2664	2641	2663	2654
1792	2587	2612	2578	2600	2612	2619	2625	2606	2618	2593	2615	2607
1794	2515	2546	2509	2538	2541	2553	2557	2535	2548	2525	2547	2542
1796	2421	2460	2424	2455	2453	2468	2471	2449	2460	2437	2461	2459
1798	2318	2360	2323	2353	2353	2369	2371	2349	2358	2337	2365	2361
1800	2208	2248	2212	2252	2241	2260	2262	2236	2245	2227	2253	2251
1802	2088	2125	2095	2132	2122	2141	2146	2119	2126	2111	2133	2134
1804	1968	2004	1977	2015	2000	2019	2024	2000	2002	1990	2014	2014
1806	1852	1880	1860	1897	1880	1897	1903	1880	1879	1871	1895	1894
1808	1741	1765	1750	1789	1771	1782	1789	1758	1763	1758	1782	1779
1810	1641	1657	1649	1672	1665	1677	1685	1665	1658	1657	1678	1675
1812	1557	1564	1563	1578	1572	1585	1596	1574	1565	1562	1586	1583
1814	1489	1488	1493	1498	1499	1509	1520	1503	1489	1489	1512	1507
1816	1442	1429	1440	1442	1445	1453	1463	1449	1432	1435	1459	1453
1818	1415	1392	1409	1404	1412	1418	1430	1418	1398	1403	1425	1418
1820	1414	1381	1403	1387	1404	1401	1418	1406	1384	1390	1412	1401
1822	1430	1387	1417	1392	1416	1411	1428	1420	1397	1404	1424	1411
1824	1472	1419	1453	1423	1452	1446	1461	1455	1430	1437	1459	1441
1826	1534	1473	1510	1469	1509	1496	1511	1509	1485	1491	1512	1493
1828	1614	1547	1583	1541	1589	1568	1590	1586	1563	1566	1586	1565
1830	1707	1641	1676	1629	1676	1655	1676	1676	1656	1656	1676	1656
1832	1814	1743	1780	1727	1783	1763	1781	1780	1761	1758	1780	1758
1834	1932	1859	1893	1840	1897	1877	1895	1894	1877	1874	1893	1869
1836	2050	1979	2010	1958	2017	1997	2015	2012	1998	1994	2013	1988
1838	2168	2101	2129	2077	2140	2117	2137	2135	2122	2113	2131	2108
1840	2286	2220	2243	2204	2259	2233	2251	2251	2242	2232	2251	2228
1842	2392	2337	2350	2310	2368	2350	2364	2362	2355	2341	2362	2337
1844	2482	2443	2448	2412	2466	2451	2461	2458	2458	2440	2462	2435
1846	2566	2529	2531	2500	2552	2537	2551	2545	2546	2527	2548	2525
1848	2624	2601	2592	2572	2620	2607	2621	2612	2615	2592	2616	2596
1850	2668	2654	2637	2626	2666	2658	2669	2658	2664	2641	2663	2647
1852	2688	2679	2663	2657	2690	2689	2693	2683	2688	2668	2689	2675
1854	2682	2689	2662	2664	2694	2692	2696	2685	2696	2671	2695	2682
1856	2658	2668	2641	2653	2674	2677	2678	2665	2676	2651	2675	2664
1858	2608	2630	2597	2616	2630	2639	2642	2622	2636	2610	2636	2624
1860	2541	2571	2535	2562	2566	2577	2581	2560	2570	2548	2571	2564
1862	2456	2490	2452	2485	2484	2498	2499	2479	2490	2468	2486	2485
1864	2356	2394	2357	2389	2387	2401	2406	2384	2392	2372	2398	2394
1866	2245	2282	2250	2284	2278	2296	2298	2276	2284	2266	2289	2289
1868	2126	2168	2135	2172	2162	2182	2184	2159	2164	2148	2175	2173
1870	2011	2044	2017	2056	2039	2060	2064	2039	2042	2030	2055	2055
1872	1891	1925	1899	1933	1920	1939	1944	1920	1921	1911	1935	1933
1874	1779	1804	1780	1818	1804	1822	1829	1805	1801	1795	1817	1815
1876	1667	1688	1681	1709	1695	1710	1718	1696	1691	1688	1712	1711
1878	1586	1593	1589	1607	1599	1614	1622	1602	1594	1591	1614	1612
1880	1512	1510	1513	1527	1521	1532	1537	1524	1511	1511	1536	1531
1882	1458	1446	1458	1459	1460	1470	1482	1464	1448	1451	1475	1469
1884	1425	1404	1418	1414	1422	1426	1439	1424	1406	1412	1432	1426
1886	1411	1380	1402	1386	1404	1404	1418	1406	1389	1393	1415	1402
1888	1423	1381	1411	1390	1409	1405	1423	1412	1391	1397	1420	1405
1890	1456	1407	1440	1411	1437	1427	1448	1441	1418	1423	1443	1428
1892	1512	1453	1489	1454	1489	1476	1497	1486	1466	1472	1494	1475
1894	1583	1522	1558	1517	1558	1542	1562	1558	1534	1538	1560	1541
1896	1674	1607	1645	1598	1644	1627	1645	1643	1623	1627	1644	1624
1898	1779	1708	1743	1693	1746	1727	1748	1744	1724	1725	1744	1722
1900	1891	1821	1855	1801	1860	1837	1850	1855	1837	1834	1854	1830
1902	2012	1940	1970	1917	1980	1957	1974	1974	1958	1954	1971	1949
1904	2130	2061	2088	2044	2100	2076	2095	2093	2082	2076	2093	2068
1906	2247	2184	2208	2159	2219	2197	2215	2213	2205	2193	2211	2191
1908	2357	2301	2318	2271	2331	2311	2328	2326	2319	2306	2327	2302
1910	2455	2409	2418	2380	2437	2419	2433	2430	2425	2409	2431	2406
1912	2539	2502	2504	2474	2527	2511	2522	2519	2518	2500	2518	2498
1914	2610	2580	2576	2550	2601	2586	2596	2591	2593	2572	2594	2572
1916	2657	2640	2627	2609	2653	2642	2655	2644	2652	2629	2649	2633
1918	2683	2674	2657	2648	2685	2680	2689	2678	2686	2660	2683	2667
1920	2685	2687	2665	2666	2695	2694	2703	2688	2697	2672	2694	2682
1922	2666	2678	2650	2658	2682	2684	2689	2675	2685	2661	2684	2673
1924	2627	2647	2614	2629	2645	2651	2658	2640	2652	2627	2651	2641
1926	2567	2594	2558	2584	2589	2600	2604	2584	2595	2573	2595	2592
1928	2485	2520	2483	2510	2515	2525	2528	2507	2520	2498	2521	2517
1930	2389	2428	2390	2424	2422	2437	2440	2409	2427	2406	2431	2428
1932	2286	2322	2286	2324	2316	2333	2335	2313	2323	2302	2329	2324
1934	2170	2208	2175	2211	2202	2221	2224	2198	2204	2189	2214	2211
1936	2046	2087	2056	2094	2081	2100	2103	2079	2083	2068	2094	2091
1938	1931	1965	1938	1973	1959	1980	1983	1960	1960	1950	1974	1977
1940	1815	1842	1822	1853	1842	1861	1866	1841	1839	1834	1855	1855
1942	1706	1726	1714	1742	1730	1746	1754	1733	1726	1721	1745	1744
1944	1612	1625	1618	1641	1631	1645	1652	1634	1624	1622	1645	1643
1946	1533	1536	1536	1551	1546	1556	1566	1547	1530	1536	1559	1556
1948	1470	1465	1472	1475	1480	1489	1500	1482	1467	1468	1493	1485
1950	1432	1416	1426	1427	1433	1435	1450	1435	1417	1417	1446	1435
1952	1412	1384	1405	1396	1408	1409	1424	1411	1390	1397	1417	1408
1954	1416	1376	1405	1386	1405	1408	1419	1407	1387	1395	1415	1400
1956	1444	1395	1426	1402	1423	1420	1437	1427	1405	1413	1431	1418
1958	1489	1438	1469	1434	1466	1460	1476	1470	1449	1452	1474	1456
1960	1556	1498	1533	1494	1534	1519	1536	1536	1510	1514	1536	1516
1962	1644	1574	1613	1569	1613	1599	1618	1614	1593	1595	1613	1593
1964	1744	1672	1709	1659	1711	1691	1712	1711	1690	1690	1711	1687
1966	1854	1781	1817	1763	1820	1798	1819	1818	1801	1798	1817	1796
1968	1971	1901	1930	1878	1936	1914	1936	1935	1918	1914	1932	1911
1970	2089	2022	2050	2001	2060	2035	2054	2055	2041	2033	2054	2029
1972	2210	2145	2169	2131	2180	2156	2176	2174	2165	2155	2172	2149
1974	2320	2262	2280	2234	2296	2274	2290	2290	2282	2269	2287	2265
1976	2424	2375	2386	2345	2403	2381	2400	2395	2391	2378	2396	2373
1978	2516	2472	2477	2441	2499	2483	2495	2490	2490	2472	2492	2471
1980	2588	2557	2554	2528	2577	2562	2575	2567	2570	2550	2571	2552
1982	2646	2619	2611	2590	2638	2627	2639	2629	2634	2606	2634	2615
1984	2678	2662	2648	2639	2678	2669	2679	2668	2676	2654	2676	2659
1986	2690	2686	2665	2663	2696	2692	2700	2686	2694	2671	2692	2677
1988	2676	2684	2658	2665	2688	2690	2694	2681	2693	2667	2691	2676
1990	2643	2663	2630	2642	2659	2666	2672	2654	2665	2642	2663	2656
1992	2589	2614	2578	2602	2611	2620	2624	2603	2617	2594	2615	2608
1994	2512	2547	2508	2537	2542	2553	2557	2534	2546	2525	2548	2543
1996	2424	2461	2422	2454	2453	2467	2473	2447	2459	2439	2464	2458
1998	2321	2360	2322	2358	2353	2359	2373	2349	2358	2336	2362	2357
2000	2208	2247	2212	2251	2239	2259	2262	2236	2242	2225	2253	2249
2002	2087	2127	2096	2132	2120	2138	2145	2118	2124	2110	2133	2134
2004	1970	2004	1977	2013	1998	2018	2023	1999	2001	1990	2012	2014
2006	1848	1882	1860	1894	1879	1899	1904	1880	1879	1870	1895	1892
2008	1743	1764	1751	1778	1767	1785	1790	1767	1764	1758	1781	1781
2010	1645	1659	1648	1672	1664	1679	1687	1666	1657	1652	1676	1673
2012	1556	1562	1563	1578	1574	1587	1596	1576	1565	1564	1587	1583
2014	1492	1486	1493	1500	1500	1508	1517	1504	1488	1490	1513	1507
2016	1444	1429	1442	1442	1446	1451	1478	1448	1432	1437	1458	1450
2018	1418	1395	1416	1403	1413	1415	1431	1419	1397	1402	1425	1410
2020	1415	1379	1405	1388	1405	1403	1418	1407	1384	1391	1413	1401
2022	1435	1390	1418	1392	1418	1411	1431	1421	1395	1404	1425	1410
2024	1472	1421	1454	1421	1454	1443	1463	1454	1433	1437	1457	1440
2026	1534	1474	1511	1469	1510	1500	1515	1510	1490	1490	1514	1494
2028	1615	1550	1587	1542	1589	1570	1587	1585	1564	1566	1586	1568
2030	1709	1639	1677	1626	1678	1657	1681	1678	1660	1658	1677	1654
2032	1817	1746	1781	1725	1783	1763	1783	1782	1762	1762	1782	1758
2034	1930	1866	1895	1840	1899	1876	1897	1894	1878	1872	1894	1871
2036	2049	1980	2012	1957	2018	1994	2016	2015	2001	1997	2013	1990
2038	2171	2106	2130	2077	2142	2119	2136	2134	2123	2116	2135	2104
2040	2284	2223	2246	2203	2257	2235	2256	2250	2248	2235	2252	2230
2042	2392	2338	2353	2308	2368	2350	2362	2362	2356	2344	2362	2338
2044	2488	2443	2449	2411	2472	2451	2464	2462	2459	2441	2463	2441
2046	2568	2530	2527	2499	2555	2538	2551	2544	2547	2527	2548	2530
2048	2625	2601	2596	2573	2620	2606	2618	2611	2616	2595	2616	2596
2050	2668	2653	2641	2625	2668	2661	2667	2660	2666	2642	2661	2646
2052	2687	2683	2663	2656	2693	2685	2695	2684	2691	2667	2690	2680
2054	2682	2689	2663	2665	2694	2693	2698	2685	2696	2671	2694	2682
2056	2654	2671	2642	2652	2673	2676	2682	2665	2676	2652	2674	2665
2058	2607	2631	2598	2616	2631	2636	2642	2623	2635	2612	2634	2626
2060	2541	2570	2535	2560	2567	2579	2581	2559	2571	2550	2571	2569
2062	2456	2489	2454	2480	2486	2498	2502	2480	2492	2470	2494	2488
2064	2359	2395	2357	2390	2387	2403	2407	2384	2392	2373	2396	2396
2066	2244	2286	2250	2288	2279	2298	2300	2275	2283	2264	2289	2289
2068	2129	2169	2136	2173	2162	2180	2183	2160	2165	2150	2173	2175
2070	2011	2042	2017	2054	2036	2056	2064	2038	2042	2029	2054	2054
2072	1890	1922	1895	1932	1918	1941	1944	1918	1920	1912	1935	1935
2074	1777	1804	1786	1817	1803	1822	1832	1803	1800	1793	1817	1816
2076	1674	1690	1683	1705	1696	1714	1718	1698	1690	1687	1710	1708
2078	1584	1596	1591	1607	1601	1613	1621	1603	1593	1591	1615	1613
2080	1511	1512	1516	1525	1523	1534	1539	1523	1512	1515	1536	1532
2082	1457	1447	1455	1459	1462	1470	1481	1466	1451	1451	1473	1469
2084	1419	1404	1419	1408	1423	1426	1440	1426	1406	1412	1434	1423
2086	1412	1381	1404	1390	1405	1405	1418	1406	1388	1394	1415	1404
2088	1425	1385	1410	1388	1409	1414	1423	1414	1392	1397	1416	1408
2090	1459	1406	1440	1410	1435	1433	1449	1440	1418	1426	1439	1430
2092	1514	1453	1490	1453	1489	1478	1494	1485	1465	1472	1493	1477
2094	1587	1524	1560	1513	1559	1541	1564	1558	1536	1540	1563	1541
2096	1673	1609	1646	1597	1645	1629	1646	1644	1623	1626	1644	1625
2098	1781	1709	1745	1692	1747	1728	1746	1745	1725	1725	1745	1724
2100	1894	1822	1855	1802	1858	1839	1858	1857	1840	1835	1856	1831
2102	2012	1937	1974	1919	1978	1956	1973	1975	1959	1955	1972	1950
2104	2132	2064	2091	2038	2101	2078	2095	2095	2081	2074	2094	2071
2106	2247	2185	2209	2159	2219	2195	2215	2213	2204	2192	2213	2190
2108	2359	2299	2318	2275	2334	2313	2330	2327	2321	2308	2326	2304
2110	2459	2411	2429	2379	2438	2419	2434	2430	2429	2412	2431	2410
2112	2540	2501	2507	2472	2527	2512	2524	2519	2517	2501	2521	2499
2114	2611	2581	2576	2550	2601	2587	2598	2593	2595	2573	2593	2576
2116	2658	2639	2628	2608	2651	2647	2654	2645	2651	2629	2650	2634
2118	2684	2675	2658	2650	2687	2681	2689	2675	2685	2661	2683	2670
2120	2688	2688	2667	2664	2696	2696	2700	2688	2695	2672	2694	2683
2122	2668	2677	2653	2658	2681	2684	2688	2674	2686	2660	2684	2673
2124	2625	2648	2613	2633	2647	2652	2659	2640	2650	2625	2650	2643
2126	2565	2593	2557	2579	2591	2600	2605	2583	2595	2570	2595	2588
2128	2486	2521	2482	2512	2513	2527	2527	2507	2518	2498	2521	2518
2130	2390	2428	2391	2422	2422	2436	2439	2416	2426	2407	2431	2429
2132	2285	2334	2288	2324	2315	2335	2334	2310	2322	2303	2326	2324
2134	2165	2210	2175	2209	2202	2214	2223	2198	2206	2190	2213	2214
2136	2051	2084	2058	2092	2081	2100	2102	2079	2077	2070	2096	2093
2138	1932	1966	1938	1970	1959	1979	1983	1957	1960	1950	1974	1973
2140	1815	1841	1824	1852	1842	1859	1864	1842	1838	1833	1856	1857
2142	1709	1730	1715	1739	1731	1747	1754	1732	1726	1726	1746	1745
2144	1611	1627	1618	1637	1632	1647	1652	1634	1625	1622	1645	1644
2146	1533	1538	1536	1551	1546	1557	1566	1548	1537	1536	1561	1556
2148	1473	1468	1474	1478	1480	1488	1500	1483	1465	1467	1493	1496
2150	1434	1415	1429	1425	1432	1440	1449	1437	1419	1421	1445	1435
2152	1413	1387	1405	1394	1407	1409	1421	1410	1393	1396	1418	1407
2154	1419	1382	1406	1385	1408	1404	1419	1411	1387	1395	1414	1403
2156	1445	1391	1429	1399	1427	1420	1437	1429	1405	1413	1435	1420
2158	1491	1439	1471	1438	1469	1460	1477	1471	1450	1453	1474	1459
2160	1560	1498	1534	1492	1531	1521	1532	1535	1511	1516	1535	1518
2162	1645	1575	1614	1566	1615	1597	1619	1615	1594	1595	1615	1593
2164	1745	1675	1711	1661	1712	1692	1712	1711	1691	1694	1710	1689
2166	1855	1784	1819	1765	1820	1800	1819	1819	1802	1796	1816	1798
2168	1972	1900	1934	1878	1938	1919	1935	1936	1917	1914	1934	1910
2170	2091	2025	2051	1999	2060	2039	2056	2056	2042	2035	2057	2031
2172	2211	2145	2170	2120	2180	2161	2180	2175	2164	2156	2173	2151
2174	2325	2264	2283	2236	2297	2276	2291	2291	2282	2269	2290	2264
2176	2420	2374	2387	2345	2403	2382	2399	2397	2394	2377	2397	2373
2178	2517	2470	2479	2444	2500	2482	2496	2492	2490	2473	2493	2474
2180	2589	2556	2554	2524	2577	2564	2575	2568	2572	2552	2572	2553
2182	2644	2621	2612	2590	2639	2627	2635	2630	2635	2614	2632	2616
2184	2677	2662	2649	2638	2679	2672	2680	2669	2676	2652	2674	2659
2186	2687	2686	2665	2662	2695	2691	2698	2686	2695	2671	2694	2680
2188	2677	2685	2658	2664	2690	2691	2697	2681	2694	2667	2690	2677
2190	2643	2655	2628	2644	2661	2668	2671	2653	2665	2642	2663	2654
2192	2588	2614	2579	2602	2612	2622	2624	2605	2617	2591	2614	2609
2194	2515	2545	2509	2535	2541	2554	2556	2536	2547	2524	2547	2544
2196	2426	2455	2421	2455	2453	2471	2470	2448	2460	2438	2463	2458
2198	2317	2359	2324	2357	2352	2369	2371	2348	2358	2338	2361	2359
2200	2208	2246	2213	2251	2238	2259	2260	2237	2246	2228	2251	2249
2202	2092	2128	2096	2118	2119	2139	2144	2122	2124	2109	2136	2133
2204	1967	2006	1978	2013	1999	2018	2023	1999	2000	1991	2012	2012
2206	1852	1883	1860	1892	1879	1899	1903	1879	1879	1870	1893	1895
2208	1743	1766	1749	1779	1766	1789	1787	1767	1763	1758	1781	1780
2210	1644	1660	1650	1674	1663	1680	1678	1664	1658	1654	1677	1675
2212	1557	1566	1563	1577	1572	1586	1594	1575	1564	1564	1589	1584
2214	1495	1488	1493	1499	1500	1509	1520	1504	1488	1489	1514	1507
2216	1437	1429	1442	1440	1445	1454	1464	1450	1432	1437	1458	1451
2218	1417	1394	1412	1403	1415	1419	1430	1417	1399	1403	1422	1412
2220	1415	1381	1404	1383	1404	1401	1418	1407	1385	1392	1413	1403
2222	1434	1389	1417	1395	1419	1413	1428	1420	1399	1405	1426	1410
2224	1474	1421	1455	1421	1454	1444	1461	1454	1431	1438	1457	1442
2226	1536	1475	1510	1469	1509	1497	1515	1510	1487	1494	1512	1495
2228	1613	1559	1586	1541	1587	1570	1589	1586	1564	1567	1586	1566
2230	1711	1639	1679	1626	1679	1661	1678	1678	1653	1657	1676	1656
2232	1818	1745	1781	1728	1786	1766	1782	1784	1760	1762	1782	1759
2234	1932	1860	1894	1841	1904	1880	1898	1900	1877	1877	1895	1872
2236	2053	1983	2013	1958	2020	1997	2015	2016	1999	1995	2012	1990
2238	2172	2104	2130	2080	2140	2119	2137	2137	2123	2116	2136	2110
2240	2286	2227	2245	2196	2258	2236	2253	2253	2242	2233	2253	2225
2242	2396	2340	2353	2310	2370	2349	2364	2364	2358	2342	2363	2338
2244	2488	2439	2451	2412	2469	2451	2467	2462	2458	2442	2460	2440
2246	2565	2530	2533	2499	2554	2538	2551	2545	2546	2526	2548	2528
2248	2629	2602	2596	2571	2620	2608	2621	2613	2615	2594	2615	2596
2250	2669	2655	2640	2626	2668	2660	2671	2659	2665	2641	2662	2647
2252	2687	2681	2663	2657	2692	2687	2696	2684	2692	2667	2689	2675
2254	2683	2688	2662	2665	2692	2694	2698	2687	2695	2669	2692	2683
2256	2657	2669	2641	2654	2674	2677	2681	2664	2685	2652	2675	2666
2258	2607	2630	2599	2615	2631	2638	2642	2624	2634	2611	2634	2624
2260	2542	2572	2536	2557	2565	2578	2581	2560	2573	2549	2571	2566
2262	2458	2490	2453	2480	2484	2497	2499	2479	2492	2469	2491	2490
2264	2355	2395	2358	2390	2382	2407	2406	2383	2394	2374	2396	2395
2266	2246	2285	2251	2291	2279	2297	2298	2288	2284	2266	2288	2288
2268	2129	2168	2136	2171	2161	2178	2184	2160	2162	2150	2172	2172
2270	2007	2046	2017	2051	2040	2061	2062	2040	2042	2030	2052	2053
2272	1892	1922	1899	1932	1920	1941	1943	1919	1919	1908	1933	1932
2274	1778	1795	1787	1811	1803	1822	1826	1802	1799	1793	1818	1815
2276	1675	1693	1683	1705	1695	1712	1716	1698	1689	1686	1708	1708
2278	1584	1595	1590	1609	1600	1614	1623	1602	1593	1592	1615	1612
2280	1505	1507	1514	1524	1521	1534	1541	1525	1511	1513	1534	1530
2282	1457	1448	1457	1460	1462	1468	1479	1464	1450	1453	1473	1467
2284	1424	1403	1420	1411	1420	1426	1439	1427	1406	1411	1432	1425
2286	1412	1381	1404	1390	1405	1405	1420	1408	1386	1393	1415	1404
2288	1425	1382	1410	1388	1411	1402	1422	1410	1391	1397	1417	1406
2290	1457	1408	1440	1407	1440	1433	1448	1442	1417	1423	1441	1433
2292	1512	1455	1491	1453	1489	1479	1497	1492	1468	1473	1493	1477
2294	1586	1524	1560	1515	1559	1547	1562	1559	1536	1539	1560	1541
2296	1677	1607	1645	1597	1646	1628	1647	1644	1625	1626	1644	1624
2298	1780	1709	1746	1695	1748	1730	1747	1746	1726	1725	1745	1723
2300	1894	1820	1857	1802	1862	1841	1859	1857	1840	1834	1856	1832
2302	2020	1944	1973	1919	1978	1958	1978	1977	1958	1954	1973	1949
2304	2133	2063	2090	2039	2100	2079	2096	2107	2082	2074	2095	2071
2306	2250	2188	2210	2157	2221	2198	2216	2214	2204	2194	2213	2190
2308	2359	2302	2319	2275	2333	2309	2329	2329	2318	2307	2324	2303
2310	2459	2409	2419	2381	2437	2419	2435	2428	2426	2410	2430	2409
2312	2543	2501	2505	2468	2526	2512	2525	2520	2518	2501	2523	2497
2314	2610	2581	2575	2552	2601	2585	2599	2582	2593	2575	2594	2574
2316	2659	2638	2627	2611	2654	2646	2652	2646	2651	2629	2649	2631
2318	2681	2676	2658	2649	2687	2680	2690	2678	2685	2662	2684	2668
2320	2686	2687	2668	2666	2696	2693	2701	2687	2697	2672	2694	2683
2322	2669	2678	2650	2660	2681	2684	2688	2678	2685	2661	2682	2674
2324	2628	2648	2615	2628	2647	2654	2656	2639	2652	2626	2649	2641
2326	2565	2592	2559	2581	2590	2600	2603	2582	2596	2567	2594	2591
2328	2485	2517	2483	2512	2515	2527	2529	2508	2520	2496	2520	2515
2330	2389	2430	2391	2423	2420	2438	2440	2417	2425	2406	2430	2425
2332	2283	2324	2289	2324	2316	2333	2338	2311	2320	2303	2326	2325
2334	2169	2206	2176	2210	2201	2220	2224	2198	2204	2190	2212	2212
2336	2049	2087	2058	2093	2081	2101	2104	2079	2084	2070	2093	2094
2338	1924	1964	1937	1974	1959	1976	1981	1959	1960	1948	1974	1972
2340	1816	1840	1823	1855	1842	1859	1864	1840	1837	1831	1854	1856
2342	1708	1729	1716	1742	1730	1748	1753	1732	1727	1721	1744	1742
2344	1605	1622	1619	1637	1631	1644	1648	1634	1624	1621	1645	1644
2346	1534	1536	1534	1550	1546	1557	1566	1548	1536	1536	1557	1556
2348	1473	1466	1473	1473	1480	1490	1500	1484	1466	1470	1493	1486
2350	1428	1412	1430	1425	1433	1438	1448	1436	1419	1421	1444	1439
2352	1415	1385	1408	1396	1408	1409	1422	1413	1391	1397	1417	1409
2354	1419	1380	1406	1380	1408	1403	1420	1410	1389	1393	1416	1403
2356	1444	1398	1428	1401	1428	1420	1436	1430	1407	1414	1433	1419
2358	1494	1437	1469	1436	1470	1460	1477	1472	1448	1454	1473	1458
2360	1559	1498	1534	1492	1533	1520	1539	1534	1512	1514	1534	1519
2362	1644	1578	1616	1568	1614	1599	1618	1615	1592	1596	1614	1595
2364	1745	1673	1712	1660	1713	1693	1712	1709	1685	1692	1712	1689
2366	1854	1782	1817	1768	1822	1800	1820	1820	1799	1798	1817	1795
2368	1972	1902	1934	1880	1939	1914	1936	1935	1919	1914	1938	1912
2370	2094	2022	2054	1998	2061	2037	2056	2058	2042	2033	2050	2032
2372	2208	2147	2172	2118	2181	2152	2176	2176	2164	2155	2174	2150
2374	2325	2266	2282	2236	2297	2277	2292	2290	2284	2269	2290	2266
2376	2427	2376	2388	2345	2405	2387	2402	2398	2392	2378	2398	2375
2378	2516	2473	2479	2443	2500	2482	2495	2493	2491	2472	2493	2472
2380	2588	2557	2555	2527	2578	2566	2576	2569	2572	2552	2571	2553
2382	2645	2622	2623	2595	2639	2629	2640	2629	2634	2612	2635	2618
2384	2679	2667	2650	2636	2679	2672	2682	2669	2676	2656	2674	2660
2386	2682	2688	2666	2663	2696	2692	2699	2685	2696	2673	2692	2680
2388	2676	2684	2659	2663	2687	2690	2695	2681	2694	2666	2690	2670
2390	2646	2661	2630	2643	2661	2666	2670	2653	2666	2639	2663	2655
2392	2591	2614	2578	2601	2611	2620	2619	2607	2617	2586	2614	2609
2394	2513	2545	2510	2538	2540	2553	2557	2535	2545	2524	2548	2542
2396	2425	2457	2424	2455	2453	2469	2469	2448	2459	2437	2460	2459
2398	2319	2361	2324	2355	2352	2366	2371	2349	2357	2337	2360	2365
2400	2208	2246	2211	2249	2236	2259	2261	2237	2243	2227	2251	2249
2402	2088	2129	2095	2131	2121	2141	2143	2119	2123	2108	2132	2131
2404	1969	2003	1978	2010	2000	2016	2023	1998	2002	1988	2008	2014
2406	1851	1883	1860	1895	1880	1901	1905	1880	1879	1870	1893	1894
2408	1734	1764	1750	1775	1767	1782	1788	1767	1763	1757	1780	1780
2410	1644	1657	1650	1673	1662	1678	1687	1664	1657	1653	1677	1675
2412	1558	1564	1564	1578	1573	1584	1595	1585	1563	1562	1586	1586
2414	1491	1487	1494	1500	1501	1509	1519	1502	1489	1489	1512	1508
2416	1442	1431	1442	1440	1430	1454	1464	1451	1433	1436	1459	1451
2418	1417	1390	1413	1400	1414	1417	1430	1418	1398	1402	1424	1416
2420	1413	1381	1403	1386	1406	1403	1419	1407	1384	1392	1412	1402
2422	1435	1389	1419	1393	1418	1414	1429	1419	1399	1404	1425	1412
2424	1474	1423	1455	1417	1455	1444	1463	1456	1433	1439	1458	1443
2426	1535	1475	1512	1471	1511	1496	1516	1512	1489	1492	1513	1496
2428	1613	1550	1587	1541	1587	1571	1590	1587	1563	1568	1589	1567
2430	1711	1638	1676	1628	1679	1664	1676	1678	1651	1655	1676	1655
2432	1817	1748	1783	1730	1785	1765	1780	1783	1763	1762	1781	1760
2434	1933	1860	1895	1840	1900	1877	1898	1896	1878	1875	1897	1873
2436	2052	1981	2012	1959	2019	1998	2016	2016	2003	1994	2014	1990
2438	2173	2105	2130	2080	2141	2120	2137	2136	2123	2113	2133	2110
2440	2287	2227	2246	2197	2260	2237	2256	2251	2240	2233	2252	2229
2442	2394	2340	2354	2311	2369	2350	2367	2364	2357	2344	2363	2339
2444	2489	2444	2451	2415	2471	2451	2466	2463	2459	2442	2463	2439
2446	2568	2530	2531	2502	2554	2540	2552	2547	2547	2528	2548	2528
2448	2628	2602	2597	2572	2621	2609	2620	2613	2616	2594	2616	2598
2450	2669	2654	2640	2627	2667	2652	2668	2659	2665	2644	2664	2647
2452	2685	2681	2663	2656	2692	2689	2696	2684	2691	2667	2689	2676
2454	2683	2688	2663	2665	2694	2695	2700	2687	2696	2670	2693	2681
2456	2658	2669	2641	2651	2672	2678	2683	2664	2676	2650	2675	2663
2458	2610	2632	2599	2617	2630	2637	2641	2622	2633	2610	2632	2625
2460	2541	2569	2536	2557	2567	2577	2580	2561	2571	2547	2572	2568
2462	2453	2486	2458	2484	2484	2498	2502	2479	2490	2467	2492	2487
2464	2357	2395	2356	2391	2387	2405	2405	2384	2393	2374	2394	2394
2466	2247	2282	2250	2287	2278	2295	2298	2270	2281	2265	2289	2288
2468	2126	2168	2135	2171	2160	2178	2181	2159	2164	2150	2173	2173
2470	2009	2044	2018	2053	2039	2058	2063	2039	2042	2031	2052	2055
2472	1891	1921	1897	1934	1919	1939	1943	1920	1919	1909	1933	1933
2474	1775	1803	1786	1815	1804	1820	1827	1806	1799	1793	1817	1814
2476	1673	1694	1681	1706	1695	1712	1717	1696	1681	1685	1709	1707
2478	1585	1594	1589	1606	1601	1615	1621	1602	1593	1588	1614	1611
2480	1510	1512	1508	1523	1520	1530	1543	1525	1511	1512	1534	1531
2482	1456	1447	1456	1459	1461	1469	1482	1464	1449	1452	1473	1468
2484	1423	1398	1419	1411	1421	1426	1439	1426	1405	1410	1432	1425
2486	1412	1383	1404	1390	1405	1402	1422	1409	1387	1393	1414	1402
2488	1424	1384	1411	1382	1411	1406	1422	1413	1390	1398	1417	1405
2490	1458	1407	1438	1410	1438	1432	1449	1442	1419	1424	1446	1430
2492	1511	1456	1490	1451	1490	1476	1497	1491	1466	1470	1492	1474
2494	1586	1522	1560	1516	1559	1545	1566	1558	1535	1540	1560	1542
2496	1675	1607	1645	1598	1646	1626	1648	1646	1624	1625	1647	1626
2498	1782	1708	1747	1692	1748	1728	1747	1747	1726	1726	1745	1725
2500	1893	1822	1857	1805	1861	1838	1859	1858	1840	1828	1856	1833
2502	2014	1943	1974	1919	1980	1960	1975	1977	1960	1955	1973	1948
2504	2131	2065	2091	2039	2101	2079	2097	2096	2084	2075	2095	2071
2506	2250	2188	2209	2160	2221	2199	2215	2215	2204	2195	2214	2191
2508	2356	2304	2320	2275	2334	2311	2329	2327	2315	2307	2325	2304
2510	2458	2411	2422	2379	2438	2420	2435	2431	2425	2411	2432	2408
2512	2543	2505	2506	2475	2530	2512	2524	2519	2520	2501	2521	2499
2514	2609	2579	2577	2552	2586	2588	2598	2594	2596	2573	2594	2575
2516	2658	2640	2624	2611	2654	2646	2654	2645	2652	2630	2650	2634
2518	2683	2674	2658	2649	2686	2681	2690	2677	2687	2661	2681	2668
2520	2684	2686	2665	2665	2695	2696	2700	2688	2696	2670	2694	2682
2522	2670	2679	2651	2659	2684	2684	2689	2674	2685	2660	2683	2672
2524	2628	2639	2616	2630	2647	2652	2659	2637	2651	2619	2649	2638
2526	2566	2591	2556	2582	2594	2600	2603	2583	2594	2572	2594	2588
2528	2487	2519	2482	2511	2514	2526	2528	2508	2518	2495	2518	2516
2530	2391	2427	2390	2423	2421	2438	2437	2415	2427	2406	2429	2429
2532	2284	2322	2287	2320	2316	2334	2336	2312	2321	2304	2325	2324
2534	2167	2206	2170	2210	2199	2218	2223	2197	2204	2189	2211	2211
2536	2050	2085	2054	2091	2080	2100	2103	2080	2084	2067	2093	2103
2538	1930	1965	1938	1972	1959	1975	1982	1959	1957	1949	1972	1972
2540	1813	1843	1823	1854	1841	1857	1862	1842	1838	1831	1853	1853
2542	1706	1729	1715	1739	1729	1748	1750	1732	1725	1721	1743	1743
2544	1612	1625	1617	1639	1630	1644	1655	1631	1624	1621	1644	1643
2546	1533	1536	1537	1551	1546	1552	1568	1548	1536	1538	1560	1554
2548	1473	1465	1474	1479	1479	1487	1498	1483	1469	1471	1492	1485
2550	1431	1416	1429	1424	1435	1435	1448	1434	1418	1423	1443	1434
2552	1414	1385	1406	1396	1408	1410	1422	1407	1391	1397	1418	1408
2554	1420	1380	1406	1387	1407	1404	1420	1403	1388	1394	1413	1403
2556	1444	1397	1429	1400	1428	1419	1438	1429	1408	1412	1434	1419
2558	1493	1434	1475	1437	1472	1461	1477	1470	1450	1451	1474	1458
2560	1559	1500	1533	1491	1535	1518	1539	1534	1513	1517	1535	1518
2562	1648	1578	1616	1568	1616	1597	1619	1615	1591	1596	1615	1596
2564	1744	1670	1712	1661	1713	1693	1714	1710	1689	1690	1711	1687
2566	1857	1786	1820	1767	1823	1798	1819	1821	1800	1799	1819	1795
2568	1972	1902	1929	1872	1939	1917	1936	1934	1919	1916	1935	1910
2570	2093	2026	2052	2001	2062	2039	2056	2057	2042	2037	2053	2032
2572	2213	2147	2171	2117	2183	2159	2175	2176	2165	2156	2175	2151
2574	2324	2265	2284	2236	2299	2277	2291	2291	2282	2270	2291	2265
2576	2424	2376	2384	2345	2405	2386	2402	2396	2394	2378	2397	2375
2578	2519	2474	2478	2448	2503	2483	2496	2492	2491	2472	2492	2473
2580	2591	2555	2555	2528	2579	2565	2573	2570	2571	2555	2573	2554
2582	2645	2623	2614	2592	2640	2625	2638	2631	2635	2612	2633	2617
2584	2679	2666	2652	2638	2678	2671	2681	2667	2678	2651	2674	2661
2586	2689	2686	2664	2662	2695	2689	2699	2687	2696	2671	2694	2680
2588	2677	2686	2657	2665	2690	2691	2696	2681	2693	2668	2690	2677
2590	2644	2658	2630	2637	2660	2666	2669	2654	2664	2641	2664	2655
2592	2589	2614	2578	2599	2611	2621	2624	2604	2616	2590	2610	2607
2594	2512	2546	2509	2536	2542	2551	2554	2534	2547	2524	2548	2542
2596	2423	2460	2425	2453	2453	2469	2471	2448	2459	2437	2462	2458
2598	2321	2358	2321	2356	2352	2368	2371	2347	2356	2343	2359	2360
2600	2205	2245	2213	2247	2240	2259	2261	2235	2244	2225	2250	2249
2602	2088	2125	2094	2132	2121	2140	2144	2119	2123	2110	2132	2132
2604	1968	2003	1976	2011	2000	2019	2022	1996	2000	1996	2009	2013
2606	1851	1883	1861	1892	1880	1899	1904	1879	1880	1869	1895	1895
2608	1742	1764	1750	1777	1764	1781	1789	1765	1763	1755	1779	1778
2610	1643	1658	1649	1669	1661	1674	1682	1665	1654	1652	1673	1674
2612	1557	1565	1562	1578	1569	1583	1592	1571	1563	1562	1586	1583
2614	1490	1485	1493	1499	1500	1507	1518	1501	1486	1490	1515	1506
2616	1442	1430	1440	1441	1445	1452	1463	1449	1432	1436	1455	1451
2618	1418	1394	1411	1402	1414	1414	1431	1417	1397	1406	1425	1416
2620	1416	1378	1404	1387	1405	1404	1417	1405	1386	1392	1412	1402
2622	1432	1388	1419	1395	1420	1412	1431	1419	1399	1403	1426	1410
2624	1472	1421	1456	1422	1454	1444	1461	1454	1432	1438	1458	1441
2626	1537	1476	1513	1472	1511	1499	1517	1514	1490	1492	1513	1493
2628	1615	1547	1587	1541	1587	1571	1590	1584	1562	1568	1587	1568
2630	1711	1641	1679	1627	1679	1662	1679	1677	1656	1660	1677	1655
2632	1819	1748	1783	1729	1784	1752	1783	1784	1764	1762	1781	1760
2634	1933	1862	1896	1840	1899	1878	1897	1895	1879	1875	1896	1871
2636	2056	1981	2012	1959	2024	1997	2015	2015	2002	1994	2016	1991
2638	2175	2105	2135	2082	2142	2119	2138	2137	2124	2115	2133	2112
2640	2287	2225	2246	2200	2260	2240	2255	2254	2244	2232	2253	2228
2642	2394	2340	2354	2311	2370	2351	2364	2363	2356	2340	2365	2340
2644	2489	2442	2448	2413	2470	2452	2463	2460	2459	2442	2457	2441
2646	2569	2532	2532	2502	2555	2538	2551	2546	2547	2527	2549	2526
2648	2628	2604	2597	2573	2622	2613	2618	2611	2617	2595	2616	2596
2650	2668	2654	2641	2627	2668	2659	2671	2659	2665	2644	2663	2649
2652	2687	2684	2663	2656	2692	2688	2692	2685	2693	2666	2691	2677
2654	2686	2690	2665	2665	2694	2688	2702	2686	2696	2668	2694	2682
2656	2655	2670	2641	2653	2673	2678	2681	2665	2676	2652	2674	2664
2658	2609	2632	2598	2617	2630	2636	2643	2623	2634	2614	2632	2624
2660	2543	2570	2533	2560	2567	2578	2581	2560	2573	2548	2573	2565
2662	2455	2490	2454	2481	2485	2495	2510	2484	2490	2467	2490	2488
2664	2357	2392	2357	2391	2388	2402	2407	2381	2391	2373	2396	2395
2666	2248	2285	2250	2289	2278	2293	2296	2275	2282	2266	2287	2287
2668	2132	2163	2133	2171	2159	2178	2183	2159	2164	2149	2172	2176
2670	2008	2046	2016	2050	2038	2058	2060	2037	2040	2028	2053	2053
2672	1891	1922	1898	1932	1918	1937	1943	1919	1917	1908	1933	1931
2674	1776	1804	1784	1814	1802	1821	1825	1802	1800	1792	1817	1816
2676	1673	1694	1681	1704	1695	1711	1718	1696	1690	1687	1709	1709
2678	1584	1590	1589	1620	1600	1615	1625	1603	1594	1590	1613	1612
2680	1511	1513	1513	1525	1520	1533	1540	1524	1511	1512	1536	1531
2682	1457	1445	1457	1459	1462	1467	1481	1463	1449	1451	1474	1466
2684	1423	1402	1421	1413	1421	1426	1440	1420	1405	1412	1433	1425
2686	1412	1383	1404	1390	1404	1403	1418	1407	1390	1392	1413	1404
2688	1426	1386	1410	1387	1412	1407	1425	1413	1390	1395	1418	1405
2690	1458	1410	1442	1411	1439	1431	1449	1442	1417	1422	1444	1430
2692	1513	1457	1490	1450	1489	1478	1491	1492	1468	1475	1493	1474
2694	1586	1525	1560	1517	1561	1544	1567	1560	1537	1541	1561	1540
2696	1679	1608	1655	1597	1647	1626	1648	1650	1623	1627	1646	1623
2698	1780	1710	1747	1695	1749	1730	1748	1748	1726	1728	1747	1722
2700	1895	1822	1857	1804	1861	1842	1858	1858	1839	1836	1857	1833
2702	2010	1943	1972	1915	1980	1958	1976	1977	1960	1956	1975	1952
2704	2134	2065	2094	2038	2102	2080	2097	2097	2084	2075	2093	2074
2706	2249	2186	2209	2159	2221	2199	2215	2216	2206	2192	2213	2189
2708	2360	2305	2319	2274	2335	2311	2329	2327	2321	2306	2327	2302
2710	2459	2409	2420	2379	2437	2419	2435	2430	2427	2408	2432	2410
2712	2545	2501	2507	2475	2525	2510	2524	2521	2523	2501	2517	2502
2714	2615	2581	2577	2553	2602	2586	2602	2592	2595	2574	2594	2578
2716	2658	2639	2628	2609	2655	2644	2653	2646	2652	2628	2649	2636
2718	2686	2673	2657	2647	2686	2678	2691	2677	2686	2663	2678	2667
2720	2688	2690	2664	2665	2697	2695	2701	2686	2697	2673	2694	2679
2722	2669	2679	2651	2659	2684	2685	2689	2673	2685	2662	2682	2671
2724	2627	2646	2613	2629	2647	2653	2656	2639	2650	2626	2649	2641
2726	2565	2591	2557	2578	2589	2600	2602	2582	2596	2568	2593	2588
2728	2486	2518	2483	2506	2513	2526	2529	2508	2519	2496	2519	2513
2730	2389	2428	2390	2424	2419	2436	2436	2417	2425	2405	2428	2426
2732	2284	2322	2286	2324	2313	2333	2335	2312	2320	2302	2325	2324
2734	2168	2208	2172	2211	2200	2219	2220	2194	2202	2188	2211	2212
2736	2048	2086	2055	2092	2079	2108	2101	2078	2083	2070	2088	2092
2738	1929	1959	1936	1970	1958	1977	1980	1958	1959	1948	1973	1971
2740	1816	1843	1821	1856	1838	1859	1865	1841	1837	1829	1854	1853
2742	1707	1727	1713	1740	1729	1746	1752	1732	1725	1722	1741	1742
2744	1610	1622	1618	1638	1630	1646	1652	1630	1622	1621	1644	1643
2746	1534	1537	1538	1549	1545	1555	1565	1548	1536	1536	1557	1557
2748	1474	1464	1472	1480	1478	1489	1498	1483	1465	1470	1491	1487
2750	1433	1414	1429	1426	1432	1439	1450	1437	1418	1421	1444	1441
2752	1416	1385	1405	1393	1407	1409	1420	1409	1391	1398	1418	1407
2754	1419	1381	1406	1387	1406	1403	1419	1407	1388	1393	1414	1402
2756	1444	1398	1429	1398	1423	1421	1435	1430	1408	1411	1434	1419
2758	1492	1438	1473	1434	1470	1461	1479	1471	1449	1454	1476	1457
2760	1560	1500	1535	1494	1534	1522	1538	1536	1512	1516	1536	1517
2762	1646	1580	1615	1569	1616	1600	1618	1619	1594	1596	1615	1595
2764	1745	1674	1713	1662	1714	1695	1714	1712	1691	1690	1713	1691
2766	1856	1784	1819	1765	1823	1802	1822	1819	1802	1798	1817	1795
2768	1971	1901	1933	1880	1939	1918	1935	1936	1919	1915	1936	1910
2770	2087	2023	2054	2000	2060	2035	2057	2056	2044	2036	2054	2031
2772	2213	2148	2171	2121	2182	2159	2184	2175	2166	2154	2172	2150
2774	2325	2262	2284	2234	2298	2278	2293	2291	2284	2271	2291	2267
2776	2427	2376	2388	2347	2406	2388	2402	2397	2393	2378	2399	2376
2778	2519	2475	2480	2446	2500	2484	2497	2499	2490	2473	2497	2472
2780	2591	2559	2555	2528	2579	2563	2576	2573	2572	2553	2574	2553
2782	2645	2623	2614	2595	2639	2629	2640	2630	2636	2612	2642	2616
2784	2676	2666	2651	2638	2675	2673	2682	2668	2676	2653	2675	2660
2786	2688	2688	2666	2662	2695	2693	2697	2690	2697	2672	2695	2682
2788	2676	2685	2658	2663	2690	2689	2696	2681	2692	2667	2690	2678
2790	2641	2660	2628	2642	2661	2666	2672	2653	2665	2640	2656	2654
2792	2587	2613	2578	2598	2611	2621	2625	2602	2617	2591	2615	2608
2794	2511	2548	2507	2536	2539	2553	2555	2535	2546	2522	2547	2541
2796	2424	2461	2421	2452	2452	2469	2469	2448	2460	2437	2460	2458
2798	2321	2359	2322	2357	2351	2368	2369	2348	2357	2336	2360	2359
2800	2206	2247	2211	2249	2239	2257	2259	2236	2246	2225	2249	2250
2802	2089	2124	2095	2130	2118	2139	2141	2118	2122	2107	2132	2131
2804	1968	2004	1975	2012	1997	2017	2022	1998	1999	1988	2013	2011
2806	1852	1882	1860	1892	1880	1897	1898	1880	1879	1869	1892	1892
2808	1741	1762	1749	1778	1764	1782	1789	1766	1763	1756	1778	1779
2810	1640	1659	1649	1662	1662	1678	1682	1663	1655	1651	1675	1674
2812	1558	1564	1561	1578	1573	1579	1594	1573	1563	1560	1586	1581
2814	1490	1487	1494	1499	1498	1510	1520	1501	1488	1487	1511	1508
2816	1444	1430	1442	1438	1445	1452	1463	1445	1434	1434	1458	1451
2818	1420	1393	1412	1404	1414	1417	1428	1413	1399	1402	1424	1415
2820	1414	1380	1404	1387	1404	1401	1419	1408	1386	1392	1413	1402
2822	1436	1390	1418	1391	1417	1412	1429	1420	1400	1404	1425	1411
2824	1473	1422	1455	1421	1450	1447	1465	1456	1433	1437	1458	1443
2826	1535	1477	1512	1472	1510	1499	1517	1512	1488	1494	1513	1492
2828	1615	1549	1589	1541	1589	1572	1585	1588	1563	1567	1588	1567
2830	1711	1642	1679	1627	1680	1658	1680	1678	1658	1659	1679	1658
2832	1818	1747	1783	1731	1784	1765	1783	1783	1766	1763	1782	1762
2834	1934	1862	1897	1842	1902	1880	1898	1898	1880	1877	1895	1872
2836	2054	1982	2015	1960	2021	2000	2017	2016	2001	1994	2015	1989
2838	2171	2107	2132	2080	2143	2121	2137	2136	2126	2117	2136	2111
2840	2287	2228	2247	2198	2246	2241	2254	2253	2247	2232	2253	2230
2842	2395	2340	2355	2313	2372	2353	2367	2362	2359	2345	2364	2340
2844	2489	2446	2450	2412	2471	2453	2468	2463	2460	2444	2463	2442
2846	2568	2534	2533	2498	2554	2538	2553	2547	2548	2528	2549	2527
2848	2631	2604	2594	2573	2624	2610	2619	2613	2617	2594	2616	2597
2850	2668	2655	2640	2627	2668	2660	2670	2658	2666	2645	2664	2650
2852	2687	2682	2663	2656	2691	2689	2694	2682	2693	2667	2687	2675
2854	2684	2688	2663	2667	2694	2696	2697	2687	2694	2669	2694	2682
2856	2657	2672	2642	2652	2672	2677	2678	2665	2677	2647	2675	2666
2858	2609	2630	2598	2613	2630	2638	2640	2622	2635	2611	2633	2626
2860	2540	2570	2534	2557	2566	2578	2580	2573	2572	2548	2570	2566
2862	2455	2489	2452	2480	2484	2499	2501	2478	2489	2466	2489	2488
2864	2357	2394	2356	2390	2387	2404	2405	2383	2391	2371	2396	2393
2866	2245	2285	2249	2284	2277	2296	2298	2274	2279	2264	2288	2286
2868	2124	2166	2135	2170	2159	2180	2183	2158	2162	2149	2170	2169
2870	2010	2040	2016	2049	2038	2060	2059	2038	2041	2028	2052	2053
2872	1889	1923	1897	1932	1917	1936	1942	1918	1918	1908	1932	1932
2874	1774	1804	1783	1810	1801	1821	1827	1802	1798	1793	1815	1817
2876	1676	1692	1681	1704	1695	1714	1718	1696	1690	1687	1709	1710
2878	1584	1593	1589	1608	1600	1616	1619	1604	1587	1591	1614	1610
2880	1512	1510	1512	1522	1521	1533	1541	1525	1511	1511	1534	1530
2882	1454	1446	1456	1457	1461	1466	1480	1465	1447	1451	1473	1468
2884	1424	1402	1418	1409	1421	1425	1437	1425	1406	1412	1433	1424
2886	1413	1383	1403	1390	1405	1409	1421	1409	1387	1391	1413	1405
2888	1424	1386	1411	1388	1412	1408	1425	1414	1392	1396	1420	1406
2890	1459	1409	1442	1410	1441	1434	1449	1443	1419	1423	1447	1431
2892	1515	1455	1491	1454	1490	1479	1497	1492	1469	1472	1493	1474
2894	1585	1518	1559	1520	1560	1548	1563	1558	1538	1541	1562	1542
2896	1677	1609	1646	1597	1648	1630	1650	1647	1623	1628	1647	1623
2898	1782	1710	1748	1695	1747	1727	1749	1746	1727	1727	1747	1725
2900	1896	1820	1859	1804	1862	1839	1858	1859	1841	1838	1859	1833
2902	2014	1944	1974	1919	1979	1958	1977	1975	1962	1956	1975	1953
2904	2134	2068	2094	2041	2103	2077	2098	2097	2085	2075	2095	2072
2906	2251	2183	2210	2161	2222	2200	2217	2215	2208	2193	2215	2190
2908	2361	2305	2320	2275	2334	2315	2326	2328	2321	2308	2329	2303
2910	2460	2412	2419	2383	2438	2421	2435	2432	2428	2417	2430	2409
2912	2543	2505	2506	2472	2528	2512	2525	2520	2520	2502	2522	2501
2914	2611	2582	2577	2551	2602	2588	2598	2591	2594	2574	2595	2577
2916	2660	2637	2629	2611	2655	2647	2655	2647	2652	2630	2650	2634
2918	2683	2674	2658	2648	2686	2682	2691	2678	2684	2661	2684	2670
2920	2687	2687	2665	2667	2697	2695	2702	2687	2696	2675	2694	2681
2922	2668	2680	2652	2660	2682	2684	2691	2673	2687	2663	2683	2673
2924	2625	2647	2614	2632	2649	2650	2655	2632	2651	2623	2650	2641
2926	2565	2590	2557	2579	2589	2599	2602	2581	2595	2570	2594	2588
2928	2484	2518	2480	2507	2512	2525	2524	2507	2520	2495	2519	2516
2930	2390	2426	2390	2422	2419	2437	2438	2415	2428	2405	2422	2425
2932	2284	2322	2286	2320	2313	2332	2334	2309	2319	2301	2324	2323
2934	2167	2207	2173	2210	2199	2220	2220	2196	2201	2187	2209	2211
2936	2048	2084	2055	2089	2079	2099	2102	2077	2081	2069	2091	2092
2938	1928	1964	1937	1971	1957	1979	1981	1957	1958	1949	1971	1971
2940	1814	1842	1820	1853	1840	1859	1860	1840	1838	1830	1855	1855
2942	1704	1728	1714	1740	1726	1743	1751	1730	1724	1718	1744	1743
2944	1609	1625	1617	1636	1622	1647	1651	1632	1623	1619	1644	1639
2946	1532	1535	1535	1549	1544	1556	1566	1548	1536	1535	1557	1554
2948	1474	1465	1475	1478	1477	1489	1499	1483	1466	1469	1491	1485
2950	1433	1415	1428	1424	1433	1440	1449	1437	1420	1422	1443	1437
2952	1416	1387	1408	1396	1409	1411	1422	1412	1392	1403	1417	1407
2954	1422	1381	1407	1383	1408	1402	1420	1409	1386	1393	1415	1403
2956	1446	1396	1428	1401	1427	1423	1435	1431	1408	1413	1435	1419
2958	1494	1439	1472	1436	1468	1460	1476	1473	1448	1454	1474	1459
2960	1561	1498	1536	1491	1534	1521	1539	1535	1510	1515	1537	1518
2962	1645	1577	1615	1572	1615	1596	1621	1615	1595	1596	1619	1596
2964	1746	1676	1713	1660	1713	1695	1713	1713	1692	1692	1712	1689
2966	1856	1779	1820	1766	1824	1803	1821	1820	1802	1802	1818	1796
2968	1975	1901	1935	1881	1940	1920	1939	1937	1919	1916	1935	1910
2970	2094	2025	2054	2000	2062	2038	2058	2059	2042	2036	2055	2030
2972	2213	2149	2172	2117	2183	2163	2175	2176	2167	2156	2177	2151
2974	2325	2266	2284	2235	2301	2278	2296	2292	2285	2271	2291	2267
2976	2425	2374	2387	2347	2404	2387	2402	2398	2394	2378	2398	2380
2978	2518	2476	2479	2444	2500	2483	2495	2493	2491	2472	2494	2470
2980	2591	2559	2551	2527	2580	2564	2578	2571	2574	2553	2574	2554
2982	2647	2622	2614	2595	2641	2630	2638	2630	2636	2614	2624	2619
2984	2677	2666	2652	2641	2679	2670	2681	2669	2678	2654	2675	2660
2986	2689	2686	2665	2661	2695	2694	2701	2687	2695	2670	2693	2680
2988	2678	2686	2657	2664	2690	2692	2697	2681	2691	2668	2688	2678
2990	2643	2663	2628	2641	2662	2665	2669	2652	2663	2638	2663	2653
2992	2586	2614	2578	2600	2608	2621	2623	2604	2616	2592	2613	2609
2994	2513	2546	2509	2534	2539	2553	2556	2535	2544	2524	2546	2542
2996	2424	2460	2421	2451	2453	2462	2468	2448	2460	2438	2460	2458
2998	2317	2358	2322	2355	2350	2369	2370	2348	2357	2337	2360	2360
3000	2206	2243	2213	2247	2238	2258	2258	2236	2243	2225	2250	2259
3002	2088	2127	2095	2130	2119	2140	2138	2120	2123	2108	2132	2131
3004	1967	2004	1976	2011	1999	2018	2017	1998	1998	1986	2013	2010
3006	1851	1882	1849	1891	1878	1899	1901	1877	1877	1868	1891	1892
3008	1741	1765	1749	1776	1763	1782	1786	1766	1760	1755	1779	1780
3010	1641	1660	1649	1671	1659	1678	1683	1656	1655	1651	1675	1672
3012	1558	1563	1562	1576	1568	1585	1591	1573	1566	1561	1583	1581
3014	1491	1486	1493	1500	1498	1509	1521	1501	1485	1490	1512	1504
3016	1442	1428	1441	1440	1444	1453	1465	1448	1431	1435	1458	1448
3018	1415	1394	1412	1404	1413	1416	1431	1417	1397	1401	1422	1414
3020	1415	1382	1404	1386	1403	1405	1419	1406	1386	1392	1413	1402
3022	1433	1390	1419	1391	1417	1412	1427	1420	1399	1404	1425	1412
3024	1475	1422	1451	1424	1454	1442	1460	1456	1431	1439	1459	1441
3026	1536	1476	1513	1473	1509	1498	1517	1512	1488	1492	1514	1495
3028	1615	1554	1588	1542	1586	1568	1592	1587	1564	1566	1585	1568
3030	1712	1643	1680	1627	1679	1663	1681	1677	1656	1661	1681	1658
3032	1815	1748	1784	1731	1785	1763	1785	1783	1764	1761	1783	1755
3034	1935	1861	1895	1841	1901	1878	1899	1896	1879	1876	1897	1871
3036	2054	1981	2014	1961	2020	1999	2015	2015	2002	1995	2015	1993
3038	2174	2108	2133	2079	2142	2120	2137	2137	2126	2116	2136	2112
3040	2288	2229	2248	2202	2260	2238	2255	2254	2244	2235	2252	2229
3042	2395	2343	2355	2312	2372	2350	2366	2364	2350	2346	2363	2341
3044	2488	2444	2451	2415	2470	2452	2465	2463	2460	2444	2463	2440
3046	2567	2535	2532	2504	2554	2538	2552	2546	2548	2528	2547	2525
3048	2628	2604	2596	2574	2619	2607	2622	2612	2616	2595	2617	2597
3050	2670	2653	2640	2627	2667	2662	2670	2657	2665	2642	2665	2648
3052	2688	2683	2664	2660	2692	2689	2695	2682	2694	2669	2690	2675
3054	2686	2688	2663	2667	2693	2694	2700	2685	2696	2671	2694	2681
3056	2656	2672	2641	2651	2673	2677	2681	2663	2676	2651	2675	2661
3058	2609	2630	2597	2614	2629	2637	2641	2621	2634	2608	2631	2624
3060	2541	2571	2534	2559	2563	2575	2580	2557	2570	2546	2571	2566
3062	2455	2491	2452	2482	2475	2496	2497	2475	2488	2466	2491	2486
3064	2355	2395	2357	2388	2384	2400	2403	2379	2390	2369	2397	2393
3066	2245	2284	2248	2285	2275	2293	2295	2273	2280	2261	2284	2288
3068	2129	2166	2133	2170	2157	2178	2182	2154	2163	2148	2171	2170
3070	2002	2039	2017	2051	2037	2056	2059	2037	2042	2028	2051	2051
3072	1889	1922	1897	1929	1917	1938	1942	1916	1917	1909	1926	1933
3074	1777	1801	1785	1815	1800	1820	1826	1801	1800	1791	1816	1816
3076	1675	1693	1681	1701	1693	1712	1714	1695	1691	1686	1709	1707
3078	1584	1594	1588	1608	1600	1614	1620	1604	1592	1591	1613	1611
3080	1510	1511	1514	1523	1520	1531	1541	1523	1510	1512	1533	1527
3082	1455	1447	1456	1460	1459	1466	1480	1459	1448	1459	1472	1467
3084	1421	1403	1419	1415	1421	1424	1440	1424	1406	1414	1434	1424
3086	1414	1378	1402	1390	1404	1403	1418	1408	1386	1392	1414	1404
3088	1427	1386	1412	1389	1410	1412	1422	1412	1391	1397	1418	1405
3090	1458	1410	1442	1410	1439	1431	1448	1442	1417	1422	1445	1430
3092	1515	1457	1492	1453	1490	1479	1496	1491	1467	1472	1495	1473
3094	1588	1524	1560	1521	1559	1543	1565	1558	1538	1541	1562	1541
3096	1679	1603	1647	1599	1646	1631	1651	1647	1627	1626	1646	1625
3098	1783	1711	1747	1694	1749	1730	1747	1746	1727	1727	1746	1723
3100	1894	1821	1859	1803	1860	1841	1858	1857	1840	1837	1858	1834
3102	2014	1941	1975	1920	1981	1959	1978	1977	1962	1955	1976	1951
3104	2137	2066	2093	2041	2101	2080	2095	2096	2084	2077	2095	2072
3106	2244	2187	2209	2161	2221	2199	2215	2216	2206	2197	2216	2189
3108	2362	2302	2320	2276	2334	2311	2328	2330	2324	2305	2328	2303
3110	2461	2413	2420	2381	2438	2419	2434	2431	2429	2412	2433	2410
3112	2543	2505	2507	2474	2527	2513	2522	2520	2521	2501	2522	2502
3114	2611	2581	2577	2552	2600	2590	2601	2591	2589	2578	2597	2577
3116	2660	2641	2630	2613	2655	2645	2655	2646	2651	2629	2649	2633
3118	2682	2678	2658	2649	2686	2680	2689	2677	2686	2662	2685	2670
3120	2689	2689	2665	2666	2691	2693	2703	2686	2697	2673	2695	2680
3122	2667	2679	2651	2658	2681	2682	2688	2674	2685	2659	2683	2672
3124	2626	2647	2614	2630	2644	2651	2657	2637	2650	2625	2645	2640
3126	2565	2593	2557	2579	2587	2598	2601	2581	2591	2571	2593	2587
3128	2484	2516	2480	2511	2511	2526	2528	2503	2518	2494	2520	2515
3130	2387	2428	2389	2421	2417	2434	2435	2415	2422	2403	2428	2424
3132	2282	2322	2287	2319	2313	2332	2335	2311	2320	2298	2326	2322
3134	2164	2205	2172	2211	2199	2214	2220	2197	2202	2184	2209	2209
3136	2046	2084	2053	2091	2078	2097	2099	2076	2082	2069	2090	2091
3138	1928	1962	1935	1970	1956	1977	1976	1956	1959	1946	1971	1971
3140	1813	1843	1822	1849	1838	1856	1860	1840	1836	1828	1851	1854
3142	1704	1727	1709	1741	1728	1745	1748	1730	1723	1718	1742	1741
3144	1609	1623	1616	1638	1629	1642	1650	1631	1622	1620	1643	1641
3146	1529	1535	1536	1551	1544	1556	1565	1546	1537	1534	1558	1553
3148	1475	1466	1473	1468	1478	1486	1496	1480	1465	1468	1492	1482
3150	1431	1417	1429	1424	1431	1435	1449	1434	1417	1420	1445	1435
3152	1414	1386	1405	1394	1406	1409	1421	1410	1389	1396	1417	1407
3154	1417	1380	1406	1387	1404	1404	1419	1399	1379	1393	1414	1402
3156	1446	1397	1428	1399	1426	1419	1437	1429	1406	1411	1435	1419
3158	1493	1438	1472	1433	1471	1460	1478	1472	1450	1452	1476	1459
3160	1562	1500	1535	1494	1536	1520	1538	1535	1513	1517	1537	1517
3162	1646	1578	1620	1569	1616	1594	1618	1616	1594	1597	1617	1595
3164	1746	1677	1713	1662	1714	1694	1714	1711	1692	1692	1712	1689
3166	1858	1786	1822	1769	1823	1804	1820	1820	1804	1800	1821	1797
3168	1974	1904	1934	1882	1941	1919	1938	1936	1919	1919	1937	1911
3170	2094	2026	2052	2001	2061	2039	2057	2057	2043	2036	2057	2031
3172	2213	2149	2172	2120	2183	2164	2176	2176	2167	2155	2177	2152
3174	2324	2268	2286	2236	2298	2276	2292	2291	2285	2272	2293	2266
3176	2427	2379	2390	2349	2405	2386	2401	2398	2394	2379	2401	2375
3178	2518	2476	2480	2441	2500	2483	2497	2492	2491	2483	2494	2472
3180	2590	2560	2556	2528	2580	2564	2577	2570	2572	2550	2574	2547
3182	2646	2622	2613	2595	2639	2629	2639	2629	2635	2612	2635	2615
3184	2679	2665	2651	2640	2678	2671	2671	2669	2675	2651	2674	2659
3186	2689	2688	2664	2663	2695	2691	2699	2685	2695	2661	2693	2679
3188	2678	2685	2660	2663	2689	2689	2694	2680	2693	2666	2689	2678
3190	2644	2662	2629	2643	2660	2666	2671	2653	2663	2640	2661	2655
3192	2588	2612	2577	2600	2609	2620	2623	2602	2615	2592	2613	2606
3194	2512	2546	2508	2535	2539	2550	2553	2533	2545	2524	2545	2541
3196	2422	2460	2422	2453	2451	2468	2469	2446	2457	2436	2458	2456
3198	2317	2355	2323	2357	2350	2366	2370	2344	2355	2336	2361	2357
3200	2205	2247	2211	2248	2237	2255	2258	2234	2243	2226	2249	2249
3202	2089	2126	2093	2131	2117	2138	2141	2119	2122	2109	2131	2131
3204	1967	2001	1976	2011	1998	2016	2020	1995	1998	1986	2009	2011
3206	1850	1879	1859	1891	1878	1897	1900	1877	1878	1867	1891	1888
3208	1736	1763	1749	1776	1765	1782	1787	1764	1762	1753	1778	1776
3210	1640	1658	1648	1669	1660	1677	1682	1661	1654	1653	1675	1671
3212	1556	1563	1560	1577	1570	1582	1592	1573	1562	1563	1585	1581
3214	1491	1486	1491	1500	1498	1507	1519	1500	1487	1488	1513	1506
3216	1445	1428	1442	1441	1445	1452	1463	1446	1432	1435	1454	1449
3218	1416	1394	1412	1402	1413	1412	1428	1415	1397	1402	1423	1414
3220	1415	1381	1404	1386	1405	1403	1417	1406	1386	1390	1413	1401
3222	1433	1387	1420	1393	1418	1413	1429	1420	1393	1403	1423	1413
3224	1473	1423	1458	1422	1455	1445	1462	1455	1432	1437	1460	1441
3226	1537	1480	1512	1475	1511	1500	1518	1512	1490	1492	1515	1495
3228	1615	1551	1588	1542	1590	1568	1590	1585	1566	1569	1588	1570
3230	1713	1642	1677	1630	1680	1661	1681	1673	1657	1657	1678	1658
3232	1819	1749	1783	1731	1787	1766	1783	1783	1765	1760	1782	1759
3234	1932	1864	1897	1841	1902	1880	1896	1896	1879	1873	1898	1872
3236	2052	1985	2015	1962	2022	2001	2017	2016	2002	1995	2015	1990
3238	2175	2110	2132	2079	2142	2120	2130	2141	2125	2118	2136	2112
3240	2289	2228	2247	2201	2260	2238	2255	2252	2245	2233	2253	2229
3242	2395	2342	2355	2311	2371	2351	2367	2363	2358	2343	2365	2339
3244	2489	2446	2451	2415	2470	2453	2465	2462	2460	2443	2471	2442
3246	2567	2532	2532	2502	2555	2537	2549	2544	2547	2527	2548	2527
3248	2630	2603	2598	2574	2622	2609	2622	2613	2617	2594	2617	2598
3250	2671	2657	2639	2627	2668	2660	2671	2658	2667	2641	2673	2647
3252	2687	2683	2662	2655	2693	2688	2696	2683	2693	2667	2699	2676
3254	2682	2690	2663	2667	2694	2692	2700	2685	2697	2670	2693	2679
3256	2657	2673	2640	2653	2673	2677	2680	2663	2677	2650	2676	2663
3258	2610	2631	2596	2616	2630	2633	2641	2621	2634	2607	2629	2624
3260	2537	2569	2532	2559	2565	2578	2579	2558	2571	2547	2571	2560
3262	2454	2490	2452	2481	2483	2496	2498	2476	2487	2466	2491	2486
3264	2355	2392	2355	2391	2384	2403	2404	2380	2391	2370	2393	2393
3266	2245	2285	2248	2284	2276	2294	2295	2272	2280	2263	2287	2287
3268	2126	2167	2132	2170	2158	2178	2180	2155	2162	2147	2171	2169
3270	2006	2041	2015	2051	2037	2055	2060	2036	2037	2027	2050	2048
3272	1891	1922	1897	1929	1916	1936	1939	1916	1916	1907	1932	1928
3274	1776	1802	1785	1814	1800	1819	1809	1801	1796	1791	1814	1812
3276	1672	1690	1679	1699	1690	1711	1715	1694	1687	1684	1709	1707
3278	1581	1592	1589	1605	1598	1611	1620	1600	1591	1586	1613	1610
3280	1512	1511	1513	1526	1520	1533	1540	1523	1510	1508	1532	1529
3282	1457	1445	1456	1459	1461	1469	1479	1462	1447	1451	1473	1466
3284	1425	1403	1426	1414	1416	1422	1438	1424	1405	1410	1433	1425
3286	1412	1379	1403	1388	1405	1403	1415	1407	1387	1391	1414	1402
3288	1425	1385	1411	1389	1411	1408	1420	1413	1389	1396	1419	1403
3290	1457	1410	1442	1412	1438	1431	1447	1440	1418	1423	1446	1427
3292	1510	1456	1490	1453	1489	1481	1495	1490	1467	1473	1493	1475
3294	1584	1524	1559	1516	1560	1546	1563	1561	1537	1540	1563	1541
3296	1678	1608	1649	1599	1647	1630	1647	1646	1625	1624	1647	1624
3298	1784	1710	1747	1694	1749	1726	1750	1747	1727	1725	1747	1723
3300	1891	1825	1859	1803	1862	1841	1859	1858	1841	1839	1858	1830
3302	2013	1943	1974	1920	1981	1956	1975	1975	1961	1956	1977	1951
3304	2136	2067	2089	2042	2102	2080	2098	2096	2085	2078	2098	2070
3306	2252	2184	2210	2161	2223	2201	2217	2213	2206	2196	2217	2191
3308	2358	2305	2321	2278	2336	2315	2331	2327	2322	2308	2329	2305
3310	2460	2413	2419	2380	2439	2419	2436	2431	2428	2413	2431	2410
3312	2543	2506	2508	2476	2530	2513	2526	2520	2520	2501	2524	2501
3314	2609	2583	2578	2553	2601	2589	2602	2591	2596	2575	2595	2577
3316	2658	2641	2629	2613	2656	2647	2655	2645	2653	2629	2651	2632
3318	2684	2676	2659	2650	2687	2679	2688	2679	2686	2660	2685	2669
3320	2688	2687	2665	2665	2694	2696	2702	2686	2696	2672	2695	2683
3322	2666	2680	2651	2660	2681	2684	2690	2672	2686	2661	2683	2671
3324	2626	2647	2614	2634	2646	2652	2657	2637	2649	2624	2649	2640
3326	2565	2593	2557	2577	2588	2597	2600	2584	2592	2571	2594	2585
3328	2482	2516	2480	2509	2511	2525	2528	2506	2518	2496	2517	2513
3330	2390	2427	2390	2422	2419	2432	2436	2413	2423	2404	2428	2426
3332	2282	2322	2284	2318	2313	2333	2333	2308	2317	2300	2323	2322
3334	2165	2209	2172	2208	2197	2217	2221	2195	2201	2189	2207	2210
3336	2046	2084	2053	2090	2076	2098	2101	2074	2080	2065	2090	2092
3338	1926	1963	1937	1972	1959	1977	1981	1956	1955	1946	1970	1972
3340	1813	1837	1822	1851	1839	1858	1857	1838	1835	1827	1852	1851
3342	1703	1726	1714	1742	1728	1744	1750	1729	1724	1719	1743	1740
3344	1611	1624	1617	1637	1627	1646	1649	1629	1621	1621	1644	1640
3346	1532	1535	1535	1549	1542	1554	1564	1546	1533	1534	1559	1555
3348	1470	1466	1473	1478	1478	1485	1497	1481	1466	1469	1492	1485
3350	1433	1416	1429	1425	1432	1432	1450	1434	1416	1422	1443	1435
3352	1412	1385	1406	1396	1408	1410	1419	1409	1392	1395	1418	1408
3354	1417	1383	1409	1387	1407	1402	1409	1408	1387	1390	1414	1401
3356	1444	1402	1429	1402	1427	1422	1437	1429	1408	1412	1434	1419
3358	1489	1436	1473	1437	1470	1461	1477	1471	1453	1453	1477	1457
3360	1561	1498	1536	1496	1534	1523	1540	1534	1512	1515	1537	1518
3362	1646	1578	1619	1569	1616	1598	1618	1616	1594	1596	1617	1596
3364	1749	1675	1715	1664	1715	1692	1714	1712	1690	1690	1713	1691
3366	1855	1785	1821	1768	1823	1802	1817	1822	1801	1802	1821	1797
3368	1973	1901	1934	1880	1942	1920	1938	1936	1919	1917	1936	1911
3370	2094	2026	2053	2000	2062	2035	2058	2059	2043	2036	2056	2030
3372	2213	2150	2172	2123	2183	2161	2178	2177	2165	2156	2176	2151
3374	2323	2267	2285	2239	2298	2277	2294	2289	2286	2272	2293	2268
3376	2428	2376	2389	2346	2406	2388	2402	2398	2395	2378	2400	2376
3378	2519	2479	2481	2446	2500	2483	2496	2493	2491	2473	2495	2472
3380	2591	2555	2557	2528	2580	2565	2575	2569	2570	2555	2575	2553
3382	2644	2622	2613	2595	2638	2630	2639	2630	2636	2611	2636	2616
3384	2678	2666	2648	2638	2678	2673	2679	2668	2675	2652	2676	2660
3386	2689	2688	2662	2664	2695	2690	2699	2685	2696	2670	2692	2680
3388	2676	2684	2659	2663	2689	2691	2695	2679	2691	2668	2689	2678
3390	2640	2660	2629	2643	2660	2666	2671	2651	2663	2639	2662	2654
3392	2586	2610	2576	2599	2609	2619	2627	2603	2613	2591	2613	2608
3394	2508	2544	2507	2535	2539	2551	2554	2532	2544	2522	2546	2541
3396	2421	2457	2422	2453	2451	2467	2467	2445	2455	2435	2459	2455
3398	2316	2356	2322	2358	2350	2366	2370	2346	2355	2334	2359	2358
3400	2205	2248	2211	2249	2236	2258	2258	2233	2241	2224	2249	2248
3402	2086	2122	2093	2132	2117	2136	2128	2117	2121	2106	2132	2129
3404	1965	2001	1975	2010	1996	2017	2020	1996	1996	1985	2009	2010
3406	1850	1880	1859	1892	1877	1895	1899	1878	1876	1867	1891	1892
3408	1739	1762	1748	1775	1763	1780	1787	1765	1759	1752	1776	1776
3410	1639	1656	1647	1667	1658	1675	1680	1664	1653	1651	1675	1673
3412	1556	1561	1561	1577	1570	1584	1593	1572	1561	1561	1585	1581
3414	1486	1488	1492	1500	1498	1508	1517	1500	1486	1488	1511	1506
3416	1441	1430	1441	1441	1445	1452	1461	1448	1430	1435	1459	1447
3418	1417	1392	1410	1396	1413	1413	1429	1416	1396	1400	1424	1413
3420	1415	1378	1405	1388	1401	1403	1417	1406	1384	1392	1412	1400
3422	1432	1385	1419	1393	1419	1414	1427	1419	1397	1405	1426	1410
3424	1475	1424	1458	1421	1454	1445	1458	1457	1432	1438	1460	1443
3426	1535	1474	1513	1474	1508	1498	1516	1513	1490	1494	1516	1496
3428	1614	1549	1588	1543	1587	1572	1588	1587	1565	1567	1591	1570
3430	1710	1641	1681	1629	1680	1662	1684	1678	1656	1660	1681	1657
3432	1818	1747	1780	1731	1787	1768	1784	1784	1764	1764	1782	1760
3434	1933	1862	1898	1844	1902	1879	1898	1897	1880	1876	1898	1871
3436	2055	1983	2015	1960	2022	1998	2019	2017	2002	1990	2017	1983
3438	2171	2109	2134	2083	2142	2122	2139	2128	2125	2117	2138	2112
3440	2274	2230	2247	2201	2262	2240	2256	2255	2246	2232	2254	2231
3442	2396	2342	2355	2314	2372	2350	2367	2365	2358	2345	2365	2341
3444	2480	2445	2452	2415	2471	2454	2467	2462	2461	2444	2464	2442
3446	2567	2533	2534	2505	2555	2540	2543	2546	2549	2528	2550	2531
3448	2629	2603	2592	2575	2622	2610	2621	2613	2617	2594	2617	2597
3450	2670	2656	2640	2627	2668	2657	2666	2659	2664	2642	2663	2647
3452	2687	2681	2664	2660	2690	2689	2696	2683	2691	2667	2690	2676
3454	2683	2690	2663	2667	2693	2692	2699	2684	2696	2670	2693	2682
3456	2656	2670	2641	2651	2671	2677	2681	2664	2676	2651	2673	2663
3458	2610	2630	2596	2616	2629	2636	2640	2620	2633	2610	2633	2624
3460	2539	2566	2532	2558	2564	2576	2579	2558	2570	2547	2570	2565
3462	2458	2487	2451	2483	2481	2496	2498	2478	2485	2466	2487	2484
3464	2351	2391	2356	2389	2384	2398	2404	2378	2389	2370	2395	2391
3466	2245	2282	2248	2285	2275	2292	2295	2272	2281	2261	2287	2286
3468	2125	2164	2132	2171	2158	2176	2180	2154	2161	2145	2174	2170
3470	2004	2041	2015	2050	2035	2057	2059	2035	2038	2025	2050	2050
3472	1887	1923	1898	1930	1915	1935	1937	1915	1916	1907	1930	1931
3474	1772	1801	1783	1813	1799	1818	1823	1800	1797	1790	1816	1815
3476	1661	1689	1683	1705	1692	1711	1717	1694	1687	1683	1707	1704
3478	1580	1593	1589	1607	1598	1610	1619	1601	1590	1589	1611	1608
3480	1507	1510	1512	1525	1520	1532	1539	1521	1508	1510	1532	1530
3482	1456	1446	1455	1458	1460	1465	1479	1462	1448	1449	1473	1468
3484	1422	1402	1419	1411	1422	1426	1437	1424	1406	1408	1433	1424
3486	1411	1381	1405	1388	1405	1404	1419	1406	1386	1393	1414	1403
3488	1423	1382	1411	1388	1410	1408	1422	1412	1390	1398	1419	1404
3490	1459	1408	1441	1407	1439	1430	1445	1440	1417	1423	1446	1429
3492	1515	1456	1491	1458	1490	1476	1495	1491	1468	1473	1496	1475
3494	1586	1525	1561	1518	1560	1545	1565	1559	1537	1540	1561	1541
3496	1676	1609	1648	1601	1648	1632	1651	1646	1625	1627	1639	1626
3498	1781	1712	1756	1693	1750	1729	1747	1748	1727	1728	1748	1725
3500	1894	1824	1858	1806	1861	1841	1858	1859	1840	1836	1860	1836
3502	2013	1942	1976	1921	1981	1958	1975	1977	1961	1955	1976	1950
3504	2133	2065	2094	2041	2103	2080	2096	2096	2084	2077	2096	2072
3506	2253	2188	2205	2162	2222	2201	2217	2215	2208	2195	2216	2189
3508	2359	2306	2321	2276	2333	2314	2329	2329	2322	2301	2327	2304
3510	2457	2409	2422	2383	2439	2422	2435	2431	2429	2411	2434	2410
3512	2543	2506	2508	2476	2529	2513	2524	2520	2524	2502	2522	2501
3514	2611	2583	2577	2553	2601	2588	2601	2592	2597	2575	2596	2577
3516	2659	2638	2629	2612	2654	2645	2653	2644	2651	2629	2651	2633
3518	2684	2676	2659	2652	2686	2681	2688	2677	2686	2662	2683	2669
3520	2686	2686	2666	2666	2695	2693	2701	2686	2697	2672	2694	2681
3522	2666	2677	2650	2659	2681	2681	2688	2673	2685	2659	2683	2671
3524	2625	2646	2613	2639	2644	2644	2655	2637	2651	2623	2647	2639
3526	2565	2592	2555	2582	2585	2599	2599	2579	2592	2569	2594	2587
3528	2483	2516	2479	2509	2511	2525	2528	2508	2517	2499	2519	2514
3530	2383	2424	2389	2420	2420	2434	2435	2414	2424	2403	2426	2424
3532	2282	2321	2286	2320	2312	2330	2333	2308	2318	2298	2323	2321
3534	2167	2205	2171	2211	2197	2217	2218	2195	2200	2186	2208	2208
3536	2040	2084	2055	2089	2077	2097	2099	2075	2075	2066	2089	2091
3538	1926	1961	1935	1969	1956	1976	1977	1954	1955	1946	1971	1965
3540	1810	1840	1821	1851	1837	1854	1856	1835	1834	1827	1852	1851
3542	1705	1727	1711	1740	1726	1744	1747	1728	1721	1717	1742	1740
3544	1610	1622	1615	1638	1626	1641	1648	1630	1620	1617	1643	1640
3546	1530	1534	1535	1549	1543	1550	1564	1545	1533	1532	1559	1553
3548	1470	1462	1473	1477	1477	1487	1496	1481	1465	1468	1490	1484
3550	1430	1414	1428	1429	1433	1436	1448	1436	1417	1418	1443	1434
3552	1413	1388	1405	1396	1407	1411	1422	1410	1390	1395	1417	1404
3554	1417	1382	1407	1385	1406	1402	1419	1408	1383	1391	1415	1403
3556	1445	1397	1430	1400	1418	1419	1436	1430	1406	1412	1436	1418
3558	1495	1439	1473	1438	1472	1459	1480	1471	1449	1454	1476	1456
3560	1560	1498	1536	1493	1535	1523	1542	1535	1512	1517	1539	1519
3562	1645	1579	1619	1574	1616	1599	1618	1615	1593	1596	1617	1593
3564	1747	1676	1713	1663	1709	1693	1715	1712	1692	1691	1714	1689
3566	1854	1782	1821	1769	1824	1803	1821	1826	1802	1799	1820	1798
3568	1974	1902	1936	1881	1941	1919	1936	1937	1921	1917	1933	1913
3570	2093	2024	2055	2002	2063	2040	2060	2058	2045	2037	2057	2034
3572	2213	2149	2173	2121	2183	2162	2179	2177	2167	2158	2178	2152
3574	2325	2267	2286	2239	2299	2277	2295	2288	2282	2273	2293	2269
3576	2430	2378	2388	2347	2406	2389	2405	2398	2395	2379	2400	2377
3578	2517	2477	2480	2446	2499	2483	2494	2491	2492	2475	2496	2470
3580	2590	2558	2556	2531	2579	2568	2579	2571	2573	2553	2574	2552
3582	2646	2623	2614	2594	2640	2629	2638	2629	2635	2614	2636	2613
3584	2676	2664	2651	2640	2678	2668	2680	2671	2677	2654	2675	2658
3586	2686	2684	2664	2664	2693	2692	2698	2686	2694	2670	2694	2679
3588	2678	2685	2657	2664	2689	2688	2692	2681	2692	2668	2689	2677
3590	2639	2659	2628	2642	2660	2665	2670	2652	2664	2638	2663	2654
3592	2588	2607	2577	2598	2609	2620	2620	2602	2615	2589	2614	2608
3594	2512	2545	2507	2533	2537	2548	2554	2531	2546	2520	2545	2541
3596	2421	2457	2420	2452	2446	2466	2467	2445	2455	2435	2459	2455
3598	2318	2358	2321	2356	2350	2366	2368	2345	2354	2335	2358	2360
3600	2203	2245	2210	2246	2236	2254	2259	2236	2242	2224	2248	2248
3602	2086	2123	2093	2131	2117	2138	2137	2115	2120	2105	2131	2130
3604	1967	2001	1974	2009	1997	2015	2016	1994	1997	1987	2009	2011
3606	1847	1879	1856	1890	1875	1894	1899	1875	1875	1868	1892	1892
3608	1736	1761	1747	1773	1762	1779	1787	1764	1760	1753	1776	1776
3610	1641	1657	1647	1670	1660	1675	1682	1661	1654	1649	1673	1673
3612	1556	1562	1560	1574	1569	1582	1591	1574	1559	1560	1584	1583
3614	1488	1488	1491	1499	1497	1505	1519	1502	1485	1488	1512	1507
3616	1442	1430	1442	1440	1456	1451	1464	1449	1430	1434	1458	1450
3618	1417	1393	1411	1402	1412	1416	1429	1416	1396	1401	1425	1414
3620	1410	1379	1404	1388	1404	1402	1418	1407	1387	1391	1415	1402
3622	1435	1389	1419	1391	1417	1409	1429	1419	1398	1404	1424	1409
3624	1472	1424	1457	1422	1453	1444	1461	1456	1432	1438	1460	1443
3626	1538	1477	1513	1472	1513	1499	1518	1512	1489	1494	1514	1496
3628	1616	1550	1588	1542	1589	1570	1591	1587	1565	1567	1588	1569
3630	1713	1641	1680	1629	1681	1662	1681	1680	1659	1663	1680	1658
3632	1818	1749	1785	1734	1787	1765	1785	1783	1765	1763	1784	1759
3634	1936	1863	1897	1844	1901	1877	1899	1896	1885	1875	1897	1872
3636	2053	1982	2015	1961	2023	1998	2018	2017	2002	1996	2018	1990
3638	2175	2106	2135	2080	2144	2121	2135	2140	2126	2115	2138	2112
3640	2291	2227	2249	2202	2261	2241	2256	2255	2246	2234	2256	2231
3642	2393	2340	2356	2311	2372	2351	2369	2365	2360	2344	2358	2341
3644	2490	2444	2452	2415	2472	2453	2468	2463	2461	2443	2465	2441
3646	2568	2530	2534	2504	2556	2540	2553	2545	2547	2528	2550	2525
3648	2628	2600	2597	2575	2622	2608	2623	2614	2618	2598	2618	2597
3650	2669	2655	2641	2628	2667	2659	2669	2657	2668	2642	2664	2649
3652	2688	2682	2663	2656	2691	2687	2696	2683	2693	2670	2690	2676
3654	2683	2686	2663	2668	2693	2692	2698	2685	2696	2669	2692	2681
3656	2655	2669	2634	2650	2671	2673	2680	2663	2676	2649	2674	2664
3658	2604	2629	2595	2615	2629	2635	2640	2621	2634	2608	2632	2620
3660	2538	2569	2533	2556	2563	2575	2578	2561	2567	2541	2570	2563
3662	2454	2486	2453	2481	2479	2496	2497	2476	2489	2465	2489	2485
3664	2353	2391	2355	2389	2383	2402	2405	2380	2389	2370	2393	2393
3666	2227	2284	2248	2285	2273	2294	2295	2271	2280	2262	2284	2287
3668	2125	2163	2132	2168	2157	2178	2178	2156	2162	2146	2168	2170
3670	2007	2041	2014	2048	2039	2057	2060	2036	2038	2028	2051	2050
3672	1883	1917	1897	1929	1915	1934	1939	1916	1915	1906	1929	1930
3674	1774	1798	1781	1812	1798	1818	1823	1800	1797	1791	1814	1813
3676	1673	1690	1679	1704	1691	1704	1716	1694	1689	1684	1707	1705
3678	1582	1591	1587	1604	1596	1610	1620	1600	1591	1588	1611	1609
3680	1510	1508	1512	1523	1516	1530	1538	1523	1509	1510	1534	1528
3682	1466	1444	1455	1459	1460	1467	1478	1462	1447	1451	1471	1468
3684	1412	1401	1419	1414	1420	1421	1436	1427	1406	1408	1433	1422
3686	1413	1378	1405	1390	1404	1405	1417	1406	1388	1392	1416	1400
3688	1419	1383	1411	1386	1411	1406	1420	1414	1391	1396	1417	1405
3690	1458	1408	1442	1410	1441	1432	1448	1441	1416	1425	1444	1432
3692	1514	1454	1492	1451	1490	1478	1496	1493	1466	1473	1493	1478
3694	1588	1522	1561	1518	1560	1545	1565	1561	1537	1541	1563	1541
3696	1679	1609	1648	1598	1644	1629	1651	1647	1625	1627	1648	1624
3698	1781	1709	1751	1696	1751	1727	1750	1747	1728	1729	1748	1709
3700	1894	1825	1859	1805	1863	1841	1861	1859	1840	1837	1860	1835
3702	2017	1943	1976	1923	1981	1953	1979	1976	1963	1957	1976	1951
3704	2135	2066	2095	2042	2102	2080	2099	2099	2085	2074	2096	2072
3706	2250	2187	2212	2160	2224	2201	2220	2217	2207	2197	2218	2191
3708	2361	2318	2321	2276	2337	2316	2329	2330	2322	2309	2329	2304
3710	2459	2411	2420	2382	2439	2421	2437	2431	2428	2414	2434	2410
3712	2543	2505	2508	2473	2532	2512	2527	2520	2521	2502	2523	2502
3714	2610	2583	2579	2554	2602	2587	2601	2591	2596	2575	2597	2578
3716	2658	2636	2629	2611	2655	2646	2656	2645	2652	2632	2650	2636
3718	2683	2675	2658	2649	2686	2681	2686	2677	2685	2660	2684	2670
3720	2688	2688	2666	2665	2695	2695	2698	2687	2697	2672	2694	2683
3722	2668	2676	2651	2659	2681	2683	2688	2673	2684	2661	2681	2671
3724	2626	2647	2610	2628	2645	2650	2657	2636	2649	2624	2647	2635
3726	2564	2592	2555	2579	2585	2597	2600	2581	2593	2569	2592	2585
3728	2481	2514	2479	2506	2510	2523	2527	2505	2516	2493	2515	2513
3730	2386	2427	2389	2419	2418	2436	2436	2414	2423	2404	2426	2425
3732	2281	2321	2282	2318	2312	2328	2330	2308	2318	2300	2323	2316
3734	2164	2200	2171	2207	2196	2217	2218	2195	2200	2186	2208	2207
3736	2045	2081	2055	2091	2077	2096	2099	2075	2080	2065	2091	2086
3738	1926	1960	1935	1970	1956	1972	1980	1956	1955	1947	1970	1970
3740	1810	1836	1820	1848	1836	1857	1860	1838	1834	1827	1851	1851
3742	1704	1725	1712	1737	1726	1744	1749	1728	1722	1718	1742	1740
3744	1608	1624	1617	1638	1627	1641	1647	1630	1626	1619	1643	1639
3746	1528	1534	1536	1547	1543	1555	1568	1545	1534	1534	1557	1552
3748	1468	1466	1473	1476	1477	1486	1497	1481	1464	1468	1490	1478
3750	1432	1414	1428	1423	1432	1440	1451	1433	1416	1421	1443	1435
3752	1415	1384	1406	1391	1408	1409	1426	1410	1391	1395	1418	1407
3754	1418	1375	1407	1386	1406	1400	1415	1410	1387	1392	1414	1401
3756	1446	1395	1429	1401	1428	1418	1441	1428	1407	1414	1434	1418
3758	1495	1438	1474	1437	1471	1458	1479	1474	1448	1456	1474	1456
3760	1555	1498	1536	1493	1536	1519	1540	1535	1512	1517	1539	1518
3762	1649	1579	1618	1570	1616	1600	1617	1616	1595	1598	1618	1598
3764	1746	1675	1715	1660	1715	1695	1714	1714	1692	1694	1713	1691
3766	1858	1782	1823	1768	1825	1804	1823	1822	1804	1800	1822	1798
3768	1973	1904	1936	1881	1943	1920	1939	1938	1922	1916	1938	1914
3770	2096	2028	2055	2002	2063	2038	2058	2057	2043	2037	2058	2034
3772	2212	2147	2175	2122	2184	2162	2179	2180	2168	2157	2178	2152
3774	2324	2268	2287	2239	2299	2278	2294	2294	2285	2272	2293	2269
3776	2430	2380	2390	2348	2407	2388	2403	2399	2396	2380	2400	2378
3778	2517	2478	2482	2445	2503	2483	2498	2493	2492	2473	2495	2473
3780	2592	2559	2557	2529	2579	2563	2576	2572	2574	2551	2574	2554
3782	2646	2625	2614	2594	2639	2626	2639	2630	2636	2614	2634	2618
3784	2677	2666	2650	2641	2680	2670	2682	2670	2676	2653	2676	2660
3786	2688	2687	2666	2665	2696	2692	2701	2686	2695	2671	2694	2678
3788	2675	2685	2657	2660	2688	2690	2696	2681	2692	2666	2688	2679
3790	2639	2659	2628	2641	2658	2666	2669	2652	2663	2639	2661	2654
3792	2586	2612	2571	2598	2610	2618	2619	2604	2615	2590	2613	2606
3794	2511	2545	2507	2533	2539	2550	2554	2533	2544	2520	2543	2541
3796	2422	2457	2420	2451	2450	2463	2466	2444	2455	2435	2458	2456
3798	2319	2341	2320	2352	2348	2366	2366	2344	2354	2330	2356	2357
3800	2205	2243	2210	2247	2236	2254	2254	2233	2248	2225	2246	2245
3802	2087	2122	2092	2128	2117	2139	2139	2115	2119	2107	2129	2128
3804	1967	2000	1974	2007	1994	2011	2017	1996	1996	1985	2008	2009
3806	1846	1879	1857	1889	1875	1893	1898	1876	1876	1867	1889	1890
3808	1738	1763	1748	1775	1762	1779	1785	1762	1758	1753	1776	1776
3810	1635	1655	1648	1668	1659	1674	1681	1662	1653	1653	1674	1671
3812	1553	1561	1558	1578	1569	1580	1591	1572	1559	1560	1581	1580
3814	1489	1484	1490	1496	1496	1507	1516	1500	1485	1487	1510	1503
3816	1442	1427	1441	1439	1444	1451	1463	1447	1430	1434	1456	1447
3818	1417	1393	1411	1400	1413	1415	1430	1416	1396	1401	1419	1415
3820	1413	1379	1402	1384	1404	1400	1416	1407	1384	1392	1411	1402
3822	1432	1388	1417	1394	1417	1410	1429	1419	1398	1405	1426	1412
3824	1475	1422	1456	1422	1455	1443	1461	1451	1433	1439	1458	1444
3826	1536	1472	1514	1473	1512	1498	1515	1512	1490	1496	1514	1496
3828	1616	1553	1590	1543	1589	1571	1588	1587	1565	1568	1588	1567
3830	1713	1644	1682	1629	1680	1662	1680	1680	1659	1660	1682	1657
3832	1821	1746	1784	1729	1787	1765	1787	1785	1764	1764	1785	1761
3834	1938	1864	1898	1843	1903	1879	1898	1898	1882	1878	1897	1875
3836	2054	1987	2015	1959	2023	2000	2020	2018	2003	1998	2019	1993
3838	2173	2109	2136	2082	2144	2122	2140	2140	2127	2114	2138	2113
3840	2289	2228	2250	2198	2262	2242	2257	2257	2247	2236	2255	2229
3842	2397	2342	2357	2310	2374	2351	2369	2365	2359	2345	2365	2340
3844	2487	2445	2452	2408	2472	2455	2468	2462	2463	2444	2465	2443
3846	2568	2533	2533	2502	2555	2541	2552	2546	2548	2530	2550	2529
3848	2629	2604	2597	2575	2623	2609	2622	2613	2618	2596	2617	2599
3850	2664	2655	2640	2626	2669	2661	2666	2659	2666	2644	2665	2648
3852	2688	2683	2662	2656	2692	2687	2697	2683	2692	2669	2688	2675
3854	2682	2689	2663	2665	2692	2692	2698	2684	2695	2671	2693	2681
3856	2656	2670	2641	2652	2672	2675	2681	2664	2676	2651	2675	2664
3858	2607	2630	2598	2614	2628	2636	2641	2621	2631	2608	2632	2625
3860	2536	2569	2532	2558	2564	2575	2577	2558	2570	2541	2569	2566
3862	2452	2487	2452	2477	2481	2492	2497	2475	2487	2466	2486	2487
3864	2353	2390	2355	2387	2384	2400	2403	2380	2391	2369	2392	2393
3866	2242	2281	2248	2282	2272	2292	2296	2271	2279	2262	2285	2290
3868	2125	2167	2132	2170	2156	2176	2180	2155	2160	2146	2167	2168
3870	2006	2041	2013	2046	2035	2055	2059	2034	2037	2027	2049	2048
3872	1886	1918	1896	1929	1912	1934	1939	1916	1915	1905	1929	1931
3874	1775	1802	1782	1813	1799	1818	1821	1800	1796	1790	1814	1814
3876	1672	1689	1679	1703	1693	1709	1715	1693	1686	1683	1706	1705
3878	1582	1591	1587	1605	1598	1613	1621	1600	1590	1588	1611	1609
3880	1510	1511	1512	1521	1520	1528	1539	1521	1509	1510	1534	1527
3882	1455	1445	1455	1457	1461	1466	1482	1463	1444	1453	1472	1465
3884	1421	1403	1418	1411	1421	1421	1436	1422	1405	1412	1430	1423
3886	1414	1382	1404	1377	1404	1403	1419	1407	1386	1391	1415	1402
3888	1421	1384	1404	1388	1411	1405	1423	1412	1391	1398	1418	1407
3890	1460	1417	1440	1410	1441	1431	1447	1442	1419	1425	1447	1429
3892	1516	1457	1493	1454	1492	1478	1498	1491	1468	1474	1495	1477
3894	1589	1525	1561	1518	1562	1547	1563	1560	1538	1541	1562	1542
3896	1679	1609	1646	1599	1649	1629	1650	1648	1625	1629	1650	1626
3898	1783	1711	1748	1697	1752	1730	1749	1749	1730	1727	1749	1726
3900	1896	1826	1859	1806	1865	1838	1860	1859	1842	1839	1859	1836
3902	2016	1940	1976	1922	1984	1959	1976	1978	1961	1956	1978	1953
3904	2135	2068	2094	2042	2104	2080	2099	2098	2086	2079	2098	2074
3906	2252	2189	2210	2160	2222	2201	2218	2214	2208	2195	2217	2192
3908	2362	2306	2321	2275	2339	2318	2331	2329	2323	2310	2331	2303
3910	2461	2411	2422	2382	2442	2420	2437	2432	2429	2414	2434	2410
3912	2545	2505	2507	2476	2529	2513	2529	2521	2527	2503	2524	2500
3914	2612	2581	2577	2551	2602	2590	2601	2596	2596	2577	2597	2577
3916	2660	2640	2628	2612	2657	2645	2656	2646	2651	2631	2650	2633
3918	2684	2675	2656	2650	2688	2679	2689	2678	2686	2661	2685	2669
3920	2685	2691	2666	2663	2695	2693	2699	2687	2696	2672	2693	2682
3922	2668	2678	2651	2658	2680	2685	2690	2672	2684	2664	2683	2672
3924	2626	2644	2612	2628	2647	2652	2656	2638	2649	2626	2649	2638
3926	2564	2591	2555	2577	2588	2595	2598	2580	2593	2570	2587	2585
3928	2484	2511	2478	2508	2510	2524	2523	2505	2514	2495	2518	2514
3930	2391	2425	2387	2421	2417	2434	2437	2411	2424	2404	2426	2425
3932	2277	2320	2283	2318	2312	2329	2331	2308	2316	2300	2323	2322
3934	2163	2204	2169	2208	2196	2214	2219	2194	2199	2185	2209	2208
3936	2042	2082	2051	2088	2075	2094	2096	2075	2081	2064	2088	2088
3938	1925	1959	1934	1969	1955	1973	1977	1955	1955	1944	1969	1969
3940	1811	1837	1819	1849	1838	1851	1859	1837	1835	1826	1852	1852
3942	1702	1725	1711	1736	1727	1744	1750	1727	1722	1718	1742	1741
3944	1610	1625	1614	1637	1627	1640	1647	1629	1618	1617	1641	1641
3946	1531	1539	1536	1547	1543	1555	1561	1546	1533	1533	1556	1553
3948	1470	1462	1471	1480	1478	1485	1496	1480	1464	1464	1490	1482
3950	1431	1413	1428	1424	1431	1435	1446	1433	1416	1420	1443	1434
3952	1412	1384	1402	1395	1408	1410	1421	1410	1392	1395	1418	1402
3954	1416	1381	1405	1386	1405	1402	1418	1409	1386	1394	1413	1401
3956	1445	1411	1428	1398	1428	1419	1437	1429	1407	1412	1433	1419
3958	1493	1437	1472	1439	1473	1459	1478	1471	1449	1454	1476	1458
3960	1562	1502	1534	1494	1537	1521	1540	1539	1512	1517	1538	1518
3962	1646	1580	1617	1570	1617	1600	1618	1617	1594	1596	1618	1596
3964	1747	1676	1714	1662	1716	1696	1715	1714	1692	1694	1713	1690
3966	1859	1786	1822	1767	1825	1804	1819	1822	1803	1801	1822	1791
3968	1977	1905	1937	1884	1943	1919	1939	1940	1921	1917	1938	1913
3970	2095	2026	2055	2001	2064	2039	2058	2059	2045	2037	2060	2033
3972	2215	2149	2184	2121	2186	2162	2181	2178	2168	2158	2172	2153
3974	2326	2267	2286	2240	2301	2278	2298	2291	2287	2274	2292	2268
3976	2428	2378	2389	2357	2408	2386	2404	2400	2396	2380	2402	2375
3978	2517	2478	2480	2446	2501	2486	2498	2493	2493	2474	2498	2474
3980	2590	2560	2557	2529	2581	2564	2577	2571	2572	2553	2575	2550
3982	2645	2623	2613	2595	2640	2628	2640	2630	2636	2614	2636	2617
3984	2677	2667	2651	2637	2680	2672	2677	2668	2678	2651	2676	2659
3986	2688	2686	2666	2664	2694	2691	2699	2686	2694	2672	2695	2680
3988	2674	2684	2657	2670	2689	2691	2695	2680	2691	2667	2687	2678
3990	2642	2657	2628	2642	2659	2664	2670	2652	2664	2640	2661	2652
3992	2586	2611	2576	2597	2606	2617	2621	2602	2613	2590	2614	2605
3994	2511	2543	2506	2534	2538	2550	2553	2532	2545	2523	2542	2540
3996	2422	2457	2417	2452	2450	2464	2466	2446	2455	2434	2458	2456
3998	2320	2354	2317	2352	2347	2364	2366	2344	2353	2335	2359	2356
4000	2197	2244	2208	2247	2236	2254	2255	2233	2241	2223	2245	2247
[truncated: 2,999 more rows]
