# Supplementary material for: Geophonino-W: A Wireless Multichannel Seismic Noise Recorder System for Array Measurements
Source: Sensors (Basel). 2019 Sep 21;19(19):4087. doi: 10.3390/s19194087 (PMC6806152; doi:10.3390/s19194087)
Supplement: Supplementary file 1 [file sensors-19-04087-s001.zip › SupplementaryMaterials/DataFiles_LaboratoryTests/3.3.SynchronizationTest/1Hz_Sine_time_12ch.txt]

2	1952	1936	1940	1932	1949	1949	1964	1952	1945	1940	1958	1944
4	1947	1929	1933	1923	1941	1942	1955	1945	1936	1932	1950	1938
6	1940	1921	1924	1916	1934	1932	1949	1937	1927	1924	1943	1929
8	1932	1909	1919	1905	1925	1925	1941	1929	1918	1915	1934	1921
10	1929	1901	1909	1897	1917	1915	1934	1922	1912	1908	1927	1912
12	1915	1893	1900	1891	1909	1908	1925	1913	1904	1900	1917	1905
14	1908	1888	1894	1883	1902	1898	1917	1907	1896	1890	1910	1894
16	1899	1879	1885	1875	1893	1894	1909	1897	1888	1883	1904	1889
18	1892	1870	1879	1869	1885	1888	1901	1888	1879	1876	1895	1883
20	1882	1864	1871	1860	1879	1874	1891	1880	1872	1867	1889	1874
22	1876	1857	1863	1852	1870	1871	1886	1875	1865	1859	1882	1867
24	1869	1848	1855	1846	1862	1862	1880	1867	1852	1852	1873	1859
26	1862	1842	1849	1840	1855	1856	1873	1861	1849	1846	1865	1851
28	1852	1833	1841	1830	1848	1846	1865	1852	1841	1838	1858	1844
30	1844	1826	1835	1821	1831	1840	1855	1845	1832	1831	1848	1837
32	1838	1814	1826	1816	1832	1834	1850	1835	1823	1823	1843	1827
34	1830	1810	1818	1806	1825	1823	1843	1828	1816	1813	1833	1822
36	1823	1802	1811	1795	1817	1814	1831	1824	1809	1807	1828	1813
38	1816	1793	1804	1789	1810	1809	1826	1813	1803	1799	1819	1806
40	1808	1787	1794	1784	1801	1803	1817	1806	1795	1793	1812	1800
42	1801	1779	1789	1777	1795	1795	1811	1798	1785	1785	1804	1792
44	1796	1772	1783	1770	1787	1786	1803	1790	1779	1778	1798	1784
46	1788	1763	1776	1760	1779	1778	1797	1783	1772	1770	1789	1778
48	1780	1756	1769	1754	1772	1772	1789	1777	1764	1761	1781	1770
50	1773	1749	1759	1747	1764	1763	1782	1768	1757	1756	1774	1761
52	1766	1742	1752	1740	1757	1755	1772	1762	1749	1748	1768	1756
54	1757	1734	1745	1732	1749	1746	1770	1755	1740	1738	1757	1748
56	1749	1725	1739	1723	1743	1743	1760	1748	1735	1732	1752	1742
58	1744	1720	1731	1719	1733	1734	1753	1739	1726	1727	1747	1732
60	1736	1712	1725	1713	1729	1729	1745	1732	1719	1719	1740	1727
62	1730	1700	1716	1704	1722	1724	1736	1726	1714	1711	1733	1719
64	1723	1699	1709	1698	1716	1716	1732	1719	1706	1705	1724	1711
66	1717	1690	1704	1687	1707	1709	1723	1714	1698	1698	1717	1705
68	1710	1684	1698	1684	1700	1700	1718	1701	1691	1691	1712	1698
70	1703	1677	1689	1678	1698	1694	1712	1698	1686	1685	1705	1690
72	1695	1670	1685	1668	1688	1684	1705	1692	1678	1678	1699	1688
74	1686	1664	1677	1663	1681	1680	1697	1698	1670	1674	1688	1679
76	1680	1659	1671	1657	1673	1675	1691	1679	1664	1663	1684	1672
78	1672	1649	1664	1661	1667	1669	1682	1670	1657	1659	1677	1664
80	1669	1644	1657	1646	1660	1659	1678	1664	1650	1653	1672	1659
82	1665	1639	1651	1638	1655	1655	1673	1660	1645	1644	1667	1652
84	1657	1629	1646	1630	1648	1648	1666	1654	1639	1640	1659	1645
86	1652	1624	1640	1626	1642	1639	1659	1647	1631	1635	1654	1640
88	1643	1617	1634	1617	1635	1631	1651	1639	1626	1626	1647	1634
90	1637	1613	1626	1612	1628	1631	1646	1635	1618	1620	1640	1626
92	1624	1602	1620	1604	1623	1624	1641	1628	1612	1614	1628	1621
94	1626	1595	1614	1598	1617	1616	1633	1623	1606	1607	1628	1615
96	1622	1594	1609	1595	1614	1610	1629	1616	1598	1599	1622	1608
98	1613	1586	1602	1585	1604	1604	1623	1607	1593	1596	1616	1604
100	1611	1581	1598	1582	1598	1598	1613	1603	1588	1590	1609	1597
102	1601	1575	1590	1567	1592	1592	1611	1598	1582	1583	1603	1590
104	1597	1570	1587	1569	1588	1588	1605	1592	1575	1578	1598	1577
106	1592	1564	1581	1565	1581	1581	1599	1575	1566	1575	1593	1581
108	1589	1557	1576	1558	1576	1576	1593	1581	1565	1566	1588	1575
110	1566	1553	1571	1556	1573	1572	1589	1576	1558	1562	1583	1564
112	1574	1548	1563	1561	1565	1566	1583	1571	1554	1556	1577	1563
114	1568	1537	1559	1544	1560	1560	1577	1565	1547	1551	1571	1559
116	1568	1535	1553	1539	1555	1550	1572	1561	1542	1545	1567	1552
118	1560	1530	1547	1534	1549	1549	1565	1555	1537	1542	1561	1548
120	1555	1527	1545	1527	1544	1547	1561	1550	1532	1535	1556	1545
122	1549	1518	1539	1527	1539	1540	1556	1544	1527	1530	1549	1538
124	1543	1515	1533	1517	1535	1533	1552	1540	1532	1528	1547	1533
126	1540	1509	1529	1514	1529	1535	1548	1541	1518	1521	1541	1529
128	1534	1508	1525	1506	1525	1525	1541	1530	1511	1517	1536	1523
130	1530	1501	1520	1503	1521	1521	1538	1525	1506	1511	1533	1521
132	1517	1497	1515	1499	1515	1516	1534	1522	1503	1509	1528	1515
134	1521	1491	1508	1495	1511	1512	1528	1515	1498	1502	1523	1509
136	1516	1488	1506	1489	1508	1506	1525	1512	1493	1496	1520	1507
138	1510	1483	1503	1486	1504	1501	1518	1508	1490	1494	1514	1500
140	1506	1479	1500	1480	1499	1498	1516	1503	1483	1489	1510	1496
142	1505	1473	1495	1476	1494	1494	1515	1499	1481	1485	1505	1492
144	1501	1471	1489	1475	1490	1490	1506	1494	1476	1476	1502	1489
146	1495	1466	1486	1467	1486	1484	1502	1492	1474	1477	1498	1484
148	1490	1463	1482	1466	1482	1481	1499	1488	1468	1475	1494	1481
150	1486	1458	1480	1462	1480	1478	1494	1485	1465	1467	1489	1477
152	1485	1450	1475	1456	1474	1476	1491	1479	1462	1466	1486	1472
154	1480	1449	1470	1452	1471	1469	1488	1477	1458	1462	1483	1469
156	1477	1446	1460	1451	1466	1467	1484	1472	1452	1457	1481	1467
158	1474	1443	1463	1448	1462	1464	1479	1472	1451	1454	1476	1461
160	1472	1439	1453	1445	1461	1460	1482	1467	1446	1452	1472	1459
162	1467	1435	1456	1438	1458	1458	1476	1464	1442	1449	1468	1456
164	1463	1429	1456	1450	1454	1456	1470	1458	1440	1445	1466	1455
166	1462	1430	1451	1432	1451	1452	1470	1455	1436	1441	1463	1449
168	1456	1423	1448	1434	1447	1448	1462	1444	1430	1438	1459	1447
170	1457	1421	1445	1427	1445	1445	1462	1451	1430	1434	1457	1442
172	1453	1419	1443	1423	1443	1440	1461	1448	1427	1433	1454	1441
174	1447	1417	1439	1421	1441	1439	1444	1446	1425	1432	1451	1439
176	1447	1415	1438	1420	1437	1436	1454	1444	1421	1429	1449	1434
178	1443	1413	1436	1417	1434	1437	1453	1439	1420	1424	1445	1434
180	1442	1410	1432	1414	1433	1432	1447	1438	1417	1423	1444	1430
182	1438	1406	1430	1413	1429	1429	1444	1435	1412	1422	1441	1425
184	1438	1405	1428	1410	1428	1427	1446	1432	1410	1418	1440	1424
186	1429	1405	1426	1409	1425	1424	1441	1431	1409	1417	1434	1424
188	1433	1402	1425	1407	1423	1421	1438	1429	1409	1414	1433	1422
190	1431	1393	1422	1402	1422	1420	1434	1427	1406	1413	1431	1419
192	1429	1396	1420	1402	1419	1419	1437	1425	1403	1410	1431	1419
194	1428	1395	1418	1406	1418	1415	1435	1421	1402	1408	1430	1416
196	1420	1394	1416	1401	1414	1417	1436	1421	1401	1406	1427	1413
198	1422	1392	1414	1397	1417	1419	1430	1419	1398	1403	1425	1411
200	1422	1389	1415	1396	1413	1412	1428	1418	1396	1406	1422	1411
202	1422	1388	1413	1396	1411	1413	1428	1414	1397	1403	1423	1409
204	1414	1387	1409	1381	1410	1407	1425	1415	1395	1400	1421	1410
206	1418	1387	1411	1393	1410	1410	1433	1415	1391	1400	1420	1409
208	1418	1385	1406	1391	1408	1408	1426	1414	1393	1397	1415	1406
210	1418	1390	1407	1389	1406	1407	1424	1414	1390	1396	1419	1407
212	1417	1383	1407	1389	1407	1406	1421	1410	1391	1396	1416	1404
214	1411	1384	1407	1388	1406	1406	1418	1409	1390	1395	1415	1404
216	1413	1381	1402	1386	1405	1405	1422	1409	1389	1393	1415	1405
218	1413	1381	1403	1387	1405	1401	1420	1410	1387	1393	1414	1403
220	1414	1382	1404	1386	1405	1401	1420	1410	1389	1394	1414	1400
222	1412	1379	1405	1384	1405	1404	1419	1409	1388	1392	1412	1404
224	1413	1380	1406	1385	1405	1404	1426	1409	1388	1392	1414	1402
226	1413	1378	1405	1385	1404	1405	1420	1407	1386	1394	1403	1402
228	1411	1380	1409	1386	1402	1402	1418	1408	1385	1393	1413	1399
230	1414	1381	1403	1387	1403	1403	1418	1408	1387	1394	1414	1402
232	1412	1380	1404	1386	1406	1403	1421	1409	1387	1392	1414	1402
234	1410	1380	1404	1387	1405	1402	1421	1409	1388	1393	1414	1402
236	1416	1381	1406	1388	1405	1405	1420	1408	1388	1393	1413	1403
238	1414	1379	1405	1387	1405	1403	1423	1409	1387	1393	1416	1403
240	1413	1382	1405	1389	1406	1406	1423	1409	1388	1394	1417	1403
242	1416	1384	1406	1388	1406	1405	1422	1412	1389	1398	1417	1405
244	1416	1383	1406	1390	1408	1405	1422	1412	1390	1397	1418	1405
246	1418	1383	1407	1391	1408	1406	1422	1411	1391	1396	1417	1407
248	1406	1385	1411	1391	1411	1409	1422	1414	1392	1398	1419	1406
250	1421	1388	1410	1393	1411	1409	1424	1415	1394	1400	1420	1408
252	1417	1389	1409	1385	1409	1411	1426	1414	1393	1400	1421	1407
254	1422	1389	1412	1396	1413	1412	1424	1416	1393	1402	1421	1404
256	1424	1392	1413	1396	1413	1411	1428	1419	1397	1402	1424	1411
258	1424	1393	1414	1396	1418	1412	1431	1418	1400	1402	1424	1412
260	1426	1395	1416	1399	1417	1414	1430	1420	1401	1405	1425	1414
262	1426	1396	1417	1399	1417	1418	1431	1421	1397	1408	1428	1416
264	1430	1396	1419	1402	1420	1422	1437	1424	1404	1406	1429	1418
266	1429	1396	1422	1402	1423	1422	1436	1426	1405	1411	1431	1419
268	1430	1398	1424	1403	1425	1422	1438	1425	1407	1413	1434	1422
270	1431	1404	1426	1407	1426	1425	1439	1429	1410	1413	1441	1424
272	1435	1405	1427	1411	1429	1428	1442	1432	1412	1416	1438	1424
274	1441	1407	1430	1410	1432	1430	1446	1435	1413	1419	1439	1428
276	1442	1409	1433	1414	1434	1432	1447	1435	1417	1421	1443	1428
278	1441	1412	1433	1416	1434	1437	1450	1438	1422	1422	1444	1431
280	1446	1414	1437	1419	1437	1436	1452	1442	1421	1427	1446	1435
282	1447	1417	1439	1421	1441	1438	1455	1443	1423	1429	1448	1437
284	1450	1424	1443	1425	1445	1445	1458	1448	1428	1431	1452	1438
286	1452	1422	1455	1428	1446	1445	1460	1448	1429	1433	1455	1443
288	1457	1425	1448	1431	1447	1451	1464	1452	1433	1437	1457	1446
290	1460	1429	1449	1434	1453	1453	1466	1455	1437	1440	1462	1448
292	1464	1432	1453	1437	1455	1456	1469	1459	1438	1440	1462	1452
294	1468	1434	1457	1440	1459	1458	1473	1460	1441	1446	1467	1455
296	1470	1440	1461	1443	1462	1461	1475	1465	1445	1450	1471	1457
298	1474	1441	1463	1447	1465	1464	1478	1468	1449	1453	1473	1463
300	1477	1444	1465	1450	1470	1468	1484	1472	1452	1456	1478	1464
302	1480	1450	1470	1450	1474	1473	1486	1474	1456	1460	1480	1467
304	1483	1455	1474	1456	1478	1477	1489	1477	1460	1464	1485	1473
306	1487	1458	1476	1459	1480	1482	1494	1481	1464	1470	1488	1476
308	1491	1461	1482	1464	1484	1482	1497	1487	1466	1471	1492	1478
310	1495	1464	1485	1470	1488	1493	1502	1492	1470	1473	1496	1483
312	1499	1469	1489	1474	1493	1493	1504	1492	1476	1473	1501	1488
314	1504	1474	1490	1477	1496	1495	1508	1497	1481	1483	1505	1490
316	1505	1480	1499	1479	1500	1501	1515	1502	1484	1488	1509	1497
318	1510	1479	1502	1484	1505	1507	1518	1506	1488	1492	1512	1500
320	1512	1485	1505	1490	1509	1509	1520	1509	1493	1496	1518	1503
322	1521	1492	1510	1493	1515	1512	1528	1516	1499	1501	1523	1511
324	1525	1496	1515	1497	1519	1518	1531	1519	1501	1506	1525	1514
326	1530	1500	1518	1504	1524	1523	1537	1523	1508	1509	1530	1516
328	1533	1507	1525	1509	1527	1528	1539	1528	1513	1515	1537	1521
330	1539	1512	1529	1514	1534	1533	1544	1534	1516	1519	1538	1527
332	1543	1516	1533	1518	1538	1536	1551	1534	1516	1522	1545	1532
334	1548	1519	1537	1523	1544	1546	1555	1542	1526	1529	1548	1538
336	1554	1525	1541	1527	1548	1548	1559	1546	1531	1535	1552	1541
338	1559	1531	1547	1531	1553	1551	1565	1552	1537	1539	1560	1545
340	1564	1535	1550	1537	1559	1557	1570	1558	1540	1542	1564	1549
342	1563	1539	1556	1544	1564	1561	1574	1563	1546	1548	1569	1558
344	1575	1544	1562	1550	1569	1566	1583	1569	1552	1554	1575	1564
346	1578	1548	1567	1552	1575	1572	1585	1574	1559	1560	1581	1563
348	1586	1556	1572	1556	1579	1578	1592	1579	1563	1563	1585	1575
350	1591	1561	1579	1565	1585	1584	1597	1585	1568	1570	1590	1579
352	1594	1568	1582	1568	1592	1590	1604	1591	1576	1575	1598	1579
354	1601	1575	1588	1573	1598	1595	1608	1595	1581	1581	1602	1589
356	1606	1581	1596	1581	1602	1602	1614	1602	1585	1586	1608	1597
358	1612	1585	1602	1585	1608	1603	1619	1606	1592	1592	1613	1601
360	1619	1590	1607	1591	1614	1613	1624	1613	1599	1602	1619	1607
362	1623	1596	1612	1597	1621	1618	1631	1618	1603	1604	1624	1611
364	1629	1604	1618	1605	1626	1625	1637	1624	1611	1609	1631	1613
366	1634	1611	1625	1611	1632	1632	1644	1629	1616	1617	1638	1625
368	1640	1616	1630	1616	1639	1636	1650	1636	1623	1621	1644	1632
370	1648	1621	1636	1623	1645	1643	1657	1644	1628	1629	1648	1633
372	1656	1629	1644	1630	1653	1651	1660	1650	1636	1636	1655	1644
374	1664	1636	1648	1633	1658	1656	1670	1657	1642	1641	1663	1653
376	1669	1644	1653	1639	1666	1663	1673	1663	1649	1648	1668	1656
378	1674	1645	1660	1648	1672	1670	1682	1669	1655	1652	1675	1664
380	1679	1656	1670	1650	1680	1676	1691	1675	1663	1663	1682	1670
382	1687	1662	1676	1661	1683	1681	1689	1683	1670	1669	1688	1677
384	1695	1670	1682	1667	1692	1688	1699	1690	1677	1675	1694	1684
386	1701	1677	1689	1676	1701	1694	1710	1692	1684	1678	1703	1689
388	1706	1685	1694	1683	1707	1703	1713	1702	1690	1687	1709	1696
390	1714	1688	1702	1687	1714	1709	1720	1709	1699	1695	1715	1704
392	1720	1699	1707	1696	1721	1718	1730	1715	1704	1700	1724	1711
394	1727	1704	1714	1704	1727	1723	1736	1724	1712	1709	1729	1717
396	1735	1710	1722	1711	1734	1731	1741	1731	1719	1715	1737	1723
398	1738	1720	1728	1719	1740	1736	1749	1738	1725	1721	1744	1732
400	1749	1725	1734	1722	1747	1745	1757	1743	1733	1731	1751	1739
402	1755	1733	1740	1730	1754	1752	1764	1751	1742	1736	1756	1746
404	1764	1741	1750	1740	1762	1760	1771	1758	1746	1744	1764	1754
406	1770	1748	1768	1744	1769	1768	1776	1765	1754	1752	1774	1760
408	1774	1754	1766	1753	1777	1772	1786	1774	1762	1757	1780	1768
410	1784	1763	1772	1758	1784	1784	1792	1778	1769	1766	1787	1774
412	1793	1769	1778	1767	1792	1788	1799	1785	1775	1771	1794	1781
414	1800	1778	1786	1777	1799	1795	1808	1795	1783	1781	1801	1790
416	1804	1784	1792	1782	1807	1804	1815	1802	1790	1787	1809	1796
418	1815	1793	1799	1787	1813	1812	1822	1809	1801	1793	1817	1803
420	1822	1802	1809	1795	1821	1816	1831	1819	1807	1798	1822	1813
422	1831	1807	1816	1805	1829	1825	1834	1825	1815	1810	1831	1819
424	1831	1817	1825	1815	1837	1833	1845	1835	1823	1819	1839	1828
426	1844	1822	1833	1819	1845	1841	1851	1840	1832	1823	1847	1828
428	1852	1831	1837	1825	1851	1849	1858	1848	1839	1832	1854	1840
430	1860	1839	1847	1832	1860	1858	1866	1856	1846	1840	1861	1849
432	1866	1847	1858	1843	1871	1863	1876	1861	1855	1847	1870	1856
434	1874	1855	1861	1851	1876	1873	1884	1870	1863	1856	1876	1865
436	1882	1863	1869	1858	1884	1879	1891	1878	1870	1864	1886	1872
438	1888	1870	1875	1866	1891	1886	1899	1886	1878	1870	1894	1880
440	1900	1879	1883	1872	1902	1893	1905	1895	1886	1880	1900	1889
442	1906	1886	1903	1881	1906	1906	1914	1901	1894	1886	1908	1897
444	1913	1896	1898	1889	1914	1912	1924	1909	1902	1895	1916	1903
446	1919	1902	1905	1897	1922	1920	1930	1917	1910	1902	1924	1912
448	1929	1910	1911	1906	1930	1929	1938	1924	1918	1910	1931	1919
450	1939	1918	1922	1913	1939	1933	1944	1932	1926	1918	1938	1926
452	1943	1926	1930	1919	1947	1945	1952	1939	1934	1926	1947	1934
454	1954	1935	1937	1930	1954	1950	1958	1948	1941	1933	1956	1943
456	1959	1941	1946	1932	1963	1959	1979	1956	1950	1942	1963	1949
458	1968	1953	1952	1943	1971	1968	1974	1963	1958	1951	1972	1959
460	1976	1959	1960	1952	1978	1975	1985	1972	1966	1955	1978	1967
462	1983	1971	1967	1960	1987	1984	1991	1979	1975	1967	1988	1974
464	1992	1977	1977	1969	1996	2000	2002	1988	1983	1976	1995	1984
466	2001	1986	1986	1978	2003	1997	2011	1996	1992	1984	2004	1992
468	2006	1993	1993	1985	2011	2008	2018	2006	1999	1990	2013	1999
470	2016	2002	2001	1992	2021	2019	2025	2012	2009	1999	2020	2009
472	2026	2011	2010	1999	2028	2024	2035	2020	2011	2006	2029	2016
474	2033	2017	2017	2008	2035	2033	2040	2030	2023	2014	2036	2023
476	2042	2025	2024	2018	2043	2041	2051	2037	2032	2023	2044	2031
478	2050	2034	2032	2026	2049	2050	2060	2049	2043	2030	2053	2041
480	2055	2042	2039	2034	2062	2055	2065	2052	2049	2038	2060	2047
482	2066	2051	2048	2040	2067	2066	2072	2059	2058	2046	2070	2055
484	2074	2058	2056	2045	2077	2073	2083	2069	2067	2054	2077	2063
486	2079	2065	2064	2057	2083	2082	2089	2081	2074	2062	2084	2072
488	2089	2076	2071	2063	2092	2088	2099	2086	2083	2070	2093	2078
490	2096	2085	2080	2069	2107	2098	2104	2093	2089	2078	2100	2089
492	2106	2090	2087	2082	2108	2107	2112	2100	2098	2088	2109	2095
494	2115	2098	2096	2089	2116	2111	2123	2106	2107	2098	2118	2103
496	2122	2106	2102	2093	2124	2121	2130	2116	2115	2102	2125	2112
498	2130	2115	2110	2105	2131	2127	2139	2126	2122	2111	2132	2119
500	2140	2123	2119	2112	2140	2134	2147	2134	2130	2119	2140	2126
502	2145	2131	2126	2119	2149	2147	2157	2139	2139	2125	2148	2136
504	2151	2137	2134	2129	2156	2155	2162	2148	2146	2133	2156	2142
506	2157	2146	2142	2136	2162	2162	2168	2154	2154	2141	2165	2150
508	2164	2155	2151	2147	2173	2170	2178	2161	2162	2150	2171	2158
510	2176	2164	2157	2151	2180	2175	2187	2171	2173	2159	2181	2168
512	2184	2172	2165	2160	2188	2184	2193	2177	2181	2165	2184	2173
514	2192	2178	2172	2167	2196	2191	2201	2188	2183	2174	2195	2182
516	2197	2190	2181	2174	2201	2201	2209	2194	2196	2179	2202	2189
518	2209	2196	2190	2184	2212	2209	2213	2202	2203	2190	2210	2197
520	2216	2203	2196	2192	2219	2218	2226	2212	2211	2196	2218	2206
522	2221	2212	2205	2194	2228	2224	2230	2218	2219	2204	2226	2214
524	2231	2220	2211	2207	2235	2234	2239	2227	2226	2212	2235	2220
526	2236	2230	2220	2213	2239	2241	2248	2234	2236	2221	2242	2230
528	2246	2238	2227	2221	2252	2247	2257	2245	2244	2227	2251	2237
530	2251	2243	2236	2231	2258	2256	2265	2251	2250	2236	2258	2249
532	2261	2251	2243	2238	2267	2259	2276	2258	2257	2244	2265	2244
534	2267	2260	2250	2246	2274	2271	2280	2265	2265	2251	2272	2260
536	2277	2267	2258	2251	2281	2277	2287	2272	2275	2248	2281	2268
538	2285	2271	2264	2261	2289	2286	2295	2280	2283	2265	2283	2274
540	2288	2281	2271	2267	2296	2294	2303	2287	2289	2274	2294	2281
542	2297	2291	2278	2276	2304	2302	2308	2296	2297	2279	2304	2291
544	2306	2298	2287	2284	2311	2304	2315	2302	2306	2289	2309	2295
546	2313	2303	2294	2289	2318	2314	2323	2310	2310	2295	2315	2306
548	2320	2311	2300	2298	2326	2323	2331	2315	2319	2302	2325	2311
550	2327	2320	2308	2302	2332	2330	2337	2324	2327	2310	2331	2317
552	2335	2324	2316	2310	2341	2338	2346	2332	2332	2317	2339	2325
554	2342	2335	2322	2319	2349	2346	2351	2340	2342	2323	2347	2334
556	2349	2342	2328	2326	2353	2354	2359	2344	2350	2332	2353	2338
558	2355	2351	2336	2333	2361	2358	2367	2354	2352	2338	2361	2347
560	2363	2355	2343	2344	2369	2364	2376	2359	2362	2345	2368	2354
562	2368	2362	2349	2344	2377	2373	2381	2365	2370	2353	2374	2360
564	2374	2370	2356	2355	2382	2381	2387	2374	2378	2359	2381	2368
566	2384	2379	2365	2362	2389	2389	2393	2380	2385	2368	2388	2376
568	2390	2385	2368	2367	2396	2394	2401	2388	2390	2373	2394	2380
570	2399	2393	2375	2373	2404	2401	2408	2394	2399	2379	2402	2389
572	2403	2396	2384	2380	2410	2406	2413	2402	2405	2387	2408	2396
574	2411	2405	2390	2388	2417	2415	2423	2408	2412	2392	2415	2402
576	2414	2411	2396	2396	2424	2421	2430	2415	2419	2401	2421	2401
578	2423	2419	2403	2401	2430	2430	2434	2420	2426	2407	2429	2415
580	2429	2425	2398	2407	2436	2436	2442	2428	2432	2413	2436	2421
582	2438	2431	2415	2414	2444	2440	2448	2435	2439	2420	2439	2427
584	2442	2440	2421	2420	2450	2446	2454	2440	2446	2426	2448	2435
586	2456	2445	2427	2427	2456	2451	2459	2447	2451	2430	2455	2440
588	2457	2449	2433	2434	2464	2457	2464	2452	2459	2438	2460	2444
590	2462	2459	2441	2439	2469	2466	2474	2458	2465	2445	2467	2454
592	2468	2464	2447	2446	2473	2471	2479	2464	2470	2450	2473	2459
594	2472	2469	2451	2448	2480	2477	2485	2471	2477	2457	2477	2463
596	2478	2475	2458	2457	2485	2481	2492	2477	2484	2462	2484	2472
598	2485	2478	2465	2463	2492	2488	2498	2483	2488	2468	2489	2478
600	2489	2486	2470	2468	2497	2493	2503	2486	2493	2475	2496	2481
602	2496	2494	2475	2471	2504	2498	2508	2494	2498	2480	2501	2489
604	2501	2498	2479	2480	2509	2506	2515	2499	2508	2486	2507	2494
606	2507	2503	2486	2485	2515	2511	2520	2505	2511	2489	2508	2496
608	2515	2510	2496	2491	2521	2517	2525	2511	2519	2498	2518	2504
610	2513	2515	2497	2497	2526	2524	2529	2517	2524	2503	2524	2511
612	2524	2521	2502	2499	2532	2528	2537	2522	2528	2508	2530	2516
614	2530	2528	2509	2507	2536	2535	2540	2526	2533	2514	2536	2520
616	2536	2531	2513	2509	2543	2541	2546	2530	2540	2520	2543	2526
618	2541	2537	2519	2518	2547	2545	2553	2537	2545	2522	2545	2532
620	2547	2545	2523	2521	2553	2551	2557	2543	2549	2530	2550	2536
622	2552	2546	2528	2528	2558	2555	2563	2549	2556	2535	2556	2543
624	2553	2551	2530	2534	2563	2562	2566	2553	2563	2539	2560	2548
626	2561	2557	2539	2539	2568	2568	2573	2557	2567	2544	2566	2552
628	2566	2564	2542	2544	2570	2570	2579	2563	2569	2550	2569	2557
630	2570	2569	2548	2544	2577	2576	2581	2568	2576	2555	2573	2561
632	2571	2572	2552	2552	2581	2581	2584	2573	2581	2559	2580	2564
634	2579	2576	2555	2557	2586	2584	2591	2577	2584	2561	2584	2571
636	2583	2580	2561	2560	2591	2587	2596	2581	2589	2568	2588	2573
638	2587	2585	2565	2565	2594	2593	2599	2583	2594	2571	2593	2579
640	2591	2590	2567	2569	2598	2596	2604	2590	2598	2575	2598	2584
642	2593	2594	2579	2574	2604	2597	2608	2595	2602	2580	2602	2588
644	2597	2596	2577	2582	2610	2605	2611	2597	2605	2584	2605	2590
646	2604	2604	2581	2582	2612	2609	2615	2603	2610	2590	2609	2594
648	2608	2608	2586	2586	2617	2612	2622	2606	2616	2591	2615	2600
650	2612	2612	2590	2589	2619	2619	2623	2610	2618	2597	2617	2603
652	2616	2614	2592	2593	2622	2622	2628	2614	2623	2600	2620	2601
654	2620	2618	2597	2598	2626	2623	2632	2618	2627	2602	2625	2612
656	2621	2623	2600	2603	2629	2626	2635	2622	2631	2608	2627	2615
658	2624	2626	2604	2601	2634	2627	2638	2623	2633	2612	2632	2619
660	2630	2630	2607	2605	2638	2634	2642	2629	2638	2616	2636	2621
662	2632	2644	2611	2610	2641	2639	2645	2632	2643	2619	2639	2625
664	2638	2636	2613	2614	2643	2642	2647	2633	2643	2620	2642	2627
666	2638	2638	2615	2617	2647	2646	2650	2636	2648	2622	2645	2633
668	2642	2641	2620	2620	2649	2650	2654	2639	2649	2627	2648	2634
670	2646	2647	2622	2622	2652	2651	2658	2642	2655	2630	2651	2637
672	2648	2650	2625	2625	2656	2652	2660	2645	2657	2633	2653	2640
674	2651	2652	2628	2630	2659	2652	2664	2649	2659	2636	2655	2643
676	2652	2655	2631	2629	2659	2659	2668	2652	2664	2639	2660	2644
678	2656	2656	2633	2634	2664	2661	2668	2654	2665	2641	2662	2648
680	2658	2658	2636	2636	2666	2664	2672	2656	2666	2645	2664	2650
682	2663	2661	2636	2640	2669	2667	2675	2660	2671	2642	2667	2652
684	2663	2664	2641	2640	2671	2669	2675	2661	2672	2649	2668	2653
686	2666	2664	2642	2643	2673	2666	2677	2665	2673	2650	2671	2658
688	2667	2664	2642	2644	2675	2673	2682	2664	2677	2655	2673	2658
690	2667	2668	2648	2646	2677	2671	2683	2668	2679	2654	2675	2662
692	2673	2671	2648	2648	2678	2676	2684	2670	2680	2655	2676	2662
694	2674	2674	2650	2649	2680	2679	2684	2670	2681	2656	2678	2664
696	2673	2676	2650	2650	2681	2680	2688	2673	2684	2659	2678	2666
698	2676	2676	2652	2653	2683	2682	2689	2674	2686	2659	2682	2666
700	2679	2675	2655	2653	2684	2682	2688	2677	2687	2661	2683	2668
702	2679	2681	2657	2656	2687	2683	2692	2677	2684	2663	2684	2672
704	2680	2682	2657	2657	2687	2685	2688	2678	2689	2665	2686	2673
706	2683	2683	2657	2659	2689	2686	2692	2680	2691	2664	2687	2674
708	2679	2683	2660	2660	2689	2688	2695	2682	2691	2667	2688	2675
710	2685	2684	2660	2660	2690	2688	2696	2681	2693	2668	2687	2676
712	2684	2682	2659	2661	2691	2691	2696	2683	2694	2669	2690	2675
714	2685	2686	2661	2663	2689	2690	2698	2685	2695	2670	2690	2677
716	2685	2687	2662	2655	2692	2691	2698	2682	2694	2670	2691	2677
718	2687	2686	2662	2664	2692	2692	2700	2686	2696	2671	2690	2677
720	2685	2686	2663	2665	2695	2693	2698	2687	2697	2673	2692	2679
722	2687	2688	2665	2664	2695	2691	2700	2685	2695	2672	2693	2679
724	2687	2687	2672	2667	2694	2692	2700	2684	2696	2672	2693	2679
726	2687	2687	2664	2662	2692	2693	2698	2687	2697	2672	2693	2683
728	2686	2689	2663	2666	2694	2690	2701	2690	2691	2672	2692	2679
730	2690	2689	2663	2666	2695	2693	2701	2688	2696	2670	2693	2681
732	2686	2690	2663	2664	2694	2691	2701	2686	2695	2672	2691	2678
734	2687	2690	2663	2665	2694	2693	2700	2687	2697	2672	2693	2680
736	2687	2688	2663	2666	2693	2692	2697	2687	2695	2674	2693	2680
738	2686	2685	2663	2663	2693	2692	2701	2684	2695	2671	2693	2678
740	2685	2686	2658	2664	2692	2693	2702	2685	2697	2671	2691	2679
742	2685	2684	2660	2659	2691	2696	2697	2684	2694	2670	2689	2678
744	2685	2686	2661	2662	2691	2689	2698	2684	2692	2668	2689	2675
746	2684	2683	2661	2662	2689	2687	2699	2683	2692	2668	2687	2676
748	2683	2681	2658	2660	2688	2688	2694	2681	2693	2668	2689	2674
750	2679	2679	2657	2659	2688	2687	2694	2681	2690	2667	2687	2673
752	2681	2680	2655	2656	2686	2683	2695	2680	2687	2665	2685	2673
754	2680	2681	2655	2656	2678	2684	2693	2677	2688	2665	2679	2672
756	2677	2678	2653	2656	2684	2685	2693	2677	2687	2663	2683	2669
758	2674	2676	2653	2655	2682	2679	2690	2674	2686	2661	2683	2669
760	2675	2675	2651	2654	2681	2680	2688	2672	2681	2654	2680	2666
762	2673	2674	2650	2644	2678	2680	2686	2673	2682	2658	2675	2665
764	2672	2673	2649	2650	2677	2676	2683	2673	2680	2657	2678	2663
766	2670	2672	2640	2647	2675	2676	2683	2670	2677	2654	2675	2663
768	2667	2669	2644	2645	2674	2671	2683	2665	2676	2653	2673	2658
770	2664	2667	2643	2645	2672	2669	2677	2665	2675	2652	2671	2658
772	2661	2664	2640	2641	2668	2667	2676	2665	2672	2648	2671	2656
774	2657	2662	2639	2641	2666	2662	2673	2660	2669	2646	2669	2653
776	2656	2657	2636	2634	2664	2664	2671	2657	2667	2645	2664	2651
778	2654	2656	2633	2634	2661	2662	2671	2656	2665	2640	2663	2649
780	2652	2654	2630	2632	2657	2657	2665	2653	2663	2640	2659	2645
782	2650	2652	2628	2629	2656	2654	2662	2651	2659	2636	2657	2644
784	2648	2650	2625	2626	2654	2647	2664	2646	2661	2633	2653	2640
786	2645	2644	2622	2624	2651	2650	2659	2645	2654	2631	2652	2637
788	2643	2642	2621	2621	2650	2646	2656	2641	2651	2629	2647	2635
790	2640	2639	2618	2617	2644	2643	2652	2640	2648	2622	2646	2634
792	2637	2637	2614	2614	2642	2641	2651	2636	2643	2623	2642	2626
794	2633	2631	2611	2611	2639	2647	2648	2632	2641	2618	2640	2626
796	2632	2629	2600	2608	2635	2633	2643	2628	2640	2616	2632	2622
798	2627	2627	2605	2604	2632	2630	2640	2626	2642	2611	2631	2619
800	2624	2623	2600	2602	2627	2626	2638	2624	2630	2608	2629	2616
802	2619	2618	2596	2590	2622	2624	2633	2619	2625	2605	2625	2612
804	2617	2615	2594	2590	2621	2619	2629	2613	2623	2602	2622	2605
806	2614	2609	2588	2591	2618	2616	2625	2614	2621	2597	2616	2606
808	2610	2608	2587	2586	2613	2612	2623	2609	2615	2593	2615	2600
810	2606	2604	2583	2582	2609	2605	2619	2604	2612	2585	2610	2597
812	2602	2600	2577	2579	2603	2602	2614	2599	2610	2587	2605	2594
814	2594	2593	2574	2575	2600	2599	2610	2596	2603	2581	2602	2588
816	2592	2591	2570	2571	2595	2594	2606	2592	2599	2577	2598	2584
818	2586	2588	2565	2566	2589	2591	2601	2586	2595	2571	2592	2580
820	2585	2581	2561	2560	2587	2588	2597	2584	2590	2568	2589	2574
822	2580	2577	2558	2556	2583	2582	2593	2575	2587	2563	2580	2570
824	2575	2575	2555	2553	2578	2575	2586	2574	2582	2562	2582	2565
826	2571	2570	2547	2550	2572	2570	2584	2569	2583	2557	2577	2563
828	2567	2564	2545	2541	2567	2567	2577	2566	2572	2550	2574	2560
830	2561	2562	2539	2538	2565	2562	2575	2560	2567	2546	2568	2547
832	2558	2555	2534	2532	2558	2558	2570	2557	2562	2542	2561	2549
834	2550	2551	2529	2529	2554	2553	2565	2554	2557	2535	2558	2543
836	2546	2544	2526	2525	2548	2547	2561	2545	2552	2532	2552	2540
838	2542	2540	2518	2516	2544	2540	2552	2541	2547	2527	2549	2533
840	2535	2534	2514	2513	2539	2539	2550	2537	2533	2521	2543	2531
842	2532	2526	2510	2504	2532	2533	2545	2531	2536	2514	2537	2526
844	2523	2524	2504	2503	2527	2527	2539	2524	2530	2511	2532	2518
846	2521	2517	2498	2498	2524	2523	2532	2521	2525	2504	2526	2512
848	2514	2509	2494	2491	2517	2516	2529	2515	2518	2500	2521	2500
850	2510	2506	2487	2488	2512	2509	2523	2508	2513	2495	2512	2501
852	2500	2499	2483	2479	2503	2502	2513	2502	2508	2490	2508	2501
854	2498	2494	2478	2475	2500	2498	2510	2498	2501	2483	2505	2482
856	2491	2489	2472	2469	2493	2492	2503	2490	2496	2478	2497	2485
858	2486	2481	2465	2461	2488	2487	2499	2478	2491	2474	2492	2478
860	2481	2476	2458	2457	2482	2481	2494	2480	2483	2466	2486	2470
862	2473	2471	2453	2451	2473	2476	2488	2474	2476	2459	2480	2466
864	2468	2461	2448	2442	2470	2469	2483	2467	2474	2454	2474	2460
866	2463	2458	2442	2437	2464	2464	2472	2462	2466	2447	2468	2452
868	2454	2450	2437	2428	2457	2456	2469	2454	2458	2440	2462	2448
870	2450	2447	2430	2426	2453	2450	2463	2448	2452	2437	2456	2441
872	2445	2438	2423	2421	2445	2442	2457	2446	2447	2427	2450	2436
874	2437	2433	2416	2412	2438	2436	2450	2437	2441	2424	2441	2428
876	2431	2425	2412	2408	2432	2432	2443	2428	2432	2416	2437	2422
878	2424	2419	2405	2402	2424	2424	2440	2424	2426	2408	2432	2418
880	2417	2413	2398	2396	2419	2418	2430	2418	2420	2404	2424	2412
882	2409	2407	2393	2388	2412	2410	2422	2412	2413	2396	2417	2404
884	2406	2401	2387	2384	2406	2406	2418	2405	2406	2384	2410	2397
886	2399	2389	2378	2376	2398	2397	2411	2397	2399	2385	2404	2390
888	2392	2386	2371	2368	2392	2391	2405	2392	2392	2377	2397	2382
890	2385	2375	2365	2360	2386	2386	2396	2385	2388	2370	2391	2377
892	2377	2373	2360	2356	2377	2379	2394	2379	2379	2363	2384	2367
894	2372	2365	2351	2348	2371	2371	2383	2369	2372	2355	2378	2363
896	2366	2356	2345	2341	2364	2362	2378	2362	2365	2350	2368	2357
898	2358	2351	2339	2334	2356	2357	2370	2355	2360	2342	2362	2348
900	2349	2343	2331	2327	2349	2348	2363	2347	2351	2336	2356	2342
902	2345	2336	2324	2319	2342	2343	2355	2344	2344	2325	2349	2336
904	2337	2327	2316	2311	2335	2332	2348	2334	2336	2313	2341	2327
906	2329	2321	2311	2304	2327	2328	2341	2327	2328	2314	2334	2321
908	2321	2311	2304	2299	2322	2319	2333	2319	2320	2306	2327	2312
910	2315	2306	2296	2290	2314	2312	2327	2315	2313	2299	2317	2305
912	2307	2299	2289	2281	2306	2307	2319	2306	2308	2292	2311	2297
914	2300	2292	2283	2275	2297	2297	2314	2298	2298	2284	2305	2292
916	2291	2284	2273	2267	2291	2289	2306	2291	2292	2276	2297	2285
918	2284	2275	2266	2258	2283	2283	2300	2283	2282	2269	2287	2275
920	2278	2265	2260	2254	2275	2276	2290	2276	2275	2262	2281	2268
922	2271	2262	2253	2247	2268	2267	2283	2269	2268	2253	2275	2262
924	2263	2253	2245	2238	2260	2265	2276	2261	2254	2248	2268	2252
926	2257	2245	2238	2230	2254	2252	2267	2251	2253	2240	2262	2245
928	2248	2237	2229	2223	2243	2236	2260	2246	2246	2234	2252	2239
930	2238	2230	2221	2216	2238	2237	2251	2245	2238	2225	2244	2231
932	2233	2223	2216	2209	2229	2231	2244	2232	2229	2218	2236	2225
934	2224	2214	2205	2200	2220	2219	2236	2223	2221	2209	2230	2214
936	2216	2206	2199	2193	2216	2215	2227	2215	2213	2201	2219	2209
938	2208	2197	2192	2182	2206	2206	2221	2207	2204	2195	2213	2202
940	2202	2191	2183	2174	2199	2198	2211	2201	2198	2185	2198	2191
942	2194	2180	2176	2172	2190	2189	2203	2191	2188	2178	2198	2185
944	2186	2175	2169	2159	2183	2184	2198	2185	2182	2170	2192	2177
946	2177	2166	2164	2154	2174	2175	2189	2176	2173	2162	2181	2166
948	2169	2157	2153	2144	2168	2164	2181	2166	2164	2153	2174	2161
950	2162	2150	2145	2138	2159	2159	2172	2160	2158	2139	2167	2153
952	2153	2139	2137	2130	2147	2149	2165	2153	2149	2138	2159	2144
954	2144	2130	2129	2117	2142	2142	2159	2144	2142	2131	2149	2137
956	2135	2125	2121	2113	2134	2135	2148	2138	2139	2123	2143	2127
958	2129	2117	2113	2101	2124	2126	2140	2128	2126	2114	2134	2120
960	2123	2108	2104	2096	2118	2118	2133	2119	2117	2107	2125	2114
962	2115	2101	2098	2091	2111	2109	2125	2113	2109	2098	2116	2105
964	2106	2091	2090	2086	2101	2098	2116	2105	2100	2088	2111	2097
966	2099	2080	2082	2072	2093	2096	2110	2096	2092	2082	2101	2090
968	2089	2075	2074	2064	2087	2087	2101	2088	2083	2075	2093	2080
970	2081	2069	2067	2058	2077	2081	2092	2082	2076	2065	2085	2073
972	2076	2058	2059	2046	2069	2070	2087	2073	2068	2056	2078	2066
974	2066	2052	2050	2041	2072	2062	2080	2063	2059	2050	2072	2057
976	2056	2043	2042	2034	2053	2054	2070	2057	2051	2043	2063	2050
978	2049	2033	2034	2020	2045	2048	2060	2048	2044	2035	2055	2041
980	2043	2028	2027	2020	2038	2037	2054	2043	2035	2026	2055	2032
982	2035	2015	2019	2007	2029	2027	2049	2034	2027	2019	2038	2025
984	2028	2010	2012	1999	2018	2023	2038	2025	2018	2011	2030	2019
986	2020	2001	2003	1990	2013	2014	2029	2015	2009	2002	2024	2010
988	2012	1992	1995	1988	2004	2003	2021	2009	2003	1994	2015	2001
990	1999	1986	1988	1976	1998	1997	2012	2001	1993	1988	2007	1995
992	1993	1979	1979	1969	1988	1989	2005	1989	1984	1979	1997	1982
994	1986	1970	1970	1960	1982	1981	1997	1984	1975	1971	1990	1978
996	1978	1963	1964	1953	1975	1974	1989	1976	1969	1961	1981	1968
998	1972	1952	1956	1945	1964	1963	1982	1970	1961	1957	1974	1960
1000	1965	1948	1948	1938	1957	1956	1974	1962	1953	1946	1966	1953
1002	1953	1938	1941	1930	1949	1950	1965	1953	1943	1940	1958	1946
1004	1948	1929	1932	1921	1940	1943	1955	1943	1936	1930	1951	1936
1006	1938	1920	1924	1914	1934	1931	1948	1936	1927	1921	1942	1929
1008	1931	1912	1917	1906	1927	1926	1942	1927	1920	1915	1935	1921
1010	1924	1905	1911	1900	1926	1918	1935	1919	1912	1907	1928	1915
1012	1912	1897	1900	1890	1908	1901	1925	1910	1902	1897	1918	1905
1014	1907	1889	1894	1882	1901	1901	1917	1903	1894	1892	1911	1898
1016	1899	1881	1887	1876	1891	1892	1910	1895	1895	1883	1902	1890
1018	1890	1872	1880	1866	1884	1887	1903	1889	1878	1874	1893	1882
1020	1884	1867	1871	1860	1878	1878	1893	1882	1869	1866	1886	1875
1022	1877	1856	1862	1849	1870	1870	1889	1874	1864	1860	1876	1867
1024	1869	1850	1855	1844	1862	1864	1879	1865	1856	1851	1872	1858
1026	1862	1834	1848	1836	1855	1853	1873	1857	1847	1846	1865	1852
1028	1855	1834	1842	1828	1844	1847	1861	1851	1841	1838	1858	1844
1030	1848	1825	1833	1821	1840	1838	1857	1844	1832	1831	1848	1836
1032	1837	1816	1826	1813	1832	1832	1850	1836	1824	1823	1840	1828
1034	1832	1810	1821	1803	1819	1826	1840	1827	1817	1810	1834	1819
1036	1825	1802	1810	1800	1816	1818	1833	1822	1808	1810	1826	1814
1038	1815	1795	1804	1784	1810	1810	1825	1810	1801	1799	1818	1804
1040	1807	1788	1800	1784	1803	1803	1817	1807	1793	1792	1812	1799
1042	1802	1782	1787	1776	1794	1796	1809	1797	1783	1777	1804	1792
1044	1793	1773	1782	1768	1790	1785	1804	1793	1779	1777	1796	1784
1046	1785	1762	1773	1761	1780	1780	1795	1782	1770	1772	1790	1778
1048	1778	1760	1767	1757	1772	1774	1788	1774	1764	1762	1782	1770
1050	1772	1751	1760	1746	1764	1766	1781	1769	1756	1756	1772	1761
1052	1764	1741	1751	1737	1757	1757	1774	1762	1748	1748	1767	1754
1054	1758	1733	1746	1732	1751	1752	1767	1753	1742	1741	1758	1747
1056	1750	1726	1736	1725	1744	1743	1759	1746	1733	1733	1753	1741
1058	1743	1718	1731	1718	1735	1737	1751	1739	1726	1726	1746	1732
1060	1737	1712	1723	1709	1728	1730	1744	1734	1720	1720	1739	1725
1062	1728	1706	1717	1701	1721	1723	1736	1726	1712	1713	1731	1719
1064	1714	1698	1710	1696	1716	1713	1729	1719	1704	1705	1725	1713
1066	1716	1692	1704	1689	1709	1706	1728	1712	1698	1699	1717	1708
1068	1709	1682	1698	1683	1700	1701	1719	1704	1687	1691	1711	1698
1070	1701	1677	1692	1678	1696	1696	1710	1700	1684	1684	1705	1692
1072	1696	1669	1685	1669	1687	1690	1703	1692	1679	1677	1690	1686
1074	1689	1665	1676	1663	1681	1681	1698	1686	1671	1671	1690	1680
1076	1679	1655	1671	1659	1674	1675	1689	1679	1663	1666	1684	1671
1078	1675	1651	1663	1652	1668	1669	1684	1671	1656	1659	1683	1664
1080	1671	1645	1656	1645	1663	1660	1678	1664	1650	1652	1670	1658
1082	1663	1636	1651	1637	1653	1657	1671	1660	1643	1643	1664	1652
1084	1657	1631	1645	1631	1649	1648	1666	1652	1637	1638	1658	1646
1086	1650	1621	1639	1625	1642	1641	1659	1647	1632	1633	1654	1640
1088	1645	1618	1634	1618	1635	1636	1649	1636	1625	1625	1646	1634
1090	1635	1612	1628	1613	1631	1630	1646	1635	1617	1619	1640	1627
1092	1632	1605	1619	1603	1624	1625	1641	1628	1610	1613	1631	1612
1094	1626	1595	1614	1601	1617	1616	1632	1623	1605	1606	1628	1615
1096	1621	1595	1609	1595	1610	1609	1626	1617	1600	1602	1621	1609
1098	1614	1584	1605	1588	1609	1605	1622	1609	1591	1596	1616	1602
1100	1608	1580	1597	1582	1598	1600	1617	1603	1588	1589	1606	1597
1102	1598	1575	1591	1576	1594	1595	1611	1597	1577	1584	1603	1591
1104	1597	1569	1586	1571	1587	1589	1604	1593	1576	1578	1599	1586
1106	1590	1563	1581	1566	1584	1579	1598	1587	1568	1573	1592	1577
1108	1585	1567	1575	1560	1576	1573	1593	1582	1564	1564	1586	1576
1110	1580	1552	1569	1555	1571	1572	1587	1577	1557	1562	1581	1569
1112	1575	1548	1564	1548	1566	1565	1582	1572	1552	1558	1575	1562
1114	1565	1538	1556	1544	1561	1561	1578	1565	1548	1552	1571	1559
1116	1560	1535	1556	1537	1555	1556	1572	1560	1541	1546	1565	1551
1118	1558	1531	1549	1533	1550	1549	1563	1555	1536	1540	1559	1548
1120	1555	1526	1543	1528	1547	1545	1558	1550	1532	1536	1553	1542
1122	1549	1521	1539	1528	1540	1541	1556	1542	1526	1531	1550	1536
1124	1543	1516	1534	1519	1536	1536	1553	1540	1523	1528	1545	1533
1126	1540	1509	1529	1512	1529	1531	1547	1536	1516	1521	1541	1528
1128	1533	1505	1523	1510	1526	1520	1542	1535	1512	1516	1535	1523
1130	1529	1502	1521	1504	1521	1522	1535	1528	1508	1512	1531	1520
1132	1524	1498	1516	1500	1516	1518	1534	1522	1504	1508	1526	1514
1134	1518	1490	1511	1495	1510	1513	1529	1503	1498	1501	1523	1507
1136	1514	1487	1506	1490	1507	1508	1523	1513	1494	1499	1518	1507
1138	1513	1484	1503	1486	1503	1499	1521	1505	1490	1494	1511	1501
1140	1507	1477	1498	1480	1500	1497	1515	1503	1485	1489	1509	1494
1142	1505	1473	1494	1477	1495	1493	1510	1501	1480	1488	1505	1492
1144	1495	1470	1491	1475	1491	1492	1504	1493	1472	1480	1500	1490
1146	1497	1464	1486	1467	1485	1486	1503	1491	1471	1477	1497	1488
1148	1490	1459	1483	1463	1482	1478	1497	1487	1467	1473	1492	1485
1150	1488	1459	1478	1460	1480	1480	1496	1484	1463	1468	1489	1476
1152	1484	1451	1475	1459	1475	1473	1492	1479	1460	1466	1485	1472
1154	1480	1451	1471	1456	1472	1473	1489	1477	1456	1462	1482	1471
1156	1477	1448	1466	1449	1468	1469	1483	1473	1453	1458	1478	1466
1158	1473	1442	1465	1446	1464	1469	1478	1469	1448	1454	1474	1460
1160	1471	1440	1460	1440	1463	1462	1477	1466	1444	1449	1473	1461
1162	1467	1435	1458	1443	1460	1461	1473	1462	1443	1449	1468	1457
1164	1464	1433	1456	1438	1456	1457	1471	1460	1441	1442	1464	1451
1166	1461	1431	1443	1434	1451	1449	1467	1456	1434	1440	1462	1450
1168	1454	1426	1448	1430	1449	1446	1465	1453	1431	1439	1459	1447
1170	1454	1425	1446	1426	1444	1447	1460	1450	1431	1437	1455	1444
1172	1451	1417	1442	1424	1443	1441	1459	1448	1426	1432	1453	1441
1174	1449	1418	1441	1423	1441	1439	1456	1443	1423	1431	1451	1439
1176	1446	1415	1437	1422	1438	1438	1452	1443	1421	1428	1447	1436
1178	1444	1414	1435	1417	1434	1436	1451	1441	1418	1423	1445	1431
1180	1442	1406	1430	1417	1433	1429	1448	1437	1415	1424	1442	1430
1182	1438	1408	1429	1415	1430	1431	1445	1438	1414	1420	1441	1428
1184	1438	1408	1429	1412	1428	1428	1443	1431	1413	1418	1435	1426
1186	1435	1404	1427	1408	1427	1427	1442	1429	1408	1415	1437	1422
1188	1431	1400	1426	1406	1424	1422	1438	1430	1408	1411	1432	1420
1190	1430	1399	1422	1404	1422	1420	1437	1426	1399	1413	1430	1422
1192	1429	1396	1421	1404	1420	1421	1436	1424	1403	1408	1429	1417
1194	1427	1394	1418	1401	1419	1417	1432	1424	1400	1408	1426	1417
1196	1425	1394	1416	1400	1418	1417	1431	1422	1399	1407	1426	1415
1198	1423	1392	1418	1397	1416	1414	1429	1419	1400	1404	1422	1411
1200	1422	1390	1412	1396	1412	1412	1428	1417	1396	1403	1423	1411
1202	1421	1386	1412	1395	1412	1412	1427	1419	1394	1402	1420	1409
1204	1421	1389	1411	1394	1411	1410	1428	1415	1393	1400	1419	1408
1206	1417	1387	1408	1395	1408	1409	1424	1412	1392	1398	1419	1406
1208	1415	1384	1408	1391	1410	1411	1425	1412	1391	1399	1419	1406
1210	1417	1385	1405	1388	1409	1409	1424	1413	1390	1396	1417	1404
1212	1416	1384	1407	1390	1406	1406	1419	1411	1389	1396	1410	1404
1214	1412	1384	1407	1394	1408	1407	1421	1409	1389	1396	1415	1406
1216	1416	1383	1405	1387	1403	1405	1422	1409	1390	1398	1416	1403
1218	1414	1382	1405	1386	1405	1407	1418	1411	1388	1396	1412	1403
1220	1414	1382	1405	1385	1405	1417	1420	1409	1387	1391	1413	1401
1222	1412	1380	1403	1389	1406	1404	1416	1408	1386	1393	1413	1391
1224	1413	1382	1403	1384	1405	1402	1414	1407	1384	1393	1414	1401
1226	1409	1379	1402	1387	1403	1405	1418	1407	1385	1392	1414	1400
1228	1412	1380	1403	1387	1405	1402	1419	1407	1385	1392	1412	1402
1230	1412	1380	1403	1385	1405	1405	1417	1408	1388	1391	1413	1402
1232	1411	1379	1403	1387	1403	1404	1419	1408	1386	1396	1413	1399
1234	1411	1383	1403	1387	1403	1401	1418	1408	1387	1395	1413	1401
1236	1413	1379	1402	1387	1405	1405	1417	1409	1386	1392	1403	1402
1238	1414	1381	1405	1386	1404	1401	1415	1408	1389	1394	1414	1402
1240	1413	1383	1406	1389	1408	1406	1419	1408	1386	1395	1414	1401
1242	1415	1382	1407	1390	1405	1407	1420	1411	1390	1394	1415	1403
1244	1416	1384	1408	1389	1407	1407	1421	1411	1388	1397	1417	1405
1246	1416	1384	1407	1390	1409	1404	1422	1411	1390	1397	1416	1404
1248	1416	1387	1409	1391	1409	1409	1423	1411	1391	1397	1417	1404
1250	1419	1387	1411	1394	1411	1410	1421	1412	1394	1400	1416	1408
1252	1420	1387	1411	1395	1412	1413	1426	1415	1393	1400	1421	1408
1254	1423	1389	1411	1393	1415	1412	1427	1415	1391	1401	1421	1408
1256	1422	1393	1413	1393	1416	1414	1429	1418	1391	1396	1422	1411
1258	1424	1388	1415	1395	1411	1417	1429	1418	1396	1403	1424	1411
1260	1427	1392	1416	1399	1417	1413	1429	1419	1399	1407	1426	1413
1262	1427	1394	1418	1401	1420	1418	1431	1421	1401	1408	1426	1417
1264	1428	1396	1420	1401	1422	1420	1435	1423	1402	1408	1428	1417
1266	1432	1399	1421	1405	1423	1422	1435	1424	1403	1411	1430	1417
1268	1433	1402	1422	1406	1424	1423	1437	1427	1405	1412	1433	1422
1270	1435	1402	1424	1407	1428	1427	1440	1429	1407	1416	1435	1423
1272	1436	1404	1428	1411	1428	1431	1444	1430	1411	1417	1437	1425
1274	1437	1408	1431	1412	1432	1431	1443	1433	1413	1419	1438	1428
1276	1440	1409	1433	1415	1434	1432	1447	1437	1415	1421	1440	1430
1278	1444	1414	1434	1417	1438	1435	1450	1439	1417	1424	1444	1427
1280	1445	1412	1434	1420	1439	1441	1454	1440	1421	1426	1445	1435
1282	1449	1418	1439	1424	1444	1441	1456	1444	1424	1427	1451	1442
1284	1458	1422	1442	1426	1445	1443	1457	1446	1426	1432	1450	1441
1286	1453	1422	1443	1426	1448	1448	1462	1451	1429	1436	1455	1442
1288	1460	1426	1446	1427	1451	1448	1463	1451	1433	1435	1459	1444
1290	1460	1431	1451	1434	1454	1453	1462	1455	1437	1439	1461	1449
1292	1463	1431	1454	1437	1459	1454	1468	1457	1439	1443	1463	1453
1294	1465	1436	1458	1441	1461	1458	1472	1459	1441	1444	1466	1452
1296	1465	1440	1458	1444	1464	1463	1476	1462	1446	1448	1471	1459
1298	1469	1443	1462	1447	1467	1466	1480	1466	1448	1453	1472	1461
1300	1474	1448	1468	1449	1470	1469	1482	1467	1450	1454	1477	1464
1302	1478	1445	1469	1454	1473	1473	1485	1473	1455	1459	1479	1470
1304	1483	1455	1474	1457	1479	1477	1490	1480	1461	1464	1485	1473
1306	1488	1459	1477	1461	1480	1481	1493	1479	1463	1469	1487	1475
1308	1489	1462	1481	1464	1487	1483	1499	1486	1467	1475	1492	1479
1310	1495	1468	1485	1471	1491	1488	1502	1491	1472	1475	1496	1483
1312	1498	1468	1488	1471	1492	1493	1505	1496	1475	1480	1500	1485
1314	1501	1475	1495	1477	1498	1497	1510	1498	1480	1483	1504	1494
1316	1507	1478	1498	1482	1501	1499	1515	1502	1484	1487	1508	1497
1318	1513	1481	1502	1487	1506	1506	1514	1505	1490	1491	1511	1504
1320	1516	1487	1505	1490	1512	1510	1521	1511	1492	1495	1514	1490
1322	1518	1491	1510	1494	1516	1516	1526	1515	1497	1499	1521	1509
1324	1522	1495	1514	1500	1520	1519	1531	1519	1503	1503	1526	1509
1326	1528	1501	1517	1503	1524	1522	1535	1523	1505	1510	1531	1506
1328	1535	1506	1525	1497	1529	1528	1540	1528	1511	1512	1535	1524
1330	1538	1510	1528	1513	1535	1531	1544	1533	1518	1519	1538	1527
1332	1545	1516	1534	1517	1538	1536	1550	1539	1520	1523	1545	1530
1334	1548	1519	1538	1524	1544	1543	1556	1542	1524	1528	1549	1537
1336	1552	1527	1542	1531	1549	1540	1559	1547	1531	1533	1554	1542
1338	1556	1529	1546	1535	1554	1553	1565	1552	1537	1538	1559	1546
1340	1564	1536	1551	1535	1560	1557	1568	1557	1541	1544	1564	1552
1342	1570	1540	1556	1540	1565	1563	1575	1569	1545	1547	1568	1558
1344	1575	1547	1562	1549	1570	1568	1580	1568	1552	1554	1573	1562
1346	1581	1549	1568	1553	1576	1573	1585	1573	1558	1559	1579	1567
1348	1583	1556	1574	1557	1581	1578	1590	1580	1563	1563	1585	1574
1350	1590	1562	1579	1564	1587	1584	1595	1585	1567	1570	1591	1579
1352	1592	1568	1583	1569	1592	1592	1599	1590	1573	1574	1595	1584
1354	1601	1573	1590	1575	1599	1595	1608	1593	1578	1581	1601	1588
1356	1608	1581	1594	1580	1603	1600	1614	1600	1586	1587	1606	1594
1358	1612	1586	1602	1586	1610	1606	1618	1606	1594	1593	1613	1601
1360	1617	1593	1608	1595	1614	1615	1626	1612	1597	1596	1619	1607
1362	1623	1597	1612	1598	1620	1621	1629	1617	1608	1604	1625	1612
1364	1629	1605	1619	1604	1627	1636	1636	1624	1612	1612	1632	1619
1366	1635	1610	1625	1606	1632	1630	1642	1627	1617	1615	1639	1627
1368	1643	1615	1632	1616	1641	1637	1649	1637	1622	1621	1644	1630
1370	1649	1622	1636	1626	1646	1645	1656	1642	1630	1628	1649	1638
1372	1655	1623	1643	1629	1652	1651	1661	1650	1636	1635	1656	1643
1374	1661	1636	1649	1637	1658	1658	1668	1657	1640	1641	1661	1651
1376	1668	1645	1656	1644	1665	1663	1674	1664	1649	1648	1669	1658
1378	1674	1649	1662	1650	1673	1667	1680	1669	1655	1653	1664	1663
1380	1680	1655	1671	1654	1679	1676	1687	1676	1660	1661	1681	1670
1382	1687	1666	1675	1662	1687	1685	1695	1683	1668	1669	1690	1678
1384	1693	1671	1683	1668	1693	1691	1700	1688	1676	1675	1693	1682
1386	1700	1678	1690	1676	1700	1698	1708	1695	1682	1681	1700	1689
1388	1707	1683	1695	1683	1706	1700	1713	1701	1689	1688	1708	1699
1390	1715	1692	1701	1690	1709	1707	1722	1710	1696	1693	1716	1703
1392	1720	1696	1708	1694	1720	1717	1728	1715	1704	1700	1722	1710
1394	1730	1706	1716	1703	1727	1725	1735	1718	1710	1709	1729	1720
1396	1735	1714	1722	1710	1735	1733	1745	1730	1718	1715	1736	1724
1398	1743	1719	1730	1716	1742	1740	1750	1737	1724	1723	1743	1730
1400	1748	1726	1735	1723	1749	1744	1755	1744	1732	1730	1751	1740
1402	1756	1731	1743	1729	1756	1753	1763	1751	1738	1737	1756	1745
1404	1761	1743	1750	1738	1762	1761	1772	1757	1747	1743	1764	1752
1406	1771	1749	1757	1745	1769	1767	1775	1765	1754	1750	1771	1759
1408	1777	1755	1772	1753	1778	1777	1785	1772	1761	1758	1778	1767
1410	1784	1763	1770	1759	1784	1781	1791	1779	1768	1766	1776	1771
1412	1793	1768	1779	1767	1792	1788	1801	1780	1777	1771	1793	1782
1414	1801	1780	1786	1775	1798	1799	1806	1796	1773	1780	1801	1798
1416	1805	1786	1795	1787	1798	1805	1812	1803	1790	1786	1808	1796
1418	1814	1792	1802	1790	1816	1813	1821	1808	1800	1793	1816	1805
1420	1823	1802	1808	1795	1822	1822	1830	1816	1806	1802	1822	1811
1422	1833	1809	1817	1803	1830	1826	1834	1824	1815	1810	1831	1820
1424	1840	1816	1824	1808	1839	1835	1845	1833	1822	1816	1837	1828
1426	1844	1825	1829	1821	1844	1842	1853	1839	1831	1824	1846	1835
1428	1853	1833	1838	1829	1853	1852	1860	1847	1839	1834	1853	1841
1430	1862	1839	1844	1835	1862	1857	1869	1850	1847	1839	1861	1851
1432	1865	1850	1854	1841	1869	1866	1875	1862	1853	1846	1869	1856
1434	1874	1855	1862	1849	1878	1871	1882	1870	1862	1857	1877	1866
1436	1884	1864	1868	1842	1884	1881	1890	1878	1871	1864	1886	1874
1438	1892	1871	1877	1866	1892	1888	1900	1887	1876	1870	1892	1880
1440	1899	1879	1882	1874	1903	1898	1907	1893	1885	1880	1899	1890
1442	1905	1889	1892	1882	1908	1905	1912	1901	1894	1888	1910	1896
1444	1913	1894	1901	1888	1915	1915	1921	1909	1901	1891	1916	1904
1446	1921	1902	1902	1895	1923	1915	1929	1915	1907	1902	1923	1912
1448	1929	1912	1914	1906	1931	1928	1937	1924	1916	1910	1933	1920
1450	1935	1920	1921	1912	1940	1936	1953	1933	1924	1917	1939	1925
1452	1945	1926	1931	1919	1947	1945	1954	1940	1926	1925	1946	1936
1454	1954	1936	1939	1928	1955	1954	1961	1949	1941	1934	1954	1942
1456	1961	1944	1946	1936	1962	1959	1970	1955	1951	1943	1963	1950
1458	1970	1951	1955	1946	1971	1968	1973	1963	1958	1957	1970	1959
1460	1978	1959	1963	1953	1978	1976	1985	1972	1965	1958	1979	1967
1462	1985	1967	1970	1962	1988	1985	1993	1979	1974	1965	1987	1973
1464	1993	1979	1977	1966	1996	1990	2002	1987	1984	1973	1994	1984
1466	2003	1986	1985	1978	2005	2003	2009	1996	1991	1983	2002	1990
1468	2007	1992	1992	1986	2012	2011	2018	2004	1998	1990	2011	1999
1470	2016	2001	2001	1991	2020	2014	2022	2012	2008	1998	2020	2008
1472	2021	2009	2009	1999	2028	2025	2034	2021	2015	2007	2027	2013
1474	2034	2017	2017	2008	2037	2034	2041	2029	2023	2013	2035	2024
1476	2039	2025	2025	2016	2045	2042	2049	2036	2032	2021	2043	2030
1478	2049	2033	2032	2024	2051	2051	2058	2043	2040	2031	2050	2039
1480	2057	2041	2041	2033	2060	2058	2066	2045	2049	2040	2059	2048
1482	2062	2050	2048	2042	2068	2067	2075	2061	2058	2048	2068	2056
1484	2075	2060	2055	2050	2076	2071	2082	2070	2063	2054	2075	2063
1486	2080	2066	2064	2057	2085	2083	2090	2076	2071	2063	2083	2072
1488	2092	2075	2072	2066	2092	2090	2098	2085	2082	2071	2091	2080
1490	2098	2084	2081	2073	2102	2100	2106	2096	2091	2077	2099	2089
1492	2105	2088	2089	2081	2109	2106	2115	2098	2097	2081	2117	2096
1494	2113	2098	2096	2091	2117	2115	2123	2108	2107	2095	2115	2102
1496	2120	2108	2104	2098	2125	2121	2131	2116	2117	2103	2124	2112
1498	2129	2116	2111	2104	2131	2130	2130	2125	2123	2111	2131	2119
1500	2136	2125	2121	2113	2140	2139	2147	2132	2131	2118	2140	2128
1502	2146	2133	2128	2122	2148	2148	2154	2141	2139	2126	2147	2137
1504	2151	2137	2133	2131	2158	2149	2160	2147	2146	2133	2155	2144
1506	2161	2150	2142	2137	2163	2163	2170	2155	2153	2141	2162	2150
1508	2165	2156	2151	2142	2176	2170	2178	2164	2162	2149	2168	2160
1510	2177	2165	2157	2152	2183	2177	2187	2171	2170	2158	2180	2168
1512	2183	2172	2170	2162	2189	2187	2193	2183	2178	2163	2187	2174
1514	2191	2180	2175	2166	2198	2194	2202	2187	2188	2174	2193	2184
1516	2199	2187	2181	2175	2205	2203	2210	2196	2195	2182	2197	2190
1518	2208	2197	2189	2185	2213	2209	2215	2202	2203	2189	2211	2197
1520	2214	2207	2197	2192	2221	2218	2223	2211	2212	2198	2219	2206
1522	2222	2214	2205	2200	2228	2226	2234	2219	2219	2204	2224	2215
1524	2230	2221	2213	2206	2237	2234	2242	2225	2226	2211	2233	2217
1526	2236	2229	2221	2214	2244	2241	2249	2233	2236	2213	2242	2231
1528	2247	2234	2228	2225	2251	2246	2253	2241	2243	2228	2248	2236
1530	2253	2244	2234	2229	2259	2258	2262	2251	2250	2236	2257	2245
1532	2262	2251	2243	2237	2265	2265	2271	2257	2257	2244	2265	2254
1534	2268	2257	2250	2245	2275	2273	2279	2265	2265	2251	2274	2260
1536	2275	2268	2258	2253	2282	2281	2287	2273	2272	2257	2279	2268
1538	2280	2275	2266	2260	2290	2289	2291	2280	2281	2267	2287	2274
1540	2292	2294	2273	2264	2297	2295	2299	2287	2289	2269	2287	2282
1542	2300	2288	2280	2274	2305	2302	2309	2294	2297	2281	2302	2289
1544	2308	2298	2287	2282	2312	2310	2313	2304	2303	2288	2310	2299
1546	2314	2306	2293	2290	2331	2315	2323	2308	2314	2294	2316	2304
1548	2317	2314	2300	2299	2326	2325	2328	2317	2318	2303	2323	2312
1550	2328	2319	2308	2306	2333	2332	2338	2323	2326	2310	2331	2320
1552	2335	2327	2315	2311	2342	2337	2344	2331	2334	2317	2338	2324
1554	2341	2334	2320	2314	2349	2346	2351	2336	2341	2323	2341	2335
1556	2344	2341	2328	2324	2356	2352	2359	2344	2348	2331	2352	2341
1558	2355	2349	2336	2330	2362	2350	2363	2352	2355	2338	2359	2345
1560	2361	2356	2343	2336	2366	2367	2370	2360	2364	2343	2368	2353
1562	2366	2363	2348	2347	2376	2366	2378	2367	2369	2353	2373	2360
1564	2377	2370	2357	2355	2384	2382	2389	2372	2376	2359	2379	2368
1566	2384	2376	2363	2362	2391	2386	2394	2379	2384	2365	2387	2376
1568	2392	2385	2370	2367	2397	2395	2398	2385	2390	2372	2394	2381
1570	2397	2391	2377	2373	2403	2402	2406	2394	2398	2380	2400	2390
1572	2405	2397	2384	2380	2411	2408	2414	2396	2405	2386	2408	2396
1574	2412	2404	2390	2385	2418	2417	2419	2406	2412	2395	2414	2402
1576	2417	2413	2399	2394	2424	2421	2429	2414	2418	2401	2421	2410
1578	2424	2420	2409	2398	2430	2428	2436	2421	2425	2405	2428	2414
1580	2428	2425	2408	2408	2438	2437	2441	2429	2434	2414	2432	2422
1582	2436	2433	2416	2414	2442	2439	2447	2434	2439	2420	2440	2428
1584	2443	2439	2423	2421	2447	2441	2456	2440	2444	2426	2445	2435
1586	2449	2442	2428	2427	2458	2455	2459	2445	2451	2431	2453	2440
1588	2456	2452	2434	2427	2464	2461	2464	2453	2459	2439	2459	2448
1590	2460	2458	2441	2438	2470	2463	2474	2458	2463	2443	2466	2453
1592	2467	2463	2447	2445	2473	2475	2479	2464	2469	2451	2471	2460
1594	2473	2470	2452	2451	2480	2477	2484	2469	2474	2456	2476	2465
1596	2476	2475	2458	2455	2488	2483	2492	2476	2481	2462	2483	2471
1598	2485	2481	2464	2464	2492	2491	2494	2483	2488	2470	2487	2477
1600	2492	2489	2467	2467	2497	2497	2502	2488	2494	2473	2495	2484
1602	2497	2493	2475	2473	2504	2503	2509	2494	2499	2481	2502	2489
1604	2502	2497	2481	2478	2510	2506	2513	2502	2506	2486	2506	2494
1606	2507	2507	2485	2485	2517	2513	2520	2505	2511	2492	2512	2502
1608	2512	2507	2493	2491	2522	2518	2527	2509	2515	2501	2518	2503
1610	2519	2516	2498	2497	2527	2526	2527	2516	2523	2501	2524	2512
1612	2524	2521	2503	2502	2531	2530	2536	2523	2527	2508	2529	2517
1614	2530	2527	2508	2507	2537	2537	2536	2527	2534	2514	2533	2521
1616	2535	2530	2512	2512	2546	2539	2547	2532	2538	2518	2538	2527
1618	2538	2539	2521	2518	2549	2544	2552	2538	2545	2523	2545	2532
1620	2547	2545	2524	2522	2552	2551	2558	2543	2549	2528	2549	2534
1622	2551	2548	2528	2531	2558	2557	2563	2548	2556	2534	2555	2543
1624	2555	2551	2533	2529	2562	2561	2567	2553	2561	2539	2560	2548
1626	2562	2559	2538	2538	2566	2563	2570	2557	2566	2544	2565	2554
1628	2566	2565	2544	2544	2575	2568	2576	2562	2570	2549	2569	2558
1630	2570	2569	2547	2549	2578	2576	2581	2569	2576	2554	2577	2559
1632	2575	2572	2551	2551	2582	2578	2586	2573	2580	2557	2579	2566
1634	2578	2578	2556	2558	2589	2584	2592	2577	2583	2567	2585	2572
1636	2583	2582	2561	2561	2589	2591	2594	2579	2587	2565	2588	2574
1638	2595	2585	2566	2564	2595	2593	2601	2586	2593	2571	2592	2580
1640	2592	2589	2568	2570	2601	2596	2604	2589	2598	2576	2595	2586
1642	2594	2596	2574	2575	2604	2603	2606	2593	2603	2578	2599	2588
1644	2600	2600	2579	2581	2608	2605	2612	2603	2606	2585	2608	2592
1646	2601	2604	2581	2582	2612	2610	2617	2601	2611	2589	2609	2597
1648	2608	2608	2587	2586	2615	2615	2619	2605	2616	2592	2613	2599
1650	2613	2611	2590	2588	2620	2617	2625	2609	2616	2596	2616	2606
1652	2615	2615	2593	2592	2625	2621	2627	2613	2622	2599	2621	2609
1654	2617	2620	2597	2597	2628	2624	2630	2617	2625	2603	2624	2611
1656	2620	2624	2602	2601	2631	2627	2634	2621	2629	2607	2628	2616
1658	2626	2624	2604	2603	2634	2633	2636	2624	2633	2611	2629	2619
1660	2627	2632	2607	2607	2637	2638	2641	2628	2636	2615	2635	2621
1662	2633	2633	2611	2611	2641	2635	2646	2629	2640	2618	2640	2626
1664	2636	2637	2614	2613	2644	2642	2648	2633	2645	2621	2641	2629
1666	2639	2638	2616	2617	2649	2645	2652	2638	2647	2624	2646	2631
1668	2641	2644	2622	2617	2650	2650	2654	2640	2651	2626	2647	2636
1670	2644	2646	2622	2624	2661	2652	2658	2643	2654	2632	2651	2637
1672	2650	2645	2625	2627	2656	2653	2659	2646	2655	2633	2654	2640
1674	2652	2651	2628	2627	2660	2657	2662	2648	2658	2633	2656	2643
1676	2654	2654	2630	2633	2663	2657	2666	2651	2662	2637	2657	2646
1678	2655	2656	2631	2635	2664	2661	2668	2655	2665	2641	2660	2648
1680	2657	2659	2635	2636	2664	2664	2671	2656	2665	2643	2664	2652
1682	2660	2658	2638	2638	2669	2669	2674	2658	2669	2645	2665	2654
1684	2662	2665	2641	2640	2669	2667	2674	2662	2671	2649	2669	2654
1686	2664	2667	2642	2644	2672	2672	2678	2662	2674	2652	2670	2658
1688	2668	2666	2644	2645	2675	2674	2680	2666	2674	2650	2672	2660
1690	2669	2672	2647	2646	2677	2676	2682	2667	2677	2653	2675	2660
1692	2670	2671	2648	2648	2678	2680	2683	2670	2680	2655	2676	2664
1694	2673	2675	2650	2649	2681	2677	2685	2667	2680	2664	2673	2666
1696	2675	2676	2649	2653	2688	2680	2688	2673	2683	2655	2679	2666
1698	2675	2677	2653	2654	2686	2683	2690	2674	2684	2662	2682	2668
1700	2677	2680	2654	2656	2684	2685	2689	2676	2685	2663	2682	2670
1702	2679	2678	2656	2657	2685	2686	2692	2678	2687	2663	2686	2671
1704	2681	2679	2657	2658	2687	2687	2694	2678	2690	2664	2684	2672
1706	2678	2683	2657	2659	2702	2684	2694	2680	2691	2666	2686	2674
1708	2683	2684	2660	2662	2690	2687	2696	2679	2690	2668	2688	2675
1710	2683	2685	2661	2663	2692	2690	2684	2682	2692	2667	2688	2676
1712	2685	2685	2662	2663	2691	2691	2695	2682	2692	2669	2690	2677
1714	2686	2685	2660	2661	2693	2691	2698	2683	2694	2669	2690	2674
1716	2686	2689	2661	2665	2693	2689	2698	2684	2693	2670	2691	2679
1718	2685	2688	2662	2665	2694	2689	2699	2684	2695	2672	2692	2676
1720	2686	2686	2664	2666	2693	2691	2701	2685	2697	2669	2694	2679
1722	2687	2689	2664	2667	2693	2693	2699	2683	2695	2673	2691	2681
1724	2686	2688	2665	2663	2693	2693	2702	2687	2695	2673	2693	2681
1726	2688	2686	2665	2664	2695	2697	2703	2685	2695	2674	2694	2682
1728	2687	2689	2666	2665	2694	2693	2700	2686	2697	2670	2692	2681
1730	2687	2688	2663	2667	2694	2693	2700	2686	2696	2673	2694	2681
1732	2686	2688	2662	2666	2695	2692	2702	2686	2695	2673	2691	2682
1734	2687	2689	2663	2664	2695	2693	2699	2687	2696	2672	2693	2680
1736	2685	2688	2664	2665	2693	2692	2700	2685	2696	2673	2692	2679
1738	2686	2684	2663	2665	2693	2693	2700	2684	2695	2670	2692	2679
1740	2686	2687	2663	2664	2691	2691	2699	2685	2694	2670	2691	2677
1742	2683	2686	2661	2663	2691	2688	2696	2684	2693	2671	2689	2678
1744	2684	2685	2661	2661	2691	2687	2697	2683	2692	2669	2690	2677
1746	2683	2683	2657	2662	2689	2689	2697	2683	2692	2667	2686	2678
1748	2681	2683	2658	2660	2689	2688	2698	2680	2690	2669	2687	2674
1750	2679	2683	2657	2659	2689	2688	2695	2679	2690	2667	2687	2675
1752	2679	2680	2657	2658	2686	2684	2693	2678	2692	2664	2685	2674
1754	2679	2680	2656	2658	2684	2683	2692	2678	2687	2662	2685	2670
1756	2679	2680	2655	2658	2682	2683	2693	2677	2686	2662	2684	2671
1758	2675	2676	2653	2653	2681	2680	2687	2674	2687	2662	2682	2670
1760	2672	2675	2651	2653	2682	2681	2688	2670	2682	2657	2681	2667
1762	2673	2674	2651	2651	2679	2678	2687	2671	2682	2660	2679	2665
1764	2673	2668	2647	2649	2678	2674	2684	2670	2680	2657	2676	2664
1766	2667	2671	2646	2647	2674	2674	2682	2665	2678	2654	2674	2662
1768	2666	2668	2645	2645	2673	2674	2681	2668	2676	2654	2672	2662
1770	2666	2666	2640	2644	2672	2671	2678	2664	2674	2651	2672	2659
1772	2664	2662	2640	2642	2668	2668	2675	2662	2669	2647	2669	2655
1774	2659	2661	2638	2639	2666	2663	2672	2663	2668	2646	2666	2653
1776	2660	2660	2636	2636	2664	2664	2672	2657	2666	2644	2664	2651
1778	2655	2656	2634	2635	2661	2662	2668	2655	2664	2641	2663	2648
1780	2652	2655	2631	2632	2660	2658	2667	2651	2662	2640	2660	2646
1782	2652	2652	2628	2630	2657	2660	2662	2650	2658	2638	2655	2644
1784	2648	2649	2625	2626	2656	2653	2661	2648	2656	2633	2654	2640
1786	2645	2646	2624	2625	2651	2647	2658	2646	2655	2631	2650	2640
1788	2639	2643	2621	2622	2649	2646	2656	2641	2651	2628	2649	2635
1790	2640	2640	2619	2620	2643	2647	2652	2638	2648	2625	2645	2632
1792	2634	2636	2615	2615	2641	2640	2648	2636	2645	2621	2642	2630
1794	2634	2633	2611	2611	2639	2639	2644	2631	2641	2620	2639	2627
1796	2629	2632	2607	2608	2634	2636	2643	2629	2637	2616	2637	2622
1798	2625	2626	2599	2602	2632	2628	2639	2624	2635	2613	2633	2620
1800	2623	2624	2602	2601	2628	2626	2638	2624	2631	2608	2627	2615
1802	2620	2619	2598	2599	2623	2625	2634	2619	2628	2604	2625	2612
1804	2614	2614	2594	2594	2621	2621	2626	2615	2623	2602	2621	2610
1806	2612	2612	2591	2591	2617	2616	2627	2613	2619	2598	2618	2605
1808	2609	2609	2587	2586	2614	2611	2623	2607	2616	2594	2610	2599
1810	2605	2602	2584	2582	2608	2607	2617	2604	2611	2588	2611	2598
1812	2601	2601	2579	2579	2605	2604	2615	2600	2607	2587	2606	2594
1814	2595	2592	2576	2574	2601	2601	2609	2587	2601	2582	2600	2587
1816	2588	2591	2569	2570	2597	2598	2607	2591	2598	2578	2599	2587
1818	2581	2587	2566	2568	2592	2590	2601	2586	2595	2573	2594	2583
1820	2583	2584	2561	2559	2588	2587	2595	2583	2589	2568	2589	2576
1822	2579	2569	2558	2555	2583	2584	2592	2579	2586	2565	2586	2573
1824	2575	2574	2555	2552	2577	2577	2589	2573	2580	2561	2579	2568
1826	2571	2567	2550	2546	2574	2573	2581	2569	2576	2555	2575	2564
1828	2565	2564	2544	2543	2571	2571	2580	2566	2571	2552	2571	2557
1830	2559	2560	2540	2538	2563	2564	2574	2559	2565	2546	2567	2553
1832	2556	2557	2535	2536	2558	2558	2569	2555	2562	2532	2564	2548
1834	2551	2548	2529	2528	2556	2556	2565	2550	2553	2538	2557	2545
1836	2546	2542	2525	2524	2550	2550	2557	2545	2552	2532	2553	2540
1838	2538	2540	2519	2519	2543	2545	2554	2540	2547	2526	2545	2533
1840	2534	2535	2515	2510	2539	2538	2548	2536	2541	2522	2541	2530
1842	2531	2531	2511	2507	2534	2531	2543	2531	2536	2516	2537	2523
1844	2524	2521	2505	2504	2530	2531	2539	2525	2530	2512	2529	2522
1846	2520	2518	2499	2499	2524	2523	2532	2519	2524	2506	2524	2514
1848	2514	2511	2495	2492	2517	2517	2528	2514	2523	2500	2519	2507
1850	2508	2505	2488	2483	2511	2513	2521	2509	2512	2494	2513	2503
1852	2503	2499	2484	2483	2504	2503	2515	2503	2507	2488	2509	2496
1854	2498	2494	2476	2474	2499	2496	2512	2497	2501	2484	2502	2490
1856	2493	2484	2471	2468	2494	2494	2505	2488	2495	2476	2498	2484
1858	2485	2479	2464	2462	2488	2488	2496	2484	2488	2471	2499	2479
1860	2478	2476	2460	2457	2482	2481	2493	2480	2484	2466	2485	2472
1862	2475	2469	2454	2451	2474	2476	2487	2474	2480	2460	2480	2465
1864	2468	2463	2449	2447	2471	2468	2480	2467	2471	2453	2473	2460
1866	2463	2458	2443	2440	2465	2465	2473	2460	2464	2446	2467	2453
1868	2452	2449	2437	2432	2459	2459	2467	2458	2458	2441	2459	2446
1870	2446	2444	2431	2427	2452	2452	2460	2448	2452	2435	2455	2441
1872	2441	2438	2420	2420	2444	2446	2455	2441	2444	2429	2447	2436
1874	2438	2432	2418	2413	2438	2436	2449	2436	2439	2423	2442	2430
1876	2430	2423	2411	2410	2432	2428	2444	2430	2433	2419	2436	2423
1878	2424	2418	2405	2403	2426	2425	2437	2424	2426	2408	2429	2417
1880	2417	2406	2398	2394	2419	2420	2430	2417	2420	2403	2425	2411
1882	2412	2407	2392	2388	2412	2413	2424	2411	2413	2398	2418	2405
1884	2404	2400	2386	2382	2406	2405	2419	2403	2405	2390	2411	2397
1886	2400	2391	2379	2377	2398	2397	2411	2396	2399	2384	2403	2389
1888	2391	2385	2373	2367	2393	2393	2402	2391	2392	2376	2396	2384
1890	2384	2379	2367	2358	2385	2386	2399	2380	2385	2369	2392	2376
1892	2380	2371	2357	2357	2377	2381	2388	2377	2380	2365	2381	2368
1894	2367	2364	2352	2347	2370	2374	2383	2371	2372	2357	2376	2364
1896	2365	2356	2346	2340	2365	2364	2376	2363	2362	2348	2371	2356
1898	2358	2349	2337	2333	2357	2358	2367	2356	2358	2342	2363	2347
1900	2349	2343	2332	2328	2351	2352	2361	2349	2350	2335	2355	2343
1902	2343	2332	2324	2321	2342	2344	2357	2342	2343	2327	2346	2338
1904	2337	2328	2318	2313	2334	2336	2347	2335	2334	2321	2342	2327
1906	2329	2321	2309	2307	2328	2327	2341	2328	2327	2315	2334	2321
1908	2319	2313	2303	2300	2321	2320	2335	2318	2321	2306	2327	2312
1910	2316	2305	2296	2292	2312	2313	2324	2312	2312	2298	2319	2307
1912	2307	2298	2289	2284	2307	2304	2321	2306	2305	2292	2311	2300
1914	2294	2287	2282	2275	2299	2300	2313	2297	2297	2283	2305	2290
1916	2294	2284	2272	2269	2290	2293	2305	2292	2290	2277	2297	2284
1918	2285	2274	2265	2263	2282	2283	2295	2284	2282	2270	2289	2276
1920	2276	2267	2258	2253	2277	2277	2288	2275	2274	2261	2282	2267
1922	2268	2257	2251	2248	2268	2269	2281	2268	2267	2254	2273	2261
1924	2264	2253	2245	2240	2262	2262	2275	2260	2261	2248	2266	2254
1926	2254	2241	2238	2230	2253	2255	2266	2253	2252	2239	2261	2243
1928	2247	2238	2229	2223	2247	2245	2258	2247	2243	2232	2252	2239
1930	2240	2229	2222	2216	2238	2238	2250	2238	2238	2224	2244	2230
1932	2232	2222	2215	2207	2230	2230	2246	2231	2228	2217	2234	2222
1934	2223	2213	2207	2200	2222	2225	2234	2222	2220	2209	2229	2213
1936	2217	2205	2200	2192	2214	2216	2225	2213	2212	2200	2220	2207
1938	2209	2198	2186	2187	2206	2208	2216	2207	2204	2194	2213	2200
1940	2201	2186	2184	2177	2199	2196	2213	2198	2196	2185	2205	2192
1942	2194	2181	2176	2171	2191	2190	2206	2189	2189	2182	2197	2184
1944	2185	2174	2171	2162	2180	2185	2201	2183	2180	2170	2189	2175
1946	2178	2165	2161	2153	2176	2174	2190	2174	2171	2162	2181	2165
1948	2168	2154	2155	2145	2168	2168	2181	2167	2164	2155	2175	2164
1950	2162	2149	2145	2136	2159	2160	2172	2159	2158	2144	2165	2153
1952	2150	2139	2136	2131	2150	2152	2166	2152	2142	2137	2157	2144
1954	2145	2130	2131	2121	2142	2142	2157	2143	2139	2129	2149	2139
1956	2136	2124	2116	2115	2135	2136	2147	2135	2131	2122	2141	2127
1958	2130	2115	2113	2107	2127	2130	2141	2129	2124	2115	2134	2121
1960	2123	2106	2106	2098	2116	2118	2134	2120	2115	2105	2125	2110
1962	2115	2101	2096	2088	2110	2112	2123	2112	2107	2100	2119	2107
1964	2106	2092	2091	2080	2103	2101	2116	2103	2100	2092	2111	2096
1966	2097	2083	2084	2076	2095	2095	2109	2097	2095	2082	2103	2087
1968	2089	2075	2075	2064	2086	2088	2101	2088	2083	2074	2095	2082
1970	2083	2067	2067	2056	2079	2081	2093	2080	2074	2066	2086	2073
1972	2075	2072	2060	2051	2071	2071	2084	2072	2068	2059	2079	2062
1974	2066	2051	2050	2041	2063	2064	2077	2065	2057	2052	2070	2056
1976	2059	2043	2043	2033	2053	2055	2067	2057	2050	2041	2063	2049
1978	2049	2031	2035	2028	2046	2045	2060	2050	2044	2026	2053	2039
1980	2041	2024	2027	2019	2039	2039	2051	2041	2038	2026	2046	2033
1982	2035	2017	2019	2009	2031	2031	2044	2031	2026	2018	2038	2025
1984	2028	2009	2011	1999	2022	2022	2038	2024	2017	2009	2030	2017
1986	2019	2002	2004	1994	2015	2014	2035	2017	2008	2001	2022	2011
1988	2011	1989	1996	1985	2006	2004	2020	2009	2000	1995	2016	2001
1990	2001	1985	1989	1977	1997	1996	2011	2000	1992	1987	2007	1992
1992	1993	1976	1979	1971	1989	1990	2003	1992	1984	1977	1997	1986
1994	1987	1968	1972	1961	1982	1982	1996	1984	1977	1971	1988	1977
1996	1977	1960	1963	1953	1974	1972	1989	1977	1968	1963	1981	1968
1998	1970	1952	1956	1946	1965	1968	1979	1968	1962	1953	1972	1959
2000	1961	1944	1949	1939	1957	1959	1973	1954	1954	1948	1965	1953
2002	1954	1937	1940	1931	1950	1951	1964	1952	1942	1940	1959	1944
2004	1947	1928	1932	1921	1953	1940	1954	1944	1936	1929	1957	1937
2006	1936	1919	1924	1913	1931	1933	1949	1936	1927	1921	1941	1928
2008	1930	1910	1917	1906	1925	1921	1939	1929	1919	1914	1933	1918
2010	1922	1900	1907	1901	1917	1919	1932	1920	1913	1906	1926	1914
2012	1915	1893	1899	1890	1908	1908	1926	1913	1901	1900	1920	1904
2014	1900	1887	1891	1881	1901	1901	1916	1905	1894	1892	1909	1896
2016	1901	1879	1886	1872	1892	1892	1907	1897	1888	1883	1904	1889
2018	1891	1869	1878	1867	1884	1885	1902	1888	1880	1875	1894	1880
2020	1881	1863	1868	1861	1877	1876	1893	1880	1871	1866	1887	1874
2022	1876	1855	1862	1849	1870	1870	1885	1877	1863	1871	1879	1867
2024	1868	1847	1854	1844	1863	1863	1878	1867	1856	1851	1872	1858
2026	1864	1841	1846	1836	1854	1853	1872	1859	1848	1846	1866	1852
2028	1853	1828	1841	1829	1848	1846	1862	1852	1841	1838	1855	1844
2030	1846	1829	1835	1823	1840	1839	1856	1845	1833	1830	1849	1837
2032	1836	1818	1824	1813	1831	1832	1848	1838	1825	1821	1841	1828
2034	1830	1809	1817	1808	1823	1818	1838	1828	1818	1814	1833	1818
2036	1823	1804	1812	1798	1816	1817	1834	1822	1810	1807	1828	1815
2038	1815	1792	1804	1792	1809	1808	1828	1814	1800	1801	1821	1806
2040	1808	1787	1795	1784	1802	1803	1820	1806	1794	1792	1812	1798
2042	1800	1778	1783	1775	1794	1795	1807	1799	1787	1785	1804	1791
2044	1795	1771	1779	1769	1787	1784	1804	1790	1779	1776	1797	1784
2046	1784	1762	1775	1764	1780	1778	1796	1784	1773	1767	1789	1776
2048	1779	1755	1768	1753	1771	1772	1787	1775	1764	1763	1782	1768
2050	1772	1748	1760	1744	1763	1765	1780	1768	1757	1765	1774	1762
2052	1764	1741	1751	1736	1757	1762	1774	1762	1747	1747	1767	1753
2054	1756	1733	1745	1733	1749	1748	1765	1755	1742	1740	1761	1747
2056	1751	1724	1740	1726	1743	1742	1758	1748	1736	1734	1754	1740
2058	1742	1719	1730	1717	1735	1737	1752	1741	1726	1724	1745	1731
2060	1734	1710	1723	1710	1728	1728	1745	1733	1720	1718	1738	1726
2062	1729	1698	1718	1705	1724	1722	1737	1725	1713	1712	1733	1719
2064	1722	1699	1711	1696	1716	1714	1731	1721	1705	1704	1725	1711
2066	1713	1689	1703	1688	1707	1706	1725	1713	1698	1698	1717	1706
2068	1709	1682	1697	1684	1700	1701	1714	1705	1692	1685	1712	1701
2070	1703	1674	1690	1677	1694	1691	1708	1698	1685	1686	1704	1695
2072	1695	1669	1682	1669	1687	1688	1705	1691	1678	1679	1699	1686
2074	1688	1662	1678	1664	1681	1681	1698	1685	1671	1671	1686	1676
2076	1679	1656	1668	1658	1674	1673	1692	1676	1664	1665	1685	1672
2078	1677	1652	1664	1650	1666	1668	1683	1672	1657	1658	1678	1666
2080	1670	1643	1656	1647	1661	1658	1677	1665	1650	1651	1671	1657
2082	1661	1634	1650	1636	1651	1655	1670	1658	1644	1643	1666	1653
2084	1659	1630	1646	1630	1649	1649	1667	1653	1638	1638	1658	1646
2086	1650	1628	1641	1624	1643	1640	1658	1646	1632	1632	1652	1638
2088	1642	1618	1631	1620	1635	1633	1655	1640	1625	1626	1648	1634
2090	1640	1606	1626	1615	1628	1629	1646	1633	1618	1620	1639	1627
2092	1629	1605	1621	1607	1622	1621	1638	1627	1613	1615	1634	1621
2094	1625	1588	1614	1597	1617	1618	1634	1621	1606	1611	1627	1616
2096	1623	1592	1606	1594	1611	1607	1629	1617	1600	1601	1622	1610
2098	1614	1600	1602	1588	1608	1604	1620	1612	1594	1595	1615	1604
2100	1606	1579	1598	1581	1599	1599	1615	1604	1587	1591	1609	1597
2102	1599	1570	1592	1577	1593	1594	1611	1599	1583	1584	1604	1590
2104	1593	1567	1586	1564	1588	1588	1605	1593	1575	1577	1600	1586
2106	1592	1557	1579	1565	1582	1582	1597	1588	1568	1573	1594	1580
2108	1586	1556	1575	1557	1576	1578	1594	1580	1566	1567	1586	1574
2110	1580	1550	1569	1554	1569	1566	1587	1575	1561	1562	1582	1569
2112	1574	1547	1564	1548	1564	1563	1581	1571	1553	1558	1576	1563
2114	1570	1538	1558	1543	1560	1559	1572	1565	1547	1553	1571	1553
2116	1563	1535	1553	1539	1555	1554	1569	1559	1544	1545	1565	1554
2118	1557	1529	1547	1533	1547	1552	1567	1556	1538	1540	1562	1547
2120	1552	1524	1543	1527	1543	1544	1562	1550	1532	1536	1556	1544
2122	1549	1521	1538	1522	1539	1539	1558	1545	1529	1529	1551	1539
2124	1543	1513	1532	1518	1534	1534	1551	1539	1521	1524	1545	1531
2126	1538	1510	1527	1513	1531	1529	1547	1535	1517	1522	1542	1528
2128	1532	1505	1519	1513	1526	1524	1540	1529	1514	1516	1539	1524
2130	1530	1497	1518	1505	1513	1522	1534	1526	1508	1511	1533	1518
2132	1526	1496	1515	1497	1516	1516	1533	1522	1503	1508	1527	1514
2134	1521	1485	1511	1496	1510	1510	1527	1508	1497	1501	1523	1508
2136	1515	1484	1508	1487	1507	1505	1521	1512	1491	1497	1517	1505
2138	1508	1482	1503	1486	1501	1501	1519	1508	1489	1492	1513	1501
2140	1507	1479	1499	1484	1497	1496	1515	1504	1485	1490	1511	1497
2142	1502	1470	1493	1477	1495	1494	1510	1499	1481	1484	1505	1494
2144	1499	1469	1490	1475	1491	1489	1506	1495	1475	1482	1502	1488
2146	1496	1465	1486	1469	1485	1486	1504	1492	1473	1477	1497	1484
2148	1491	1460	1483	1467	1482	1480	1499	1488	1470	1475	1494	1480
2150	1480	1456	1477	1459	1479	1478	1497	1483	1463	1469	1489	1476
2152	1484	1454	1475	1459	1474	1475	1491	1481	1462	1466	1494	1472
2154	1479	1450	1472	1455	1470	1469	1488	1476	1460	1460	1483	1470
2156	1477	1447	1468	1449	1468	1466	1484	1473	1453	1457	1479	1465
2158	1473	1434	1464	1448	1465	1464	1481	1470	1450	1456	1476	1463
2160	1470	1437	1461	1444	1458	1460	1477	1465	1444	1450	1468	1459
2162	1465	1438	1457	1442	1457	1456	1475	1461	1443	1448	1469	1456
2164	1462	1428	1454	1439	1454	1452	1473	1455	1439	1445	1466	1451
2166	1458	1427	1452	1436	1452	1453	1467	1457	1435	1441	1461	1450
2168	1458	1425	1446	1430	1447	1446	1466	1452	1433	1438	1460	1445
2170	1455	1422	1444	1427	1445	1441	1458	1449	1430	1441	1456	1444
2172	1450	1417	1442	1425	1441	1441	1458	1448	1428	1433	1453	1440
2174	1450	1418	1440	1422	1441	1439	1456	1445	1425	1430	1451	1438
2176	1441	1414	1436	1421	1436	1436	1454	1441	1422	1426	1449	1436
2178	1444	1414	1435	1415	1432	1434	1452	1440	1420	1424	1446	1433
2180	1444	1408	1432	1416	1433	1432	1448	1438	1417	1423	1442	1428
2182	1439	1408	1430	1413	1429	1428	1445	1436	1414	1420	1441	1428
2184	1437	1406	1427	1409	1427	1425	1445	1433	1411	1419	1437	1426
2186	1436	1403	1419	1410	1426	1423	1441	1429	1409	1416	1436	1423
2188	1430	1406	1422	1407	1417	1422	1439	1428	1407	1412	1434	1422
2190	1429	1396	1420	1404	1420	1422	1437	1427	1407	1410	1432	1420
2192	1429	1398	1420	1403	1420	1418	1436	1424	1403	1408	1431	1417
2194	1426	1395	1420	1397	1418	1418	1433	1421	1401	1405	1426	1417
2196	1427	1392	1416	1398	1415	1415	1429	1421	1397	1407	1427	1419
2198	1421	1390	1414	1397	1415	1412	1430	1418	1400	1403	1425	1412
2200	1422	1388	1414	1394	1413	1413	1429	1418	1398	1403	1424	1410
2202	1419	1390	1413	1395	1411	1414	1428	1417	1393	1401	1422	1409
2204	1418	1387	1412	1391	1411	1407	1425	1415	1393	1400	1420	1410
2206	1420	1386	1408	1392	1411	1409	1425	1414	1394	1400	1421	1407
2208	1417	1384	1409	1391	1408	1406	1425	1408	1391	1396	1417	1406
2210	1418	1388	1407	1391	1408	1404	1425	1412	1392	1397	1418	1406
2212	1419	1383	1404	1391	1406	1406	1422	1411	1391	1396	1417	1405
2214	1415	1383	1406	1388	1407	1405	1422	1411	1390	1395	1415	1403
2216	1412	1383	1406	1389	1406	1406	1422	1411	1390	1393	1416	1403
2218	1410	1382	1404	1387	1405	1401	1419	1408	1387	1393	1416	1403
2220	1413	1378	1403	1385	1404	1402	1420	1406	1387	1394	1415	1401
2222	1413	1382	1404	1389	1404	1404	1419	1408	1389	1393	1413	1402
2224	1412	1379	1405	1386	1403	1404	1420	1409	1386	1391	1415	1402
2226	1413	1378	1403	1385	1404	1401	1418	1408	1387	1393	1411	1401
2228	1413	1389	1403	1388	1404	1401	1419	1403	1386	1392	1413	1401
2230	1412	1381	1401	1387	1404	1403	1419	1407	1384	1391	1413	1402
2232	1411	1380	1405	1388	1405	1403	1421	1407	1387	1392	1414	1400
2234	1412	1382	1403	1385	1404	1401	1417	1407	1388	1394	1415	1403
2236	1414	1379	1403	1386	1405	1403	1420	1407	1386	1393	1413	1402
2238	1414	1379	1405	1388	1404	1402	1414	1409	1388	1393	1415	1402
2240	1414	1380	1406	1389	1407	1403	1422	1408	1390	1393	1414	1402
2242	1413	1382	1408	1389	1407	1405	1422	1421	1380	1398	1416	1404
2244	1416	1385	1405	1383	1408	1406	1422	1408	1391	1396	1417	1403
2246	1416	1380	1408	1390	1408	1406	1421	1409	1390	1396	1416	1405
2248	1418	1386	1406	1392	1409	1410	1425	1413	1392	1397	1419	1405
2250	1422	1387	1410	1393	1411	1405	1423	1414	1393	1398	1419	1407
2252	1420	1388	1410	1394	1411	1411	1424	1413	1394	1400	1420	1408
2254	1420	1389	1411	1394	1412	1409	1429	1416	1396	1399	1421	1407
2256	1423	1391	1412	1396	1414	1412	1428	1416	1397	1407	1421	1412
2258	1422	1389	1414	1396	1416	1414	1430	1419	1399	1398	1426	1413
2260	1427	1391	1416	1399	1417	1416	1433	1421	1400	1403	1426	1413
2262	1426	1396	1417	1401	1419	1415	1434	1421	1401	1406	1427	1415
2264	1430	1397	1418	1403	1431	1417	1435	1424	1404	1408	1430	1418
2266	1431	1400	1419	1402	1423	1423	1433	1423	1405	1411	1431	1419
2268	1432	1401	1421	1408	1425	1424	1438	1426	1407	1413	1433	1422
2270	1435	1399	1427	1410	1428	1417	1441	1432	1410	1413	1436	1422
2272	1436	1405	1427	1410	1426	1427	1445	1432	1411	1417	1437	1425
2274	1439	1405	1428	1411	1432	1430	1444	1434	1414	1420	1440	1428
2276	1441	1409	1433	1410	1433	1433	1448	1436	1417	1421	1442	1430
2278	1445	1411	1434	1417	1436	1435	1449	1437	1419	1422	1445	1432
2280	1447	1415	1436	1421	1440	1437	1453	1441	1422	1426	1447	1434
2282	1449	1417	1438	1424	1443	1440	1455	1442	1424	1428	1448	1438
2284	1451	1418	1443	1424	1445	1443	1459	1446	1426	1432	1453	1438
2286	1456	1420	1443	1426	1448	1442	1459	1449	1430	1434	1455	1444
2288	1457	1426	1448	1429	1444	1450	1463	1451	1432	1436	1457	1443
2290	1460	1429	1452	1432	1454	1451	1463	1455	1436	1441	1461	1450
2292	1461	1431	1454	1435	1457	1455	1470	1458	1439	1443	1462	1452
2294	1468	1434	1457	1440	1461	1457	1473	1462	1442	1446	1467	1455
2296	1469	1438	1460	1443	1464	1461	1476	1463	1445	1449	1472	1460
2298	1473	1442	1463	1447	1466	1459	1479	1468	1447	1452	1473	1461
2300	1474	1445	1467	1448	1469	1469	1484	1471	1452	1457	1477	1464
2302	1479	1449	1469	1453	1475	1474	1485	1475	1455	1460	1481	1469
2304	1485	1454	1473	1460	1477	1473	1490	1475	1461	1463	1488	1472
2306	1487	1455	1478	1461	1480	1483	1495	1481	1465	1468	1490	1475
2308	1491	1460	1480	1466	1486	1481	1497	1487	1468	1470	1491	1480
2310	1494	1464	1485	1469	1490	1482	1502	1489	1472	1475	1496	1484
2312	1499	1469	1488	1474	1494	1490	1507	1492	1473	1478	1500	1488
2314	1501	1471	1492	1474	1497	1494	1509	1497	1480	1483	1504	1493
2316	1509	1477	1496	1480	1504	1500	1513	1501	1481	1488	1510	1496
2318	1511	1479	1499	1486	1507	1504	1519	1506	1489	1492	1511	1500
2320	1515	1487	1503	1490	1511	1507	1520	1509	1492	1495	1517	1505
2322	1520	1487	1517	1495	1516	1514	1527	1513	1495	1499	1522	1509
2324	1525	1497	1515	1500	1521	1516	1525	1519	1503	1505	1527	1514
2326	1528	1500	1520	1503	1524	1521	1538	1524	1507	1508	1531	1518
2328	1535	1505	1523	1507	1529	1527	1541	1529	1514	1517	1534	1522
2330	1538	1509	1529	1514	1532	1529	1545	1534	1517	1518	1541	1528
2332	1543	1515	1533	1518	1539	1546	1550	1537	1522	1523	1544	1534
2334	1547	1522	1538	1523	1544	1543	1555	1542	1527	1529	1549	1536
2336	1553	1525	1543	1529	1550	1545	1556	1548	1531	1533	1554	1542
2338	1549	1528	1549	1533	1554	1549	1564	1553	1536	1538	1558	1547
2340	1561	1536	1553	1537	1561	1558	1570	1559	1543	1543	1565	1551
2342	1567	1540	1555	1541	1566	1561	1575	1564	1547	1548	1569	1558
2344	1576	1546	1563	1545	1570	1569	1580	1570	1553	1552	1575	1564
2346	1579	1551	1567	1553	1574	1572	1585	1572	1559	1559	1581	1568
2348	1586	1555	1572	1559	1580	1578	1588	1578	1560	1564	1585	1575
2350	1590	1563	1579	1564	1585	1585	1597	1585	1570	1568	1591	1580
2352	1596	1567	1584	1570	1592	1589	1603	1590	1575	1575	1596	1583
2354	1604	1573	1591	1574	1598	1594	1606	1592	1582	1581	1603	1591
2356	1608	1578	1596	1583	1605	1599	1613	1601	1586	1586	1608	1597
2358	1614	1584	1601	1586	1612	1607	1620	1606	1593	1594	1614	1601
2360	1620	1591	1608	1593	1617	1614	1624	1613	1599	1596	1620	1607
2362	1623	1597	1613	1601	1623	1617	1630	1619	1605	1605	1625	1613
2364	1631	1604	1618	1604	1627	1623	1637	1624	1611	1611	1631	1620
2366	1637	1605	1626	1612	1634	1634	1644	1632	1616	1616	1638	1627
2368	1643	1617	1629	1618	1639	1639	1651	1638	1624	1623	1645	1632
2370	1650	1623	1635	1624	1646	1641	1656	1643	1629	1626	1651	1638
2372	1655	1629	1641	1631	1654	1648	1662	1649	1635	1635	1657	1645
2374	1663	1635	1648	1634	1660	1655	1668	1657	1643	1642	1663	1651
2376	1671	1646	1656	1643	1666	1664	1675	1661	1650	1647	1668	1656
2378	1674	1648	1663	1650	1672	1670	1681	1671	1657	1655	1676	1664
2380	1683	1658	1669	1656	1680	1677	1688	1673	1665	1661	1683	1670
2382	1689	1664	1676	1662	1686	1684	1692	1683	1667	1668	1688	1677
2384	1696	1669	1684	1669	1693	1689	1701	1688	1676	1674	1697	1685
2386	1701	1676	1689	1677	1701	1696	1708	1696	1684	1681	1703	1691
2388	1707	1685	1696	1682	1706	1703	1713	1701	1690	1688	1707	1698
2390	1713	1692	1703	1691	1714	1712	1723	1710	1697	1694	1717	1700
2392	1720	1696	1708	1691	1721	1717	1727	1717	1705	1698	1724	1710
2394	1729	1706	1715	1703	1727	1721	1736	1724	1710	1710	1731	1718
2396	1735	1711	1723	1710	1737	1732	1743	1729	1718	1716	1736	1727
2398	1741	1718	1728	1716	1746	1734	1750	1735	1726	1721	1745	1731
2400	1750	1727	1736	1724	1748	1744	1756	1744	1732	1730	1750	1739
2402	1756	1730	1743	1729	1754	1753	1765	1750	1737	1735	1758	1745
2404	1765	1740	1749	1739	1763	1760	1768	1757	1747	1747	1767	1754
2406	1772	1748	1756	1747	1769	1765	1776	1763	1754	1751	1772	1761
2408	1777	1756	1764	1753	1776	1775	1786	1757	1760	1758	1780	1767
2410	1784	1761	1771	1761	1785	1781	1792	1778	1770	1765	1788	1775
2412	1792	1774	1779	1765	1791	1791	1799	1787	1775	1771	1794	1781
2414	1799	1776	1784	1773	1800	1799	1807	1794	1784	1781	1801	1789
2416	1807	1785	1792	1780	1807	1804	1813	1802	1792	1787	1809	1797
2418	1814	1795	1800	1792	1815	1808	1819	1810	1799	1792	1814	1805
2420	1821	1800	1806	1797	1823	1818	1827	1816	1806	1802	1823	1810
2422	1829	1809	1820	1802	1830	1825	1836	1823	1815	1811	1831	1820
2424	1836	1816	1823	1812	1837	1834	1843	1831	1823	1818	1839	1826
2426	1846	1824	1830	1818	1845	1841	1853	1841	1832	1826	1846	1834
2428	1853	1832	1838	1828	1854	1851	1861	1848	1837	1833	1854	1842
2430	1862	1839	1845	1836	1862	1857	1870	1857	1843	1841	1862	1851
2432	1867	1846	1853	1843	1868	1866	1875	1861	1855	1848	1871	1855
2434	1876	1856	1861	1851	1875	1874	1882	1872	1862	1855	1875	1866
2436	1881	1862	1869	1857	1884	1881	1894	1877	1876	1863	1884	1871
2438	1891	1868	1873	1862	1894	1886	1900	1884	1877	1870	1892	1879
2440	1904	1878	1883	1874	1900	1895	1906	1891	1885	1878	1901	1889
2442	1907	1889	1890	1881	1908	1906	1914	1901	1892	1887	1908	1895
2444	1914	1896	1897	1891	1915	1912	1919	1910	1903	1893	1916	1904
2446	1922	1897	1906	1894	1922	1919	1929	1917	1908	1900	1925	1912
2448	1926	1911	1913	1905	1932	1928	1939	1923	1917	1909	1932	1918
2450	1940	1918	1922	1912	1941	1933	1945	1932	1925	1919	1940	1928
2452	1944	1924	1929	1920	1947	1943	1952	1940	1932	1925	1948	1935
2454	1955	1936	1937	1927	1955	1953	1964	1947	1942	1933	1956	1943
2456	1960	1942	1947	1938	1963	1956	1967	1956	1950	1941	1965	1952
2458	1970	1952	1954	1945	1981	1968	1976	1964	1958	1948	1968	1958
2460	1973	1960	1961	1953	1980	1977	1985	1971	1968	1958	1979	1966
2462	1987	1965	1964	1962	1988	1984	1992	1975	1974	1966	1987	1977
2464	1993	1978	1976	1968	1996	1990	2001	1988	1983	1974	1996	1983
2466	2003	1985	1985	1975	2005	2001	2010	1997	1992	1984	2003	2003
2468	2002	1992	1993	1984	2011	2010	2016	2003	2001	1990	2012	1999
2470	2017	2002	2000	1977	2023	2018	2027	2013	2008	1998	2020	2009
2472	2026	2011	2009	2001	2029	2023	2035	2021	2016	2006	2026	2003
2474	2033	2017	2017	2010	2037	2032	2043	2028	2025	2013	2035	2024
2476	2042	2025	2025	2016	2046	2040	2049	2038	2031	2022	2042	2033
2478	2042	2034	2032	2022	2053	2050	2058	2044	2041	2030	2053	2041
2480	2058	2040	2042	2030	2062	2059	2063	2051	2047	2039	2062	2047
2482	2065	2049	2049	2038	2070	2071	2075	2061	2057	2046	2068	2056
2484	2072	2058	2056	2047	2077	2073	2081	2067	2066	2052	2077	2065
2486	2081	2064	2065	2059	2086	2081	2084	2077	2074	2064	2084	2072
2488	2091	2074	2072	2065	2094	2091	2096	2084	2083	2070	2092	2078
2490	2097	2085	2081	2070	2095	2097	2107	2093	2089	2079	2099	2089
2492	2104	2092	2088	2080	2108	2108	2115	2100	2098	2087	2109	2096
2494	2110	2099	2094	2090	2116	2113	2125	2110	2110	2095	2116	2104
2496	2122	2109	2104	2099	2126	2121	2129	2117	2113	2102	2124	2111
2498	2129	2116	2112	2107	2132	2130	2136	2123	2122	2110	2133	2120
2500	2138	2125	2118	2113	2139	2137	2146	2133	2129	2117	2139	2126
2502	2145	2131	2127	2120	2148	2146	2155	2143	2141	2127	2148	2137
2504	2154	2140	2135	2130	2157	2154	2163	2150	2148	2134	2150	2142
2506	2161	2147	2142	2136	2169	2161	2169	2155	2156	2143	2166	2151
2508	2166	2157	2151	2144	2174	2169	2180	2168	2164	2151	2173	2159
2510	2174	2166	2156	2152	2182	2180	2184	2173	2173	2158	2180	2166
2512	2185	2173	2165	2158	2189	2187	2194	2179	2179	2165	2188	2174
2514	2192	2176	2171	2168	2197	2192	2200	2191	2188	2173	2194	2183
2516	2198	2188	2181	2177	2204	2202	2209	2196	2195	2181	2202	2190
2518	2208	2195	2188	2185	2212	2211	2216	2204	2204	2189	2212	2198
2520	2217	2206	2196	2190	2220	2219	2224	2210	2211	2197	2220	2204
2522	2223	2211	2203	2199	2226	2224	2232	2219	2220	2205	2227	2214
2524	2230	2219	2212	2207	2235	2230	2241	2228	2231	2212	2234	2220
2526	2239	2227	2220	2216	2244	2241	2248	2235	2236	2217	2243	2230
2528	2246	2236	2228	2223	2251	2249	2255	2241	2244	2227	2249	2238
2530	2254	2243	2234	2229	2259	2253	2264	2251	2251	2236	2258	2245
2532	2262	2253	2240	2237	2267	2263	2272	2258	2258	2244	2265	2252
2534	2269	2258	2249	2245	2274	2270	2278	2264	2266	2251	2273	2260
2536	2278	2268	2258	2252	2282	2279	2287	2273	2275	2259	2281	2266
2538	2279	2272	2265	2260	2290	2285	2294	2280	2283	2266	2287	2276
2540	2294	2283	2273	2267	2295	2290	2302	2286	2288	2272	2295	2282
2542	2299	2289	2280	2275	2304	2298	2308	2294	2298	2281	2299	2292
2544	2306	2298	2287	2282	2311	2308	2317	2303	2305	2292	2309	2297
2546	2313	2301	2294	2290	2318	2315	2322	2310	2312	2297	2318	2304
2548	2321	2313	2300	2297	2326	2324	2330	2318	2319	2301	2323	2311
2550	2327	2322	2308	2303	2333	2329	2339	2324	2326	2309	2332	2320
2552	2334	2327	2314	2310	2342	2338	2344	2331	2333	2316	2338	2323
2554	2344	2337	2323	2319	2348	2342	2353	2340	2342	2324	2346	2333
2556	2347	2343	2330	2325	2353	2352	2361	2343	2348	2331	2353	2340
2558	2356	2350	2337	2332	2362	2360	2365	2351	2356	2335	2361	2346
2560	2363	2356	2344	2339	2370	2365	2372	2364	2367	2344	2367	2354
2562	2371	2365	2350	2344	2376	2374	2379	2368	2374	2353	2374	2362
2564	2375	2372	2357	2353	2384	2380	2385	2373	2377	2360	2381	2368
2566	2383	2378	2363	2357	2391	2387	2397	2381	2384	2367	2390	2377
2568	2393	2384	2371	2366	2397	2395	2403	2388	2387	2374	2398	2382
2570	2399	2391	2378	2375	2405	2401	2410	2394	2398	2381	2403	2389
2572	2405	2398	2383	2381	2411	2409	2416	2399	2407	2387	2409	2397
2574	2412	2406	2391	2387	2418	2416	2421	2409	2412	2388	2414	2404
2576	2415	2413	2398	2392	2424	2422	2429	2416	2419	2401	2423	2408
2578	2422	2416	2403	2400	2431	2423	2433	2422	2425	2407	2429	2416
2580	2431	2425	2409	2408	2437	2434	2432	2428	2432	2412	2435	2422
2582	2436	2431	2416	2414	2444	2440	2449	2433	2439	2421	2441	2428
2584	2444	2438	2422	2420	2450	2450	2455	2441	2444	2427	2447	2435
2586	2449	2445	2429	2427	2457	2454	2460	2445	2453	2432	2446	2442
2588	2457	2453	2435	2432	2463	2458	2468	2457	2460	2438	2460	2446
2590	2462	2458	2441	2435	2469	2466	2475	2460	2465	2447	2466	2454
2592	2467	2464	2446	2446	2474	2472	2478	2465	2470	2451	2472	2458
2594	2473	2470	2448	2448	2478	2478	2485	2470	2477	2456	2478	2463
2596	2481	2476	2458	2457	2485	2486	2491	2478	2483	2459	2483	2472
2598	2487	2482	2463	2462	2493	2491	2499	2483	2488	2468	2490	2478
2600	2490	2487	2470	2467	2497	2494	2504	2488	2494	2475	2494	2482
2602	2496	2495	2475	2475	2502	2501	2507	2496	2501	2480	2501	2489
2604	2503	2499	2481	2481	2508	2507	2512	2500	2505	2486	2507	2494
2606	2504	2504	2487	2485	2515	2515	2518	2506	2511	2491	2513	2501
2608	2515	2512	2493	2489	2520	2519	2527	2509	2518	2495	2518	2505
2610	2517	2515	2497	2497	2527	2524	2529	2517	2518	2501	2525	2509
2612	2525	2520	2502	2503	2531	2528	2534	2523	2529	2506	2530	2517
2614	2530	2527	2503	2506	2537	2535	2542	2518	2533	2512	2535	2522
2616	2536	2532	2514	2506	2543	2540	2549	2531	2540	2518	2541	2525
2618	2540	2537	2519	2517	2547	2544	2553	2538	2545	2525	2545	2532
2620	2546	2547	2524	2524	2553	2551	2544	2544	2550	2529	2551	2537
2622	2552	2549	2529	2527	2558	2554	2563	2547	2555	2534	2556	2542
2624	2556	2562	2535	2532	2565	2559	2569	2554	2561	2536	2561	2548
2626	2561	2559	2540	2539	2568	2565	2571	2558	2567	2546	2564	2553
2628	2565	2559	2544	2541	2572	2566	2578	2563	2571	2550	2571	2556
2630	2570	2567	2547	2549	2577	2573	2584	2567	2576	2555	2573	2564
2632	2573	2569	2552	2551	2582	2579	2585	2572	2580	2559	2579	2565
2634	2580	2577	2559	2557	2586	2584	2589	2577	2586	2563	2583	2569
2636	2584	2582	2561	2563	2591	2590	2597	2581	2588	2567	2591	2575
2638	2587	2587	2565	2561	2596	2591	2599	2585	2593	2573	2592	2580
2640	2591	2591	2570	2568	2599	2597	2604	2589	2598	2574	2597	2581
2642	2596	2592	2574	2575	2603	2600	2608	2593	2602	2580	2601	2588
2644	2601	2599	2576	2578	2608	2606	2611	2596	2606	2583	2605	2592
2646	2604	2606	2580	2581	2611	2610	2617	2602	2612	2588	2612	2595
2648	2610	2606	2584	2585	2615	2606	2620	2605	2614	2592	2614	2600
2650	2613	2613	2589	2590	2619	2617	2625	2609	2617	2595	2617	2604
2652	2615	2611	2593	2592	2622	2621	2628	2613	2621	2596	2619	2606
2654	2624	2620	2597	2596	2627	2627	2634	2617	2624	2604	2625	2613
2656	2625	2623	2601	2602	2630	2630	2636	2622	2631	2606	2628	2616
2658	2626	2624	2604	2605	2634	2630	2640	2625	2633	2609	2632	2618
2660	2631	2630	2606	2608	2637	2636	2643	2628	2637	2614	2635	2622
2662	2632	2630	2610	2608	2641	2638	2643	2632	2641	2617	2639	2625
2664	2636	2635	2612	2614	2644	2642	2649	2633	2643	2621	2641	2628
2666	2639	2640	2617	2618	2646	2643	2651	2636	2647	2625	2644	2632
2668	2642	2642	2619	2620	2650	2649	2655	2640	2652	2627	2649	2634
2670	2647	2647	2623	2624	2654	2653	2658	2643	2653	2630	2651	2638
2672	2648	2647	2626	2628	2655	2652	2661	2645	2655	2627	2655	2641
2674	2650	2650	2628	2625	2658	2660	2664	2645	2659	2635	2656	2646
2676	2656	2654	2629	2631	2661	2658	2663	2651	2661	2638	2658	2646
2678	2655	2654	2633	2635	2662	2660	2668	2655	2666	2640	2661	2649
2680	2660	2659	2637	2636	2666	2664	2670	2657	2667	2643	2663	2651
2682	2659	2662	2638	2637	2668	2665	2678	2659	2669	2645	2666	2653
2684	2662	2664	2641	2640	2670	2666	2676	2661	2671	2649	2669	2654
2686	2663	2666	2643	2643	2673	2671	2678	2672	2673	2650	2671	2656
2688	2664	2668	2643	2647	2675	2672	2676	2665	2676	2650	2672	2659
2690	2671	2666	2646	2650	2676	2674	2681	2668	2678	2653	2676	2662
2692	2672	2671	2648	2649	2677	2676	2683	2667	2676	2657	2678	2662
2694	2673	2660	2650	2650	2680	2678	2684	2671	2681	2658	2678	2665
2696	2672	2674	2651	2653	2682	2679	2687	2671	2683	2657	2679	2666
2698	2677	2677	2653	2653	2685	2681	2687	2675	2685	2659	2682	2667
2700	2677	2676	2654	2655	2684	2684	2689	2677	2686	2663	2682	2668
2702	2679	2680	2656	2656	2685	2683	2691	2677	2687	2662	2684	2671
2704	2679	2681	2656	2651	2687	2679	2692	2678	2689	2663	2685	2670
2706	2683	2682	2657	2659	2688	2688	2690	2682	2690	2666	2688	2673
2708	2681	2682	2659	2661	2690	2687	2694	2680	2692	2667	2688	2675
2710	2684	2683	2660	2661	2689	2689	2696	2682	2691	2667	2688	2675
2712	2684	2686	2662	2661	2693	2690	2696	2684	2694	2669	2690	2675
2714	2685	2687	2663	2664	2691	2689	2698	2683	2695	2670	2691	2677
2716	2686	2686	2665	2665	2692	2692	2699	2685	2694	2670	2692	2677
2718	2687	2688	2662	2667	2694	2692	2694	2683	2695	2670	2690	2678
2720	2686	2688	2664	2665	2693	2693	2693	2685	2695	2672	2692	2677
2722	2687	2688	2665	2664	2693	2693	2700	2685	2696	2672	2692	2678
2724	2688	2688	2665	2665	2693	2694	2700	2685	2695	2672	2692	2679
2726	2685	2688	2665	2664	2694	2693	2699	2685	2695	2665	2693	2680
2728	2688	2689	2664	2663	2694	2692	2702	2686	2697	2673	2694	2680
2730	2688	2688	2665	2666	2694	2692	2701	2684	2696	2674	2694	2681
2732	2688	2687	2664	2666	2693	2693	2699	2685	2694	2672	2692	2678
2734	2687	2688	2664	2665	2694	2692	2696	2684	2697	2672	2691	2678
2736	2685	2686	2663	2664	2692	2694	2701	2686	2697	2670	2693	2679
2738	2687	2687	2663	2663	2692	2690	2698	2685	2695	2671	2691	2679
2740	2685	2686	2662	2664	2691	2689	2698	2684	2695	2671	2691	2676
2742	2684	2686	2662	2663	2692	2690	2698	2684	2693	2671	2691	2678
2744	2684	2684	2661	2662	2691	2688	2695	2683	2693	2672	2691	2677
2746	2681	2682	2660	2664	2689	2690	2697	2683	2693	2670	2689	2676
2748	2683	2682	2659	2659	2688	2687	2693	2681	2692	2667	2688	2675
2750	2682	2679	2658	2659	2688	2683	2693	2680	2690	2666	2689	2676
2752	2682	2680	2656	2659	2686	2686	2691	2679	2689	2664	2686	2671
2754	2677	2680	2656	2657	2689	2682	2690	2676	2686	2664	2685	2672
2756	2679	2677	2657	2656	2684	2684	2691	2677	2686	2663	2683	2670
2758	2677	2678	2654	2655	2683	2682	2689	2674	2689	2657	2681	2669
2760	2673	2674	2653	2654	2680	2676	2687	2673	2682	2657	2680	2667
2762	2672	2673	2649	2652	2678	2677	2687	2671	2682	2660	2678	2665
2764	2670	2671	2648	2650	2676	2676	2682	2670	2681	2657	2677	2663
2766	2669	2670	2646	2656	2674	2672	2680	2669	2679	2653	2674	2663
2768	2664	2666	2644	2646	2672	2672	2682	2666	2675	2652	2674	2658
2770	2665	2666	2642	2645	2671	2670	2679	2665	2674	2650	2670	2657
2772	2664	2662	2639	2641	2667	2666	2676	2662	2672	2647	2671	2656
2774	2670	2662	2639	2639	2666	2662	2674	2660	2669	2646	2667	2653
2776	2657	2657	2635	2635	2664	2662	2672	2658	2666	2645	2663	2650
2778	2657	2656	2633	2634	2659	2659	2670	2655	2666	2642	2662	2649
2780	2654	2654	2631	2632	2658	2657	2667	2653	2660	2638	2660	2646
2782	2650	2649	2628	2630	2656	2653	2663	2650	2657	2637	2656	2643
2784	2651	2648	2626	2627	2652	2652	2659	2647	2658	2633	2654	2640
2786	2645	2644	2622	2625	2650	2651	2659	2646	2654	2629	2651	2638
2788	2642	2644	2620	2621	2646	2646	2655	2641	2651	2627	2649	2636
2790	2639	2638	2618	2617	2644	2644	2654	2638	2649	2624	2645	2632
2792	2637	2637	2613	2616	2641	2640	2647	2634	2640	2623	2642	2628
2794	2634	2631	2611	2612	2637	2636	2646	2631	2641	2618	2640	2625
2796	2630	2629	2607	2608	2636	2633	2642	2628	2637	2615	2635	2623
2798	2628	2626	2605	2606	2630	2630	2636	2627	2635	2613	2631	2621
2800	2623	2622	2601	2602	2626	2628	2637	2621	2631	2608	2630	2617
2802	2620	2619	2597	2596	2626	2624	2632	2618	2627	2605	2626	2612
2804	2616	2616	2592	2594	2620	2619	2629	2617	2623	2602	2621	2610
2806	2613	2611	2590	2590	2617	2616	2626	2612	2618	2599	2618	2606
2808	2610	2609	2587	2586	2614	2613	2622	2608	2615	2594	2614	2602
2810	2605	2605	2584	2584	2608	2607	2618	2606	2611	2593	2611	2598
2812	2602	2597	2580	2579	2605	2604	2611	2599	2607	2586	2607	2594
2814	2597	2596	2576	2577	2601	2598	2610	2596	2603	2581	2604	2589
2816	2593	2592	2571	2571	2595	2592	2605	2592	2600	2572	2598	2585
2818	2589	2584	2568	2565	2591	2587	2600	2588	2594	2574	2596	2581
2820	2584	2583	2562	2560	2587	2585	2597	2582	2590	2569	2592	2576
2822	2577	2576	2557	2556	2585	2582	2590	2579	2586	2564	2585	2571
2824	2577	2573	2553	2551	2580	2578	2589	2577	2582	2560	2581	2567
2826	2571	2568	2548	2549	2575	2573	2582	2570	2576	2557	2576	2563
2828	2566	2563	2546	2543	2568	2569	2579	2563	2571	2551	2571	2554
2830	2562	2557	2540	2540	2564	2564	2573	2559	2565	2541	2566	2554
2832	2554	2554	2535	2538	2558	2559	2569	2555	2562	2542	2563	2551
2834	2552	2550	2530	2529	2554	2552	2564	2551	2558	2536	2556	2542
2836	2547	2545	2526	2523	2550	2551	2561	2545	2551	2532	2551	2540
2838	2541	2536	2522	2519	2543	2544	2553	2540	2547	2526	2546	2532
2840	2536	2533	2515	2514	2538	2537	2549	2532	2540	2521	2542	2529
2842	2532	2525	2510	2505	2532	2533	2541	2530	2535	2516	2537	2524
2844	2522	2524	2505	2503	2528	2525	2538	2525	2530	2513	2529	2518
2846	2520	2519	2499	2496	2523	2522	2533	2519	2525	2507	2526	2511
2848	2505	2511	2493	2493	2517	2516	2528	2513	2518	2497	2520	2507
2850	2509	2509	2486	2487	2511	2509	2521	2509	2512	2492	2514	2501
2852	2500	2499	2483	2486	2504	2504	2511	2503	2507	2488	2507	2495
2854	2499	2493	2477	2475	2498	2498	2509	2496	2502	2482	2504	2490
2856	2492	2487	2472	2468	2493	2493	2504	2489	2495	2477	2498	2484
2858	2488	2477	2464	2462	2486	2488	2500	2484	2489	2475	2494	2476
2860	2481	2476	2460	2456	2482	2477	2493	2480	2484	2466	2486	2473
2862	2474	2468	2452	2449	2476	2475	2486	2474	2477	2459	2479	2464
2864	2469	2462	2448	2443	2470	2469	2479	2469	2470	2453	2473	2459
2866	2462	2457	2442	2438	2464	2462	2473	2462	2463	2448	2463	2455
2868	2456	2451	2436	2435	2457	2459	2472	2453	2460	2441	2461	2448
2870	2452	2444	2431	2421	2452	2454	2463	2447	2453	2436	2456	2442
2872	2441	2439	2424	2420	2443	2443	2456	2441	2445	2432	2449	2435
2874	2438	2431	2417	2414	2435	2435	2448	2437	2439	2423	2443	2430
2876	2432	2424	2411	2408	2432	2430	2442	2430	2432	2417	2437	2423
2878	2426	2418	2404	2401	2425	2425	2434	2424	2427	2409	2430	2417
2880	2417	2410	2399	2393	2419	2418	2430	2418	2420	2404	2423	2411
2882	2413	2407	2391	2389	2411	2411	2424	2413	2413	2398	2417	2404
2884	2403	2399	2385	2383	2406	2405	2416	2404	2407	2390	2406	2397
2886	2400	2390	2378	2373	2398	2400	2412	2398	2398	2376	2403	2391
2888	2392	2386	2369	2369	2392	2390	2401	2391	2393	2377	2398	2384
2890	2385	2374	2365	2359	2385	2386	2396	2384	2385	2369	2391	2377
2892	2377	2371	2358	2355	2379	2380	2391	2379	2380	2362	2385	2370
2894	2371	2363	2352	2347	2371	2371	2382	2370	2373	2355	2376	2364
2896	2360	2356	2346	2342	2364	2361	2374	2362	2363	2350	2369	2356
2898	2356	2350	2338	2337	2356	2356	2370	2361	2355	2342	2361	2349
2900	2350	2342	2332	2328	2348	2348	2364	2350	2351	2334	2356	2341
2902	2346	2334	2323	2319	2340	2343	2352	2343	2342	2329	2349	2333
2904	2336	2328	2316	2311	2335	2333	2348	2321	2334	2321	2340	2324
2906	2328	2318	2308	2304	2327	2326	2341	2328	2329	2315	2335	2320
2908	2321	2313	2303	2297	2320	2322	2332	2323	2320	2304	2325	2313
2910	2311	2303	2295	2292	2313	2312	2326	2312	2314	2299	2319	2306
2912	2308	2297	2289	2283	2306	2302	2320	2305	2305	2293	2311	2297
2914	2299	2289	2282	2277	2297	2300	2310	2297	2297	2283	2306	2291
2916	2293	2282	2272	2268	2290	2290	2302	2291	2292	2278	2297	2283
2918	2282	2272	2266	2261	2281	2282	2296	2284	2283	2270	2290	2276
2920	2277	2263	2258	2254	2276	2275	2288	2274	2275	2263	2280	2269
2922	2261	2254	2254	2245	2268	2269	2282	2268	2270	2254	2274	2261
2924	2262	2253	2245	2240	2261	2262	2273	2261	2259	2248	2268	2254
2926	2254	2238	2237	2231	2253	2254	2266	2253	2252	2240	2262	2248
2928	2252	2232	2229	2223	2244	2246	2259	2247	2245	2232	2252	2238
2930	2240	2226	2223	2218	2237	2232	2252	2239	2236	2224	2246	2231
2932	2233	2221	2215	2211	2229	2231	2240	2232	2228	2216	2237	2224
2934	2224	2213	2205	2199	2222	2224	2234	2223	2221	2208	2230	2216
2936	2217	2206	2198	2193	2214	2216	2225	2214	2211	2211	2222	2208
2938	2210	2192	2193	2185	2204	2207	2216	2207	2203	2194	2213	2200
2940	2199	2188	2184	2177	2199	2197	2213	2197	2195	2186	2206	2194
2942	2195	2181	2177	2162	2190	2191	2205	2193	2190	2180	2197	2185
2944	2181	2174	2169	2161	2181	2183	2197	2183	2181	2170	2190	2176
2946	2177	2162	2162	2152	2173	2174	2189	2174	2172	2161	2182	2166
2948	2171	2156	2154	2144	2166	2165	2178	2168	2163	2154	2172	2161
2950	2161	2148	2144	2136	2158	2159	2174	2162	2156	2146	2165	2153
2952	2154	2141	2136	2129	2150	2149	2164	2152	2149	2137	2159	2142
2954	2145	2133	2130	2123	2143	2141	2156	2144	2142	2131	2149	2136
2956	2140	2125	2123	2115	2135	2135	2151	2137	2133	2123	2142	2129
2958	2128	2116	2113	2105	2126	2126	2137	2127	2123	2113	2135	2121
2960	2122	2109	2105	2099	2118	2120	2131	2120	2115	2106	2126	2114
2962	2112	2098	2098	2081	2105	2111	2124	2112	2109	2099	2118	2105
2964	2108	2092	2091	2081	2104	2100	2116	2104	2101	2091	2110	2097
2966	2099	2085	2083	2074	2095	2095	2107	2096	2091	2083	2103	2090
2968	2089	2076	2075	2066	2085	2087	2103	2089	2081	2075	2096	2081
2970	2085	2066	2067	2060	2078	2079	2093	2082	2075	2065	2088	2072
2972	2074	2059	2058	2050	2069	2070	2083	2072	2066	2054	2078	2065
2974	2067	2050	2050	2041	2062	2063	2078	2065	2058	2051	2070	2059
2976	2059	2042	2043	2033	2054	2053	2072	2058	2052	2043	2063	2053
2978	2050	2035	2036	2028	2039	2045	2060	2049	2044	2032	2055	2040
2980	2039	2023	2028	2019	2037	2037	2051	2041	2032	2026	2045	2031
2982	2036	2019	2020	2010	2029	2031	2043	2027	2026	2019	2037	2026
2984	2025	2009	2011	2002	2023	2018	2037	2025	2018	2009	2030	2017
2986	2019	2000	2004	1993	2013	2013	2030	2016	2010	2004	2022	2008
2988	2012	1995	1996	1986	2003	2007	2020	2009	2002	1995	2013	2001
2990	2002	1985	1986	1979	1996	1994	2011	2001	1993	1987	2007	1992
2992	1994	1977	1979	1970	1989	1989	2004	1992	1983	1978	1997	1985
2994	1990	1968	1972	1961	1981	1975	1998	1983	1976	1971	1990	1977
2996	1979	1962	1965	1951	1973	1974	1990	1961	1969	1962	1982	1968
2998	1970	1953	1957	1943	1957	1959	1980	1968	1961	1955	1972	1962
3000	1960	1945	1948	1938	1956	1959	1972	1960	1951	1949	1966	1954
3002	1954	1935	1941	1928	1948	1951	1963	1952	1942	1938	1957	1945
3004	1948	1927	1933	1922	1943	1940	1956	1946	1937	1929	1951	1939
3006	1938	1919	1924	1910	1932	1933	1949	1938	1926	1923	1943	1928
3008	1931	1909	1916	1907	1925	1929	1939	1928	1918	1916	1932	1920
3010	1916	1903	1909	1897	1918	1915	1932	1918	1911	1905	1925	1910
3012	1915	1895	1896	1888	1909	1905	1922	1914	1902	1898	1916	1905
3014	1905	1888	1894	1881	1901	1900	1917	1904	1894	1893	1910	1897
3016	1899	1878	1886	1875	1894	1895	1908	1898	1885	1883	1902	1890
3018	1893	1872	1879	1866	1885	1885	1902	1889	1878	1875	1895	1880
3020	1883	1864	1870	1858	1877	1880	1894	1881	1869	1868	1885	1874
3022	1878	1856	1863	1852	1870	1870	1880	1874	1864	1861	1878	1865
3024	1868	1848	1854	1844	1859	1857	1888	1866	1857	1853	1872	1858
3026	1863	1841	1847	1837	1856	1856	1870	1859	1855	1841	1859	1851
3028	1854	1832	1841	1829	1847	1846	1860	1852	1840	1838	1857	1844
3030	1846	1826	1835	1822	1839	1841	1855	1844	1831	1829	1849	1836
3032	1837	1815	1825	1815	1831	1833	1845	1835	1824	1821	1840	1829
3034	1831	1809	1819	1807	1825	1822	1840	1827	1817	1814	1833	1815
3036	1824	1802	1811	1800	1817	1816	1832	1819	1808	1808	1826	1813
3038	1815	1792	1790	1791	1810	1808	1823	1817	1800	1800	1819	1807
3040	1806	1786	1795	1784	1803	1802	1818	1805	1793	1792	1811	1796
3042	1801	1776	1788	1777	1795	1795	1806	1795	1786	1785	1803	1793
3044	1796	1771	1781	1767	1784	1787	1802	1791	1778	1777	1796	1784
3046	1785	1763	1774	1763	1780	1779	1793	1782	1771	1770	1788	1776
3048	1779	1755	1766	1754	1771	1775	1788	1776	1761	1763	1782	1769
3050	1771	1748	1760	1746	1764	1764	1780	1768	1755	1756	1773	1762
3052	1763	1741	1753	1737	1758	1757	1772	1764	1742	1747	1767	1754
3054	1758	1730	1742	1733	1750	1750	1766	1752	1741	1735	1759	1748
3056	1751	1722	1737	1724	1742	1743	1757	1746	1734	1734	1761	1740
3058	1742	1719	1730	1718	1736	1736	1752	1738	1726	1727	1746	1731
3060	1735	1710	1725	1710	1728	1728	1744	1734	1718	1717	1739	1726
3062	1727	1702	1716	1704	1723	1722	1738	1725	1712	1710	1731	1720
3064	1723	1698	1711	1698	1714	1716	1727	1719	1704	1704	1720	1711
3066	1715	1692	1703	1690	1708	1708	1722	1712	1696	1701	1718	1706
3068	1710	1682	1696	1683	1700	1703	1716	1707	1689	1690	1711	1695
3070	1703	1679	1691	1674	1694	1696	1713	1699	1684	1685	1704	1691
3072	1698	1669	1684	1672	1690	1687	1703	1692	1679	1678	1698	1686
3074	1688	1662	1678	1661	1683	1682	1697	1684	1671	1671	1690	1678
3076	1683	1656	1671	1658	1675	1674	1691	1678	1664	1664	1686	1673
3078	1676	1648	1664	1644	1668	1668	1683	1673	1658	1658	1674	1666
3080	1667	1645	1658	1644	1662	1660	1678	1665	1650	1652	1672	1657
3082	1664	1635	1652	1639	1656	1655	1667	1659	1643	1646	1665	1652
3084	1657	1630	1646	1632	1648	1648	1667	1653	1636	1637	1659	1645
3086	1651	1624	1639	1622	1642	1642	1658	1646	1630	1632	1651	1639
3088	1645	1617	1633	1619	1636	1637	1656	1639	1624	1626	1645	1633
3090	1637	1613	1628	1613	1630	1631	1645	1634	1618	1620	1639	1626
3092	1633	1606	1619	1607	1621	1621	1641	1627	1611	1614	1632	1620
3094	1624	1597	1614	1600	1617	1618	1630	1620	1605	1606	1627	1615
3096	1621	1592	1608	1595	1608	1612	1628	1614	1598	1602	1621	1608
3098	1617	1587	1602	1587	1605	1604	1621	1609	1592	1596	1615	1603
3100	1609	1579	1598	1582	1600	1599	1608	1603	1586	1590	1609	1597
3102	1602	1575	1592	1578	1594	1595	1610	1596	1581	1584	1602	1584
3104	1597	1569	1586	1572	1588	1589	1605	1592	1574	1579	1600	1587
3106	1592	1562	1581	1566	1582	1583	1598	1586	1569	1571	1595	1577
3108	1585	1559	1571	1561	1579	1577	1590	1582	1565	1566	1587	1574
3110	1581	1551	1569	1555	1570	1572	1588	1576	1559	1561	1582	1568
3112	1575	1546	1564	1547	1567	1567	1583	1569	1552	1556	1576	1561
3114	1566	1540	1559	1544	1560	1560	1574	1566	1547	1551	1570	1557
3116	1566	1535	1554	1538	1553	1554	1571	1559	1542	1547	1563	1553
3118	1559	1530	1549	1533	1551	1547	1568	1554	1536	1538	1559	1549
3120	1555	1522	1544	1527	1545	1545	1561	1549	1531	1535	1556	1544
3122	1549	1520	1540	1524	1539	1541	1555	1545	1526	1532	1549	1536
3124	1545	1515	1533	1518	1536	1537	1552	1541	1521	1527	1544	1532
3126	1523	1508	1529	1515	1531	1530	1545	1535	1516	1519	1539	1528
3128	1534	1505	1525	1510	1528	1525	1538	1531	1511	1517	1535	1523
3130	1531	1499	1521	1504	1521	1523	1536	1526	1506	1512	1530	1520
3132	1526	1496	1516	1498	1517	1520	1532	1522	1502	1505	1527	1514
3134	1522	1498	1511	1496	1512	1513	1529	1518	1498	1501	1522	1509
3136	1513	1488	1508	1490	1508	1508	1522	1512	1496	1497	1518	1504
3138	1512	1485	1504	1486	1504	1501	1520	1507	1488	1497	1513	1500
3140	1505	1479	1498	1480	1500	1498	1516	1503	1484	1489	1510	1495
3142	1504	1474	1495	1477	1494	1494	1507	1500	1480	1485	1505	1493
3144	1499	1469	1489	1474	1491	1491	1506	1494	1476	1481	1501	1486
3146	1496	1467	1487	1469	1487	1486	1502	1492	1472	1476	1499	1487
3148	1491	1460	1483	1466	1483	1486	1499	1487	1468	1473	1493	1481
3150	1488	1459	1480	1460	1480	1479	1493	1484	1465	1468	1490	1475
3152	1491	1454	1475	1458	1474	1468	1492	1479	1460	1466	1491	1475
3154	1483	1452	1473	1455	1472	1472	1485	1477	1458	1461	1481	1468
3156	1478	1446	1467	1449	1467	1470	1480	1473	1452	1457	1479	1464
3158	1474	1429	1463	1449	1463	1464	1480	1468	1447	1454	1474	1460
3160	1471	1438	1456	1442	1461	1461	1475	1466	1445	1451	1470	1457
3162	1474	1435	1457	1441	1458	1456	1474	1461	1443	1447	1466	1453
3164	1466	1433	1453	1438	1454	1453	1471	1459	1439	1447	1464	1452
3166	1460	1428	1452	1433	1451	1452	1468	1455	1435	1442	1461	1449
3168	1458	1427	1449	1433	1449	1448	1463	1454	1432	1439	1458	1445
3170	1454	1435	1444	1428	1446	1447	1461	1450	1429	1432	1456	1441
3172	1451	1419	1443	1426	1442	1445	1458	1448	1428	1432	1453	1441
3174	1449	1419	1440	1421	1441	1438	1454	1443	1424	1429	1449	1436
3176	1448	1414	1433	1420	1438	1434	1454	1441	1422	1427	1449	1436
3178	1444	1412	1434	1417	1433	1434	1443	1440	1419	1425	1443	1432
3180	1441	1409	1433	1417	1431	1432	1449	1437	1414	1423	1442	1431
3182	1441	1407	1431	1414	1430	1430	1446	1433	1414	1420	1440	1428
3184	1439	1406	1426	1411	1428	1430	1443	1430	1412	1414	1437	1423
3186	1434	1402	1431	1407	1427	1424	1440	1428	1409	1415	1435	1425
3188	1430	1400	1424	1404	1425	1423	1438	1426	1407	1414	1432	1421
3190	1432	1399	1421	1404	1424	1421	1437	1425	1405	1411	1431	1416
3192	1429	1397	1420	1401	1421	1421	1435	1423	1403	1409	1428	1417
3194	1428	1395	1418	1401	1418	1418	1432	1423	1402	1409	1428	1415
3196	1428	1395	1417	1398	1417	1411	1431	1422	1400	1410	1426	1415
3198	1425	1389	1415	1398	1415	1414	1430	1418	1398	1405	1424	1411
3200	1421	1391	1413	1397	1413	1413	1431	1417	1396	1404	1423	1405
3202	1420	1390	1413	1395	1412	1412	1426	1416	1395	1402	1419	1411
3204	1419	1388	1411	1395	1411	1411	1427	1415	1395	1399	1420	1407
3206	1419	1385	1410	1392	1411	1412	1424	1398	1395	1389	1418	1407
3208	1417	1388	1411	1390	1409	1408	1422	1412	1389	1398	1417	1406
3210	1417	1386	1409	1390	1407	1406	1422	1410	1390	1397	1412	1405
3212	1415	1383	1406	1388	1407	1406	1422	1409	1390	1396	1417	1405
3214	1415	1383	1406	1381	1407	1406	1424	1409	1388	1395	1416	1403
3216	1413	1383	1404	1388	1406	1403	1421	1410	1389	1396	1416	1402
3218	1411	1382	1404	1388	1406	1404	1416	1408	1387	1394	1416	1401
3220	1412	1380	1403	1385	1405	1405	1419	1413	1388	1393	1412	1402
3222	1411	1382	1405	1388	1404	1404	1419	1407	1387	1396	1413	1406
3224	1413	1380	1404	1385	1405	1404	1420	1407	1387	1393	1413	1403
3226	1411	1380	1406	1388	1405	1405	1421	1407	1387	1391	1414	1402
3228	1413	1380	1405	1387	1405	1403	1413	1407	1387	1393	1413	1401
3230	1405	1382	1403	1387	1404	1402	1416	1405	1386	1393	1413	1400
3232	1415	1377	1405	1385	1405	1404	1419	1406	1388	1394	1415	1401
3234	1414	1382	1404	1388	1404	1403	1420	1407	1387	1392	1413	1400
3236	1418	1382	1405	1386	1406	1406	1419	1408	1387	1393	1413	1404
3238	1414	1380	1406	1387	1405	1403	1419	1408	1387	1396	1413	1403
3240	1413	1382	1405	1389	1406	1403	1419	1408	1388	1394	1414	1400
3242	1416	1382	1406	1388	1408	1409	1422	1409	1390	1394	1416	1404
3244	1415	1383	1408	1389	1409	1407	1421	1409	1389	1396	1417	1405
3246	1417	1386	1406	1391	1409	1408	1421	1409	1391	1396	1415	1404
3248	1418	1385	1409	1392	1409	1408	1424	1411	1392	1395	1417	1407
3250	1418	1388	1409	1395	1410	1410	1425	1413	1393	1399	1419	1410
3252	1418	1386	1411	1393	1413	1412	1427	1415	1393	1401	1414	1410
3254	1423	1390	1413	1396	1413	1411	1426	1416	1394	1403	1422	1411
3256	1420	1391	1413	1397	1415	1414	1427	1416	1396	1402	1424	1409
3258	1424	1393	1414	1397	1416	1418	1431	1418	1399	1403	1423	1412
3260	1425	1396	1418	1399	1418	1416	1429	1420	1400	1406	1427	1413
3262	1427	1396	1412	1398	1419	1420	1432	1421	1402	1406	1426	1414
3264	1427	1396	1419	1404	1422	1421	1436	1423	1403	1411	1428	1417
3266	1433	1398	1421	1408	1423	1422	1436	1425	1406	1412	1432	1421
3268	1432	1402	1424	1406	1425	1424	1439	1427	1408	1415	1434	1419
3270	1434	1400	1425	1407	1428	1428	1442	1429	1408	1412	1434	1425
3272	1436	1405	1428	1412	1429	1430	1442	1432	1410	1415	1436	1426
3274	1438	1407	1430	1413	1432	1432	1443	1435	1414	1417	1439	1428
3276	1442	1408	1432	1412	1436	1435	1447	1436	1417	1421	1441	1432
3278	1443	1411	1434	1416	1437	1434	1449	1437	1419	1425	1444	1433
3280	1446	1413	1436	1419	1440	1439	1452	1441	1420	1427	1446	1434
3282	1449	1418	1439	1424	1442	1443	1453	1442	1424	1428	1451	1437
3284	1453	1420	1442	1426	1444	1445	1458	1446	1426	1431	1452	1442
3286	1454	1424	1445	1428	1447	1450	1460	1449	1430	1434	1454	1435
3288	1458	1425	1448	1431	1449	1449	1462	1451	1433	1435	1457	1445
3290	1460	1431	1451	1435	1454	1452	1467	1453	1434	1440	1459	1447
3292	1461	1434	1454	1437	1457	1454	1469	1456	1438	1443	1465	1453
3294	1467	1448	1457	1440	1460	1460	1472	1460	1442	1446	1467	1454
3296	1467	1440	1459	1443	1462	1462	1475	1464	1442	1448	1469	1459
3298	1475	1439	1464	1455	1465	1465	1477	1466	1448	1452	1473	1463
3300	1476	1447	1467	1452	1471	1468	1483	1470	1452	1455	1476	1466
3302	1482	1450	1470	1453	1473	1475	1481	1473	1456	1460	1480	1469
3304	1480	1453	1473	1458	1477	1476	1491	1477	1460	1462	1486	1474
3306	1489	1455	1478	1459	1481	1480	1493	1482	1465	1466	1486	1477
3308	1492	1463	1479	1465	1486	1480	1499	1485	1467	1470	1493	1477
3310	1492	1465	1485	1471	1489	1488	1501	1489	1470	1474	1497	1484
3312	1500	1469	1489	1472	1493	1492	1507	1494	1475	1477	1500	1486
3314	1504	1475	1493	1479	1498	1498	1507	1497	1481	1482	1503	1493
3316	1508	1478	1498	1482	1503	1500	1515	1502	1485	1487	1508	1498
3318	1511	1483	1503	1486	1507	1506	1516	1508	1488	1490	1511	1500
3320	1517	1487	1507	1490	1511	1511	1522	1510	1493	1497	1516	1506
3322	1520	1490	1512	1495	1516	1513	1528	1510	1498	1502	1523	1511
3324	1526	1498	1508	1496	1521	1517	1529	1519	1505	1504	1526	1514
3326	1530	1497	1518	1503	1524	1525	1535	1524	1509	1509	1530	1520
3328	1534	1504	1523	1510	1530	1528	1540	1528	1508	1511	1535	1524
3330	1539	1511	1529	1514	1533	1533	1545	1533	1515	1520	1541	1527
3332	1545	1514	1533	1519	1541	1535	1547	1536	1521	1524	1542	1532
3334	1549	1522	1538	1525	1543	1544	1555	1541	1529	1528	1548	1538
3336	1554	1524	1543	1528	1548	1548	1561	1547	1531	1533	1555	1541
3338	1559	1530	1548	1533	1554	1551	1564	1553	1537	1534	1558	1548
3340	1563	1536	1553	1539	1559	1559	1570	1556	1541	1543	1565	1550
3342	1570	1540	1557	1541	1564	1561	1575	1563	1547	1547	1569	1557
3344	1574	1546	1563	1547	1570	1569	1581	1568	1553	1549	1575	1563
3346	1577	1552	1569	1553	1573	1573	1586	1574	1558	1560	1578	1568
3348	1584	1557	1573	1560	1579	1577	1593	1578	1563	1565	1585	1572
3350	1591	1563	1579	1565	1585	1583	1596	1584	1568	1569	1592	1580
3352	1595	1568	1585	1571	1592	1589	1601	1587	1575	1575	1594	1585
3354	1601	1574	1591	1574	1598	1598	1608	1595	1581	1581	1602	1589
3356	1608	1578	1596	1583	1602	1600	1613	1601	1586	1586	1600	1598
3358	1611	1585	1602	1587	1608	1604	1620	1606	1592	1591	1613	1595
3360	1618	1592	1606	1594	1614	1614	1623	1612	1597	1600	1620	1607
3362	1626	1598	1613	1599	1622	1619	1629	1618	1603	1606	1624	1614
3364	1628	1604	1618	1608	1628	1625	1636	1624	1610	1610	1631	1621
3366	1637	1610	1625	1611	1634	1632	1642	1630	1616	1620	1637	1625
3368	1643	1618	1631	1618	1640	1638	1648	1636	1623	1623	1643	1630
3370	1651	1624	1638	1623	1648	1645	1655	1642	1629	1628	1650	1640
3372	1655	1630	1643	1631	1653	1651	1661	1648	1638	1636	1655	1644
3374	1667	1634	1649	1636	1660	1658	1669	1656	1642	1641	1664	1651
3376	1671	1644	1655	1644	1665	1664	1674	1662	1649	1646	1669	1659
3378	1674	1650	1660	1649	1672	1671	1681	1669	1657	1648	1675	1666
3380	1682	1656	1669	1657	1679	1677	1687	1676	1662	1663	1683	1670
3382	1688	1665	1676	1661	1686	1684	1694	1682	1670	1668	1688	1678
3384	1695	1669	1682	1669	1692	1690	1703	1687	1677	1673	1695	1682
3386	1692	1678	1689	1676	1699	1697	1708	1696	1683	1681	1702	1691
3388	1710	1684	1695	1683	1706	1701	1714	1702	1690	1687	1709	1697
3390	1715	1691	1701	1688	1713	1711	1721	1708	1698	1693	1717	1702
3392	1722	1697	1709	1695	1721	1716	1728	1715	1703	1702	1723	1711
3394	1729	1705	1716	1703	1726	1723	1737	1707	1711	1709	1729	1719
3396	1735	1713	1723	1708	1734	1734	1741	1731	1717	1711	1736	1725
3398	1742	1720	1729	1719	1741	1735	1747	1737	1725	1721	1744	1731
3400	1748	1725	1736	1722	1748	1746	1756	1744	1731	1731	1751	1739
3402	1757	1732	1744	1732	1754	1754	1762	1750	1738	1736	1757	1744
3404	1767	1741	1750	1739	1763	1762	1769	1758	1748	1743	1766	1755
3406	1772	1747	1759	1749	1769	1769	1778	1766	1755	1752	1772	1761
3408	1778	1755	1766	1754	1779	1776	1784	1772	1762	1759	1780	1768
3410	1786	1760	1772	1761	1784	1781	1788	1780	1771	1767	1787	1777
3412	1793	1774	1780	1767	1791	1791	1798	1784	1775	1772	1793	1782
3414	1801	1778	1783	1776	1800	1797	1805	1793	1785	1780	1800	1790
3416	1807	1785	1793	1779	1808	1804	1813	1802	1796	1787	1808	1798
3418	1817	1795	1800	1793	1814	1810	1822	1809	1800	1793	1817	1804
3420	1822	1797	1808	1797	1823	1820	1830	1816	1806	1802	1826	1809
3422	1829	1809	1817	1807	1830	1827	1836	1823	1816	1810	1831	1821
3424	1838	1817	1824	1813	1839	1835	1845	1831	1823	1817	1839	1826
3426	1845	1824	1831	1820	1842	1843	1852	1841	1830	1826	1845	1835
3428	1853	1834	1839	1827	1855	1852	1859	1847	1839	1834	1853	1843
3430	1862	1838	1846	1836	1862	1859	1867	1855	1847	1839	1863	1851
3432	1869	1848	1854	1841	1868	1865	1876	1862	1852	1848	1869	1857
3434	1876	1856	1860	1852	1878	1875	1880	1870	1863	1857	1878	1866
3436	1883	1862	1869	1858	1883	1880	1891	1877	1869	1865	1886	1874
3438	1891	1872	1877	1867	1892	1890	1899	1886	1879	1871	1893	1884
3440	1899	1879	1885	1871	1900	1898	1907	1894	1887	1879	1901	1890
3442	1905	1887	1894	1882	1907	1905	1914	1901	1895	1888	1908	1898
3444	1913	1895	1901	1889	1916	1904	1921	1909	1903	1896	1916	1900
3446	1922	1904	1906	1898	1922	1921	1926	1917	1910	1901	1924	1912
3448	1931	1910	1915	1905	1931	1930	1935	1924	1918	1912	1932	1921
3450	1937	1920	1923	1912	1939	1937	1946	1933	1927	1919	1939	1927
3452	1946	1929	1929	1921	1947	1945	1948	1939	1933	1926	1945	1937
3454	1952	1933	1938	1927	1955	1949	1960	1948	1943	1932	1955	1942
3456	1961	1944	1945	1936	1965	1962	1970	1955	1950	1940	1963	1952
3458	1968	1952	1953	1945	1970	1970	1967	1963	1960	1951	1971	1960
3460	1978	1959	1962	1953	1980	1976	1986	1972	1966	1958	1979	1966
3462	1985	1969	1971	1958	1989	1984	1994	1979	1974	1967	1987	1976
3464	1995	1978	1979	1966	1996	1991	2000	1987	1984	1972	1995	1983
3466	2001	1986	1988	1978	2002	2001	2010	1997	1992	1981	2003	1991
3468	2009	1995	1994	1987	2012	2012	2017	2004	2000	1986	2012	1999
3470	2019	2003	2002	1992	2020	2019	2024	2013	2008	2000	2020	2010
3472	2025	2009	2010	2002	2029	2027	2033	2020	2014	2008	2027	2015
3474	2033	2019	2017	2009	2036	2031	2041	2027	2025	2013	2037	2026
3476	2044	2027	2026	2015	2044	2041	2049	2036	2032	2023	2047	2033
3478	2048	2035	2034	2018	2052	2049	2057	2044	2041	2030	2054	2040
3480	2058	2044	2041	2035	2062	2058	2068	2052	2049	2038	2060	2049
3482	2067	2050	2050	2042	2069	2066	2065	2059	2057	2046	2066	2056
3484	2074	2058	2058	2050	2078	2078	2083	2068	2065	2054	2076	2064
3486	2081	2065	2066	2058	2084	2081	2090	2077	2074	2063	2082	2072
3488	2088	2076	2073	2068	2093	2088	2098	2085	2083	2070	2092	2081
3490	2098	2083	2080	2072	2101	2098	2106	2094	2090	2078	2099	2092
3492	2106	2093	2087	2080	2108	2106	2113	2101	2099	2086	2109	2097
3494	2115	2099	2097	2091	2118	2115	2122	2109	2106	2094	2116	2108
3496	2122	2110	2103	2096	2123	2120	2131	2116	2116	2103	2123	2114
3498	2129	2117	2113	2104	2131	2129	2136	2124	2122	2112	2132	2121
3500	2137	2124	2120	2114	2143	2140	2144	2132	2129	2119	2139	2128
3502	2146	2134	2129	2122	2149	2149	2154	2140	2140	2127	2149	2136
3504	2151	2141	2136	2131	2158	2157	2162	2148	2146	2133	2157	2144
3506	2163	2147	2144	2137	2165	2163	2171	2155	2155	2143	2162	2152
3508	2169	2156	2152	2145	2173	2168	2177	2163	2164	2151	2172	2159
3510	2177	2165	2158	2156	2181	2179	2184	2172	2170	2158	2181	2168
3512	2180	2171	2166	2161	2189	2185	2194	2179	2179	2164	2186	2173
3514	2194	2181	2174	2169	2197	2197	2200	2187	2184	2174	2195	2183
3516	2201	2189	2181	2177	2204	2203	2207	2196	2194	2181	2202	2191
3518	2207	2196	2189	2185	2213	2209	2217	2204	2202	2188	2211	2199
3520	2214	2206	2196	2192	2221	2217	2225	2211	2210	2196	2218	2208
3522	2223	2213	2206	2198	2228	2226	2232	2218	2219	2205	2226	2212
3524	2233	2218	2213	2208	2237	2232	2241	2227	2227	2211	2235	2224
3526	2242	2230	2221	2217	2244	2242	2248	2235	2235	2219	2241	2231
3528	2246	2238	2230	2222	2252	2251	2254	2242	2243	2228	2250	2238
3530	2252	2244	2230	2231	2259	2259	2264	2249	2251	2238	2256	2246
3532	2261	2254	2242	2238	2267	2265	2269	2257	2258	2244	2267	2253
3534	2266	2260	2250	2245	2276	2273	2280	2264	2265	2255	2271	2258
3536	2277	2267	2256	2250	2282	2280	2286	2272	2274	2259	2281	2269
3538	2282	2275	2266	2260	2289	2285	2296	2282	2281	2266	2287	2277
3540	2290	2283	2273	2268	2297	2295	2301	2287	2289	2272	2294	2281
3542	2298	2290	2280	2275	2306	2304	2307	2292	2297	2281	2303	2291
3544	2307	2300	2288	2285	2312	2310	2316	2302	2305	2290	2309	2298
3546	2312	2304	2295	2292	2320	2315	2324	2309	2312	2295	2315	2305
3548	2319	2311	2300	2301	2327	2325	2329	2317	2318	2301	2323	2313
3550	2327	2321	2307	2305	2334	2333	2337	2324	2326	2311	2332	2321
3552	2331	2327	2316	2313	2341	2338	2344	2331	2333	2317	2339	2326
3554	2341	2335	2323	2318	2349	2345	2352	2340	2341	2323	2342	2335
3556	2349	2341	2329	2326	2354	2354	2359	2345	2345	2332	2354	2339
3558	2356	2350	2336	2332	2364	2359	2367	2352	2355	2338	2360	2348
3560	2359	2358	2344	2339	2367	2367	2374	2358	2362	2345	2367	2355
3562	2369	2364	2350	2348	2378	2374	2380	2366	2370	2353	2373	2361
3564	2376	2372	2356	2354	2384	2380	2386	2373	2376	2361	2381	2371
3566	2382	2378	2364	2363	2390	2387	2393	2379	2384	2366	2390	2378
3568	2389	2386	2370	2367	2396	2393	2400	2388	2392	2375	2395	2384
3570	2397	2393	2378	2375	2404	2401	2407	2394	2398	2381	2403	2390
3572	2402	2399	2382	2381	2410	2409	2414	2400	2404	2387	2407	2395
3574	2409	2399	2392	2389	2417	2416	2422	2406	2412	2394	2415	2403
3576	2416	2414	2398	2396	2423	2423	2427	2414	2420	2401	2422	2412
3578	2424	2420	2404	2402	2432	2429	2434	2420	2425	2407	2428	2414
3580	2428	2426	2411	2408	2437	2433	2440	2427	2430	2414	2433	2423
3582	2436	2431	2416	2412	2443	2441	2448	2434	2438	2421	2443	2429
3584	2443	2440	2422	2426	2450	2449	2454	2440	2445	2421	2448	2435
3586	2448	2447	2430	2428	2456	2452	2457	2446	2451	2431	2453	2442
3588	2456	2450	2431	2434	2463	2461	2467	2452	2458	2439	2460	2447
3590	2464	2456	2442	2438	2470	2468	2473	2459	2467	2445	2466	2448
3592	2465	2464	2447	2446	2474	2472	2479	2465	2470	2451	2473	2461
3594	2471	2471	2451	2450	2480	2478	2485	2470	2476	2457	2477	2466
3596	2480	2473	2458	2458	2487	2483	2490	2477	2483	2462	2481	2473
3598	2482	2481	2465	2462	2491	2489	2494	2482	2488	2468	2490	2479
3600	2491	2487	2470	2468	2498	2496	2502	2488	2494	2475	2494	2482
3602	2494	2496	2477	2474	2505	2504	2509	2493	2501	2481	2502	2490
3604	2503	2497	2482	2478	2509	2508	2513	2499	2504	2486	2507	2494
3606	2502	2503	2487	2486	2517	2513	2519	2506	2511	2492	2512	2500
3608	2510	2509	2493	2490	2522	2516	2525	2511	2517	2496	2518	2506
3610	2516	2516	2498	2497	2514	2525	2527	2516	2525	2500	2524	2512
3612	2521	2522	2504	2500	2532	2531	2536	2522	2529	2509	2530	2517
3614	2528	2528	2508	2509	2537	2537	2542	2527	2534	2514	2533	2522
3616	2533	2532	2514	2511	2541	2542	2547	2532	2539	2518	2539	2528
3618	2540	2539	2519	2516	2547	2548	2552	2537	2545	2520	2545	2533
3620	2546	2544	2524	2526	2554	2550	2556	2544	2550	2529	2552	2539
3622	2549	2548	2529	2527	2560	2556	2562	2548	2559	2534	2555	2542
3624	2553	2552	2533	2535	2564	2560	2567	2554	2560	2539	2564	2549
3626	2561	2558	2539	2538	2567	2567	2572	2558	2566	2544	2566	2554
3628	2564	2565	2543	2544	2571	2571	2577	2563	2571	2549	2570	2557
3630	2566	2564	2547	2546	2577	2575	2583	2569	2576	2554	2576	2563
3632	2574	2572	2553	2552	2583	2581	2584	2570	2579	2560	2579	2567
3634	2580	2578	2557	2557	2588	2584	2592	2576	2585	2562	2583	2570
3636	2583	2582	2559	2559	2591	2589	2594	2582	2588	2566	2588	2577
3638	2594	2585	2564	2565	2595	2593	2599	2584	2593	2572	2593	2578
3640	2591	2592	2569	2568	2600	2596	2602	2588	2598	2575	2597	2585
3642	2595	2594	2567	2574	2603	2603	2608	2593	2601	2580	2601	2589
3644	2601	2601	2579	2578	2608	2607	2612	2598	2606	2582	2603	2591
3646	2604	2603	2581	2584	2610	2612	2615	2601	2608	2588	2609	2598
3648	2606	2608	2585	2586	2616	2614	2620	2605	2616	2593	2613	2601
3650	2605	2611	2589	2589	2622	2620	2625	2608	2619	2598	2615	2604
3652	2614	2614	2594	2595	2623	2621	2626	2614	2622	2600	2621	2608
3654	2620	2618	2598	2598	2627	2625	2630	2616	2627	2604	2624	2612
3656	2621	2623	2601	2598	2633	2631	2635	2620	2631	2607	2629	2613
3658	2625	2622	2605	2604	2635	2634	2636	2623	2634	2610	2633	2618
3660	2628	2630	2606	2606	2637	2635	2640	2628	2636	2615	2636	2620
3662	2632	2633	2610	2609	2651	2638	2647	2630	2639	2616	2638	2626
3664	2635	2636	2613	2614	2645	2640	2648	2632	2642	2620	2643	2630
3666	2639	2639	2620	2615	2647	2646	2651	2635	2647	2623	2646	2631
3668	2643	2643	2621	2619	2650	2648	2656	2640	2649	2627	2647	2635
3670	2642	2643	2622	2623	2652	2650	2658	2642	2651	2629	2650	2639
3672	2639	2648	2626	2626	2655	2655	2660	2646	2656	2631	2651	2640
3674	2649	2651	2628	2630	2658	2656	2656	2648	2659	2635	2657	2644
3676	2652	2654	2631	2632	2662	2662	2667	2653	2661	2639	2654	2646
3678	2656	2655	2631	2635	2664	2663	2666	2652	2664	2639	2662	2649
3680	2659	2661	2635	2637	2667	2665	2674	2656	2666	2643	2664	2652
3682	2660	2659	2638	2639	2667	2669	2676	2657	2668	2645	2668	2653
3684	2663	2664	2639	2642	2671	2670	2676	2661	2671	2647	2669	2655
3686	2664	2667	2642	2641	2673	2671	2677	2662	2673	2650	2670	2657
3688	2667	2668	2644	2644	2675	2673	2680	2664	2675	2652	2672	2659
3690	2668	2669	2647	2648	2678	2674	2681	2667	2676	2654	2674	2663
3692	2671	2673	2648	2647	2676	2679	2683	2669	2679	2655	2678	2665
3694	2673	2673	2649	2639	2680	2681	2685	2670	2681	2657	2677	2659
3696	2674	2674	2653	2654	2683	2681	2687	2673	2681	2660	2680	2668
3698	2675	2677	2653	2655	2682	2684	2688	2661	2684	2660	2674	2668
3700	2676	2677	2655	2661	2684	2685	2689	2675	2685	2660	2682	2670
3702	2678	2678	2655	2656	2685	2684	2691	2676	2686	2663	2685	2672
3704	2679	2681	2654	2657	2689	2687	2693	2678	2688	2664	2685	2674
3706	2681	2683	2659	2660	2689	2682	2694	2679	2690	2666	2687	2675
3708	2681	2684	2660	2655	2689	2689	2692	2679	2690	2667	2686	2676
3710	2683	2683	2661	2658	2685	2690	2696	2681	2692	2668	2689	2674
3712	2683	2685	2660	2664	2691	2692	2698	2673	2692	2669	2690	2677
3714	2683	2685	2663	2657	2691	2693	2696	2682	2693	2670	2691	2677
3716	2682	2685	2662	2664	2690	2692	2699	2684	2694	2670	2693	2677
3718	2684	2688	2655	2665	2693	2693	2699	2684	2692	2671	2692	2679
3720	2686	2687	2662	2666	2693	2694	2700	2685	2695	2672	2693	2682
3722	2685	2688	2662	2663	2693	2689	2700	2684	2696	2672	2693	2681
3724	2686	2688	2664	2666	2693	2694	2702	2686	2696	2671	2692	2680
3726	2686	2689	2664	2663	2693	2692	2698	2684	2695	2672	2690	2680
3728	2687	2689	2664	2666	2695	2693	2700	2687	2696	2673	2694	2681
3730	2687	2687	2665	2667	2693	2695	2701	2688	2694	2672	2693	2680
3732	2687	2688	2664	2663	2692	2693	2699	2685	2695	2669	2693	2679
3734	2687	2688	2664	2665	2694	2691	2699	2685	2695	2672	2691	2681
3736	2686	2687	2664	2664	2694	2693	2700	2685	2695	2667	2693	2678
3738	2687	2688	2663	2665	2692	2691	2698	2684	2695	2671	2692	2679
3740	2683	2686	2662	2665	2692	2688	2699	2684	2692	2672	2691	2679
3742	2685	2688	2662	2663	2690	2690	2698	2685	2693	2670	2690	2677
3744	2683	2685	2662	2662	2690	2691	2697	2682	2697	2669	2688	2678
3746	2683	2684	2660	2662	2690	2688	2696	2684	2687	2670	2690	2677
3748	2681	2682	2659	2661	2689	2689	2695	2680	2690	2668	2684	2674
3750	2679	2683	2659	2659	2688	2688	2696	2679	2689	2665	2688	2674
3752	2681	2679	2653	2659	2687	2684	2694	2678	2689	2661	2686	2673
3754	2677	2678	2657	2658	2685	2684	2692	2677	2687	2665	2683	2667
3756	2676	2678	2653	2656	2683	2684	2688	2675	2686	2664	2684	2672
3758	2674	2677	2653	2655	2682	2684	2690	2673	2684	2661	2679	2668
3760	2673	2675	2651	2650	2678	2682	2688	2673	2683	2659	2679	2668
3762	2671	2675	2651	2651	2678	2680	2686	2671	2680	2658	2678	2667
3764	2671	2673	2649	2647	2677	2679	2683	2668	2677	2655	2676	2663
3766	2672	2669	2646	2648	2675	2674	2681	2668	2677	2655	2676	2663
3768	2666	2667	2637	2646	2673	2673	2681	2666	2676	2653	2670	2660
3770	2664	2667	2642	2640	2671	2669	2678	2663	2673	2651	2669	2658
3772	2662	2662	2641	2640	2668	2668	2676	2662	2671	2648	2669	2655
3774	2660	2663	2638	2636	2666	2667	2680	2660	2668	2647	2664	2654
3776	2659	2659	2636	2636	2665	2664	2671	2656	2666	2645	2663	2649
3778	2655	2658	2633	2636	2662	2658	2668	2654	2664	2639	2662	2649
3780	2651	2651	2632	2626	2659	2659	2666	2652	2659	2639	2658	2645
3782	2650	2652	2628	2630	2657	2652	2664	2650	2658	2636	2657	2645
3784	2646	2648	2625	2625	2653	2654	2661	2646	2655	2633	2651	2641
3786	2646	2645	2622	2623	2650	2649	2656	2642	2652	2632	2650	2638
3788	2642	2645	2621	2617	2647	2649	2654	2641	2652	2628	2649	2636
3790	2639	2639	2618	2618	2643	2645	2653	2638	2646	2625	2644	2634
3792	2637	2637	2613	2613	2640	2641	2649	2635	2642	2622	2641	2632
3794	2633	2634	2612	2610	2636	2636	2646	2632	2641	2619	2638	2626
3796	2629	2630	2609	2609	2633	2635	2642	2629	2635	2617	2635	2621
3798	2625	2624	2606	2604	2629	2632	2638	2625	2633	2611	2631	2619
3800	2624	2623	2600	2601	2629	2629	2634	2623	2628	2607	2628	2616
3802	2620	2617	2596	2594	2624	2625	2634	2620	2627	2606	2624	2610
3804	2615	2616	2594	2593	2620	2621	2628	2614	2623	2601	2620	2609
3806	2611	2612	2590	2591	2615	2618	2625	2611	2620	2595	2618	2605
3808	2609	2609	2588	2587	2613	2620	2625	2607	2616	2593	2613	2601
3810	2605	2601	2583	2582	2608	2609	2616	2604	2612	2590	2609	2598
3812	2602	2599	2580	2578	2605	2606	2615	2598	2607	2586	2606	2592
3814	2596	2597	2575	2574	2600	2602	2609	2594	2603	2581	2601	2589
3816	2592	2587	2569	2569	2597	2597	2602	2592	2597	2578	2600	2585
3818	2589	2584	2564	2565	2591	2590	2602	2586	2593	2572	2593	2579
3820	2582	2584	2562	2561	2587	2587	2596	2582	2589	2569	2590	2577
3822	2579	2578	2559	2556	2584	2581	2592	2578	2584	2564	2581	2567
3824	2574	2574	2554	2553	2577	2580	2588	2574	2581	2558	2580	2567
3826	2571	2568	2550	2549	2573	2575	2580	2568	2577	2552	2575	2562
3828	2565	2564	2544	2543	2569	2569	2576	2564	2572	2551	2570	2558
3830	2559	2559	2540	2540	2563	2563	2570	2559	2566	2545	2567	2554
3832	2553	2554	2537	2534	2560	2559	2568	2555	2562	2541	2561	2548
3834	2549	2548	2531	2530	2555	2554	2563	2550	2556	2537	2556	2544
3836	2539	2543	2525	2525	2548	2550	2559	2544	2551	2531	2551	2538
3838	2540	2537	2521	2518	2545	2543	2554	2538	2546	2526	2546	2537
3840	2537	2534	2515	2515	2538	2537	2549	2536	2541	2520	2542	2527
3842	2531	2529	2510	2508	2534	2535	2544	2530	2535	2517	2536	2525
3844	2523	2523	2503	2503	2528	2528	2538	2523	2531	2510	2531	2518
3846	2520	2516	2504	2497	2522	2521	2533	2520	2524	2505	2525	2512
3848	2514	2512	2494	2493	2518	2518	2528	2513	2518	2500	2520	2505
3850	2507	2505	2489	2487	2510	2512	2522	2504	2514	2495	2514	2498
3852	2494	2499	2483	2480	2505	2507	2512	2501	2505	2489	2508	2497
3854	2497	2491	2477	2475	2500	2501	2508	2497	2500	2480	2503	2489
3856	2488	2488	2471	2466	2494	2495	2504	2490	2496	2476	2497	2478
3858	2485	2480	2466	2464	2487	2487	2499	2484	2489	2470	2491	2476
3860	2482	2475	2459	2458	2481	2483	2492	2479	2480	2466	2486	2473
3862	2472	2471	2454	2449	2476	2478	2484	2472	2478	2460	2479	2468
3864	2468	2459	2450	2445	2470	2468	2478	2466	2468	2454	2473	2461
3866	2459	2457	2442	2440	2464	2460	2475	2462	2465	2447	2465	2455
3868	2453	2450	2436	2434	2458	2456	2469	2455	2457	2439	2462	2449
3870	2447	2445	2432	2428	2451	2450	2463	2445	2452	2435	2453	2441
3872	2446	2439	2423	2419	2444	2444	2452	2444	2446	2429	2447	2434
3874	2437	2431	2417	2413	2438	2437	2447	2435	2440	2420	2441	2428
3876	2430	2423	2412	2401	2440	2430	2444	2430	2433	2415	2436	2423
3878	2425	2418	2405	2402	2426	2425	2437	2425	2426	2411	2429	2417
3880	2423	2412	2399	2397	2420	2419	2430	2417	2420	2402	2424	2411
3882	2410	2404	2392	2388	2414	2413	2425	2410	2415	2399	2417	2405
3884	2404	2396	2385	2381	2405	2403	2416	2404	2406	2391	2410	2396
3886	2398	2392	2379	2375	2399	2400	2411	2399	2399	2384	2404	2391
3888	2391	2385	2371	2369	2393	2395	2404	2391	2393	2378	2397	2389
3890	2384	2378	2368	2360	2387	2386	2397	2383	2387	2370	2390	2377
3892	2376	2372	2359	2356	2381	2376	2388	2376	2379	2363	2383	2370
3894	2371	2358	2353	2348	2381	2369	2384	2371	2371	2356	2375	2362
3896	2366	2356	2345	2341	2362	2364	2379	2362	2364	2349	2370	2355
3898	2349	2349	2339	2336	2357	2359	2366	2356	2356	2342	2363	2349
3900	2350	2344	2326	2325	2347	2349	2361	2349	2350	2336	2355	2341
3902	2342	2335	2325	2320	2342	2344	2354	2342	2342	2329	2347	2333
3904	2335	2325	2317	2316	2337	2335	2347	2335	2334	2321	2340	2325
3906	2327	2320	2309	2305	2327	2334	2341	2327	2329	2312	2333	2322
3908	2322	2312	2302	2299	2319	2318	2334	2320	2321	2307	2326	2313
3910	2310	2305	2296	2290	2312	2314	2324	2312	2310	2298	2319	2306
3912	2308	2297	2288	2282	2307	2306	2317	2306	2304	2293	2312	2298
3914	2299	2290	2279	2274	2299	2299	2310	2298	2297	2284	2302	2292
3916	2292	2282	2275	2269	2289	2291	2304	2290	2289	2276	2295	2284
3918	2282	2270	2266	2256	2281	2292	2293	2284	2283	2270	2288	2277
3920	2277	2268	2259	2254	2275	2276	2289	2275	2274	2262	2282	2269
3922	2269	2258	2253	2248	2268	2268	2281	2268	2267	2254	2275	2260
3924	2260	2252	2245	2240	2260	2261	2273	2260	2260	2247	2264	2254
3926	2247	2239	2236	2233	2254	2256	2266	2253	2251	2239	2259	2246
3928	2248	2235	2225	2221	2246	2248	2257	2246	2244	2231	2251	2238
3930	2240	2231	2222	2217	2237	2243	2247	2238	2238	2224	2244	2231
3932	2233	2221	2214	2209	2231	2230	2242	2229	2227	2219	2237	2225
3934	2225	2213	2206	2200	2220	2223	2234	2223	2220	2210	2232	2217
3936	2215	2205	2199	2195	2212	2217	2227	2215	2213	2202	2220	2209
3938	2210	2196	2192	2188	2206	2208	2220	2206	2204	2192	2212	2199
3940	2201	2188	2184	2176	2197	2199	2207	2199	2194	2185	2204	2193
3942	2193	2183	2176	2170	2190	2190	2204	2191	2181	2178	2196	2185
3944	2184	2172	2167	2163	2183	2182	2195	2184	2179	2169	2189	2175
3946	2177	2164	2159	2153	2175	2175	2187	2175	2173	2163	2181	2169
3948	2167	2156	2153	2146	2166	2166	2182	2166	2163	2153	2174	2161
3950	2162	2150	2145	2138	2159	2161	2171	2160	2156	2147	2166	2154
3952	2153	2141	2136	2130	2150	2152	2164	2151	2148	2136	2156	2145
3954	2144	2132	2129	2123	2142	2145	2155	2143	2140	2132	2148	2137
3956	2137	2126	2121	2116	2134	2135	2146	2136	2131	2123	2141	2129
3958	2129	2117	2113	2105	2124	2126	2141	2127	2123	2112	2133	2119
3960	2121	2106	2105	2098	2117	2119	2133	2120	2115	2107	2125	2113
3962	2111	2099	2099	2092	2110	2109	2124	2111	2106	2098	2118	2105
3964	2105	2092	2089	2082	2103	2103	2116	2104	2098	2087	2109	2106
3966	2098	2084	2082	2076	2094	2097	2109	2096	2092	2083	2103	2088
3968	2089	2075	2075	2051	2086	2087	2100	2088	2084	2074	2094	2081
3970	2083	2067	2066	2059	2078	2080	2092	2080	2073	2067	2087	2072
3972	2073	2059	2058	2052	2069	2071	2084	2072	2066	2058	2077	2066
3974	2065	2049	2050	2046	2062	2062	2074	2064	2059	2048	2068	2058
3976	2058	2044	2044	2033	2053	2053	2067	2057	2049	2041	2061	2048
3978	2050	2034	2035	2024	2045	2048	2061	2046	2041	2034	2053	2040
3980	2041	2026	2028	2016	2036	2037	2050	2040	2034	2025	2045	2033
3982	2040	2017	2019	2009	2030	2031	2044	2031	2026	2018	2038	2023
3984	2026	2011	2012	2005	2023	2023	2035	2025	2018	2008	2029	2017
3986	2019	2001	2002	1994	2014	2015	2028	2016	2010	2003	2022	2009
3988	2007	1992	1995	1987	2004	2006	2020	2006	2000	1994	2015	2002
3990	2002	1986	1988	1980	1999	1997	2010	2001	1991	1986	2005	1992
3992	1994	1977	1978	1971	1989	1988	2002	1992	1985	1977	1996	1983
3994	1985	1970	1971	1963	1981	1983	1996	1985	1975	1970	1990	1978
3996	1978	1960	1963	1952	1974	1975	1985	1978	1967	1962	1981	1972
3998	1970	1954	1958	1947	1965	1964	1978	1969	1958	1953	1972	1962
4000	1959	1945	1947	1939	1956	1958	1971	1960	1953	1945	1967	1951
[truncated: 2,999 more rows]
