# Supplementary material for: Geophonino-W: A Wireless Multichannel Seismic Noise Recorder System for Array Measurements
Source: Sensors (Basel). 2019 Sep 21;19(19):4087. doi: 10.3390/s19194087 (PMC6806152; doi:10.3390/s19194087)
Supplement: Supplementary file 1 [file sensors-19-04087-s001.zip › SupplementaryMaterials/DataFiles_LaboratoryTests/3.3.SynchronizationTest/5Hz_Sine_time_12ch.txt]

2	2661	2665	2637	2639	2674	2670	2676	2665	2671	2649	2671	2660
4	2673	2674	2649	2650	2681	2679	2685	2672	2681	2658	2680	2668
6	2680	2682	2656	2655	2689	2686	2694	2679	2688	2666	2687	2673
8	2686	2683	2662	2664	2694	2691	2700	2685	2694	2671	2691	2675
10	2683	2688	2665	2666	2694	2695	2701	2686	2697	2673	2695	2681
12	2687	2687	2665	2672	2694	2692	2693	2687	2698	2671	2693	2680
14	2684	2684	2660	2664	2692	2690	2697	2682	2694	2668	2690	2676
16	2680	2676	2656	2658	2686	2686	2693	2677	2689	2664	2686	2672
18	2673	2670	2651	2652	2678	2678	2684	2670	2680	2654	2677	2666
20	2665	2658	2642	2655	2667	2670	2675	2661	2671	2643	2667	2653
22	2652	2647	2630	2629	2653	2655	2662	2647	2658	2632	2654	2642
24	2637	2630	2617	2618	2636	2636	2647	2632	2642	2613	2637	2627
26	2618	2622	2600	2599	2621	2624	2631	2613	2625	2601	2618	2606
28	2600	2595	2579	2583	2599	2604	2611	2593	2606	2578	2597	2587
30	2577	2570	2562	2559	2577	2581	2589	2571	2583	2557	2578	2565
32	2556	2545	2536	2536	2553	2556	2567	2547	2559	2532	2553	2543
34	2531	2515	2512	2508	2527	2532	2540	2522	2533	2506	2527	2516
36	2502	2490	2484	2486	2498	2502	2512	2493	2504	2476	2499	2489
38	2473	2459	2454	2452	2468	2475	2483	2465	2473	2447	2470	2459
40	2444	2428	2426	2421	2438	2441	2452	2432	2442	2418	2438	2426
42	2404	2393	2394	2391	2404	2411	2420	2401	2410	2384	2406	2389
44	2375	2358	2361	2357	2370	2376	2386	2366	2374	2350	2371	2359
46	2339	2321	2319	2324	2330	2340	2350	2329	2337	2315	2333	2323
48	2306	2286	2289	2283	2297	2302	2315	2294	2301	2276	2298	2287
50	2266	2247	2253	2249	2257	2261	2277	2256	2263	2239	2261	2251
52	2229	2207	2215	2211	2221	2224	2239	2217	2223	2194	2224	2213
54	2190	2167	2177	2174	2182	2185	2197	2180	2185	2162	2183	2172
56	2152	2125	2138	2132	2142	2147	2160	2139	2140	2123	2144	2134
58	2113	2086	2099	2092	2101	2107	2124	2099	2101	2083	2103	2094
60	2068	2045	2060	2054	2060	2069	2079	2059	2062	2042	2064	2054
62	2034	2005	2020	2010	2018	2029	2038	2018	2020	1995	2023	2016
64	1993	1964	1981	1975	1978	1985	1999	1979	1979	1962	1983	1973
66	1955	1919	1942	1933	1938	1943	1959	1939	1938	1921	1942	1932
68	1912	1881	1901	1894	1897	1903	1920	1899	1896	1883	1903	1892
70	1876	1841	1865	1853	1860	1863	1877	1861	1857	1845	1865	1855
72	1837	1805	1825	1814	1821	1826	1842	1822	1819	1806	1827	1817
74	1796	1765	1789	1780	1784	1790	1805	1784	1779	1769	1788	1781
76	1758	1726	1752	1740	1742	1752	1769	1750	1743	1729	1753	1745
78	1728	1692	1715	1706	1713	1716	1734	1718	1706	1697	1717	1709
80	1694	1658	1685	1673	1679	1683	1699	1680	1672	1664	1686	1673
82	1663	1625	1653	1638	1647	1650	1664	1650	1638	1631	1652	1641
84	1632	1594	1621	1608	1615	1620	1634	1618	1604	1602	1623	1611
86	1600	1563	1590	1576	1586	1587	1606	1588	1576	1571	1593	1583
88	1574	1536	1567	1550	1560	1562	1577	1562	1548	1545	1567	1555
90	1548	1513	1539	1523	1532	1538	1551	1535	1522	1520	1541	1530
92	1523	1486	1515	1500	1510	1510	1529	1512	1498	1497	1518	1506
94	1502	1465	1494	1477	1487	1491	1505	1494	1478	1475	1497	1486
96	1482	1447	1475	1456	1468	1474	1488	1472	1458	1459	1477	1468
98	1464	1425	1458	1441	1454	1455	1472	1456	1439	1442	1460	1450
100	1450	1412	1443	1428	1439	1436	1453	1441	1424	1428	1447	1437
102	1438	1403	1428	1413	1427	1427	1443	1431	1411	1413	1436	1424
104	1428	1393	1423	1402	1416	1416	1429	1420	1404	1403	1427	1416
106	1421	1384	1413	1394	1410	1410	1424	1399	1393	1398	1420	1410
108	1417	1383	1409	1396	1405	1407	1420	1410	1390	1393	1413	1402
110	1413	1376	1405	1386	1405	1404	1419	1407	1387	1392	1414	1399
112	1413	1381	1403	1386	1403	1404	1418	1408	1385	1392	1413	1402
114	1414	1384	1405	1387	1408	1405	1419	1409	1388	1394	1419	1405
116	1421	1388	1411	1393	1412	1412	1424	1416	1394	1400	1421	1411
118	1426	1397	1418	1398	1422	1419	1433	1424	1402	1408	1431	1419
120	1436	1409	1427	1410	1432	1428	1442	1434	1412	1419	1448	1429
122	1447	1421	1439	1422	1447	1435	1452	1446	1426	1431	1456	1441
124	1465	1437	1452	1436	1462	1458	1470	1464	1440	1448	1472	1457
126	1480	1455	1468	1453	1477	1476	1487	1480	1458	1465	1489	1475
128	1500	1475	1489	1470	1498	1495	1508	1499	1476	1484	1507	1496
130	1519	1496	1510	1493	1521	1516	1528	1521	1500	1506	1531	1515
132	1544	1523	1531	1515	1544	1542	1553	1547	1525	1531	1555	1541
134	1568	1548	1556	1541	1570	1568	1580	1572	1552	1556	1580	1566
136	1597	1578	1583	1561	1600	1592	1604	1599	1577	1585	1608	1593
138	1624	1609	1613	1596	1630	1624	1633	1629	1608	1614	1639	1624
140	1654	1637	1644	1627	1663	1653	1663	1660	1640	1645	1669	1656
142	1689	1672	1671	1659	1696	1688	1700	1693	1675	1680	1705	1688
144	1714	1709	1709	1693	1728	1722	1731	1728	1710	1713	1737	1722
146	1761	1744	1744	1728	1766	1759	1768	1763	1744	1748	1773	1758
148	1791	1782	1777	1764	1802	1793	1803	1800	1782	1783	1809	1793
150	1829	1822	1816	1802	1842	1830	1841	1837	1821	1822	1847	1832
152	1870	1862	1854	1841	1877	1870	1879	1876	1861	1860	1885	1871
154	1907	1899	1890	1879	1917	1907	1919	1913	1893	1899	1924	1908
156	1938	1943	1930	1917	1954	1949	1968	1952	1939	1938	1964	1948
158	1988	1982	1969	1956	2000	1988	1999	1994	1981	1979	2005	1989
160	2026	2024	2009	2000	2039	2032	2038	2034	2023	2019	2046	2030
162	2069	2065	2049	2039	2081	2072	2079	2077	2064	2060	2083	2069
164	2108	2106	2088	2078	2121	2113	2118	2118	2104	2099	2127	2111
166	2148	2147	2128	2118	2159	2152	2158	2155	2146	2138	2164	2148
168	2187	2183	2167	2156	2201	2193	2200	2194	2186	2179	2205	2187
170	2223	2226	2205	2199	2240	2232	2241	2234	2225	2219	2243	2228
172	2261	2266	2241	2237	2279	2271	2276	2272	2265	2256	2280	2267
174	2300	2300	2281	2270	2316	2306	2313	2309	2304	2293	2319	2304
176	2337	2340	2315	2309	2353	2345	2349	2344	2340	2329	2354	2338
178	2373	2375	2350	2345	2388	2384	2385	2377	2377	2365	2388	2374
180	2405	2409	2386	2380	2423	2415	2419	2415	2412	2399	2423	2408
182	2439	2441	2417	2412	2452	2447	2454	2444	2444	2430	2455	2439
184	2469	2473	2448	2443	2484	2476	2484	2476	2475	2462	2485	2468
186	2499	2504	2476	2474	2513	2510	2510	2504	2506	2490	2514	2499
188	2527	2532	2501	2499	2541	2535	2540	2532	2534	2521	2541	2528
190	2551	2558	2530	2527	2569	2562	2555	2558	2561	2543	2567	2552
192	2578	2579	2555	2552	2590	2584	2591	2579	2585	2568	2590	2575
194	2596	2602	2577	2572	2612	2605	2613	2600	2605	2587	2610	2596
196	2614	2621	2592	2595	2630	2621	2630	2621	2625	2607	2629	2616
198	2634	2640	2615	2609	2647	2645	2647	2639	2642	2623	2646	2633
200	2652	2652	2624	2629	2660	2658	2663	2652	2659	2637	2660	2646
202	2662	2667	2638	2638	2673	2671	2676	2664	2672	2650	2673	2658
204	2671	2675	2651	2650	2683	2680	2684	2673	2681	2658	2683	2668
206	2680	2681	2656	2655	2690	2688	2694	2680	2689	2666	2689	2676
208	2686	2687	2662	2662	2694	2692	2696	2686	2693	2671	2693	2680
210	2688	2688	2666	2667	2695	2693	2700	2686	2695	2672	2695	2680
212	2688	2688	2666	2663	2694	2693	2701	2688	2693	2672	2697	2681
214	2685	2684	2663	2665	2691	2689	2695	2684	2694	2670	2693	2678
216	2678	2678	2657	2658	2686	2685	2692	2678	2688	2662	2685	2672
218	2672	2672	2651	2653	2676	2678	2685	2671	2680	2655	2677	2661
220	2663	2661	2642	2641	2667	2668	2674	2660	2670	2645	2665	2653
222	2651	2648	2631	2632	2656	2654	2663	2648	2657	2632	2653	2641
224	2637	2631	2616	2614	2639	2635	2649	2631	2641	2616	2637	2624
226	2620	2611	2593	2599	2621	2622	2629	2613	2625	2601	2619	2608
228	2598	2593	2580	2582	2599	2603	2611	2594	2604	2577	2598	2588
230	2580	2571	2560	2561	2578	2580	2587	2571	2583	2555	2578	2568
232	2555	2533	2534	2537	2554	2558	2567	2548	2559	2532	2554	2547
234	2531	2517	2510	2510	2526	2525	2541	2522	2531	2505	2526	2517
236	2501	2488	2482	2483	2499	2502	2514	2492	2502	2479	2498	2489
238	2471	2460	2454	2452	2467	2473	2481	2465	2472	2450	2469	2457
240	2443	2427	2424	2423	2436	2442	2450	2434	2441	2417	2437	2428
242	2409	2394	2394	2392	2405	2409	2419	2406	2405	2385	2405	2395
244	2378	2359	2358	2357	2369	2374	2387	2363	2374	2352	2370	2360
246	2341	2322	2326	2320	2332	2337	2348	2330	2337	2312	2334	2325
248	2305	2285	2290	2287	2294	2301	2311	2299	2300	2279	2298	2288
250	2267	2246	2241	2247	2258	2264	2276	2256	2263	2240	2259	2250
252	2231	2208	2215	2214	2218	2225	2239	2217	2223	2201	2222	2211
254	2191	2166	2178	2172	2180	2186	2199	2178	2181	2161	2180	2173
256	2152	2127	2138	2134	2140	2146	2159	2138	2143	2123	2142	2134
258	2112	2086	2100	2092	2101	2108	2120	2099	2101	2083	2103	2094
260	2071	2045	2058	2054	2060	2067	2079	2061	2061	2042	2063	2054
262	2033	2004	2020	2011	2018	2026	2039	2018	2021	2002	2022	2014
264	1993	1963	1981	1973	1978	1985	1998	1978	1979	1962	1983	1974
266	1951	1921	1941	1933	1939	1944	1958	1939	1937	1923	1942	1932
268	1913	1883	1901	1891	1897	1904	1917	1899	1897	1881	1903	1890
270	1871	1840	1862	1854	1860	1864	1875	1858	1856	1846	1866	1856
272	1838	1803	1825	1815	1820	1827	1842	1822	1819	1808	1826	1817
274	1798	1763	1789	1777	1785	1787	1805	1785	1780	1770	1790	1778
276	1763	1729	1753	1744	1748	1753	1767	1749	1742	1733	1752	1745
278	1727	1692	1716	1706	1711	1718	1735	1713	1708	1699	1719	1708
280	1693	1658	1684	1672	1678	1685	1700	1679	1672	1665	1685	1673
282	1662	1623	1651	1638	1647	1650	1665	1647	1639	1638	1652	1640
284	1631	1595	1621	1609	1614	1620	1634	1617	1606	1602	1622	1611
286	1601	1568	1590	1576	1586	1589	1605	1589	1575	1573	1593	1583
288	1574	1536	1564	1551	1558	1560	1579	1561	1546	1545	1566	1555
290	1549	1509	1537	1525	1533	1536	1552	1537	1524	1521	1542	1532
292	1522	1486	1516	1501	1511	1506	1529	1518	1499	1497	1520	1508
294	1502	1463	1495	1478	1482	1492	1509	1491	1475	1476	1497	1486
296	1483	1446	1475	1457	1470	1473	1486	1472	1457	1456	1479	1469
298	1467	1430	1456	1440	1453	1455	1472	1457	1438	1442	1462	1450
300	1452	1415	1441	1425	1438	1442	1455	1441	1424	1427	1449	1440
302	1438	1403	1430	1412	1427	1429	1444	1432	1412	1415	1436	1423
304	1429	1393	1421	1398	1417	1413	1435	1420	1402	1404	1427	1416
306	1422	1386	1411	1395	1409	1410	1425	1412	1394	1398	1419	1409
308	1417	1381	1405	1388	1406	1403	1417	1410	1389	1392	1416	1404
310	1412	1379	1404	1385	1404	1399	1417	1409	1387	1392	1411	1401
312	1413	1379	1402	1386	1403	1403	1417	1407	1384	1392	1413	1401
314	1413	1383	1405	1386	1408	1407	1418	1411	1389	1394	1417	1407
316	1421	1387	1409	1393	1414	1410	1425	1416	1395	1401	1423	1409
318	1427	1397	1417	1400	1422	1420	1434	1424	1401	1407	1432	1419
320	1436	1407	1428	1406	1432	1431	1445	1435	1415	1419	1441	1430
322	1447	1423	1439	1421	1446	1443	1455	1449	1425	1433	1456	1442
324	1460	1438	1454	1435	1461	1456	1471	1463	1440	1447	1471	1458
326	1483	1454	1469	1453	1479	1473	1489	1480	1459	1466	1490	1474
328	1499	1476	1488	1471	1500	1494	1505	1500	1478	1483	1509	1496
330	1522	1498	1510	1491	1521	1518	1529	1521	1499	1505	1530	1516
332	1544	1522	1532	1516	1546	1541	1551	1545	1523	1532	1554	1540
334	1569	1549	1558	1541	1571	1565	1577	1572	1550	1557	1581	1566
336	1597	1577	1583	1569	1597	1594	1605	1598	1580	1585	1608	1594
338	1626	1609	1610	1595	1631	1623	1634	1629	1608	1615	1639	1624
340	1656	1639	1645	1627	1661	1654	1662	1659	1640	1644	1668	1655
342	1688	1675	1676	1660	1695	1688	1696	1693	1675	1677	1703	1689
344	1723	1709	1709	1694	1728	1722	1733	1719	1710	1712	1738	1717
346	1760	1743	1740	1727	1766	1759	1767	1763	1745	1747	1773	1759
348	1793	1784	1778	1765	1802	1797	1800	1800	1782	1786	1811	1795
350	1830	1822	1814	1803	1841	1831	1843	1838	1821	1834	1847	1831
352	1869	1860	1852	1841	1881	1872	1883	1875	1860	1860	1886	1871
354	1904	1902	1892	1879	1911	1909	1919	1915	1899	1899	1926	1910
356	1947	1928	1930	1918	1959	1950	1958	1953	1940	1939	1964	1950
358	1987	1981	1972	1957	1998	1991	2001	1994	1981	1981	2004	1989
360	2029	2023	2011	1998	2040	2029	2041	2035	2023	2019	2045	2029
362	2064	2065	2050	2039	2080	2073	2077	2074	2066	2063	2086	2070
364	2109	2104	2089	2081	2121	2113	2117	2115	2106	2099	2125	2109
366	2145	2146	2127	2118	2159	2152	2157	2154	2145	2132	2164	2151
368	2187	2185	2165	2158	2200	2193	2197	2195	2185	2180	2204	2188
370	2225	2227	2206	2195	2241	2232	2235	2232	2226	2216	2244	2227
372	2262	2263	2242	2235	2278	2268	2276	2271	2266	2256	2281	2266
374	2295	2302	2280	2273	2314	2307	2316	2308	2303	2294	2319	2303
376	2337	2341	2316	2308	2353	2343	2351	2345	2341	2328	2356	2339
378	2373	2377	2351	2347	2386	2381	2386	2380	2377	2364	2391	2374
380	2406	2409	2385	2375	2420	2414	2421	2413	2413	2398	2422	2407
382	2440	2443	2411	2413	2454	2445	2452	2444	2445	2430	2456	2441
384	2470	2474	2447	2444	2483	2478	2483	2475	2475	2462	2485	2470
386	2499	2503	2476	2472	2514	2509	2508	2505	2505	2489	2514	2498
388	2526	2531	2505	2495	2540	2535	2540	2533	2534	2516	2541	2527
390	2553	2558	2528	2528	2565	2561	2566	2559	2560	2542	2568	2552
392	2576	2583	2553	2549	2589	2583	2589	2579	2585	2567	2591	2575
394	2599	2601	2575	2572	2610	2606	2612	2602	2607	2588	2612	2597
396	2617	2622	2593	2593	2630	2625	2631	2620	2627	2605	2630	2616
398	2634	2637	2613	2613	2647	2643	2647	2637	2640	2622	2646	2631
400	2650	2654	2626	2625	2662	2660	2664	2650	2657	2638	2660	2643
402	2661	2664	2638	2638	2671	2669	2676	2664	2671	2650	2672	2659
404	2673	2675	2649	2647	2683	2683	2687	2674	2682	2659	2682	2669
406	2679	2678	2656	2658	2688	2686	2691	2680	2689	2666	2689	2675
408	2683	2687	2662	2662	2689	2690	2697	2684	2694	2671	2694	2681
410	2688	2687	2663	2665	2695	2689	2700	2686	2697	2670	2695	2682
412	2688	2688	2665	2665	2695	2694	2702	2686	2695	2673	2694	2682
414	2683	2683	2662	2665	2694	2691	2698	2683	2694	2669	2690	2677
416	2681	2678	2657	2659	2687	2688	2691	2677	2689	2665	2686	2674
418	2668	2671	2653	2652	2678	2673	2684	2672	2681	2656	2675	2664
420	2664	2661	2642	2643	2666	2670	2675	2660	2671	2644	2666	2652
422	2653	2647	2629	2625	2654	2656	2659	2646	2657	2631	2653	2643
424	2639	2631	2615	2616	2639	2641	2647	2633	2641	2616	2639	2627
426	2620	2612	2599	2601	2620	2623	2632	2612	2625	2597	2619	2606
428	2601	2591	2581	2580	2599	2603	2610	2593	2604	2577	2599	2589
430	2579	2572	2560	2557	2578	2582	2591	2571	2582	2556	2578	2566
432	2556	2547	2537	2533	2555	2558	2563	2547	2559	2532	2553	2543
434	2531	2522	2511	2511	2527	2531	2542	2521	2533	2506	2528	2516
436	2504	2486	2483	2482	2498	2502	2512	2494	2503	2477	2498	2489
438	2473	2460	2455	2453	2469	2473	2483	2464	2474	2449	2470	2459
440	2442	2426	2425	2422	2437	2441	2452	2430	2441	2418	2437	2428
442	2413	2395	2394	2390	2405	2402	2421	2399	2409	2380	2406	2394
444	2376	2359	2362	2358	2369	2376	2387	2367	2373	2352	2372	2361
446	2340	2322	2324	2321	2334	2339	2349	2330	2339	2312	2334	2324
448	2306	2284	2290	2287	2297	2305	2313	2293	2300	2279	2298	2287
450	2269	2243	2253	2250	2259	2265	2277	2255	2261	2240	2261	2251
452	2227	2207	2215	2210	2220	2226	2238	2217	2224	2203	2221	2210
454	2191	2167	2176	2173	2180	2184	2194	2178	2182	2167	2182	2175
456	2154	2127	2137	2132	2140	2147	2159	2138	2142	2122	2143	2132
458	2113	2086	2100	2092	2099	2105	2119	2099	2109	2084	2102	2092
460	2073	2044	2058	2052	2058	2066	2075	2058	2061	2043	2063	2054
462	2032	2005	2020	2010	2019	2029	2039	2016	2019	2003	2021	2013
464	1987	1960	1981	1971	1977	1987	1997	1979	1977	1963	1982	1971
466	1954	1922	1941	1933	1937	1946	1959	1939	1937	1924	1942	1934
468	1913	1881	1902	1891	1898	1905	1920	1899	1897	1883	1903	1893
470	1876	1840	1865	1855	1860	1866	1879	1860	1859	1843	1865	1853
472	1836	1801	1827	1816	1824	1829	1842	1824	1818	1805	1826	1817
474	1796	1764	1789	1775	1784	1785	1804	1785	1780	1770	1790	1780
476	1763	1727	1750	1742	1748	1751	1753	1749	1744	1733	1754	1742
478	1729	1692	1717	1706	1712	1717	1733	1715	1707	1702	1717	1709
480	1695	1657	1685	1672	1679	1683	1698	1681	1671	1665	1685	1675
482	1661	1623	1651	1637	1644	1651	1665	1647	1638	1633	1653	1644
484	1630	1591	1620	1606	1614	1619	1634	1618	1607	1603	1622	1611
486	1601	1563	1592	1578	1586	1590	1606	1588	1576	1572	1589	1581
488	1572	1536	1561	1548	1559	1562	1576	1560	1548	1546	1566	1556
490	1549	1508	1540	1525	1532	1534	1552	1536	1523	1520	1541	1529
492	1523	1489	1516	1499	1510	1513	1529	1511	1499	1498	1518	1508
494	1503	1466	1495	1479	1486	1488	1505	1491	1476	1476	1497	1487
496	1483	1446	1474	1457	1469	1464	1486	1473	1457	1452	1479	1468
498	1466	1430	1456	1440	1453	1456	1470	1457	1440	1442	1464	1450
500	1451	1414	1442	1428	1439	1439	1456	1443	1425	1425	1447	1437
502	1438	1403	1429	1413	1426	1429	1443	1430	1412	1414	1435	1426
504	1429	1394	1421	1400	1416	1419	1433	1420	1402	1406	1427	1413
506	1419	1386	1412	1395	1411	1411	1428	1413	1393	1398	1421	1411
508	1415	1385	1407	1390	1406	1407	1430	1408	1388	1392	1415	1404
510	1408	1380	1405	1387	1404	1404	1418	1407	1387	1392	1415	1403
512	1410	1380	1405	1385	1403	1403	1418	1409	1387	1393	1413	1402
514	1412	1383	1407	1386	1409	1403	1421	1412	1390	1395	1418	1405
516	1418	1390	1410	1390	1414	1411	1427	1415	1395	1402	1424	1411
518	1427	1410	1418	1399	1420	1420	1435	1426	1403	1408	1430	1416
520	1438	1409	1426	1408	1432	1431	1443	1435	1412	1418	1444	1423
522	1450	1422	1440	1418	1445	1444	1455	1446	1423	1429	1454	1442
524	1465	1436	1453	1438	1460	1457	1471	1462	1441	1447	1470	1459
526	1479	1453	1470	1453	1476	1475	1488	1480	1457	1466	1489	1474
528	1501	1474	1488	1470	1500	1494	1508	1500	1479	1488	1509	1494
530	1519	1499	1510	1490	1522	1516	1528	1520	1499	1509	1530	1518
532	1544	1524	1534	1515	1546	1541	1547	1545	1523	1531	1554	1543
534	1569	1549	1557	1537	1573	1566	1573	1572	1551	1545	1581	1567
536	1596	1577	1585	1569	1598	1594	1605	1598	1578	1586	1609	1595
538	1631	1608	1613	1597	1628	1622	1636	1629	1608	1615	1638	1625
540	1658	1639	1645	1627	1661	1655	1667	1662	1641	1647	1670	1655
542	1690	1672	1676	1658	1693	1687	1699	1693	1676	1678	1703	1691
544	1724	1709	1708	1694	1731	1723	1733	1728	1710	1713	1737	1722
546	1759	1745	1736	1730	1766	1758	1769	1764	1745	1748	1774	1757
548	1791	1782	1778	1760	1808	1795	1805	1799	1782	1784	1809	1794
550	1833	1823	1815	1800	1841	1832	1840	1837	1821	1823	1847	1833
552	1867	1860	1853	1841	1880	1869	1881	1876	1861	1861	1887	1871
554	1907	1901	1890	1878	1917	1910	1920	1914	1904	1901	1925	1910
556	1948	1938	1931	1919	1958	1951	1958	1951	1939	1939	1964	1946
558	1989	1983	1970	1958	1997	1992	1999	1995	1982	1978	2005	1990
560	2027	2022	2011	2001	2041	2032	2040	2034	2024	2021	2046	2030
562	2069	2063	2047	2040	2081	2073	2079	2075	2063	2060	2085	2068
564	2106	2105	2089	2082	2121	2114	2120	2116	2101	2102	2126	2110
566	2146	2145	2128	2119	2161	2150	2160	2153	2146	2141	2164	2147
568	2184	2185	2168	2157	2201	2191	2199	2195	2186	2178	2205	2188
570	2226	2227	2206	2198	2235	2231	2239	2233	2226	2219	2243	2227
572	2264	2265	2244	2232	2277	2270	2276	2271	2264	2258	2282	2267
574	2299	2302	2282	2274	2317	2305	2314	2309	2300	2294	2318	2302
576	2335	2338	2315	2307	2351	2346	2350	2344	2340	2331	2354	2338
578	2371	2376	2351	2347	2388	2380	2388	2381	2377	2365	2390	2374
580	2407	2409	2386	2380	2421	2414	2420	2414	2412	2399	2423	2407
582	2440	2443	2417	2412	2457	2444	2452	2445	2445	2431	2455	2439
584	2469	2473	2448	2442	2482	2477	2481	2475	2484	2461	2486	2468
586	2500	2499	2476	2472	2513	2506	2512	2504	2505	2491	2514	2498
588	2526	2532	2505	2502	2541	2534	2542	2532	2534	2519	2541	2526
590	2553	2559	2529	2528	2567	2559	2568	2558	2560	2544	2567	2552
592	2577	2581	2552	2549	2590	2583	2588	2580	2585	2567	2589	2573
594	2598	2603	2575	2572	2611	2605	2612	2602	2606	2588	2612	2596
596	2619	2621	2593	2595	2629	2624	2631	2621	2626	2607	2630	2615
598	2636	2639	2613	2614	2647	2643	2648	2638	2643	2623	2646	2632
600	2650	2653	2627	2626	2661	2659	2663	2651	2659	2638	2662	2645
602	2659	2665	2636	2638	2676	2670	2677	2663	2672	2650	2667	2658
604	2673	2675	2649	2649	2683	2679	2685	2674	2682	2658	2681	2667
606	2680	2682	2657	2658	2690	2683	2692	2680	2690	2666	2689	2675
608	2687	2686	2663	2664	2693	2690	2698	2686	2694	2669	2693	2678
610	2687	2688	2665	2664	2695	2688	2700	2687	2697	2673	2695	2680
612	2686	2686	2664	2666	2695	2693	2696	2684	2697	2672	2692	2680
614	2686	2685	2663	2664	2691	2693	2698	2684	2694	2669	2691	2677
616	2680	2680	2659	2659	2687	2687	2690	2679	2689	2664	2681	2673
618	2673	2670	2651	2652	2678	2680	2685	2670	2681	2655	2678	2665
620	2662	2660	2642	2644	2666	2669	2676	2659	2671	2642	2666	2654
622	2652	2647	2630	2628	2655	2656	2665	2647	2658	2633	2652	2640
624	2636	2631	2616	2618	2638	2639	2649	2630	2643	2616	2638	2626
626	2621	2613	2599	2599	2620	2621	2626	2614	2626	2600	2618	2607
628	2601	2594	2582	2579	2599	2604	2612	2594	2605	2577	2601	2586
630	2579	2569	2558	2558	2579	2580	2589	2571	2582	2557	2578	2563
632	2556	2544	2535	2536	2554	2557	2565	2548	2558	2531	2554	2541
634	2531	2519	2511	2506	2527	2531	2538	2521	2532	2506	2526	2516
636	2498	2489	2483	2483	2498	2501	2509	2493	2503	2480	2497	2487
638	2473	2460	2454	2456	2468	2472	2483	2464	2473	2449	2469	2459
640	2443	2427	2426	2425	2435	2442	2452	2431	2442	2419	2436	2427
642	2409	2395	2393	2390	2403	2408	2419	2400	2408	2383	2405	2394
644	2375	2358	2360	2356	2366	2374	2384	2367	2374	2350	2370	2359
646	2339	2323	2326	2323	2334	2340	2351	2329	2337	2315	2333	2324
648	2303	2282	2290	2284	2296	2300	2315	2295	2300	2278	2298	2288
650	2267	2246	2252	2251	2260	2264	2275	2257	2262	2242	2260	2245
652	2231	2205	2217	2210	2220	2225	2235	2218	2224	2201	2221	2211
654	2191	2163	2176	2172	2180	2185	2200	2177	2185	2162	2183	2173
656	2150	2129	2137	2131	2140	2146	2158	2140	2141	2125	2144	2132
658	2110	2084	2100	2094	2099	2103	2119	2099	2099	2084	2102	2094
660	2072	2045	2058	2051	2060	2065	2079	2056	2061	2045	2064	2053
662	2029	1999	2021	2013	2018	2025	2039	2018	2019	2004	2022	2014
664	1992	1963	1981	1973	1977	1979	1997	1978	1980	1960	1983	1972
666	1951	1920	1941	1931	1936	1945	1957	1938	1938	1923	1944	1931
668	1914	1882	1901	1893	1897	1904	1917	1902	1896	1883	1902	1894
670	1874	1842	1862	1853	1860	1867	1879	1860	1859	1846	1862	1855
672	1837	1803	1824	1814	1821	1826	1842	1823	1817	1807	1826	1817
674	1799	1765	1787	1777	1783	1789	1804	1787	1779	1769	1788	1778
676	1762	1726	1744	1739	1745	1750	1767	1748	1742	1732	1752	1743
678	1726	1691	1716	1705	1712	1717	1733	1713	1707	1698	1719	1708
680	1694	1654	1686	1667	1679	1680	1696	1681	1672	1664	1683	1672
682	1662	1620	1653	1638	1646	1650	1667	1648	1636	1633	1652	1641
684	1632	1593	1621	1607	1613	1616	1633	1619	1607	1601	1621	1610
686	1597	1563	1589	1577	1586	1589	1600	1586	1577	1572	1591	1582
688	1572	1538	1563	1549	1557	1557	1578	1561	1547	1546	1565	1554
690	1544	1510	1539	1523	1529	1536	1550	1537	1523	1521	1539	1530
692	1525	1488	1515	1501	1508	1512	1526	1512	1498	1496	1517	1506
694	1503	1466	1495	1476	1489	1492	1508	1492	1476	1478	1496	1485
696	1482	1446	1473	1457	1470	1473	1484	1472	1456	1459	1477	1466
698	1463	1432	1456	1442	1453	1454	1469	1457	1440	1439	1461	1451
700	1452	1414	1443	1427	1439	1439	1456	1443	1424	1426	1449	1436
702	1442	1404	1429	1412	1425	1428	1442	1430	1411	1413	1436	1425
704	1429	1389	1420	1403	1416	1418	1433	1421	1400	1405	1425	1413
706	1421	1388	1412	1396	1410	1409	1428	1415	1395	1398	1419	1408
708	1417	1381	1406	1391	1406	1405	1421	1409	1392	1394	1416	1403
710	1412	1379	1404	1387	1403	1404	1421	1407	1386	1393	1414	1400
712	1411	1379	1404	1386	1404	1405	1418	1407	1385	1392	1415	1401
714	1414	1383	1407	1387	1406	1407	1420	1409	1389	1395	1417	1405
716	1414	1388	1411	1390	1416	1412	1425	1416	1395	1401	1424	1411
718	1426	1397	1417	1398	1420	1416	1434	1425	1401	1407	1431	1418
720	1433	1410	1427	1410	1433	1430	1441	1435	1413	1420	1443	1430
722	1450	1422	1438	1421	1444	1436	1457	1447	1426	1433	1454	1442
724	1459	1437	1455	1431	1462	1458	1472	1463	1441	1447	1471	1460
726	1482	1454	1470	1452	1480	1475	1488	1480	1455	1465	1488	1473
728	1496	1476	1487	1471	1502	1495	1506	1500	1478	1484	1509	1494
730	1521	1495	1511	1492	1518	1518	1529	1522	1501	1507	1528	1515
732	1548	1522	1532	1516	1545	1539	1550	1546	1525	1532	1555	1538
734	1571	1549	1559	1537	1572	1566	1578	1571	1550	1555	1580	1567
736	1601	1577	1585	1568	1596	1591	1607	1599	1580	1584	1609	1594
738	1627	1604	1614	1599	1631	1623	1633	1629	1609	1614	1640	1623
740	1656	1639	1644	1628	1658	1651	1666	1661	1642	1652	1671	1654
742	1690	1674	1676	1660	1698	1688	1698	1695	1673	1680	1702	1689
744	1725	1710	1710	1695	1730	1721	1731	1728	1711	1713	1738	1721
746	1759	1747	1744	1727	1777	1759	1768	1763	1745	1748	1773	1755
748	1796	1783	1779	1766	1800	1794	1804	1799	1779	1787	1811	1786
750	1833	1821	1816	1801	1841	1832	1841	1838	1819	1822	1847	1833
752	1871	1859	1855	1839	1881	1872	1885	1876	1861	1859	1886	1870
754	1908	1901	1892	1879	1920	1910	1919	1914	1900	1900	1924	1910
756	1948	1941	1929	1918	1959	1952	1959	1958	1941	1940	1964	1950
758	1988	1982	1970	1957	2001	1992	1999	1994	1982	1980	2010	1990
760	2029	2021	2011	2000	2040	2031	2039	2035	2024	2021	2045	2029
762	2068	2065	2048	2041	2081	2070	2081	2074	2064	2058	2087	2068
764	2109	2106	2088	2078	2122	2115	2121	2115	2104	2100	2125	2109
766	2147	2146	2128	2120	2161	2153	2161	2154	2146	2138	2164	2147
768	2187	2185	2167	2159	2202	2191	2196	2194	2186	2180	2205	2188
770	2225	2224	2206	2194	2238	2233	2238	2233	2231	2218	2244	2229
772	2264	2267	2243	2238	2279	2271	2275	2272	2265	2257	2282	2267
774	2302	2305	2280	2274	2315	2306	2315	2309	2304	2293	2319	2303
776	2340	2341	2317	2309	2352	2345	2351	2345	2340	2330	2354	2339
778	2371	2377	2351	2347	2387	2377	2387	2378	2377	2365	2390	2375
780	2405	2412	2384	2379	2423	2415	2418	2414	2405	2399	2423	2407
782	2437	2443	2418	2413	2455	2448	2453	2447	2444	2431	2456	2438
784	2469	2474	2448	2443	2480	2476	2484	2477	2477	2463	2486	2469
786	2498	2503	2476	2472	2514	2506	2509	2504	2505	2489	2514	2500
788	2529	2532	2503	2500	2543	2533	2541	2544	2535	2518	2535	2530
790	2552	2559	2530	2527	2565	2561	2566	2557	2562	2545	2567	2548
792	2577	2578	2555	2554	2588	2584	2591	2580	2585	2566	2590	2576
794	2596	2602	2575	2574	2610	2605	2612	2602	2606	2588	2611	2597
796	2618	2623	2593	2593	2629	2626	2632	2621	2626	2607	2631	2614
798	2634	2638	2612	2607	2647	2642	2647	2637	2643	2622	2646	2631
800	2650	2656	2627	2627	2661	2657	2663	2653	2656	2636	2661	2646
802	2660	2667	2640	2637	2673	2668	2675	2664	2673	2645	2672	2658
804	2671	2675	2649	2650	2683	2678	2685	2673	2682	2660	2681	2667
806	2678	2679	2656	2657	2690	2685	2692	2681	2689	2666	2688	2675
808	2684	2686	2662	2662	2692	2693	2698	2683	2694	2670	2693	2679
810	2686	2689	2665	2665	2694	2692	2699	2687	2697	2672	2695	2682
812	2688	2690	2666	2667	2695	2692	2701	2687	2697	2672	2694	2681
814	2686	2686	2663	2663	2692	2692	2698	2684	2694	2668	2689	2678
816	2680	2678	2657	2660	2686	2687	2694	2678	2689	2664	2684	2672
818	2673	2669	2653	2652	2677	2678	2687	2671	2681	2655	2678	2662
820	2664	2656	2641	2643	2668	2667	2672	2660	2672	2645	2666	2650
822	2651	2647	2630	2630	2654	2655	2663	2645	2657	2632	2651	2641
824	2636	2632	2612	2618	2639	2641	2648	2630	2642	2615	2637	2626
826	2618	2610	2596	2597	2620	2622	2631	2614	2623	2598	2621	2607
828	2602	2593	2579	2580	2600	2603	2610	2593	2606	2578	2600	2587
830	2579	2569	2559	2560	2578	2577	2587	2571	2583	2557	2577	2566
832	2555	2543	2536	2534	2554	2557	2567	2549	2558	2532	2552	2542
834	2529	2518	2511	2510	2527	2531	2539	2521	2534	2506	2527	2514
836	2503	2488	2483	2484	2496	2502	2511	2494	2504	2477	2497	2481
838	2470	2457	2455	2455	2469	2473	2483	2462	2471	2448	2469	2457
840	2441	2427	2426	2426	2436	2441	2452	2432	2441	2418	2437	2428
842	2410	2394	2394	2391	2418	2411	2417	2400	2409	2384	2405	2393
844	2376	2357	2358	2357	2369	2374	2385	2365	2374	2350	2370	2360
846	2341	2321	2322	2321	2333	2339	2350	2330	2338	2314	2334	2325
848	2303	2283	2290	2287	2296	2300	2318	2294	2300	2280	2296	2288
850	2267	2243	2254	2249	2259	2264	2277	2256	2260	2240	2261	2249
852	2228	2204	2214	2209	2220	2226	2238	2218	2222	2200	2220	2212
854	2188	2165	2174	2172	2182	2186	2197	2177	2183	2162	2182	2171
856	2150	2124	2137	2132	2139	2146	2159	2138	2140	2124	2143	2131
858	2111	2086	2097	2094	2099	2105	2119	2098	2101	2083	2103	2093
860	2072	2047	2058	2052	2060	2065	2079	2058	2060	2042	2062	2053
862	2032	2003	2020	2012	2018	2024	2039	2015	2020	2004	2023	2013
864	1992	1963	1980	1972	1978	1982	1999	1978	1978	1962	1983	1973
866	1955	1921	1940	1933	1939	1941	1958	1939	1936	1924	1941	1931
868	1914	1881	1900	1892	1898	1900	1920	1900	1895	1882	1904	1893
870	1875	1840	1863	1853	1852	1865	1879	1860	1858	1846	1864	1854
872	1837	1802	1826	1815	1821	1826	1843	1821	1819	1806	1827	1817
874	1798	1763	1789	1777	1784	1788	1803	1785	1778	1768	1788	1762
876	1763	1737	1750	1737	1746	1752	1766	1748	1742	1733	1752	1743
878	1727	1688	1717	1706	1712	1718	1730	1707	1706	1698	1717	1710
880	1694	1657	1684	1671	1677	1685	1697	1680	1672	1666	1684	1673
882	1661	1626	1651	1640	1646	1649	1662	1647	1639	1631	1652	1643
884	1627	1595	1620	1607	1614	1616	1632	1617	1606	1600	1622	1612
886	1600	1565	1591	1576	1586	1586	1606	1589	1576	1572	1592	1582
888	1570	1535	1564	1550	1559	1560	1579	1561	1549	1542	1565	1554
890	1547	1510	1539	1524	1533	1536	1554	1537	1524	1520	1544	1530
892	1524	1488	1515	1499	1510	1511	1530	1512	1498	1499	1518	1505
894	1505	1466	1495	1477	1488	1493	1507	1491	1477	1476	1497	1488
896	1485	1447	1475	1456	1469	1473	1488	1471	1457	1458	1479	1467
898	1466	1428	1458	1443	1454	1456	1473	1457	1440	1442	1462	1451
900	1450	1414	1442	1427	1440	1441	1455	1440	1425	1426	1449	1436
902	1437	1403	1431	1412	1426	1427	1443	1431	1411	1415	1436	1424
904	1428	1393	1421	1403	1418	1416	1433	1421	1401	1404	1428	1412
906	1422	1385	1411	1395	1412	1410	1425	1413	1394	1398	1420	1406
908	1416	1383	1406	1390	1413	1405	1423	1409	1389	1393	1414	1403
910	1414	1379	1403	1386	1405	1405	1416	1408	1386	1393	1413	1398
912	1413	1381	1404	1381	1405	1404	1418	1409	1388	1392	1413	1402
914	1418	1383	1407	1387	1407	1407	1419	1409	1390	1393	1418	1406
916	1420	1387	1409	1392	1414	1411	1425	1415	1394	1402	1424	1411
918	1427	1396	1417	1400	1422	1418	1434	1424	1403	1408	1432	1418
920	1437	1409	1428	1410	1431	1429	1446	1436	1413	1420	1441	1431
922	1449	1422	1441	1419	1446	1436	1456	1448	1426	1432	1455	1443
924	1462	1435	1455	1437	1460	1457	1468	1462	1441	1447	1471	1457
926	1487	1456	1470	1457	1479	1476	1487	1479	1459	1463	1488	1474
928	1501	1483	1490	1471	1499	1497	1508	1500	1477	1486	1509	1494
930	1520	1496	1510	1491	1526	1517	1529	1522	1502	1501	1531	1517
932	1543	1525	1532	1516	1548	1541	1552	1546	1523	1529	1554	1542
934	1571	1551	1560	1542	1573	1567	1576	1570	1551	1559	1581	1567
936	1597	1579	1584	1568	1602	1593	1605	1598	1579	1584	1608	1593
938	1625	1607	1614	1598	1625	1621	1637	1631	1607	1617	1639	1624
940	1657	1636	1643	1629	1663	1656	1666	1662	1642	1645	1671	1655
942	1691	1674	1676	1659	1705	1690	1696	1692	1675	1678	1704	1686
944	1724	1709	1709	1694	1727	1723	1733	1728	1709	1711	1738	1722
946	1758	1745	1743	1728	1766	1760	1768	1763	1745	1750	1774	1757
948	1796	1782	1779	1764	1804	1794	1805	1800	1784	1785	1811	1794
950	1828	1823	1817	1802	1841	1836	1842	1838	1823	1823	1850	1832
952	1870	1860	1855	1840	1880	1872	1881	1877	1862	1862	1887	1872
954	1909	1901	1892	1880	1920	1910	1920	1914	1901	1900	1925	1910
956	1947	1942	1928	1919	1960	1950	1960	1955	1941	1941	1966	1948
958	1988	1981	1972	1957	1999	1992	2001	1996	1983	1982	2004	1990
960	2026	2023	2011	2000	2040	2032	2039	2038	2024	2021	2046	2030
962	2068	2065	2047	2041	2081	2072	2081	2077	2064	2061	2084	2070
964	2108	2104	2088	2078	2123	2114	2120	2114	2104	2103	2127	2108
966	2148	2147	2128	2119	2161	2154	2157	2154	2147	2148	2163	2150
968	2187	2187	2168	2160	2200	2195	2199	2194	2188	2179	2204	2189
970	2226	2226	2208	2198	2241	2231	2239	2233	2228	2210	2243	2228
972	2264	2267	2240	2235	2277	2270	2276	2271	2264	2258	2282	2266
974	2302	2304	2278	2273	2316	2309	2315	2312	2303	2296	2319	2303
976	2336	2338	2316	2310	2353	2346	2352	2345	2341	2329	2356	2339
978	2374	2378	2351	2346	2389	2382	2385	2381	2379	2365	2390	2373
980	2406	2410	2385	2381	2422	2416	2420	2414	2413	2398	2425	2406
982	2439	2443	2417	2414	2454	2447	2453	2445	2444	2430	2455	2440
984	2467	2473	2448	2444	2485	2479	2482	2469	2477	2461	2486	2471
986	2499	2503	2476	2474	2514	2509	2511	2504	2506	2490	2513	2498
988	2530	2531	2505	2500	2541	2536	2538	2532	2536	2518	2543	2529
990	2554	2559	2531	2529	2564	2561	2568	2557	2561	2543	2567	2553
992	2577	2581	2554	2550	2590	2581	2592	2581	2582	2568	2590	2576
994	2599	2602	2574	2573	2610	2604	2614	2602	2607	2586	2610	2596
996	2618	2622	2594	2594	2627	2627	2629	2621	2626	2605	2631	2614
998	2633	2640	2613	2611	2647	2643	2648	2638	2643	2622	2646	2631
1000	2646	2652	2627	2623	2661	2657	2664	2652	2657	2638	2660	2644
1002	2661	2667	2639	2639	2673	2671	2674	2664	2666	2650	2671	2656
1004	2674	2671	2649	2650	2682	2679	2685	2673	2682	2659	2683	2669
1006	2679	2682	2656	2648	2687	2687	2693	2678	2690	2665	2689	2675
1008	2686	2685	2663	2663	2694	2691	2700	2686	2694	2672	2695	2681
1010	2687	2690	2665	2666	2696	2691	2701	2688	2697	2672	2695	2683
1012	2687	2687	2664	2665	2696	2696	2700	2687	2691	2671	2694	2682
1014	2686	2684	2663	2665	2693	2690	2699	2684	2694	2668	2692	2678
1016	2680	2680	2659	2660	2684	2687	2693	2677	2688	2662	2685	2673
1018	2673	2670	2651	2653	2677	2678	2685	2670	2681	2654	2676	2664
1020	2662	2659	2641	2645	2666	2667	2675	2658	2671	2645	2668	2654
1022	2651	2647	2630	2633	2655	2654	2663	2646	2658	2632	2654	2642
1024	2637	2631	2617	2617	2638	2639	2647	2631	2642	2614	2638	2625
1026	2622	2611	2599	2599	2620	2622	2633	2615	2623	2597	2620	2607
1028	2599	2593	2579	2579	2601	2600	2612	2594	2606	2572	2602	2588
1030	2578	2567	2559	2560	2577	2582	2591	2571	2585	2557	2577	2566
1032	2557	2545	2536	2537	2555	2559	2566	2547	2558	2534	2550	2543
1034	2530	2517	2511	2509	2528	2530	2541	2526	2532	2506	2527	2516
1036	2502	2487	2483	2484	2498	2501	2510	2494	2504	2477	2501	2487
1038	2469	2453	2456	2455	2467	2472	2483	2462	2474	2448	2469	2460
1040	2445	2429	2425	2423	2435	2443	2449	2432	2436	2417	2436	2427
1042	2412	2393	2393	2393	2406	2409	2417	2402	2408	2386	2405	2391
1044	2377	2359	2361	2361	2370	2375	2385	2365	2374	2350	2367	2361
1046	2339	2321	2325	2321	2333	2337	2349	2329	2336	2316	2333	2324
1048	2305	2283	2289	2288	2297	2302	2314	2293	2301	2276	2297	2287
1050	2267	2246	2253	2249	2258	2258	2273	2256	2263	2239	2259	2251
1052	2230	2209	2214	2212	2220	2224	2237	2217	2223	2202	2220	2212
1054	2188	2167	2176	2173	2180	2186	2195	2177	2182	2163	2181	2172
1056	2150	2123	2138	2133	2138	2147	2157	2139	2140	2121	2141	2133
1058	2111	2083	2099	2093	2100	2106	2118	2100	2100	2083	2104	2092
1060	2068	2044	2059	2052	2060	2065	2079	2059	2060	2043	2062	2053
1062	2027	2004	2021	2013	2025	2022	2038	2019	2019	2001	2022	2013
1064	1991	1963	1980	1973	1977	1979	1999	1979	1977	1963	1982	1972
1066	1950	1919	1940	1932	1943	1944	1957	1938	1936	1923	1941	1932
1068	1911	1880	1902	1893	1899	1905	1915	1900	1896	1884	1903	1894
1070	1873	1840	1863	1852	1858	1865	1879	1862	1857	1844	1863	1855
1072	1837	1802	1824	1816	1821	1826	1841	1823	1816	1805	1826	1817
1074	1799	1766	1788	1778	1783	1790	1805	1786	1779	1761	1787	1779
1076	1754	1728	1754	1742	1745	1751	1769	1749	1743	1732	1754	1742
1078	1728	1692	1716	1707	1711	1719	1732	1714	1706	1700	1721	1708
1080	1694	1659	1683	1670	1676	1681	1697	1682	1670	1664	1684	1672
1082	1662	1625	1651	1641	1643	1650	1665	1648	1637	1623	1654	1643
1084	1628	1594	1619	1607	1613	1619	1635	1617	1606	1599	1621	1612
1086	1600	1565	1590	1576	1585	1588	1602	1588	1575	1569	1592	1580
1088	1571	1535	1564	1549	1557	1560	1578	1561	1546	1544	1564	1555
1090	1546	1507	1537	1526	1531	1534	1551	1537	1521	1518	1542	1530
1092	1523	1485	1514	1502	1508	1510	1528	1517	1498	1496	1518	1507
1094	1501	1465	1494	1479	1487	1489	1508	1493	1475	1480	1497	1488
1096	1475	1447	1475	1457	1468	1470	1490	1473	1456	1457	1477	1467
1098	1465	1431	1457	1442	1452	1455	1469	1457	1436	1441	1461	1449
1100	1451	1413	1443	1424	1437	1440	1456	1442	1423	1427	1446	1437
1102	1439	1403	1432	1412	1426	1427	1442	1431	1411	1415	1436	1425
1104	1426	1394	1420	1402	1416	1418	1430	1421	1400	1405	1425	1414
1106	1421	1384	1408	1394	1408	1408	1428	1414	1392	1398	1418	1409
1108	1414	1381	1406	1389	1404	1406	1418	1410	1387	1392	1415	1404
1110	1416	1378	1404	1386	1402	1400	1418	1408	1388	1391	1414	1400
1112	1413	1379	1403	1382	1403	1403	1410	1407	1386	1392	1415	1403
1114	1414	1383	1405	1389	1407	1402	1420	1412	1389	1395	1416	1404
1116	1420	1386	1411	1393	1413	1410	1427	1416	1396	1401	1423	1410
1118	1425	1399	1423	1401	1420	1416	1436	1422	1400	1408	1431	1420
1120	1437	1407	1427	1411	1430	1429	1440	1435	1412	1419	1441	1429
1122	1449	1421	1439	1422	1444	1443	1453	1449	1426	1431	1454	1441
1124	1465	1437	1454	1434	1461	1455	1471	1463	1440	1448	1471	1458
1126	1481	1455	1470	1453	1478	1475	1489	1471	1458	1466	1489	1475
1128	1500	1478	1491	1472	1500	1494	1508	1502	1479	1485	1509	1494
1130	1525	1498	1509	1492	1521	1518	1528	1522	1501	1508	1532	1518
1132	1546	1525	1532	1516	1546	1541	1553	1546	1524	1530	1556	1543
1134	1572	1547	1558	1541	1573	1564	1580	1571	1551	1555	1582	1564
1136	1598	1578	1586	1567	1600	1591	1605	1601	1578	1585	1608	1593
1138	1625	1610	1614	1595	1630	1625	1636	1631	1609	1616	1639	1624
1140	1658	1639	1645	1630	1661	1658	1662	1662	1639	1647	1670	1656
1142	1690	1675	1676	1660	1695	1685	1701	1695	1674	1679	1705	1688
1144	1724	1708	1702	1695	1730	1722	1735	1729	1710	1713	1739	1724
1146	1759	1746	1744	1728	1764	1758	1769	1764	1745	1749	1773	1758
1148	1795	1783	1779	1767	1801	1792	1804	1800	1783	1785	1809	1794
1150	1834	1824	1817	1805	1841	1834	1843	1838	1821	1824	1850	1834
1152	1871	1863	1853	1843	1879	1873	1883	1878	1861	1860	1887	1869
1154	1907	1904	1891	1880	1919	1909	1919	1915	1900	1900	1925	1909
1156	1939	1941	1931	1921	1957	1951	1960	1955	1939	1940	1966	1950
1158	1989	1982	1970	1958	1999	1991	1996	1997	1980	1981	2006	1990
1160	2025	2024	2012	1999	2042	2033	2040	2021	2023	2021	2045	2030
1162	2070	2063	2049	2041	2080	2073	2065	2076	2064	2060	2086	2072
1164	2108	2108	2088	2081	2121	2111	2119	2116	2104	2101	2128	2110
1166	2148	2144	2129	2120	2162	2150	2160	2155	2144	2141	2166	2150
1168	2187	2188	2168	2158	2200	2192	2199	2192	2185	2179	2204	2191
1170	2224	2226	2206	2199	2239	2238	2239	2234	2226	2219	2245	2228
1172	2264	2266	2243	2236	2277	2267	2276	2271	2267	2257	2282	2269
1174	2303	2302	2279	2273	2314	2305	2314	2308	2304	2295	2318	2296
1176	2336	2338	2317	2309	2352	2345	2351	2347	2342	2331	2354	2338
1178	2373	2376	2352	2347	2388	2377	2387	2381	2377	2365	2390	2373
1180	2406	2410	2386	2379	2422	2414	2419	2413	2411	2398	2424	2407
1182	2438	2443	2419	2415	2452	2445	2452	2446	2444	2431	2456	2441
1184	2468	2475	2454	2442	2483	2474	2486	2476	2476	2461	2486	2471
1186	2501	2504	2478	2473	2514	2507	2512	2505	2505	2491	2514	2498
1188	2526	2532	2505	2501	2541	2534	2541	2532	2533	2517	2543	2526
1190	2554	2556	2530	2525	2570	2562	2572	2559	2559	2544	2561	2555
1192	2577	2583	2553	2552	2588	2584	2589	2581	2585	2565	2589	2575
1194	2600	2601	2576	2574	2606	2604	2611	2605	2607	2586	2613	2597
1196	2620	2623	2593	2594	2632	2622	2629	2620	2626	2606	2631	2617
1198	2634	2639	2611	2612	2647	2641	2648	2636	2644	2623	2647	2633
1200	2650	2653	2628	2625	2661	2656	2662	2653	2657	2638	2661	2645
1202	2662	2665	2640	2640	2674	2667	2676	2665	2671	2649	2673	2659
1204	2672	2676	2649	2651	2682	2679	2686	2674	2682	2658	2682	2669
1206	2679	2680	2655	2658	2689	2686	2695	2678	2689	2664	2690	2674
1208	2686	2686	2660	2663	2693	2689	2698	2684	2694	2671	2692	2679
1210	2687	2689	2664	2666	2695	2694	2702	2687	2696	2674	2695	2681
1212	2691	2687	2666	2664	2696	2693	2701	2686	2697	2672	2693	2680
1214	2684	2684	2662	2665	2690	2690	2699	2684	2694	2670	2691	2678
1216	2682	2678	2658	2655	2686	2684	2694	2677	2690	2662	2685	2673
1218	2674	2670	2653	2653	2676	2677	2687	2670	2680	2655	2678	2664
1220	2662	2660	2641	2643	2666	2668	2674	2659	2671	2645	2665	2653
1222	2650	2645	2628	2629	2653	2652	2665	2646	2658	2631	2653	2642
1224	2637	2632	2616	2614	2637	2631	2646	2632	2641	2613	2636	2624
1226	2619	2611	2599	2600	2620	2621	2631	2613	2623	2599	2618	2607
1228	2599	2593	2579	2581	2598	2600	2613	2593	2605	2578	2600	2588
1230	2579	2566	2559	2559	2578	2579	2589	2573	2581	2555	2578	2565
1232	2554	2545	2534	2536	2553	2554	2565	2550	2558	2532	2553	2540
1234	2531	2519	2510	2509	2525	2530	2541	2522	2531	2506	2527	2516
1236	2502	2490	2483	2483	2497	2502	2512	2493	2502	2477	2497	2486
1238	2472	2458	2454	2454	2470	2471	2481	2462	2472	2452	2467	2458
1240	2444	2426	2424	2425	2437	2439	2455	2433	2441	2417	2437	2427
1242	2409	2394	2392	2391	2399	2409	2416	2401	2407	2382	2404	2393
1244	2376	2358	2358	2359	2368	2373	2386	2366	2372	2351	2369	2360
1246	2341	2323	2324	2311	2330	2340	2349	2329	2336	2314	2335	2325
1248	2306	2284	2289	2287	2293	2301	2313	2293	2301	2276	2299	2287
1250	2267	2247	2252	2250	2257	2263	2277	2255	2262	2241	2259	2250
1252	2229	2207	2214	2211	2220	2227	2236	2218	2222	2202	2219	2210
1254	2189	2165	2175	2172	2179	2184	2199	2176	2181	2162	2183	2172
1256	2153	2126	2136	2133	2139	2144	2158	2139	2150	2123	2142	2132
1258	2113	2084	2098	2092	2099	2105	2117	2098	2101	2083	2102	2093
1260	2072	2043	2060	2053	2060	2067	2080	2059	2060	2043	2059	2052
1262	2032	2002	2020	2014	2019	2026	2039	2020	2018	2000	2022	2013
1264	1991	1962	1977	1972	1976	1983	1998	1979	1976	1961	1982	1973
1266	1953	1923	1939	1931	1936	1945	1957	1939	1944	1918	1942	1932
1268	1911	1878	1902	1891	1898	1901	1913	1899	1895	1881	1903	1894
1270	1874	1841	1861	1854	1857	1864	1878	1860	1856	1845	1866	1855
1272	1835	1802	1826	1815	1821	1825	1840	1823	1819	1807	1826	1815
1274	1799	1765	1790	1777	1782	1787	1802	1786	1779	1770	1789	1780
1276	1759	1725	1751	1739	1743	1751	1764	1748	1741	1733	1752	1744
1278	1725	1692	1719	1707	1712	1717	1733	1715	1705	1697	1718	1707
1280	1693	1659	1682	1672	1678	1681	1698	1680	1670	1664	1685	1675
1282	1661	1622	1652	1638	1642	1650	1665	1649	1638	1633	1652	1641
1284	1630	1593	1621	1607	1612	1618	1636	1617	1605	1602	1621	1609
1286	1599	1563	1589	1579	1585	1586	1603	1588	1576	1571	1589	1591
1288	1572	1536	1564	1549	1557	1559	1578	1562	1547	1545	1565	1556
1290	1547	1512	1538	1525	1532	1535	1551	1536	1522	1521	1541	1530
1292	1524	1487	1514	1500	1509	1512	1528	1512	1499	1498	1518	1505
1294	1504	1466	1495	1480	1487	1492	1506	1493	1475	1476	1497	1486
1296	1484	1444	1473	1457	1468	1472	1487	1473	1450	1458	1477	1466
1298	1461	1427	1456	1442	1451	1454	1471	1457	1439	1441	1463	1448
1300	1450	1413	1441	1425	1436	1438	1455	1443	1422	1426	1447	1437
1302	1423	1402	1431	1413	1426	1428	1441	1430	1410	1414	1436	1425
1304	1429	1392	1419	1403	1416	1413	1432	1422	1400	1404	1425	1415
1306	1421	1383	1412	1394	1409	1410	1426	1413	1392	1398	1419	1401
1308	1416	1382	1407	1388	1405	1406	1421	1410	1388	1394	1415	1403
1310	1410	1377	1404	1386	1402	1403	1418	1406	1386	1392	1411	1401
1312	1412	1375	1403	1383	1402	1400	1418	1408	1386	1391	1413	1401
1314	1411	1383	1404	1386	1409	1411	1421	1411	1381	1395	1418	1405
1316	1417	1389	1410	1393	1412	1409	1426	1417	1393	1397	1422	1411
1318	1422	1399	1416	1399	1422	1410	1430	1424	1402	1410	1430	1417
1320	1437	1411	1424	1408	1431	1429	1443	1436	1414	1418	1443	1430
1322	1448	1422	1438	1421	1444	1441	1455	1447	1426	1433	1456	1442
1324	1463	1437	1453	1435	1460	1457	1471	1463	1439	1447	1470	1457
1326	1482	1455	1469	1453	1477	1474	1488	1471	1456	1465	1488	1474
1328	1499	1476	1488	1472	1498	1493	1508	1501	1477	1483	1508	1493
1330	1520	1497	1510	1493	1521	1515	1528	1522	1501	1507	1531	1516
1332	1545	1521	1532	1516	1544	1539	1552	1545	1524	1530	1556	1539
1334	1569	1549	1557	1542	1570	1566	1577	1572	1550	1556	1582	1566
1336	1598	1575	1586	1566	1599	1595	1607	1599	1577	1584	1607	1595
1338	1627	1607	1615	1597	1629	1622	1635	1630	1609	1614	1641	1623
1340	1655	1641	1644	1629	1662	1655	1667	1664	1640	1645	1670	1656
1342	1691	1676	1676	1660	1697	1688	1697	1695	1674	1679	1705	1690
1344	1725	1699	1708	1696	1728	1721	1732	1728	1709	1714	1737	1723
1346	1758	1747	1745	1731	1765	1759	1766	1764	1744	1750	1774	1758
1348	1795	1782	1779	1766	1802	1791	1804	1800	1784	1787	1809	1795
1350	1832	1820	1816	1813	1840	1835	1842	1839	1820	1822	1848	1831
1352	1862	1861	1854	1841	1880	1872	1882	1876	1859	1861	1885	1870
1354	1910	1901	1894	1878	1919	1912	1918	1914	1901	1901	1926	1909
1356	1946	1942	1929	1920	1959	1952	1959	1955	1940	1940	1966	1949
1358	1989	1982	1968	1958	2000	1992	2000	1990	1979	1979	2004	1990
1360	2026	2023	2009	2000	2040	2030	2047	2034	2022	2022	2047	2030
1362	2069	2063	2050	2040	2080	2069	2081	2075	2063	2061	2085	2070
1364	2106	2106	2089	2079	2121	2111	2118	2115	2106	2101	2126	2110
1366	2149	2146	2130	2120	2160	2151	2162	2153	2145	2141	2165	2150
1368	2186	2188	2167	2159	2200	2193	2197	2191	2185	2181	2205	2189
1370	2226	2227	2206	2198	2240	2232	2239	2234	2227	2218	2244	2227
1372	2265	2278	2245	2237	2278	2270	2278	2272	2266	2256	2282	2265
1374	2299	2302	2280	2270	2316	2306	2313	2309	2301	2293	2313	2303
1376	2338	2339	2316	2312	2351	2343	2348	2345	2341	2330	2354	2337
1378	2372	2375	2352	2345	2388	2380	2386	2377	2376	2365	2387	2376
1380	2407	2411	2384	2380	2420	2412	2420	2415	2412	2399	2424	2408
1382	2439	2444	2418	2414	2454	2445	2450	2446	2438	2431	2458	2438
1384	2471	2474	2449	2434	2483	2476	2483	2475	2476	2461	2486	2470
1386	2496	2501	2475	2474	2512	2506	2511	2506	2506	2484	2515	2500
1388	2527	2528	2504	2503	2541	2534	2540	2533	2534	2519	2542	2528
1390	2555	2558	2530	2528	2565	2557	2566	2557	2560	2542	2568	2553
1392	2573	2582	2553	2553	2589	2581	2590	2580	2584	2566	2589	2576
1394	2599	2599	2573	2574	2611	2603	2606	2602	2607	2589	2610	2595
1396	2617	2622	2594	2590	2629	2625	2630	2634	2625	2606	2630	2616
1398	2634	2638	2611	2612	2647	2641	2649	2638	2644	2622	2647	2633
1400	2650	2654	2626	2626	2659	2658	2663	2652	2658	2637	2661	2647
1402	2662	2665	2641	2640	2672	2669	2674	2665	2672	2648	2674	2657
1404	2672	2675	2648	2652	2682	2678	2685	2674	2680	2659	2682	2668
1406	2679	2681	2655	2657	2689	2686	2692	2679	2689	2667	2689	2675
1408	2685	2686	2663	2664	2693	2690	2699	2686	2695	2671	2694	2678
1410	2689	2688	2665	2663	2695	2695	2699	2687	2698	2673	2697	2681
1412	2689	2688	2665	2667	2692	2691	2701	2678	2696	2673	2695	2682
1414	2684	2686	2663	2662	2693	2690	2698	2684	2693	2668	2690	2680
1416	2681	2676	2657	2660	2685	2687	2690	2677	2690	2663	2685	2664
1418	2674	2671	2652	2652	2677	2679	2681	2672	2681	2654	2676	2665
1420	2661	2655	2641	2628	2666	2665	2675	2658	2669	2644	2667	2653
1422	2650	2646	2629	2630	2652	2653	2662	2647	2656	2631	2648	2639
1424	2636	2631	2616	2614	2638	2640	2647	2630	2639	2615	2637	2625
1426	2618	2612	2600	2599	2621	2621	2629	2614	2625	2599	2619	2609
1428	2599	2593	2578	2582	2600	2601	2609	2594	2605	2579	2600	2588
1430	2579	2569	2558	2560	2576	2580	2590	2571	2582	2556	2577	2567
1432	2555	2544	2536	2535	2553	2559	2566	2548	2558	2531	2553	2542
1434	2528	2517	2510	2508	2527	2530	2541	2523	2531	2506	2526	2515
1436	2503	2488	2483	2483	2497	2499	2512	2493	2504	2482	2497	2489
1438	2474	2460	2453	2453	2468	2473	2482	2464	2470	2447	2468	2458
1440	2442	2428	2425	2422	2435	2440	2449	2432	2441	2417	2434	2426
1442	2408	2395	2392	2388	2403	2409	2419	2400	2408	2383	2404	2394
1444	2374	2357	2358	2354	2367	2374	2382	2366	2372	2351	2371	2360
1446	2338	2322	2324	2322	2330	2339	2350	2330	2337	2315	2333	2323
1448	2306	2284	2289	2287	2294	2300	2313	2286	2299	2277	2297	2288
1450	2267	2245	2252	2250	2256	2262	2274	2257	2261	2241	2261	2250
1452	2227	2205	2214	2211	2219	2225	2235	2215	2221	2201	2221	2211
1454	2191	2165	2173	2172	2179	2184	2196	2179	2180	2163	2181	2171
1456	2151	2124	2137	2132	2141	2146	2154	2138	2143	2124	2141	2131
1458	2110	2085	2097	2093	2100	2105	2119	2098	2100	2084	2102	2091
1460	2067	2043	2059	2053	2059	2063	2077	2059	2059	2042	2063	2053
1462	2033	2001	2020	2012	2019	2025	2040	2020	2017	2010	2023	2014
1464	1992	1961	1978	1971	1978	1983	1996	1979	1976	1962	1982	1971
1466	1949	1921	1931	1932	1936	1937	1958	1938	1936	1920	1941	1934
1468	1912	1881	1900	1887	1899	1903	1915	1899	1896	1883	1901	1894
1470	1872	1843	1861	1852	1858	1866	1880	1860	1856	1843	1863	1855
1472	1834	1799	1824	1814	1819	1826	1841	1822	1817	1806	1825	1813
1474	1797	1764	1787	1776	1783	1789	1804	1783	1778	1757	1788	1779
1476	1757	1727	1749	1741	1746	1754	1764	1749	1740	1733	1751	1743
1478	1727	1690	1716	1707	1710	1716	1730	1715	1704	1698	1718	1704
1480	1692	1655	1682	1671	1677	1681	1695	1680	1671	1663	1682	1675
1482	1661	1623	1650	1638	1644	1649	1664	1649	1637	1632	1652	1642
1484	1629	1591	1619	1605	1612	1616	1635	1617	1605	1599	1621	1610
1486	1599	1563	1591	1578	1583	1590	1602	1588	1574	1571	1591	1582
1488	1572	1540	1564	1551	1557	1561	1576	1562	1547	1545	1563	1555
1490	1546	1511	1538	1522	1531	1536	1552	1536	1521	1520	1541	1528
1492	1523	1482	1514	1498	1510	1511	1528	1514	1499	1495	1518	1508
1494	1500	1462	1495	1475	1487	1489	1506	1492	1476	1476	1497	1485
1496	1480	1446	1472	1455	1469	1464	1487	1474	1456	1456	1478	1467
1498	1466	1430	1455	1441	1451	1455	1468	1456	1438	1441	1461	1450
1500	1451	1415	1443	1424	1439	1440	1455	1441	1424	1426	1447	1436
1502	1438	1403	1430	1415	1425	1428	1442	1431	1412	1414	1435	1423
1504	1429	1392	1418	1404	1418	1416	1434	1421	1401	1405	1428	1414
1506	1420	1380	1411	1393	1410	1411	1420	1415	1391	1396	1418	1408
1508	1415	1380	1408	1387	1404	1406	1421	1408	1387	1392	1416	1402
1510	1412	1381	1404	1387	1402	1402	1417	1407	1386	1391	1408	1402
1512	1407	1381	1402	1386	1404	1403	1419	1407	1384	1382	1413	1402
1514	1412	1382	1404	1389	1406	1404	1419	1408	1388	1395	1418	1404
1516	1421	1388	1410	1394	1414	1412	1425	1417	1395	1400	1424	1411
1518	1427	1394	1418	1400	1421	1418	1432	1425	1401	1411	1431	1418
1520	1436	1407	1426	1411	1430	1428	1443	1436	1413	1421	1442	1426
1522	1450	1421	1441	1421	1445	1443	1457	1449	1426	1432	1455	1444
1524	1463	1438	1454	1437	1461	1458	1470	1464	1442	1449	1469	1459
1526	1479	1456	1471	1452	1481	1473	1484	1492	1458	1466	1488	1477
1528	1502	1476	1491	1475	1498	1495	1505	1501	1479	1483	1510	1490
1530	1520	1496	1511	1495	1521	1515	1529	1524	1500	1509	1531	1517
1532	1544	1523	1533	1516	1546	1540	1553	1548	1524	1532	1553	1542
1534	1571	1548	1558	1540	1571	1565	1575	1572	1549	1557	1581	1565
1536	1596	1578	1584	1566	1599	1595	1606	1599	1577	1586	1608	1594
1538	1626	1609	1612	1599	1630	1623	1635	1629	1608	1614	1640	1623
1540	1657	1646	1644	1628	1661	1655	1665	1662	1641	1647	1671	1654
1542	1689	1675	1677	1661	1695	1688	1698	1688	1671	1680	1703	1690
1544	1721	1706	1711	1696	1730	1717	1733	1729	1710	1713	1739	1723
1546	1759	1746	1746	1731	1767	1756	1768	1763	1745	1748	1772	1758
1548	1795	1784	1778	1766	1802	1794	1804	1802	1781	1784	1811	1795
1550	1833	1823	1815	1802	1841	1833	1839	1839	1822	1824	1848	1833
1552	1871	1860	1853	1841	1881	1873	1881	1879	1861	1861	1887	1872
1554	1910	1902	1893	1881	1919	1912	1919	1917	1900	1901	1924	1910
1556	1948	1939	1931	1917	1960	1953	1960	1954	1939	1941	1966	1948
1558	1986	1983	1972	1960	1999	1990	1995	1995	1982	1983	2006	1989
1560	2029	2025	2010	1997	2040	2032	2039	2035	2026	2020	2047	2028
1562	2069	2064	2049	2041	2081	2071	2080	2077	2064	2062	2086	2071
1564	2108	2108	2087	2080	2121	2111	2121	2117	2104	2100	2127	2109
1566	2150	2146	2129	2118	2161	2152	2159	2157	2146	2140	2167	2147
1568	2189	2189	2169	2160	2204	2193	2195	2194	2185	2179	2204	2190
1570	2228	2228	2207	2197	2240	2232	2239	2233	2225	2219	2244	2228
1572	2264	2262	2254	2233	2277	2268	2277	2273	2264	2258	2281	2265
1574	2300	2304	2279	2274	2316	2305	2315	2310	2304	2295	2318	2303
1576	2337	2340	2316	2311	2352	2336	2353	2345	2340	2331	2354	2338
1578	2371	2375	2353	2347	2388	2375	2388	2379	2378	2365	2390	2373
1580	2408	2409	2386	2377	2421	2415	2420	2414	2412	2399	2425	2411
1582	2440	2443	2420	2414	2455	2447	2453	2446	2444	2430	2456	2445
1584	2470	2472	2448	2445	2485	2477	2487	2477	2476	2464	2486	2464
1586	2499	2503	2475	2474	2512	2506	2512	2504	2507	2490	2513	2500
1588	2529	2531	2505	2501	2541	2535	2542	2533	2533	2520	2542	2526
1590	2552	2557	2530	2527	2567	2561	2567	2560	2561	2545	2568	2553
1592	2575	2581	2554	2553	2589	2581	2590	2581	2584	2566	2589	2576
1594	2597	2597	2576	2572	2613	2606	2610	2602	2606	2587	2611	2596
1596	2618	2622	2595	2593	2629	2626	2628	2621	2624	2608	2631	2616
1598	2633	2639	2611	2611	2647	2645	2649	2638	2644	2624	2641	2632
1600	2650	2656	2626	2626	2661	2658	2663	2652	2658	2639	2660	2645
1602	2661	2664	2637	2641	2673	2670	2676	2664	2673	2649	2673	2659
1604	2673	2676	2649	2648	2684	2679	2684	2673	2682	2658	2682	2668
1606	2682	2682	2657	2657	2689	2686	2692	2681	2688	2667	2689	2673
1608	2683	2686	2662	2662	2694	2691	2698	2685	2693	2672	2692	2678
1610	2680	2689	2665	2666	2697	2691	2700	2686	2694	2671	2696	2683
1612	2685	2687	2665	2667	2695	2693	2696	2687	2696	2673	2693	2681
1614	2686	2686	2664	2665	2690	2692	2698	2684	2693	2668	2690	2679
1616	2683	2677	2659	2660	2685	2685	2692	2678	2688	2664	2685	2673
1618	2672	2671	2650	2650	2677	2676	2687	2670	2679	2655	2677	2665
1620	2663	2660	2640	2640	2666	2667	2673	2659	2669	2644	2660	2647
1622	2653	2645	2639	2631	2653	2657	2664	2646	2659	2633	2653	2641
1624	2636	2630	2615	2617	2637	2638	2648	2631	2642	2615	2638	2625
1626	2620	2610	2598	2599	2619	2620	2630	2614	2623	2598	2618	2607
1628	2599	2591	2578	2564	2599	2602	2612	2595	2602	2578	2599	2589
1630	2577	2569	2558	2559	2577	2580	2587	2571	2581	2555	2576	2566
1632	2556	2544	2535	2537	2553	2557	2565	2548	2559	2532	2552	2539
1634	2531	2519	2510	2510	2527	2530	2537	2522	2530	2505	2525	2514
1636	2504	2487	2483	2482	2498	2500	2511	2492	2501	2477	2499	2487
1638	2472	2459	2453	2453	2469	2471	2483	2463	2470	2448	2466	2456
1640	2443	2426	2425	2424	2436	2442	2453	2435	2439	2417	2436	2428
1642	2411	2390	2392	2391	2407	2409	2417	2400	2411	2384	2405	2394
1644	2379	2358	2358	2357	2367	2373	2389	2367	2372	2352	2369	2364
1646	2339	2321	2325	2322	2331	2336	2350	2329	2336	2313	2333	2323
1648	2304	2285	2288	2273	2296	2301	2311	2293	2298	2275	2297	2287
1650	2266	2244	2251	2248	2256	2261	2275	2256	2259	2241	2259	2250
1652	2230	2205	2211	2211	2217	2224	2235	2218	2220	2200	2219	2210
1654	2190	2163	2176	2169	2179	2179	2197	2177	2179	2162	2180	2173
1656	2152	2126	2135	2132	2138	2145	2155	2139	2140	2123	2140	2133
1658	2110	2085	2099	2093	2097	2104	2117	2098	2101	2082	2102	2090
1660	2070	2045	2058	2055	2058	2062	2079	2058	2059	2040	2062	2052
1662	2032	2002	2019	2011	2017	2022	2039	2015	2018	2004	2021	2012
1664	1992	1960	1974	1969	1977	1984	1996	1979	1977	1962	1982	1971
1666	1953	1920	1938	1932	1936	1943	1955	1938	1936	1923	1941	1933
1668	1915	1878	1900	1892	1895	1901	1919	1899	1896	1883	1904	1893
1670	1875	1842	1864	1853	1858	1862	1878	1860	1855	1843	1864	1853
1672	1837	1803	1826	1816	1820	1826	1841	1824	1815	1805	1826	1817
1674	1800	1765	1787	1776	1783	1787	1801	1784	1778	1769	1789	1779
1676	1761	1726	1751	1741	1745	1751	1767	1751	1741	1733	1752	1742
1678	1728	1692	1717	1703	1710	1715	1732	1714	1705	1698	1717	1700
1680	1691	1654	1684	1672	1677	1680	1697	1680	1670	1665	1685	1674
1682	1661	1625	1652	1639	1644	1648	1671	1649	1637	1631	1651	1641
1684	1629	1591	1619	1606	1613	1617	1634	1616	1606	1599	1622	1610
1686	1600	1563	1587	1577	1583	1588	1602	1589	1574	1571	1593	1583
1688	1574	1535	1565	1548	1557	1560	1575	1561	1544	1546	1565	1556
1690	1548	1507	1542	1526	1532	1535	1550	1535	1521	1520	1541	1529
1692	1521	1486	1514	1500	1508	1512	1528	1513	1497	1496	1515	1507
1694	1502	1463	1492	1477	1487	1489	1506	1493	1473	1476	1497	1486
1696	1484	1443	1476	1461	1468	1467	1488	1473	1455	1456	1477	1465
1698	1463	1429	1456	1441	1451	1453	1470	1455	1437	1439	1461	1451
1700	1450	1413	1442	1424	1437	1429	1455	1443	1424	1428	1445	1436
1702	1439	1404	1431	1409	1426	1427	1442	1432	1412	1415	1436	1422
1704	1428	1394	1421	1400	1417	1419	1435	1422	1399	1405	1427	1416
1706	1421	1387	1411	1396	1410	1410	1428	1413	1393	1398	1419	1409
1708	1415	1382	1405	1390	1406	1405	1416	1409	1388	1395	1414	1403
1710	1412	1376	1405	1384	1403	1403	1417	1407	1385	1392	1413	1402
1712	1412	1379	1403	1384	1405	1402	1418	1409	1387	1392	1414	1402
1714	1416	1382	1406	1385	1407	1404	1419	1411	1388	1394	1419	1405
1716	1418	1388	1410	1392	1415	1410	1426	1415	1395	1398	1423	1411
1718	1430	1396	1417	1400	1421	1420	1433	1426	1402	1409	1433	1418
1720	1436	1404	1427	1409	1432	1428	1442	1436	1412	1424	1443	1432
1722	1446	1423	1438	1421	1445	1442	1457	1448	1424	1433	1455	1438
1724	1465	1439	1454	1435	1460	1457	1472	1462	1441	1448	1471	1456
1726	1479	1464	1471	1452	1477	1473	1488	1482	1457	1466	1488	1475
1728	1499	1477	1490	1472	1498	1490	1502	1502	1477	1485	1508	1495
1730	1523	1499	1511	1493	1519	1516	1529	1523	1501	1509	1531	1517
1732	1544	1523	1531	1517	1547	1538	1546	1547	1524	1532	1557	1541
1734	1568	1543	1561	1538	1569	1564	1577	1573	1551	1554	1582	1566
1736	1599	1575	1585	1570	1599	1593	1606	1600	1581	1586	1608	1595
1738	1629	1608	1613	1597	1631	1624	1636	1630	1609	1615	1641	1625
1740	1658	1642	1644	1629	1658	1653	1669	1660	1641	1646	1671	1654
1742	1688	1675	1676	1662	1696	1688	1697	1695	1677	1679	1704	1689
1744	1726	1707	1707	1695	1727	1723	1731	1730	1709	1713	1738	1725
1746	1760	1746	1736	1732	1762	1758	1769	1766	1744	1747	1774	1756
1748	1794	1783	1780	1760	1804	1793	1805	1790	1784	1787	1810	1795
1750	1834	1835	1818	1803	1841	1833	1845	1840	1819	1823	1849	1833
1752	1869	1860	1855	1842	1879	1873	1887	1876	1857	1863	1887	1871
1754	1909	1902	1891	1880	1919	1911	1919	1916	1899	1902	1926	1911
1756	1949	1942	1931	1920	1960	1950	1958	1955	1941	1940	1966	1950
1758	1988	1981	1971	1958	2000	1992	2001	1996	1983	1981	2005	1989
1760	2030	2023	2011	1999	2041	2033	2040	2038	2023	2021	2046	2030
1762	2069	2065	2050	2040	2080	2072	2080	2076	2064	2062	2085	2071
1764	2108	2106	2090	2082	2120	2115	2122	2117	2105	2102	2126	2110
1766	2149	2146	2126	2118	2162	2155	2161	2157	2146	2142	2165	2150
1768	2188	2185	2168	2157	2200	2195	2200	2197	2187	2180	2205	2188
1770	2226	2228	2207	2201	2239	2231	2237	2235	2228	2218	2245	2228
1772	2266	2259	2245	2235	2277	2270	2277	2272	2266	2256	2282	2267
1774	2301	2305	2280	2274	2315	2307	2316	2309	2303	2294	2319	2304
1776	2338	2340	2315	2311	2352	2344	2352	2346	2339	2330	2354	2339
1778	2374	2375	2352	2349	2387	2380	2384	2379	2375	2366	2391	2374
1780	2404	2413	2385	2384	2421	2413	2422	2415	2410	2400	2426	2409
1782	2441	2444	2418	2415	2455	2448	2453	2446	2445	2432	2456	2439
1784	2470	2474	2448	2445	2484	2478	2483	2477	2477	2461	2485	2470
1786	2500	2500	2477	2474	2514	2503	2513	2506	2506	2491	2515	2498
1788	2529	2531	2505	2500	2541	2537	2541	2534	2532	2519	2541	2525
1790	2553	2558	2531	2526	2565	2561	2566	2558	2560	2545	2566	2551
1792	2575	2581	2555	2552	2589	2585	2590	2581	2584	2567	2591	2577
1794	2599	2603	2573	2574	2610	2605	2613	2602	2606	2588	2613	2597
1796	2618	2622	2594	2595	2629	2622	2629	2622	2626	2605	2629	2616
1798	2634	2639	2613	2609	2645	2639	2649	2638	2644	2623	2641	2632
1800	2649	2652	2627	2629	2661	2655	2662	2654	2657	2638	2661	2647
1802	2664	2665	2640	2641	2672	2670	2676	2665	2670	2651	2671	2658
1804	2671	2673	2646	2650	2682	2679	2684	2673	2681	2659	2683	2666
1806	2680	2681	2656	2658	2689	2688	2692	2681	2686	2666	2688	2675
1808	2684	2686	2663	2662	2693	2690	2697	2696	2694	2670	2693	2680
1810	2689	2687	2664	2666	2695	2692	2700	2689	2695	2673	2696	2681
1812	2684	2688	2664	2665	2694	2692	2701	2686	2695	2670	2694	2679
1814	2685	2685	2663	2664	2690	2687	2695	2684	2694	2670	2690	2678
1816	2680	2678	2657	2661	2686	2684	2690	2678	2687	2665	2685	2671
1818	2670	2671	2652	2652	2677	2676	2687	2669	2681	2656	2679	2665
1820	2665	2656	2641	2644	2668	2666	2672	2660	2671	2645	2666	2655
1822	2652	2645	2629	2630	2653	2656	2664	2647	2656	2632	2653	2640
1824	2635	2629	2615	2616	2637	2637	2647	2632	2641	2608	2638	2625
1826	2617	2613	2598	2600	2617	2621	2629	2613	2623	2599	2618	2609
1828	2600	2590	2578	2580	2599	2600	2610	2594	2604	2578	2600	2586
1830	2577	2569	2559	2558	2577	2578	2588	2571	2581	2557	2578	2566
1832	2557	2541	2535	2535	2554	2555	2565	2547	2555	2532	2553	2541
1834	2529	2518	2511	2511	2526	2529	2537	2522	2532	2504	2526	2514
1836	2501	2489	2483	2484	2497	2501	2511	2493	2501	2476	2498	2487
1838	2473	2457	2454	2452	2468	2471	2481	2464	2470	2447	2466	2457
1840	2443	2427	2423	2424	2436	2440	2453	2436	2440	2418	2436	2428
1842	2410	2390	2393	2388	2403	2407	2417	2400	2408	2382	2404	2394
1844	2376	2356	2359	2357	2367	2370	2384	2365	2372	2351	2369	2359
1846	2340	2319	2323	2320	2332	2338	2348	2328	2336	2313	2334	2324
1848	2303	2283	2287	2284	2294	2299	2313	2292	2298	2278	2300	2287
1850	2270	2245	2252	2249	2257	2262	2274	2256	2261	2240	2260	2247
1852	2230	2205	2213	2209	2219	2224	2238	2217	2221	2202	2220	2212
1854	2187	2165	2175	2169	2179	2183	2197	2178	2180	2162	2181	2173
1856	2150	2127	2136	2133	2139	2142	2157	2138	2140	2121	2152	2129
1858	2113	2081	2096	2092	2099	2105	2117	2098	2102	2082	2102	2092
1860	2072	2043	2060	2052	2058	2062	2078	2058	2058	2043	2062	2054
1862	2032	2001	2019	2011	2016	2020	2038	2020	2017	2002	2025	2011
1864	1995	1960	1978	1973	1977	1981	1997	1978	1976	1962	1981	1973
1866	1951	1920	1938	1929	1936	1942	1958	1936	1936	1922	1941	1933
1868	1912	1879	1898	1899	1895	1903	1919	1898	1895	1881	1901	1890
1870	1872	1837	1860	1855	1857	1864	1878	1859	1854	1843	1861	1854
1872	1836	1801	1824	1814	1821	1824	1840	1822	1818	1806	1826	1815
1874	1796	1761	1787	1776	1775	1784	1802	1785	1778	1768	1788	1779
1876	1759	1723	1750	1744	1744	1748	1767	1748	1740	1733	1752	1742
1878	1724	1690	1717	1706	1708	1717	1732	1715	1704	1696	1718	1705
1880	1694	1655	1682	1671	1677	1682	1698	1679	1671	1664	1683	1673
1882	1660	1620	1651	1636	1644	1649	1664	1649	1637	1631	1650	1642
1884	1630	1590	1619	1607	1612	1618	1634	1617	1605	1603	1621	1611
1886	1600	1562	1590	1578	1583	1589	1603	1599	1575	1572	1593	1582
1888	1573	1530	1562	1551	1557	1557	1577	1561	1548	1543	1565	1556
1890	1546	1509	1537	1524	1531	1532	1552	1536	1521	1521	1541	1529
1892	1522	1485	1515	1496	1509	1510	1527	1513	1496	1499	1516	1507
1894	1504	1462	1493	1478	1485	1492	1507	1492	1477	1476	1497	1485
1896	1482	1443	1473	1460	1467	1473	1485	1473	1453	1457	1476	1466
1898	1465	1427	1456	1442	1451	1455	1470	1456	1437	1441	1461	1451
1900	1450	1412	1441	1427	1437	1441	1455	1442	1422	1424	1443	1435
1902	1437	1401	1428	1410	1426	1426	1444	1430	1411	1413	1435	1424
1904	1428	1390	1419	1403	1416	1418	1430	1421	1400	1403	1427	1415
1906	1418	1385	1411	1396	1409	1408	1426	1414	1392	1395	1421	1408
1908	1412	1381	1404	1389	1406	1402	1423	1410	1389	1393	1415	1403
1910	1412	1378	1403	1388	1405	1402	1418	1412	1385	1390	1415	1402
1912	1414	1380	1403	1384	1404	1403	1418	1409	1384	1393	1415	1403
1914	1412	1384	1406	1390	1406	1406	1418	1412	1388	1395	1416	1405
1916	1420	1387	1411	1394	1413	1409	1425	1416	1396	1401	1423	1409
1918	1429	1394	1416	1400	1420	1419	1434	1425	1402	1408	1432	1419
1920	1437	1415	1427	1410	1416	1430	1442	1436	1411	1419	1444	1431
1922	1451	1420	1439	1420	1447	1442	1457	1449	1425	1434	1456	1439
1924	1465	1437	1454	1436	1462	1455	1471	1464	1441	1449	1470	1458
1926	1481	1456	1471	1451	1479	1474	1488	1481	1458	1465	1487	1475
1928	1499	1474	1490	1472	1501	1492	1507	1501	1477	1484	1509	1495
1930	1522	1499	1510	1493	1520	1513	1528	1524	1500	1508	1531	1517
1932	1545	1524	1532	1517	1545	1539	1553	1547	1525	1531	1555	1541
1934	1570	1547	1558	1542	1572	1563	1577	1572	1549	1557	1581	1567
1936	1592	1577	1584	1566	1600	1589	1605	1599	1578	1585	1606	1595
1938	1626	1607	1612	1598	1630	1624	1637	1631	1610	1615	1640	1623
1940	1659	1639	1644	1628	1662	1654	1666	1663	1641	1647	1671	1655
1942	1689	1672	1675	1662	1696	1687	1698	1696	1675	1678	1707	1691
1944	1723	1708	1705	1696	1732	1722	1731	1730	1710	1714	1738	1722
1946	1759	1744	1744	1730	1766	1757	1768	1766	1746	1751	1773	1759
1948	1796	1785	1781	1766	1801	1795	1806	1803	1782	1787	1811	1794
1950	1831	1820	1817	1804	1841	1842	1842	1844	1820	1824	1849	1834
1952	1871	1860	1856	1843	1880	1872	1881	1877	1858	1862	1888	1871
1954	1911	1900	1892	1880	1919	1910	1921	1916	1901	1902	1927	1910
1956	1947	1941	1931	1920	1959	1950	1960	1956	1937	1938	1964	1949
1958	1989	1980	1971	1959	1998	1992	2000	1996	1982	1982	2006	1989
1960	2031	2024	2010	2000	2041	2032	2041	2036	2024	2022	2047	2030
1962	2068	2068	2050	2040	2081	2073	2078	2077	2066	2072	2086	2071
1964	2107	2106	2088	2082	2122	2106	2120	2116	2107	2100	2125	2111
1966	2149	2142	2133	2118	2159	2152	2162	2156	2146	2142	2166	2149
1968	2188	2186	2168	2159	2201	2193	2198	2197	2188	2180	2205	2190
1970	2226	2227	2206	2198	2240	2231	2239	2235	2226	2220	2245	2230
1972	2264	2266	2245	2236	2279	2271	2283	2273	2265	2258	2281	2266
1974	2301	2299	2280	2274	2316	2308	2316	2309	2306	2293	2321	2308
1976	2339	2339	2315	2311	2352	2343	2352	2345	2341	2331	2356	2345
1978	2374	2377	2351	2347	2387	2375	2383	2381	2374	2368	2390	2377
1980	2407	2410	2386	2380	2420	2416	2421	2426	2411	2400	2425	2410
1982	2438	2442	2419	2415	2454	2446	2453	2448	2445	2432	2458	2439
1984	2472	2473	2448	2444	2484	2478	2483	2476	2476	2462	2488	2472
1986	2498	2502	2476	2474	2513	2507	2510	2507	2505	2489	2514	2500
1988	2527	2532	2504	2500	2541	2534	2541	2533	2528	2519	2542	2525
1990	2555	2555	2534	2526	2567	2559	2561	2560	2562	2545	2568	2553
1992	2575	2581	2554	2552	2589	2582	2592	2581	2584	2566	2590	2577
1994	2597	2602	2575	2571	2610	2605	2611	2602	2606	2587	2611	2599
1996	2615	2621	2596	2593	2631	2626	2632	2622	2627	2606	2631	2617
1998	2635	2639	2609	2610	2648	2643	2648	2638	2645	2623	2647	2633
2000	2649	2654	2625	2627	2662	2657	2662	2651	2658	2637	2663	2647
2002	2662	2665	2640	2641	2672	2668	2673	2664	2670	2649	2675	2658
2004	2671	2674	2649	2649	2682	2680	2686	2674	2682	2659	2681	2669
2006	2679	2682	2658	2659	2687	2684	2692	2679	2689	2666	2689	2675
2008	2683	2687	2663	2662	2695	2693	2698	2685	2695	2671	2692	2681
2010	2689	2689	2666	2666	2695	2695	2701	2687	2696	2673	2696	2681
2012	2689	2687	2665	2666	2690	2692	2703	2687	2696	2674	2695	2682
2014	2687	2686	2658	2662	2693	2692	2699	2684	2695	2669	2690	2677
2016	2682	2676	2659	2659	2685	2685	2692	2677	2689	2663	2686	2674
2018	2673	2671	2653	2651	2678	2677	2684	2671	2681	2654	2677	2665
2020	2661	2659	2643	2644	2667	2668	2673	2657	2670	2643	2664	2654
2022	2653	2646	2629	2631	2652	2655	2663	2647	2657	2632	2654	2640
2024	2633	2630	2616	2617	2638	2640	2646	2630	2642	2617	2638	2625
2026	2618	2610	2599	2598	2620	2620	2631	2616	2627	2598	2619	2609
2028	2600	2592	2579	2580	2600	2603	2610	2593	2603	2577	2599	2587
2030	2578	2568	2559	2560	2579	2580	2590	2572	2581	2556	2576	2567
2032	2555	2546	2536	2535	2553	2556	2565	2547	2557	2532	2552	2542
2034	2526	2515	2509	2507	2525	2525	2538	2519	2531	2506	2525	2514
2036	2501	2488	2483	2483	2496	2502	2510	2493	2500	2478	2496	2486
2038	2468	2457	2455	2454	2468	2470	2484	2464	2472	2448	2467	2459
2040	2444	2427	2424	2425	2434	2438	2453	2433	2442	2418	2438	2428
2042	2408	2391	2393	2388	2403	2408	2418	2400	2407	2385	2402	2392
2044	2377	2356	2360	2356	2369	2371	2385	2365	2374	2349	2370	2358
2046	2333	2321	2325	2322	2331	2338	2351	2328	2333	2314	2333	2323
2048	2304	2283	2288	2285	2294	2300	2313	2292	2298	2276	2297	2285
2050	2267	2246	2252	2247	2257	2265	2276	2255	2261	2239	2258	2249
2052	2230	2205	2215	2209	2217	2226	2237	2216	2221	2200	2218	2211
2054	2189	2165	2176	2172	2180	2184	2194	2177	2180	2159	2179	2172
2056	2151	2125	2137	2132	2139	2146	2159	2139	2143	2122	2141	2132
2058	2113	2084	2097	2091	2101	2105	2119	2097	2101	2082	2102	2093
2060	2073	2044	2059	2053	2060	2063	2078	2059	2060	2042	2061	2052
2062	2030	2002	2019	2011	2019	2025	2038	2018	2019	2000	2022	2011
2064	1992	1962	1980	1972	1978	1984	1996	1977	1978	1960	1983	1972
2066	1938	1917	1940	1932	1938	1945	1960	1939	1927	1920	1941	1933
2068	1913	1880	1901	1892	1898	1903	1918	1898	1896	1883	1902	1892
2070	1885	1842	1862	1854	1857	1861	1881	1870	1855	1844	1862	1855
2072	1838	1804	1825	1813	1820	1823	1840	1822	1817	1805	1825	1817
2074	1797	1765	1788	1776	1782	1785	1803	1783	1781	1767	1788	1778
2076	1762	1726	1751	1741	1744	1750	1768	1747	1740	1731	1751	1741
2078	1728	1690	1717	1703	1711	1717	1732	1712	1705	1697	1719	1706
2080	1694	1659	1684	1671	1677	1677	1697	1679	1671	1663	1686	1673
2082	1660	1625	1650	1637	1645	1649	1664	1647	1637	1632	1652	1649
2084	1629	1591	1619	1607	1614	1614	1632	1615	1605	1600	1619	1611
2086	1599	1564	1591	1576	1584	1587	1601	1587	1576	1572	1591	1582
2088	1572	1533	1564	1550	1557	1562	1576	1561	1548	1544	1565	1554
2090	1547	1511	1539	1522	1533	1537	1545	1536	1521	1520	1540	1529
2092	1523	1487	1516	1500	1508	1513	1529	1512	1498	1497	1516	1506
2094	1502	1465	1494	1477	1489	1491	1507	1493	1476	1475	1496	1484
2096	1483	1445	1472	1455	1467	1471	1486	1472	1455	1456	1479	1466
2098	1465	1429	1458	1440	1453	1454	1467	1454	1440	1441	1460	1450
2100	1449	1416	1443	1426	1436	1438	1455	1442	1423	1425	1448	1434
2102	1438	1402	1431	1412	1423	1426	1443	1429	1409	1414	1437	1425
2104	1427	1392	1420	1403	1417	1419	1435	1421	1401	1405	1427	1413
2106	1421	1386	1411	1392	1411	1408	1425	1414	1394	1397	1420	1409
2108	1418	1383	1409	1389	1406	1405	1416	1409	1389	1394	1416	1404
2110	1415	1379	1405	1386	1405	1403	1417	1406	1385	1392	1412	1402
2112	1415	1378	1405	1385	1406	1403	1419	1411	1385	1391	1413	1400
2114	1414	1383	1406	1388	1404	1406	1418	1410	1389	1394	1418	1402
2116	1419	1389	1411	1390	1414	1411	1426	1416	1396	1400	1422	1411
2118	1428	1401	1419	1401	1423	1420	1433	1426	1411	1409	1433	1417
2120	1434	1408	1429	1402	1432	1429	1442	1438	1413	1419	1443	1430
2122	1450	1423	1440	1422	1447	1443	1451	1447	1427	1432	1458	1444
2124	1465	1437	1455	1435	1460	1457	1468	1464	1443	1452	1472	1461
2126	1481	1457	1472	1452	1481	1474	1487	1481	1460	1464	1488	1471
2128	1503	1475	1490	1471	1499	1495	1508	1500	1479	1481	1509	1496
2130	1520	1499	1510	1491	1522	1518	1529	1517	1500	1508	1531	1518
2132	1545	1523	1535	1517	1548	1542	1550	1548	1526	1531	1555	1541
2134	1570	1550	1559	1542	1571	1565	1580	1573	1553	1558	1581	1568
2136	1597	1577	1586	1568	1601	1595	1604	1600	1579	1585	1609	1592
2138	1626	1610	1614	1598	1631	1624	1638	1631	1610	1615	1640	1624
2140	1659	1640	1644	1629	1667	1656	1669	1662	1642	1645	1672	1657
2142	1690	1675	1677	1661	1696	1689	1699	1694	1677	1680	1704	1689
2144	1725	1711	1710	1696	1731	1722	1734	1727	1711	1713	1740	1724
2146	1760	1745	1746	1730	1767	1758	1769	1765	1745	1750	1774	1758
2148	1794	1786	1782	1764	1804	1797	1807	1798	1784	1786	1811	1794
2150	1831	1824	1817	1804	1843	1834	1844	1839	1823	1823	1849	1833
2152	1873	1863	1854	1838	1880	1870	1881	1877	1861	1863	1886	1871
2154	1910	1903	1894	1881	1921	1912	1921	1915	1902	1899	1927	1910
2156	1949	1944	1933	1920	1960	1950	1958	1955	1942	1943	1965	1950
2158	1988	1977	1972	1960	2001	1991	2000	1994	1983	1982	2006	1990
2160	2030	2025	2012	1998	2041	2033	2039	2037	2024	2022	2048	2030
2162	2070	2065	2051	2041	2082	2071	2080	2076	2066	2061	2088	2071
2164	2111	2107	2089	2080	2122	2113	2122	2109	2107	2102	2128	2111
2166	2149	2148	2129	2120	2162	2150	2162	2155	2145	2142	2166	2149
2168	2187	2188	2167	2156	2202	2193	2203	2195	2188	2181	2205	2191
2170	2228	2229	2208	2196	2242	2233	2240	2235	2227	2222	2245	2229
2172	2267	2265	2251	2238	2280	2268	2280	2272	2266	2257	2283	2267
2174	2303	2306	2281	2274	2317	2316	2314	2312	2305	2294	2319	2305
2176	2339	2339	2327	2308	2353	2345	2350	2345	2341	2332	2356	2340
2178	2375	2377	2352	2345	2391	2381	2387	2382	2377	2366	2385	2376
2180	2408	2412	2387	2378	2424	2417	2420	2414	2413	2400	2424	2409
2182	2441	2444	2418	2414	2450	2447	2450	2446	2445	2430	2457	2440
2184	2472	2474	2449	2442	2487	2482	2484	2476	2476	2462	2487	2470
2186	2501	2506	2477	2474	2515	2509	2513	2506	2509	2491	2516	2500
2188	2527	2533	2504	2502	2541	2534	2539	2533	2535	2518	2543	2528
2190	2553	2558	2531	2531	2568	2560	2568	2559	2561	2545	2568	2552
2192	2578	2582	2555	2550	2589	2584	2589	2581	2578	2567	2590	2574
2194	2599	2602	2575	2574	2613	2605	2612	2601	2606	2586	2613	2597
2196	2609	2623	2595	2594	2628	2625	2631	2621	2626	2606	2630	2615
2198	2637	2639	2614	2610	2646	2644	2648	2638	2644	2624	2646	2629
2200	2649	2655	2627	2626	2661	2655	2665	2652	2659	2639	2661	2646
2202	2661	2665	2640	2638	2672	2667	2674	2665	2666	2651	2673	2658
2204	2670	2675	2649	2649	2683	2678	2686	2673	2680	2659	2682	2670
2206	2681	2682	2657	2657	2690	2685	2691	2681	2690	2665	2688	2676
2208	2685	2688	2662	2664	2694	2695	2698	2685	2695	2671	2693	2679
2210	2689	2688	2666	2665	2696	2694	2701	2688	2695	2673	2695	2682
2212	2687	2689	2667	2667	2695	2692	2699	2686	2690	2672	2694	2681
2214	2686	2684	2663	2665	2692	2689	2695	2684	2695	2669	2687	2678
2216	2682	2680	2653	2662	2687	2686	2693	2676	2689	2664	2684	2671
2218	2673	2670	2651	2654	2678	2677	2686	2670	2682	2655	2677	2664
2220	2666	2659	2644	2640	2672	2669	2677	2659	2670	2643	2665	2653
2222	2650	2646	2630	2630	2654	2656	2664	2646	2656	2631	2653	2641
2224	2636	2630	2617	2616	2637	2639	2650	2632	2640	2616	2637	2626
2226	2620	2612	2598	2601	2620	2621	2630	2611	2625	2598	2618	2608
2228	2599	2591	2580	2580	2600	2603	2609	2594	2605	2579	2598	2586
2230	2576	2570	2558	2556	2578	2581	2589	2569	2582	2556	2577	2565
2232	2557	2546	2534	2536	2552	2555	2566	2547	2557	2532	2552	2541
2234	2530	2519	2511	2509	2527	2531	2538	2520	2531	2504	2525	2514
2236	2493	2488	2484	2484	2498	2498	2511	2493	2501	2477	2495	2488
2238	2474	2460	2455	2454	2467	2472	2482	2463	2472	2449	2468	2457
2240	2441	2427	2424	2426	2435	2442	2453	2430	2440	2416	2434	2424
2242	2412	2393	2394	2392	2403	2407	2420	2390	2408	2384	2403	2395
2244	2376	2357	2359	2356	2366	2372	2384	2366	2372	2348	2367	2359
2246	2342	2321	2325	2322	2333	2336	2349	2328	2336	2315	2332	2322
2248	2304	2284	2288	2282	2296	2301	2313	2293	2302	2277	2294	2287
2250	2264	2246	2250	2250	2257	2263	2276	2256	2261	2240	2259	2250
2252	2230	2206	2213	2211	2218	2224	2239	2216	2221	2199	2223	2212
2254	2190	2167	2176	2170	2177	2186	2196	2175	2181	2162	2181	2174
2256	2151	2124	2138	2132	2138	2145	2155	2136	2141	2123	2138	2132
2258	2110	2086	2098	2092	2098	2104	2120	2097	2101	2083	2102	2090
2260	2070	2043	2065	2052	2057	2064	2077	2057	2060	2041	2062	2052
2262	2031	2003	2018	2010	2019	2024	2038	2018	2018	2002	2021	2013
2264	1990	1962	1979	1971	1978	1981	1999	1977	1976	1961	1982	1972
2266	1953	1920	1940	1931	1936	1945	1958	1937	1937	1922	1940	1933
2268	1913	1880	1901	1893	1896	1901	1919	1898	1897	1883	1903	1893
2270	1875	1837	1863	1853	1859	1863	1878	1859	1856	1845	1861	1854
2272	1835	1802	1824	1815	1820	1824	1843	1821	1816	1806	1827	1816
2274	1799	1764	1790	1770	1782	1789	1801	1784	1779	1768	1786	1777
2276	1762	1724	1751	1740	1746	1752	1765	1747	1741	1734	1751	1741
2278	1726	1691	1716	1705	1711	1717	1733	1712	1696	1697	1715	1708
2280	1689	1657	1682	1671	1677	1682	1696	1679	1670	1663	1682	1675
2282	1659	1622	1644	1652	1646	1650	1663	1646	1639	1632	1650	1641
2284	1630	1592	1619	1605	1613	1617	1635	1615	1606	1598	1620	1610
2286	1599	1565	1589	1579	1584	1585	1604	1587	1576	1572	1590	1581
2288	1571	1536	1564	1547	1557	1560	1575	1560	1549	1545	1564	1554
2290	1546	1509	1538	1522	1532	1531	1551	1535	1520	1519	1540	1529
2292	1524	1486	1513	1500	1508	1513	1527	1510	1497	1497	1518	1508
2294	1500	1465	1492	1480	1486	1490	1508	1491	1476	1475	1495	1484
2296	1481	1446	1477	1458	1469	1470	1485	1475	1458	1456	1476	1468
2298	1465	1431	1457	1442	1451	1454	1469	1457	1440	1442	1462	1452
2300	1451	1415	1443	1426	1439	1438	1454	1443	1423	1426	1448	1436
2302	1441	1402	1432	1412	1428	1428	1445	1429	1410	1414	1436	1425
2304	1429	1393	1420	1403	1418	1417	1432	1421	1400	1404	1427	1416
2306	1421	1383	1412	1394	1411	1411	1427	1413	1394	1396	1419	1407
2308	1416	1382	1404	1390	1405	1404	1418	1410	1390	1393	1415	1405
2310	1410	1381	1405	1386	1404	1403	1417	1407	1386	1390	1413	1402
2312	1413	1379	1404	1388	1404	1403	1419	1409	1388	1391	1413	1401
2314	1414	1384	1406	1386	1409	1407	1419	1410	1390	1394	1418	1406
2316	1420	1389	1412	1391	1414	1412	1426	1416	1396	1402	1422	1411
2318	1429	1396	1419	1400	1421	1422	1432	1425	1403	1409	1432	1416
2320	1437	1409	1428	1407	1433	1429	1442	1433	1414	1420	1443	1431
2322	1445	1422	1442	1422	1446	1442	1455	1449	1427	1436	1456	1444
2324	1465	1440	1454	1434	1461	1460	1470	1463	1441	1448	1472	1456
2326	1481	1453	1471	1453	1478	1476	1488	1480	1459	1467	1487	1475
2328	1498	1477	1492	1473	1502	1493	1506	1502	1481	1487	1509	1497
2330	1524	1500	1511	1494	1523	1518	1531	1523	1501	1508	1534	1518
2332	1545	1522	1533	1516	1546	1540	1555	1545	1521	1533	1556	1541
2334	1572	1553	1558	1542	1575	1567	1578	1574	1552	1557	1581	1569
2336	1599	1580	1586	1566	1601	1595	1606	1600	1582	1584	1609	1597
2338	1625	1607	1616	1600	1631	1625	1635	1632	1610	1616	1639	1624
2340	1659	1642	1645	1628	1664	1654	1667	1661	1642	1645	1672	1657
2342	1691	1676	1677	1661	1697	1685	1701	1696	1676	1679	1703	1691
2344	1728	1708	1710	1694	1730	1723	1729	1728	1711	1713	1738	1718
2346	1759	1747	1745	1728	1766	1758	1768	1764	1746	1748	1771	1758
2348	1796	1785	1782	1765	1805	1797	1807	1800	1784	1788	1811	1793
2350	1833	1825	1818	1805	1841	1833	1844	1840	1821	1824	1850	1833
2352	1871	1858	1854	1843	1883	1869	1884	1876	1862	1860	1887	1870
2354	1908	1903	1894	1881	1920	1911	1919	1915	1902	1904	1926	1920
2356	1949	1944	1932	1919	1961	1949	1960	1954	1942	1941	1965	1950
2358	1989	1982	1973	1961	2003	1994	2000	1993	1983	1980	2008	1991
2360	2029	2026	2013	2000	2042	2031	2040	2035	2028	2020	2047	2029
2362	2069	2067	2052	2041	2082	2071	2081	2077	2066	2062	2087	2071
2364	2109	2107	2090	2082	2122	2114	2123	2116	2105	2102	2126	2112
2366	2145	2148	2129	2120	2161	2154	2161	2157	2147	2142	2167	2151
2368	2188	2188	2168	2159	2201	2188	2199	2195	2189	2180	2205	2185
2370	2228	2220	2208	2199	2241	2233	2237	2232	2232	2219	2244	2229
2372	2264	2268	2246	2237	2281	2271	2277	2273	2266	2257	2283	2266
2374	2302	2306	2281	2276	2309	2306	2315	2308	2304	2293	2319	2303
2376	2338	2340	2317	2308	2355	2347	2350	2343	2341	2330	2357	2340
2378	2373	2377	2352	2348	2390	2379	2390	2381	2377	2366	2390	2375
2380	2406	2411	2387	2381	2421	2414	2422	2414	2413	2400	2425	2408
2382	2440	2444	2419	2415	2456	2447	2454	2446	2446	2431	2458	2440
2384	2468	2473	2449	2445	2485	2474	2485	2478	2476	2460	2486	2471
2386	2499	2505	2477	2473	2514	2507	2511	2505	2506	2490	2515	2499
2388	2527	2535	2506	2504	2542	2536	2541	2534	2536	2519	2542	2528
2390	2555	2557	2533	2521	2567	2561	2567	2557	2560	2545	2567	2554
2392	2578	2581	2555	2553	2590	2585	2589	2582	2585	2565	2591	2574
2394	2599	2605	2576	2574	2611	2607	2610	2602	2608	2580	2612	2598
2396	2615	2620	2595	2594	2631	2626	2634	2622	2628	2606	2631	2615
2398	2637	2636	2612	2609	2647	2644	2640	2637	2645	2624	2645	2631
2400	2651	2653	2628	2620	2663	2660	2663	2652	2659	2638	2663	2647
2402	2662	2666	2641	2641	2674	2670	2675	2665	2671	2650	2672	2658
2404	2672	2676	2651	2649	2682	2681	2687	2672	2682	2659	2681	2668
2406	2681	2682	2658	2657	2690	2686	2694	2680	2690	2667	2688	2675
2408	2683	2688	2662	2662	2693	2693	2698	2685	2695	2671	2693	2680
2410	2688	2688	2668	2665	2696	2694	2700	2687	2697	2665	2694	2681
2412	2686	2689	2665	2667	2695	2694	2699	2687	2696	2672	2693	2681
2414	2683	2686	2663	2663	2691	2677	2697	2682	2693	2669	2690	2679
2416	2679	2678	2660	2659	2685	2686	2693	2677	2690	2662	2685	2672
2418	2671	2672	2652	2653	2679	2676	2686	2670	2681	2655	2676	2664
2420	2663	2661	2641	2644	2666	2667	2675	2660	2670	2644	2659	2653
2422	2652	2647	2629	2631	2654	2655	2661	2647	2658	2632	2652	2640
2424	2637	2629	2615	2617	2638	2637	2648	2631	2642	2618	2637	2627
2426	2617	2613	2599	2604	2620	2622	2631	2617	2625	2598	2617	2607
2428	2599	2592	2579	2582	2599	2604	2611	2594	2603	2577	2598	2585
2430	2577	2570	2558	2560	2577	2581	2587	2571	2580	2556	2575	2567
2432	2555	2543	2535	2536	2551	2556	2567	2548	2556	2530	2553	2542
2434	2530	2518	2510	2507	2525	2530	2540	2520	2531	2505	2526	2514
2436	2502	2485	2483	2482	2496	2502	2512	2492	2504	2477	2498	2487
2438	2471	2459	2454	2453	2468	2471	2481	2462	2473	2449	2466	2458
2440	2443	2427	2423	2421	2436	2442	2451	2433	2443	2416	2436	2426
2442	2409	2391	2391	2390	2402	2404	2420	2399	2408	2385	2405	2394
2444	2375	2355	2358	2358	2366	2372	2383	2364	2371	2348	2369	2358
2446	2338	2320	2324	2319	2331	2336	2349	2326	2336	2320	2332	2321
2448	2303	2284	2288	2285	2292	2301	2313	2292	2300	2278	2296	2287
2450	2268	2246	2252	2248	2257	2264	2274	2254	2260	2240	2258	2249
2452	2228	2206	2213	2210	2218	2226	2235	2216	2222	2203	2219	2209
2454	2192	2164	2176	2168	2178	2185	2196	2177	2181	2162	2180	2172
2456	2150	2123	2136	2133	2138	2147	2156	2133	2141	2120	2140	2132
2458	2109	2085	2097	2090	2098	2106	2117	2097	2101	2087	2102	2091
2460	2071	2042	2053	2052	2057	2065	2078	2058	2059	2041	2051	2053
2462	2032	2002	2018	2012	2016	2022	2035	2016	2018	2002	2021	2011
2464	1991	1961	1983	1970	1976	1983	1998	1977	1977	1962	1980	1971
2466	1949	1921	1940	1931	1934	1941	1957	1934	1934	1922	1941	1932
2468	1911	1880	1899	1891	1896	1901	1916	1899	1895	1879	1901	1892
2470	1872	1842	1861	1854	1858	1865	1878	1858	1856	1842	1872	1853
2472	1836	1803	1822	1815	1819	1826	1839	1821	1817	1805	1824	1809
2474	1795	1764	1786	1775	1782	1786	1802	1783	1780	1767	1786	1779
2476	1762	1727	1751	1740	1745	1750	1763	1748	1740	1731	1753	1739
2478	1727	1690	1716	1703	1711	1714	1733	1713	1709	1697	1716	1706
2480	1690	1657	1684	1673	1676	1678	1698	1680	1671	1664	1683	1674
2482	1660	1623	1651	1638	1643	1651	1664	1647	1639	1633	1649	1642
2484	1627	1590	1620	1609	1613	1616	1632	1617	1605	1602	1619	1610
2486	1598	1562	1590	1576	1584	1591	1601	1587	1575	1570	1592	1582
2488	1574	1536	1563	1549	1557	1560	1577	1560	1545	1545	1565	1555
2490	1548	1511	1538	1526	1530	1536	1549	1534	1522	1519	1541	1528
2492	1522	1485	1515	1498	1509	1512	1525	1513	1495	1500	1517	1508
2494	1502	1465	1493	1479	1487	1489	1508	1491	1475	1475	1496	1486
2496	1484	1445	1474	1457	1467	1472	1489	1473	1456	1454	1476	1465
2498	1452	1412	1457	1439	1451	1455	1471	1461	1440	1441	1460	1450
2500	1450	1415	1443	1424	1437	1440	1455	1441	1424	1426	1448	1435
2502	1434	1404	1430	1413	1427	1427	1442	1433	1408	1413	1434	1423
2504	1429	1390	1420	1402	1417	1415	1432	1419	1401	1405	1427	1414
2506	1419	1386	1413	1395	1411	1411	1426	1413	1393	1396	1418	1408
2508	1416	1381	1415	1393	1405	1404	1420	1410	1389	1391	1417	1403
2510	1412	1379	1404	1384	1404	1403	1417	1407	1387	1392	1414	1400
2512	1413	1381	1404	1384	1406	1404	1416	1407	1386	1391	1414	1401
2514	1413	1384	1407	1389	1407	1407	1422	1410	1390	1394	1419	1407
2516	1420	1387	1412	1392	1413	1411	1423	1417	1393	1400	1421	1408
2518	1428	1398	1418	1399	1422	1417	1435	1423	1401	1408	1433	1419
2520	1438	1422	1428	1408	1432	1430	1446	1433	1413	1420	1441	1430
2522	1450	1421	1440	1421	1447	1441	1456	1447	1427	1431	1456	1441
2524	1461	1439	1454	1436	1463	1459	1469	1464	1441	1447	1471	1457
2526	1482	1457	1471	1451	1479	1476	1488	1481	1457	1466	1489	1476
2528	1497	1476	1489	1474	1501	1496	1508	1502	1479	1487	1509	1494
2530	1522	1498	1511	1494	1524	1517	1530	1523	1501	1508	1531	1518
2532	1544	1526	1535	1516	1547	1541	1554	1546	1523	1529	1557	1541
2534	1571	1550	1559	1541	1575	1569	1579	1572	1552	1557	1582	1566
2536	1597	1578	1586	1567	1600	1598	1606	1603	1580	1585	1610	1597
2538	1629	1606	1614	1595	1632	1626	1636	1631	1609	1617	1640	1625
2540	1659	1643	1645	1631	1661	1653	1666	1662	1635	1649	1671	1656
2542	1689	1675	1678	1661	1698	1691	1701	1697	1677	1681	1705	1690
2544	1721	1712	1711	1693	1730	1726	1735	1731	1710	1717	1739	1725
2546	1760	1747	1745	1727	1768	1760	1768	1764	1745	1749	1775	1757
2548	1797	1784	1777	1766	1803	1794	1806	1801	1786	1789	1811	1790
2550	1835	1824	1817	1804	1841	1834	1846	1840	1823	1823	1849	1834
2552	1871	1863	1856	1842	1878	1873	1883	1877	1862	1864	1889	1872
2554	1914	1897	1895	1879	1919	1911	1921	1917	1901	1901	1927	1910
2556	1950	1942	1933	1920	1960	1952	1960	1955	1941	1941	1966	1948
2558	1989	1984	1972	1958	2001	1991	1999	1996	1983	1982	2007	1991
2560	2029	2025	2011	2001	2041	2034	2042	2036	2025	2022	2040	2030
2562	2069	2067	2051	2040	2082	2073	2082	2076	2066	2061	2088	2071
2564	2108	2107	2092	2079	2123	2114	2122	2117	2107	2101	2128	2112
2566	2147	2148	2130	2120	2163	2155	2164	2157	2148	2141	2168	2148
2568	2190	2188	2169	2157	2202	2193	2201	2197	2188	2182	2207	2190
2570	2229	2229	2207	2200	2242	2233	2237	2234	2227	2219	2245	2230
2572	2265	2267	2246	2238	2280	2266	2275	2269	2264	2258	2284	2266
2574	2304	2303	2282	2273	2316	2310	2315	2310	2306	2295	2315	2303
2576	2339	2341	2319	2311	2354	2345	2353	2346	2342	2329	2356	2340
2578	2374	2376	2352	2346	2390	2381	2387	2380	2379	2367	2391	2375
2580	2407	2412	2386	2382	2416	2415	2422	2414	2412	2402	2424	2408
2582	2440	2446	2420	2415	2456	2446	2447	2448	2446	2432	2458	2440
2584	2469	2476	2450	2444	2486	2478	2481	2477	2476	2463	2486	2470
2586	2501	2507	2478	2474	2511	2509	2512	2505	2505	2492	2517	2500
2588	2528	2533	2507	2500	2543	2536	2540	2534	2536	2519	2543	2528
2590	2552	2559	2531	2530	2566	2560	2568	2556	2562	2544	2568	2552
2592	2570	2584	2556	2553	2592	2586	2590	2581	2586	2565	2589	2575
2594	2598	2602	2577	2574	2611	2606	2613	2603	2606	2589	2612	2598
2596	2618	2623	2596	2593	2629	2626	2632	2620	2628	2609	2629	2615
2598	2637	2638	2613	2611	2646	2631	2650	2639	2645	2624	2647	2633
2600	2650	2654	2626	2627	2661	2660	2662	2652	2660	2639	2663	2648
2602	2660	2663	2639	2640	2673	2671	2677	2664	2673	2650	2673	2659
2604	2672	2675	2651	2650	2683	2680	2687	2673	2684	2659	2682	2668
2606	2681	2679	2657	2658	2689	2687	2694	2681	2690	2667	2689	2677
2608	2686	2688	2664	2664	2692	2692	2700	2685	2695	2671	2692	2680
2610	2688	2687	2665	2664	2696	2695	2699	2688	2697	2672	2694	2684
2612	2688	2688	2665	2666	2695	2693	2701	2685	2698	2673	2695	2676
2614	2686	2686	2663	2662	2693	2692	2699	2682	2692	2669	2686	2678
2616	2681	2679	2659	2659	2686	2688	2693	2679	2688	2661	2684	2672
2618	2673	2670	2651	2653	2679	2679	2681	2670	2681	2654	2676	2664
2620	2664	2659	2641	2641	2666	2668	2673	2659	2670	2646	2664	2653
2622	2651	2646	2630	2633	2651	2656	2663	2646	2658	2632	2652	2641
2624	2637	2631	2615	2616	2638	2638	2647	2630	2641	2616	2635	2624
2626	2620	2612	2598	2598	2621	2622	2630	2613	2625	2597	2619	2607
2628	2599	2588	2581	2581	2599	2602	2612	2594	2604	2576	2599	2588
2630	2579	2568	2560	2559	2577	2580	2589	2571	2583	2556	2575	2566
2632	2556	2544	2536	2534	2551	2557	2564	2547	2558	2533	2549	2542
2634	2528	2516	2511	2510	2527	2530	2538	2522	2531	2506	2526	2515
2636	2500	2489	2483	2483	2497	2500	2509	2492	2503	2476	2498	2485
2638	2472	2459	2454	2450	2467	2473	2483	2463	2470	2447	2475	2456
2640	2439	2427	2423	2420	2435	2443	2449	2431	2442	2415	2437	2425
2642	2411	2392	2392	2391	2403	2407	2418	2400	2408	2384	2402	2391
2644	2375	2358	2356	2357	2367	2372	2393	2364	2372	2350	2369	2357
2646	2340	2321	2324	2322	2331	2337	2348	2329	2336	2311	2334	2323
2648	2306	2283	2288	2286	2293	2302	2317	2293	2299	2276	2298	2286
2650	2268	2246	2253	2249	2256	2264	2274	2255	2260	2242	2259	2248
2652	2229	2206	2214	2207	2216	2224	2237	2216	2219	2199	2219	2210
2654	2190	2165	2175	2170	2177	2184	2195	2176	2180	2162	2181	2170
2656	2151	2125	2136	2128	2139	2144	2158	2139	2141	2120	2143	2131
2658	2110	2083	2097	2092	2099	2105	2114	2101	2099	2081	2102	2093
2660	2069	2042	2057	2052	2059	2064	2076	2057	2061	2043	2060	2053
2662	2032	2002	2018	2012	2018	2023	2036	2017	2017	2001	2021	2013
2664	1989	1961	1979	1971	1977	1984	1994	1978	1978	1961	1981	1976
2666	1953	1922	1939	1932	1937	1944	1958	1938	1935	1923	1939	1931
2668	1912	1879	1900	1891	1898	1890	1917	1897	1897	1882	1900	1892
2670	1873	1842	1862	1853	1857	1865	1877	1860	1856	1844	1863	1852
2672	1835	1802	1825	1812	1818	1826	1841	1822	1817	1805	1825	1815
2674	1797	1763	1785	1777	1781	1788	1803	1785	1779	1768	1788	1778
2676	1760	1728	1751	1738	1745	1751	1764	1745	1740	1732	1749	1741
2678	1727	1690	1718	1704	1711	1715	1730	1713	1704	1696	1717	1707
2680	1693	1655	1683	1667	1678	1681	1694	1679	1670	1664	1682	1674
2682	1661	1623	1651	1640	1644	1646	1665	1647	1636	1632	1649	1641
2684	1625	1592	1620	1605	1613	1617	1634	1615	1605	1601	1619	1611
2686	1600	1562	1591	1577	1584	1588	1606	1589	1575	1570	1591	1581
2688	1575	1533	1563	1549	1558	1560	1579	1560	1546	1546	1564	1554
2690	1545	1510	1538	1519	1532	1535	1552	1536	1523	1519	1540	1531
2692	1525	1487	1516	1500	1509	1512	1530	1511	1497	1496	1517	1507
2694	1504	1463	1494	1477	1489	1497	1506	1490	1476	1476	1495	1483
2696	1482	1446	1473	1455	1468	1472	1486	1471	1455	1457	1478	1451
2698	1463	1428	1457	1440	1452	1452	1471	1456	1440	1440	1461	1449
2700	1450	1412	1443	1425	1439	1441	1454	1439	1424	1425	1448	1436
2702	1439	1402	1431	1413	1427	1427	1443	1429	1411	1412	1435	1424
2704	1429	1393	1419	1402	1415	1417	1432	1419	1401	1408	1426	1415
2706	1411	1384	1409	1389	1412	1410	1425	1413	1393	1399	1419	1408
2708	1414	1380	1407	1389	1406	1408	1419	1410	1390	1395	1418	1403
2710	1413	1379	1405	1386	1404	1404	1419	1407	1388	1390	1415	1402
2712	1414	1379	1404	1385	1405	1405	1417	1408	1385	1389	1412	1400
2714	1412	1382	1407	1386	1408	1406	1420	1410	1389	1394	1417	1403
2716	1422	1390	1412	1394	1414	1412	1426	1414	1394	1402	1422	1410
2718	1429	1399	1418	1399	1424	1424	1434	1423	1403	1409	1432	1420
2720	1439	1408	1430	1408	1434	1428	1444	1433	1411	1419	1442	1428
2722	1450	1423	1441	1420	1446	1438	1457	1448	1426	1431	1454	1442
2724	1465	1439	1454	1436	1462	1458	1472	1464	1442	1447	1472	1458
2726	1478	1457	1471	1455	1480	1475	1485	1482	1461	1465	1490	1475
2728	1501	1477	1490	1472	1501	1495	1510	1502	1480	1484	1510	1497
2730	1523	1500	1511	1502	1522	1517	1530	1523	1501	1509	1533	1517
2732	1546	1522	1535	1517	1548	1539	1554	1548	1524	1534	1557	1540
2734	1571	1547	1560	1541	1572	1565	1577	1573	1551	1559	1581	1565
2736	1597	1580	1587	1568	1602	1593	1610	1600	1580	1585	1609	1595
2738	1631	1608	1615	1595	1631	1625	1637	1630	1609	1615	1639	1625
2740	1660	1639	1645	1627	1662	1656	1665	1664	1641	1649	1673	1656
2742	1693	1675	1679	1662	1697	1688	1701	1695	1676	1682	1704	1691
2744	1725	1710	1712	1696	1731	1723	1733	1731	1710	1714	1737	1723
2746	1760	1748	1745	1730	1767	1756	1770	1764	1746	1752	1775	1759
2748	1796	1785	1782	1766	1806	1797	1807	1801	1785	1786	1811	1794
2750	1832	1822	1806	1803	1844	1835	1844	1838	1823	1827	1849	1832
2752	1873	1862	1856	1842	1883	1874	1882	1879	1863	1864	1888	1871
2754	1911	1904	1896	1881	1921	1913	1922	1916	1900	1900	1927	1909
2756	1949	1945	1933	1921	1962	1942	1959	1954	1943	1941	1965	1951
2758	1990	1984	1971	1960	2002	1994	2002	1997	1985	1981	2009	1992
2760	2029	2025	2012	1999	2042	2030	2042	2035	2026	2022	2049	2031
2762	2070	2066	2050	2039	2083	2075	2081	2077	2065	2061	2085	2071
2764	2110	2108	2089	2081	2121	2116	2123	2116	2106	2102	2127	2111
2766	2148	2148	2129	2116	2163	2156	2160	2155	2147	2143	2166	2149
2768	2186	2190	2168	2158	2203	2194	2200	2195	2187	2182	2206	2190
2770	2226	2229	2208	2200	2241	2234	2240	2233	2227	2220	2246	2227
2772	2266	2268	2245	2242	2281	2270	2278	2273	2266	2258	2284	2266
2774	2302	2303	2283	2275	2319	2301	2316	2310	2304	2295	2322	2305
2776	2341	2340	2317	2311	2353	2344	2352	2345	2343	2331	2355	2342
2778	2375	2376	2353	2347	2390	2381	2388	2381	2377	2365	2392	2375
2780	2409	2412	2386	2378	2424	2416	2425	2415	2412	2399	2424	2408
2782	2443	2443	2418	2415	2454	2448	2455	2450	2446	2433	2458	2443
2784	2472	2474	2449	2446	2486	2476	2485	2477	2478	2464	2487	2473
2786	2500	2505	2478	2474	2515	2505	2516	2506	2507	2491	2515	2500
2788	2528	2531	2505	2502	2542	2537	2541	2531	2534	2520	2544	2527
2790	2555	2560	2531	2530	2567	2562	2567	2558	2561	2543	2568	2555
2792	2579	2582	2555	2554	2591	2585	2593	2581	2586	2572	2590	2574
2794	2601	2603	2576	2574	2611	2607	2613	2603	2609	2588	2611	2599
2796	2618	2625	2597	2595	2631	2628	2633	2622	2627	2607	2630	2616
2798	2637	2639	2613	2610	2648	2643	2649	2638	2643	2623	2650	2632
2800	2650	2654	2626	2623	2661	2659	2663	2652	2659	2638	2660	2648
2802	2662	2667	2640	2639	2674	2670	2677	2664	2673	2649	2672	2658
2804	2669	2675	2651	2650	2682	2677	2688	2673	2683	2660	2683	2667
2806	2680	2683	2658	2659	2689	2687	2694	2681	2690	2667	2689	2675
2808	2687	2688	2661	2661	2695	2691	2700	2686	2694	2671	2692	2680
2810	2690	2688	2665	2668	2695	2694	2702	2687	2696	2671	2695	2681
2812	2690	2689	2663	2665	2695	2694	2701	2686	2695	2670	2693	2682
2814	2680	2684	2663	2664	2692	2692	2699	2684	2693	2661	2690	2678
2816	2680	2678	2660	2659	2686	2683	2695	2677	2689	2663	2684	2676
2818	2673	2669	2651	2652	2677	2678	2686	2670	2681	2655	2675	2658
2820	2664	2659	2641	2644	2667	2667	2675	2658	2669	2644	2662	2653
2822	2649	2645	2628	2631	2654	2652	2663	2647	2657	2629	2653	2640
2824	2637	2629	2617	2616	2639	2639	2648	2630	2641	2615	2638	2625
2826	2619	2613	2599	2598	2620	2620	2634	2610	2623	2596	2617	2607
2828	2600	2591	2581	2588	2600	2602	2610	2593	2603	2578	2599	2589
2830	2579	2567	2558	2559	2574	2577	2587	2570	2582	2555	2577	2564
2832	2555	2543	2535	2536	2550	2557	2567	2548	2556	2532	2552	2541
2834	2526	2517	2508	2508	2526	2528	2540	2519	2531	2504	2525	2515
2836	2503	2487	2483	2480	2500	2501	2511	2491	2504	2473	2498	2486
2838	2473	2455	2454	2453	2467	2470	2482	2461	2473	2448	2465	2456
2840	2443	2426	2424	2421	2435	2441	2451	2429	2441	2416	2435	2426
2842	2411	2392	2393	2390	2404	2408	2419	2398	2407	2383	2403	2391
2844	2376	2354	2358	2357	2368	2374	2382	2365	2373	2349	2369	2359
2846	2341	2321	2319	2321	2331	2336	2349	2329	2337	2313	2330	2323
2848	2305	2282	2288	2271	2295	2297	2310	2291	2298	2277	2297	2286
2850	2268	2245	2251	2248	2256	2263	2276	2256	2259	2240	2267	2250
2852	2227	2204	2214	2209	2217	2226	2236	2216	2221	2200	2220	2211
2854	2190	2162	2175	2168	2177	2184	2198	2177	2181	2161	2181	2171
2856	2149	2123	2137	2128	2138	2143	2157	2136	2141	2122	2142	2132
2858	2112	2083	2098	2089	2098	2104	2118	2098	2099	2080	2101	2092
2860	2071	2045	2057	2051	2057	2064	2080	2057	2059	2043	2061	2051
2862	2031	2003	2018	2010	2018	2023	2038	2033	2017	2001	2021	2014
2864	1989	1958	1977	1970	1975	1980	1997	1979	1977	1961	1980	1972
2866	1952	1920	1939	1929	1935	1943	1957	1935	1936	1923	1942	1932
2868	1910	1880	1895	1891	1896	1904	1919	1897	1894	1882	1902	1891
2870	1873	1838	1862	1852	1858	1865	1879	1858	1855	1843	1863	1855
2872	1835	1802	1825	1800	1820	1824	1840	1822	1817	1806	1824	1817
2874	1798	1762	1789	1776	1783	1788	1801	1783	1778	1768	1786	1777
2876	1757	1727	1752	1740	1746	1750	1766	1746	1741	1733	1753	1742
2878	1728	1691	1718	1702	1710	1716	1731	1711	1703	1697	1717	1707
2880	1692	1658	1683	1669	1677	1681	1699	1678	1671	1664	1684	1674
2882	1659	1622	1651	1637	1644	1650	1665	1648	1637	1630	1649	1643
2884	1630	1591	1620	1607	1612	1618	1634	1615	1604	1600	1620	1611
2886	1599	1561	1591	1577	1585	1590	1598	1587	1574	1570	1591	1581
2888	1570	1535	1564	1548	1560	1557	1576	1559	1546	1543	1563	1556
2890	1545	1508	1539	1523	1531	1534	1553	1534	1522	1519	1540	1530
2892	1524	1482	1515	1496	1510	1513	1530	1511	1498	1496	1517	1505
2894	1501	1465	1493	1478	1487	1491	1508	1491	1476	1475	1496	1486
2896	1483	1445	1476	1459	1469	1472	1485	1471	1456	1456	1478	1462
2898	1463	1431	1459	1438	1452	1456	1467	1460	1438	1439	1461	1449
2900	1451	1417	1443	1425	1438	1441	1456	1443	1425	1425	1447	1438
2902	1436	1403	1431	1410	1427	1427	1444	1429	1412	1414	1437	1424
2904	1428	1392	1420	1402	1417	1414	1435	1421	1401	1405	1426	1415
2906	1421	1385	1413	1396	1409	1411	1423	1413	1398	1396	1419	1408
2908	1417	1380	1407	1387	1406	1407	1422	1409	1388	1392	1414	1403
2910	1410	1381	1404	1386	1403	1403	1418	1407	1385	1391	1414	1400
2912	1412	1381	1404	1386	1403	1401	1419	1407	1386	1392	1414	1402
2914	1415	1382	1407	1388	1408	1407	1421	1411	1390	1396	1418	1405
2916	1420	1391	1413	1393	1415	1411	1427	1416	1396	1400	1423	1409
2918	1429	1398	1419	1398	1422	1419	1434	1425	1403	1408	1433	1418
2920	1437	1408	1427	1409	1433	1431	1446	1434	1414	1419	1443	1429
2922	1449	1422	1440	1420	1446	1444	1457	1450	1424	1433	1455	1455
2924	1465	1438	1454	1437	1461	1458	1472	1461	1441	1447	1471	1459
2926	1482	1456	1473	1454	1480	1471	1489	1480	1458	1466	1489	1485
2928	1501	1477	1492	1471	1500	1495	1507	1501	1479	1487	1510	1496
2930	1522	1498	1510	1494	1522	1516	1530	1522	1502	1507	1529	1517
2932	1546	1523	1536	1516	1547	1542	1553	1546	1524	1531	1558	1539
2934	1570	1550	1559	1541	1573	1568	1579	1573	1551	1558	1583	1562
2936	1599	1575	1586	1568	1601	1595	1607	1600	1582	1586	1607	1596
2938	1624	1609	1614	1595	1632	1624	1633	1633	1609	1614	1640	1624
2940	1658	1639	1644	1630	1663	1651	1669	1662	1642	1648	1671	1655
2942	1691	1673	1678	1661	1697	1690	1702	1695	1676	1679	1708	1690
2944	1722	1711	1713	1695	1731	1725	1737	1728	1710	1713	1738	1725
2946	1759	1747	1745	1731	1767	1760	1770	1763	1748	1750	1775	1758
2948	1795	1784	1781	1767	1803	1793	1804	1801	1785	1785	1812	1795
2950	1834	1825	1818	1802	1844	1834	1844	1839	1824	1825	1851	1832
2952	1872	1864	1856	1842	1882	1873	1883	1880	1862	1861	1886	1871
2954	1911	1904	1894	1881	1921	1910	1922	1916	1903	1901	1927	1912
2956	1944	1944	1933	1917	1962	1949	1960	1954	1942	1940	1966	1951
2958	1992	1985	1973	1959	2001	1989	2001	2012	1981	1980	2008	1991
2960	2030	2027	2013	1998	2042	2034	2043	2036	2025	2021	2047	2034
2962	2068	2065	2052	2041	2084	2075	2085	2075	2065	2061	2086	2070
2964	2111	2108	2092	2080	2122	2113	2123	2115	2107	2104	2128	2111
2966	2149	2147	2130	2120	2161	2156	2159	2155	2148	2140	2166	2149
2968	2188	2187	2168	2161	2202	2196	2201	2197	2188	2182	2206	2190
2970	2227	2228	2208	2198	2242	2232	2238	2235	2227	2219	2247	2231
2972	2266	2268	2246	2238	2273	2274	2280	2274	2267	2257	2284	2266
2974	2301	2304	2283	2275	2318	2309	2317	2309	2306	2296	2322	2304
2976	2338	2342	2319	2312	2353	2346	2352	2346	2341	2333	2357	2340
2978	2375	2375	2354	2347	2389	2382	2388	2380	2378	2367	2393	2374
2980	2409	2412	2389	2379	2423	2416	2423	2415	2412	2400	2424	2410
2982	2438	2442	2420	2415	2456	2450	2455	2448	2446	2432	2457	2441
2984	2468	2475	2450	2445	2485	2477	2485	2476	2481	2455	2485	2469
2986	2500	2505	2479	2475	2516	2504	2515	2504	2507	2490	2515	2500
2988	2527	2533	2505	2500	2543	2535	2541	2533	2538	2518	2543	2529
2990	2555	2548	2530	2528	2567	2562	2571	2559	2563	2544	2568	2553
2992	2577	2582	2555	2553	2591	2585	2593	2580	2585	2564	2591	2577
2994	2598	2606	2577	2574	2612	2607	2612	2604	2607	2588	2613	2598
2996	2619	2623	2596	2595	2631	2636	2633	2621	2629	2608	2632	2615
2998	2637	2640	2611	2612	2648	2644	2650	2637	2645	2623	2648	2633
3000	2649	2655	2626	2626	2664	2657	2665	2653	2659	2638	2662	2646
3002	2671	2665	2640	2638	2674	2670	2676	2665	2672	2649	2672	2658
3004	2673	2674	2649	2650	2683	2679	2684	2673	2681	2659	2681	2667
3006	2679	2682	2657	2659	2690	2685	2694	2680	2690	2666	2689	2676
3008	2687	2687	2664	2664	2692	2692	2700	2684	2694	2671	2693	2682
3010	2687	2688	2666	2668	2696	2692	2699	2686	2692	2673	2696	2682
3012	2688	2688	2665	2664	2694	2693	2700	2686	2695	2670	2691	2681
3014	2687	2685	2664	2661	2690	2685	2696	2682	2694	2669	2693	2680
3016	2681	2680	2659	2660	2685	2686	2693	2678	2688	2663	2683	2673
3018	2673	2671	2652	2652	2678	2677	2684	2671	2682	2656	2676	2665
3020	2663	2659	2642	2643	2666	2668	2674	2660	2670	2646	2664	2654
3022	2652	2647	2629	2628	2652	2656	2658	2646	2658	2632	2653	2643
3024	2634	2630	2616	2616	2638	2638	2647	2631	2642	2616	2635	2625
3026	2619	2613	2599	2599	2618	2621	2629	2613	2623	2601	2618	2609
3028	2592	2592	2580	2580	2599	2599	2612	2593	2603	2578	2599	2588
3030	2577	2570	2559	2556	2576	2577	2587	2572	2581	2556	2574	2562
3032	2554	2544	2536	2535	2551	2557	2565	2549	2558	2532	2553	2545
3034	2527	2517	2512	2509	2526	2529	2539	2521	2530	2504	2524	2516
3036	2500	2491	2483	2481	2496	2502	2510	2491	2502	2476	2496	2487
3038	2473	2459	2455	2453	2466	2470	2482	2463	2471	2447	2468	2457
3040	2441	2426	2425	2419	2435	2440	2449	2432	2439	2416	2435	2424
3042	2409	2394	2392	2390	2401	2406	2417	2399	2407	2384	2403	2394
3044	2375	2359	2358	2357	2368	2370	2382	2365	2372	2349	2369	2360
3046	2338	2322	2324	2322	2331	2333	2346	2330	2334	2312	2332	2323
3048	2305	2283	2289	2283	2294	2301	2312	2292	2299	2275	2296	2286
3050	2264	2244	2251	2247	2256	2262	2276	2254	2260	2239	2258	2250
3052	2230	2205	2215	2208	2217	2223	2235	2217	2220	2200	2220	2211
3054	2195	2165	2175	2170	2177	2182	2197	2177	2179	2160	2180	2171
3056	2149	2124	2137	2131	2138	2143	2157	2138	2139	2123	2142	2130
3058	2108	2084	2098	2092	2098	2104	2116	2097	2100	2080	2100	2091
3060	2070	2043	2058	2052	2057	2063	2079	2052	2058	2041	2060	2053
3062	2030	2002	2018	2010	2017	2023	2037	2018	2016	2001	2021	2012
3064	1991	1961	1978	1968	1972	1981	1996	1977	1976	1961	1981	1970
3066	1952	1919	1939	1929	1936	1939	1957	1938	1935	1923	1939	1931
3068	1909	1879	1900	1890	1896	1900	1915	1898	1893	1880	1898	1892
3070	1872	1842	1861	1851	1853	1864	1878	1857	1854	1843	1861	1853
3072	1835	1802	1823	1813	1819	1825	1839	1821	1817	1806	1823	1814
3074	1797	1763	1786	1773	1784	1786	1801	1784	1776	1768	1788	1778
3076	1759	1726	1750	1739	1745	1749	1765	1746	1740	1730	1753	1741
3078	1724	1691	1717	1697	1711	1715	1731	1711	1705	1697	1715	1706
3080	1692	1658	1683	1671	1676	1680	1695	1678	1671	1662	1683	1674
3082	1660	1629	1650	1628	1643	1648	1665	1646	1636	1631	1650	1641
3084	1628	1592	1621	1607	1612	1614	1632	1612	1604	1599	1619	1612
3086	1599	1563	1589	1574	1583	1587	1603	1586	1573	1571	1590	1581
3088	1572	1536	1565	1548	1557	1561	1576	1559	1545	1544	1565	1554
3090	1546	1510	1537	1523	1531	1532	1550	1534	1518	1519	1541	1530
3092	1523	1484	1515	1498	1506	1511	1527	1512	1496	1495	1516	1506
3094	1501	1466	1493	1475	1487	1486	1504	1493	1476	1475	1496	1485
3096	1483	1446	1474	1457	1468	1470	1485	1471	1454	1457	1478	1467
3098	1465	1430	1457	1438	1452	1453	1467	1456	1438	1441	1459	1450
3100	1448	1414	1441	1424	1437	1438	1454	1444	1422	1425	1445	1435
3102	1437	1404	1430	1413	1424	1427	1442	1429	1412	1414	1436	1425
3104	1437	1394	1420	1401	1416	1415	1431	1420	1400	1411	1424	1414
3106	1420	1385	1413	1393	1411	1408	1421	1414	1391	1396	1419	1409
3108	1415	1381	1407	1389	1406	1403	1419	1408	1388	1394	1415	1403
3110	1411	1376	1404	1384	1403	1403	1419	1408	1387	1391	1415	1398
3112	1414	1381	1404	1383	1401	1403	1419	1408	1384	1394	1413	1400
3114	1416	1385	1405	1388	1409	1405	1421	1410	1387	1394	1416	1404
3116	1418	1389	1411	1388	1413	1415	1423	1416	1393	1402	1424	1411
3118	1430	1397	1417	1400	1422	1420	1433	1425	1403	1409	1431	1419
3120	1438	1407	1427	1407	1433	1429	1443	1436	1412	1420	1444	1431
3122	1448	1423	1441	1422	1444	1442	1458	1445	1425	1434	1457	1442
3124	1465	1439	1453	1438	1462	1456	1470	1464	1441	1446	1470	1458
3126	1481	1457	1471	1452	1480	1474	1487	1481	1458	1467	1491	1476
3128	1499	1476	1489	1471	1499	1494	1506	1502	1478	1487	1508	1494
3130	1525	1498	1511	1493	1522	1515	1529	1524	1499	1509	1533	1519
3132	1544	1523	1535	1516	1547	1537	1552	1548	1526	1533	1555	1539
3134	1571	1551	1558	1540	1573	1566	1577	1572	1551	1558	1581	1567
3136	1598	1578	1582	1570	1601	1594	1607	1600	1579	1586	1610	1596
3138	1627	1609	1615	1598	1630	1626	1637	1632	1611	1616	1639	1623
3140	1657	1639	1646	1632	1664	1656	1668	1662	1643	1648	1672	1658
3142	1692	1675	1679	1662	1697	1689	1701	1696	1674	1684	1705	1690
3144	1727	1710	1711	1695	1729	1722	1736	1730	1710	1715	1739	1722
3146	1762	1748	1745	1731	1765	1760	1769	1766	1748	1751	1775	1760
3148	1796	1783	1775	1769	1802	1797	1806	1801	1784	1786	1812	1797
3150	1832	1823	1818	1804	1843	1834	1843	1840	1822	1825	1848	1833
3152	1874	1875	1857	1842	1882	1874	1884	1876	1862	1863	1890	1873
3154	1912	1902	1895	1880	1918	1912	1919	1916	1902	1900	1928	1912
3156	1949	1944	1932	1919	1961	1953	1962	1956	1942	1942	1966	1950
3158	1990	1985	1974	1959	2002	1991	2002	1995	1984	1984	2005	1992
3160	2030	2023	2010	2002	2041	2030	2042	2036	2025	2022	2047	2032
3162	2071	2066	2053	2041	2083	2073	2080	2078	2067	2061	2088	2072
3164	2110	2111	2092	2078	2122	2112	2123	2113	2106	2101	2126	2110
3166	2150	2149	2129	2119	2162	2155	2162	2156	2147	2142	2169	2151
3168	2186	2189	2168	2160	2203	2192	2201	2195	2187	2178	2206	2190
3170	2228	2228	2208	2199	2240	2233	2239	2235	2227	2222	2244	2231
3172	2266	2269	2244	2238	2281	2269	2276	2273	2266	2259	2283	2268
3174	2304	2306	2281	2276	2318	2308	2317	2310	2305	2293	2321	2303
3176	2338	2342	2318	2311	2353	2346	2350	2346	2342	2330	2355	2343
3178	2374	2374	2352	2345	2388	2383	2387	2382	2378	2365	2393	2375
3180	2407	2412	2386	2381	2421	2416	2421	2415	2412	2401	2425	2408
3182	2440	2444	2419	2413	2454	2447	2455	2447	2445	2433	2456	2442
3184	2472	2473	2449	2443	2485	2476	2484	2481	2477	2465	2487	2472
3186	2498	2505	2477	2474	2514	2505	2513	2502	2509	2490	2515	2500
3188	2529	2532	2505	2501	2542	2534	2540	2533	2535	2518	2544	2529
3190	2552	2558	2527	2528	2568	2563	2568	2557	2560	2545	2569	2555
3192	2578	2582	2553	2550	2590	2585	2591	2581	2585	2567	2591	2575
3194	2599	2604	2576	2573	2612	2607	2611	2603	2605	2587	2612	2597
3196	2617	2621	2596	2593	2630	2625	2632	2621	2628	2606	2630	2617
3198	2634	2639	2613	2604	2647	2641	2650	2639	2646	2624	2648	2632
3200	2650	2655	2628	2626	2662	2657	2664	2649	2660	2637	2661	2648
3202	2664	2666	2640	2639	2673	2670	2675	2665	2672	2649	2673	2658
3204	2671	2676	2648	2649	2682	2679	2683	2673	2681	2658	2682	2669
3206	2681	2683	2655	2656	2688	2686	2693	2680	2689	2666	2688	2675
3208	2686	2686	2665	2662	2694	2692	2699	2686	2694	2670	2691	2681
3210	2686	2689	2665	2667	2696	2696	2700	2688	2698	2673	2695	2682
3212	2688	2688	2665	2664	2694	2694	2702	2687	2695	2673	2696	2679
3214	2685	2684	2663	2664	2690	2691	2697	2683	2693	2670	2692	2677
3216	2682	2680	2659	2659	2685	2684	2694	2677	2688	2663	2685	2672
3218	2671	2669	2652	2652	2678	2678	2684	2669	2679	2654	2676	2664
3220	2660	2658	2640	2643	2668	2668	2675	2658	2670	2644	2666	2654
3222	2652	2647	2629	2630	2653	2651	2661	2645	2655	2631	2650	2640
3224	2638	2629	2613	2614	2637	2638	2646	2630	2641	2615	2636	2625
3226	2618	2609	2598	2597	2620	2618	2631	2613	2624	2597	2617	2607
3228	2600	2591	2580	2580	2599	2603	2611	2593	2602	2578	2599	2587
3230	2578	2568	2556	2558	2577	2580	2587	2570	2582	2557	2576	2564
3232	2555	2543	2532	2536	2551	2555	2563	2546	2556	2532	2552	2542
3234	2529	2518	2510	2508	2525	2528	2537	2519	2530	2504	2527	2514
3236	2501	2488	2483	2481	2495	2503	2510	2490	2502	2474	2496	2485
3238	2455	2458	2453	2452	2466	2469	2479	2462	2472	2445	2467	2457
3240	2441	2429	2422	2420	2434	2439	2453	2431	2439	2416	2435	2425
3242	2409	2393	2391	2389	2400	2407	2420	2397	2406	2383	2403	2393
3244	2374	2357	2358	2358	2368	2370	2384	2364	2372	2348	2367	2360
3246	2339	2316	2323	2322	2330	2337	2347	2328	2337	2313	2332	2323
3248	2302	2283	2286	2285	2294	2299	2311	2292	2297	2276	2295	2286
3250	2264	2245	2251	2247	2256	2259	2274	2254	2260	2238	2257	2247
3252	2228	2206	2212	2209	2216	2223	2237	2216	2219	2199	2220	2207
3254	2189	2163	2174	2170	2177	2182	2194	2177	2179	2161	2178	2170
3256	2147	2124	2137	2128	2137	2143	2157	2137	2138	2122	2140	2132
3258	2111	2084	2097	2091	2096	2103	2116	2100	2099	2082	2103	2092
3260	2070	2042	2058	2048	2058	2063	2075	2057	2059	2042	2060	2051
3262	2031	1999	2017	2011	2016	2023	2037	2018	2018	2001	2021	2012
3264	1986	1960	1978	1972	1976	1982	1995	1977	1975	1962	1980	1971
3266	1950	1920	1939	1930	1934	1940	1955	1937	1934	1922	1941	1929
3268	1910	1879	1900	1890	1896	1902	1919	1896	1892	1883	1898	1893
3270	1874	1839	1859	1851	1857	1864	1874	1858	1854	1842	1862	1853
3272	1833	1799	1822	1815	1818	1824	1841	1813	1816	1800	1823	1814
3274	1796	1762	1786	1776	1781	1789	1804	1782	1778	1767	1786	1778
3276	1759	1724	1751	1740	1744	1751	1765	1747	1739	1730	1753	1742
3278	1726	1691	1717	1703	1708	1715	1730	1711	1703	1696	1714	1704
3280	1692	1655	1680	1671	1675	1680	1695	1680	1670	1664	1682	1674
3282	1661	1624	1647	1636	1642	1649	1663	1648	1636	1631	1652	1641
3284	1625	1592	1618	1605	1611	1615	1632	1616	1604	1599	1620	1607
3286	1598	1558	1591	1577	1582	1585	1603	1588	1574	1570	1582	1582
3288	1570	1533	1563	1547	1556	1561	1575	1562	1546	1545	1565	1555
3290	1545	1510	1535	1524	1530	1535	1550	1534	1520	1520	1540	1528
3292	1523	1487	1513	1496	1507	1512	1530	1514	1496	1497	1516	1508
3294	1500	1462	1494	1476	1487	1489	1505	1492	1473	1475	1494	1487
3296	1484	1446	1473	1457	1467	1469	1485	1472	1454	1456	1475	1466
3298	1463	1428	1456	1439	1450	1455	1469	1462	1436	1440	1460	1450
3300	1448	1413	1441	1424	1437	1438	1455	1443	1422	1424	1447	1435
3302	1437	1401	1429	1412	1425	1428	1442	1430	1411	1413	1434	1423
3304	1420	1392	1419	1402	1415	1417	1433	1420	1398	1404	1426	1415
3306	1420	1387	1412	1393	1408	1409	1423	1413	1391	1399	1419	1408
3308	1413	1382	1408	1389	1405	1405	1419	1410	1387	1393	1415	1402
3310	1410	1379	1402	1390	1402	1406	1417	1408	1385	1392	1413	1403
3312	1412	1384	1400	1387	1403	1403	1418	1409	1383	1389	1415	1402
3314	1416	1383	1405	1386	1408	1405	1420	1410	1389	1395	1419	1403
3316	1426	1389	1409	1396	1412	1412	1426	1416	1393	1403	1423	1411
3318	1427	1398	1419	1402	1422	1417	1435	1425	1401	1409	1430	1421
3320	1438	1409	1427	1408	1433	1430	1444	1436	1413	1421	1442	1429
3322	1450	1422	1437	1423	1446	1441	1458	1449	1419	1432	1456	1444
3324	1464	1438	1454	1436	1461	1458	1474	1463	1440	1448	1474	1459
3326	1482	1457	1471	1454	1479	1473	1485	1482	1458	1466	1489	1477
3328	1501	1475	1489	1467	1499	1493	1507	1501	1479	1488	1508	1494
3330	1520	1499	1510	1493	1521	1516	1530	1524	1500	1508	1533	1518
3332	1544	1522	1534	1516	1545	1539	1551	1547	1522	1531	1556	1544
3334	1570	1549	1558	1543	1571	1565	1580	1572	1552	1557	1581	1570
3336	1599	1578	1585	1568	1601	1594	1605	1601	1579	1584	1602	1595
3338	1625	1607	1616	1597	1630	1624	1636	1631	1609	1615	1640	1624
3340	1657	1641	1646	1629	1662	1656	1663	1664	1642	1648	1672	1656
3342	1691	1674	1678	1661	1697	1689	1698	1696	1671	1678	1704	1691
3344	1725	1711	1712	1697	1730	1722	1733	1728	1709	1713	1740	1724
3346	1757	1746	1743	1729	1766	1757	1768	1765	1746	1750	1775	1758
3348	1795	1784	1781	1766	1804	1796	1803	1802	1785	1789	1812	1798
3350	1836	1824	1816	1807	1841	1833	1846	1839	1822	1825	1850	1832
3352	1873	1862	1855	1840	1878	1873	1883	1877	1862	1863	1889	1871
3354	1909	1900	1893	1881	1912	1914	1922	1917	1902	1902	1922	1912
3356	1950	1943	1933	1921	1960	1950	1961	1961	1942	1942	1968	1951
3358	1989	1986	1972	1961	2002	1992	2001	1997	1983	1981	2007	1991
3360	2030	2025	2011	2001	2042	2032	2043	2038	2026	2023	2049	2031
3362	2067	2067	2051	2040	2083	2072	2084	2078	2065	2063	2089	2071
3364	2111	2108	2091	2081	2122	2113	2120	2118	2106	2102	2127	2111
3366	2148	2146	2129	2121	2161	2155	2163	2157	2147	2142	2168	2151
3368	2188	2188	2168	2160	2202	2191	2201	2198	2187	2180	2205	2190
3370	2227	2228	2208	2200	2240	2230	2239	2234	2226	2220	2245	2227
3372	2264	2268	2246	2237	2280	2275	2280	2272	2266	2259	2285	2267
3374	2303	2304	2282	2275	2317	2307	2315	2309	2305	2295	2320	2304
3376	2333	2340	2319	2311	2353	2344	2351	2346	2342	2330	2356	2341
3378	2375	2378	2351	2346	2388	2381	2389	2381	2377	2365	2391	2377
3380	2408	2414	2387	2382	2423	2417	2419	2416	2412	2400	2425	2410
3382	2442	2445	2418	2405	2455	2448	2456	2447	2445	2434	2455	2441
3384	2471	2474	2450	2445	2485	2478	2484	2470	2477	2463	2486	2472
3386	2502	2504	2479	2475	2514	2507	2514	2506	2506	2492	2514	2501
3388	2527	2534	2505	2505	2541	2537	2540	2534	2535	2519	2545	2528
3390	2554	2558	2529	2528	2567	2563	2568	2559	2561	2543	2568	2553
3392	2578	2581	2554	2552	2591	2585	2592	2581	2585	2566	2593	2575
3394	2598	2604	2576	2576	2612	2604	2614	2604	2606	2589	2612	2596
3396	2619	2622	2595	2594	2630	2625	2631	2623	2627	2607	2630	2617
3398	2633	2641	2607	2612	2647	2644	2649	2638	2645	2623	2648	2633
3400	2650	2654	2626	2622	2661	2658	2664	2652	2659	2644	2660	2647
3402	2663	2665	2639	2639	2672	2669	2677	2665	2671	2651	2673	2659
3404	2674	2676	2650	2648	2682	2675	2682	2674	2681	2660	2682	2669
3406	2678	2683	2658	2656	2689	2686	2692	2680	2688	2668	2689	2675
3408	2686	2688	2660	2665	2693	2687	2697	2684	2696	2673	2694	2682
3410	2686	2688	2665	2665	2695	2692	2701	2683	2697	2672	2695	2683
3412	2689	2686	2663	2667	2693	2694	2702	2687	2696	2673	2694	2681
3414	2684	2684	2665	2662	2690	2691	2698	2683	2694	2670	2691	2679
3416	2679	2678	2659	2660	2685	2685	2694	2677	2688	2664	2685	2672
3418	2672	2669	2650	2649	2678	2678	2686	2669	2680	2654	2678	2664
3420	2663	2660	2640	2642	2665	2666	2676	2660	2670	2644	2666	2654
3422	2652	2646	2629	2630	2652	2651	2661	2647	2657	2630	2654	2641
3424	2636	2629	2616	2616	2636	2640	2648	2631	2641	2616	2638	2625
3426	2617	2611	2598	2598	2619	2619	2629	2612	2624	2598	2621	2608
3428	2600	2588	2578	2577	2599	2598	2610	2593	2603	2576	2600	2588
3430	2578	2568	2558	2558	2577	2580	2590	2570	2581	2554	2576	2564
3432	2552	2545	2533	2536	2551	2554	2565	2547	2557	2529	2551	2541
3434	2526	2518	2508	2508	2524	2529	2538	2519	2530	2504	2524	2514
3436	2501	2488	2481	2481	2496	2500	2511	2492	2500	2477	2497	2486
3438	2472	2457	2453	2450	2460	2472	2481	2461	2469	2447	2467	2458
3440	2442	2425	2423	2421	2434	2434	2450	2433	2440	2415	2435	2426
3442	2408	2393	2392	2391	2402	2409	2419	2400	2406	2382	2399	2392
3444	2376	2357	2359	2355	2366	2370	2383	2364	2371	2349	2368	2359
3446	2340	2319	2322	2319	2330	2334	2349	2323	2335	2312	2333	2322
3448	2303	2283	2287	2285	2293	2300	2311	2292	2297	2277	2296	2284
3450	2266	2245	2250	2248	2255	2261	2275	2253	2258	2238	2260	2248
3452	2226	2206	2211	2209	2217	2223	2234	2217	2221	2200	2217	2211
3454	2187	2165	2175	2171	2178	2181	2195	2175	2176	2161	2179	2171
3456	2148	2125	2137	2127	2136	2145	2155	2136	2139	2120	2138	2131
3458	2109	2082	2097	2085	2097	2103	2117	2094	2098	2080	2101	2093
3460	2070	2043	2055	2054	2056	2062	2076	2056	2059	2041	2058	2051
3462	2029	2002	2015	2010	2015	2022	2035	2017	2017	2001	2020	2012
3464	1991	1959	1978	1971	1975	1981	1994	1975	1976	1960	1971	1969
3466	1950	1921	1938	1929	1934	1940	1956	1936	1934	1921	1938	1931
3468	1911	1880	1899	1892	1895	1901	1917	1898	1894	1881	1900	1893
3470	1873	1840	1861	1852	1855	1864	1875	1859	1854	1843	1863	1853
3472	1835	1800	1822	1812	1817	1825	1839	1821	1815	1805	1824	1816
3474	1797	1761	1787	1778	1780	1787	1802	1783	1776	1767	1785	1779
3476	1762	1721	1751	1738	1743	1750	1766	1745	1739	1731	1751	1741
3478	1727	1689	1716	1706	1708	1715	1729	1713	1703	1696	1716	1706
3480	1693	1653	1682	1672	1675	1680	1695	1678	1669	1661	1683	1672
3482	1659	1623	1649	1638	1643	1647	1663	1646	1635	1631	1651	1641
3484	1627	1591	1619	1605	1611	1618	1630	1614	1603	1600	1619	1609
3486	1599	1561	1591	1574	1583	1588	1603	1586	1573	1571	1590	1581
3488	1570	1535	1562	1548	1556	1561	1578	1560	1548	1544	1562	1555
3490	1547	1509	1536	1522	1528	1533	1550	1539	1520	1519	1539	1526
3492	1522	1486	1516	1498	1508	1510	1527	1512	1495	1495	1517	1507
3494	1498	1464	1493	1477	1486	1491	1504	1491	1474	1478	1496	1486
3496	1481	1446	1475	1457	1469	1472	1485	1472	1455	1455	1475	1466
3498	1464	1426	1456	1439	1451	1455	1466	1456	1437	1440	1460	1450
3500	1450	1410	1440	1425	1434	1438	1456	1440	1422	1426	1446	1436
3502	1439	1402	1427	1414	1424	1429	1443	1429	1410	1413	1436	1423
3504	1432	1392	1420	1403	1416	1422	1432	1419	1400	1404	1427	1414
3506	1418	1386	1411	1393	1408	1409	1424	1414	1392	1399	1419	1407
3508	1415	1381	1407	1389	1406	1405	1421	1409	1388	1393	1415	1402
3510	1414	1381	1404	1385	1402	1403	1416	1411	1386	1389	1413	1401
3512	1412	1380	1402	1386	1404	1404	1421	1407	1386	1391	1413	1403
3514	1416	1385	1407	1388	1407	1408	1420	1411	1388	1395	1417	1405
3516	1421	1390	1411	1391	1412	1413	1424	1416	1394	1400	1424	1413
3518	1426	1397	1416	1400	1422	1422	1435	1424	1401	1407	1431	1418
3520	1439	1408	1427	1410	1433	1430	1441	1438	1412	1417	1443	1432
3522	1449	1421	1441	1422	1445	1442	1457	1449	1425	1432	1455	1443
3524	1464	1436	1455	1435	1460	1455	1473	1464	1438	1448	1470	1459
3526	1480	1455	1471	1453	1480	1476	1490	1483	1457	1466	1489	1476
3528	1504	1479	1490	1474	1500	1497	1507	1500	1477	1486	1509	1495
3530	1522	1500	1512	1492	1522	1517	1531	1523	1501	1507	1532	1518
3532	1546	1524	1533	1516	1547	1541	1550	1547	1525	1533	1554	1542
3534	1571	1551	1559	1542	1574	1567	1578	1573	1550	1558	1580	1565
3536	1599	1580	1587	1567	1600	1594	1605	1601	1579	1585	1611	1596
3538	1624	1611	1615	1597	1631	1614	1634	1633	1609	1613	1639	1626
3540	1659	1643	1646	1631	1665	1657	1667	1663	1640	1647	1672	1656
3542	1694	1672	1679	1660	1698	1691	1697	1696	1676	1680	1706	1688
3544	1725	1712	1712	1698	1732	1724	1736	1729	1710	1714	1739	1725
3546	1760	1744	1746	1731	1767	1759	1768	1763	1746	1750	1773	1758
3548	1797	1784	1779	1767	1804	1797	1805	1801	1784	1786	1812	1797
3550	1834	1821	1816	1805	1843	1836	1845	1840	1823	1818	1851	1834
3552	1871	1862	1855	1837	1881	1874	1883	1878	1862	1863	1888	1871
3554	1909	1903	1894	1881	1921	1914	1921	1917	1901	1901	1927	1912
3556	1951	1944	1934	1920	1959	1953	1960	1957	1940	1942	1968	1951
3558	1991	1987	1971	1966	2000	1990	2002	1997	1982	1981	2008	1991
3560	2029	2027	2011	2002	2042	2034	2040	2040	2027	2022	2047	2032
3562	2071	2068	2051	2043	2082	2073	2081	2077	2065	2062	2087	2070
3564	2109	2110	2092	2081	2122	2115	2123	2117	2107	2102	2127	2112
3566	2149	2146	2129	2119	2162	2152	2160	2155	2146	2140	2167	2151
3568	2190	2185	2169	2162	2198	2193	2202	2195	2187	2180	2209	2189
3570	2230	2226	2206	2201	2241	2238	2242	2234	2226	2220	2244	2228
3572	2266	2267	2247	2237	2281	2272	2276	2272	2265	2259	2284	2269
3574	2304	2306	2282	2274	2316	2310	2316	2310	2304	2295	2319	2304
3576	2338	2342	2320	2313	2352	2346	2351	2345	2343	2330	2357	2339
3578	2374	2376	2352	2346	2389	2382	2388	2381	2377	2365	2384	2377
3580	2410	2412	2386	2380	2423	2418	2423	2414	2412	2400	2425	2409
3582	2442	2445	2417	2416	2455	2449	2455	2445	2444	2432	2458	2440
3584	2473	2475	2449	2444	2485	2480	2485	2477	2476	2465	2487	2473
3586	2497	2506	2479	2474	2513	2509	2513	2505	2507	2491	2516	2503
3588	2529	2533	2507	2499	2542	2538	2541	2533	2536	2519	2543	2528
3590	2555	2559	2529	2527	2567	2562	2568	2559	2562	2546	2568	2554
3592	2579	2583	2554	2554	2591	2586	2591	2581	2586	2566	2592	2578
3594	2599	2603	2582	2574	2612	2608	2612	2603	2606	2587	2611	2597
3596	2620	2623	2597	2594	2631	2627	2631	2621	2626	2607	2624	2617
3598	2636	2640	2613	2611	2639	2643	2649	2636	2646	2624	2647	2634
3600	2649	2652	2627	2627	2662	2655	2662	2651	2657	2638	2663	2645
3602	2664	2665	2638	2639	2675	2668	2676	2665	2671	2651	2674	2659
3604	2673	2675	2648	2650	2681	2679	2687	2672	2681	2659	2682	2668
3606	2679	2687	2657	2657	2690	2688	2693	2680	2688	2666	2690	2674
3608	2685	2688	2662	2663	2695	2693	2697	2684	2694	2671	2693	2680
3610	2686	2688	2663	2667	2695	2693	2700	2687	2695	2670	2693	2682
3612	2685	2688	2664	2665	2695	2695	2700	2686	2696	2671	2694	2680
3614	2686	2685	2662	2663	2691	2692	2695	2682	2693	2669	2690	2679
3616	2679	2677	2658	2659	2684	2689	2693	2677	2688	2661	2684	2672
3618	2673	2670	2652	2652	2677	2680	2684	2668	2681	2655	2676	2661
3620	2665	2659	2641	2642	2665	2666	2673	2657	2669	2644	2665	2654
3622	2651	2646	2629	2630	2653	2654	2661	2646	2656	2628	2653	2642
3624	2635	2629	2615	2610	2637	2639	2647	2630	2641	2615	2638	2619
3626	2618	2613	2597	2600	2619	2624	2630	2610	2622	2594	2619	2607
3628	2599	2590	2580	2580	2600	2604	2609	2593	2611	2575	2596	2588
3630	2576	2568	2557	2558	2576	2578	2589	2570	2580	2556	2575	2564
3632	2555	2542	2532	2535	2551	2557	2565	2547	2558	2530	2553	2540
3634	2530	2517	2508	2507	2526	2532	2539	2520	2529	2504	2524	2514
3636	2500	2488	2482	2482	2495	2501	2509	2490	2501	2475	2496	2486
3638	2471	2455	2453	2450	2460	2471	2481	2462	2470	2444	2466	2456
3640	2439	2426	2424	2423	2435	2436	2451	2431	2438	2415	2435	2425
3642	2407	2393	2393	2391	2401	2407	2415	2398	2405	2383	2404	2392
3644	2376	2356	2358	2358	2366	2373	2384	2364	2372	2348	2369	2358
3646	2337	2320	2323	2322	2330	2339	2347	2327	2333	2313	2333	2322
3648	2304	2281	2288	2283	2293	2300	2310	2291	2297	2275	2293	2286
3650	2265	2245	2251	2249	2256	2264	2271	2254	2259	2237	2258	2249
3652	2229	2205	2213	2212	2216	2224	2234	2216	2220	2201	2220	2210
3654	2188	2163	2174	2169	2176	2182	2196	2177	2170	2161	2181	2172
3656	2147	2124	2135	2131	2133	2143	2155	2136	2139	2122	2139	2131
3658	2108	2084	2096	2089	2097	2106	2115	2097	2097	2081	2100	2090
3660	2068	2040	2055	2053	2054	2066	2077	2058	2057	2040	2060	2052
3662	2029	2000	2015	2010	2018	2023	2035	2017	2017	1996	2020	2009
3664	1990	1960	1977	1971	1975	1983	1995	1974	1975	1961	1976	1971
3666	1950	1919	1934	1919	1938	1943	1954	1938	1933	1922	1939	1933
3668	1911	1878	1898	1893	1895	1902	1916	1897	1893	1880	1900	1892
3670	1872	1839	1857	1852	1856	1863	1880	1869	1854	1843	1862	1852
3672	1834	1798	1823	1812	1818	1824	1837	1818	1815	1803	1823	1816
3674	1794	1764	1786	1776	1781	1787	1797	1783	1777	1766	1790	1778
3676	1761	1727	1750	1738	1744	1750	1765	1747	1737	1730	1750	1740
3678	1726	1690	1715	1704	1707	1716	1730	1713	1702	1696	1716	1706
3680	1692	1654	1681	1670	1676	1679	1696	1680	1668	1663	1685	1674
3682	1660	1624	1649	1637	1643	1648	1664	1646	1641	1632	1649	1639
3684	1630	1589	1619	1604	1611	1618	1632	1615	1602	1598	1619	1609
3686	1597	1562	1588	1576	1582	1586	1603	1585	1574	1569	1592	1581
3688	1571	1537	1562	1548	1555	1560	1573	1560	1546	1543	1565	1553
3690	1546	1509	1537	1521	1532	1538	1550	1536	1519	1517	1539	1529
3692	1521	1484	1514	1498	1509	1512	1526	1513	1496	1495	1515	1506
3694	1503	1461	1492	1476	1486	1490	1504	1496	1474	1474	1497	1484
3696	1480	1444	1473	1458	1468	1471	1486	1472	1456	1455	1476	1466
3698	1464	1428	1456	1441	1450	1451	1468	1454	1437	1440	1460	1451
3700	1449	1413	1441	1424	1437	1438	1455	1442	1422	1426	1445	1432
3702	1438	1400	1426	1412	1425	1424	1442	1429	1409	1412	1435	1425
3704	1428	1391	1419	1404	1413	1418	1432	1421	1400	1405	1430	1414
3706	1421	1384	1414	1395	1410	1410	1426	1413	1392	1396	1418	1408
3708	1414	1377	1406	1387	1404	1406	1421	1409	1387	1394	1415	1402
3710	1408	1380	1404	1385	1402	1404	1418	1407	1385	1390	1412	1406
3712	1412	1379	1404	1386	1404	1403	1420	1408	1392	1391	1415	1394
3714	1415	1384	1404	1387	1407	1407	1421	1412	1387	1395	1416	1405
3716	1419	1390	1409	1393	1413	1412	1427	1417	1395	1399	1423	1405
3718	1428	1398	1418	1401	1423	1420	1434	1426	1402	1407	1431	1418
3720	1438	1407	1428	1410	1432	1430	1443	1435	1411	1420	1443	1430
3722	1448	1418	1442	1420	1445	1444	1457	1440	1425	1434	1456	1444
3724	1465	1439	1455	1435	1462	1458	1474	1464	1442	1447	1470	1456
3726	1479	1457	1470	1452	1481	1477	1493	1481	1459	1464	1489	1475
3728	1500	1477	1489	1473	1493	1494	1510	1502	1480	1485	1511	1497
3730	1521	1500	1510	1490	1521	1519	1531	1523	1500	1507	1532	1516
3732	1547	1526	1535	1515	1548	1543	1554	1547	1525	1532	1555	1541
3734	1570	1550	1560	1542	1572	1567	1581	1573	1552	1557	1584	1567
3736	1599	1577	1587	1565	1602	1595	1609	1602	1580	1585	1612	1607
3738	1628	1610	1615	1599	1632	1626	1636	1627	1609	1616	1640	1626
3740	1657	1643	1645	1629	1663	1658	1667	1662	1641	1647	1672	1657
3742	1691	1672	1678	1664	1698	1690	1700	1695	1677	1681	1706	1691
3744	1726	1711	1711	1695	1732	1726	1737	1730	1711	1715	1740	1725
3746	1759	1745	1746	1733	1772	1761	1770	1764	1742	1749	1785	1760
3748	1794	1781	1781	1767	1805	1798	1807	1799	1784	1786	1812	1795
3750	1836	1825	1819	1806	1844	1835	1846	1838	1823	1825	1848	1835
3752	1871	1864	1857	1843	1875	1875	1883	1879	1863	1863	1889	1872
3754	1912	1902	1894	1879	1920	1914	1921	1916	1902	1902	1928	1912
3756	1949	1945	1933	1921	1960	1953	1961	1956	1942	1942	1967	1951
3758	1990	1985	1973	1958	2001	1992	2001	1997	1984	1980	2008	1990
3760	2030	2024	2011	2001	2043	2043	2044	2037	2024	2022	2047	2032
3762	2068	2067	2052	2033	2082	2075	2083	2077	2066	2060	2089	2072
3764	2108	2105	2090	2081	2123	2116	2119	2117	2105	2104	2129	2111
3766	2149	2149	2130	2121	2163	2152	2163	2152	2148	2142	2175	2151
3768	2189	2187	2168	2159	2202	2195	2203	2196	2187	2181	2208	2191
3770	2228	2226	2208	2200	2241	2237	2242	2236	2229	2222	2246	2230
3772	2266	2267	2246	2238	2281	2271	2277	2274	2267	2258	2286	2268
3774	2302	2307	2284	2276	2317	2309	2314	2310	2305	2296	2321	2306
3776	2339	2343	2318	2310	2352	2348	2352	2345	2341	2331	2357	2340
3778	2376	2376	2353	2347	2388	2382	2389	2381	2379	2366	2394	2377
3780	2408	2409	2389	2381	2423	2417	2422	2416	2415	2401	2422	2412
3782	2441	2446	2418	2415	2464	2449	2454	2450	2447	2432	2459	2439
3784	2472	2476	2454	2445	2487	2480	2483	2478	2477	2463	2487	2473
3786	2500	2501	2479	2472	2515	2507	2512	2505	2506	2491	2517	2502
3788	2530	2534	2505	2503	2541	2535	2542	2532	2534	2519	2543	2528
3790	2553	2559	2533	2529	2567	2562	2566	2557	2562	2544	2568	2553
3792	2577	2581	2556	2554	2590	2586	2588	2581	2586	2567	2592	2576
3794	2598	2604	2576	2573	2611	2606	2612	2603	2606	2587	2611	2597
3796	2619	2622	2596	2595	2629	2628	2632	2622	2628	2606	2632	2617
3798	2634	2639	2612	2611	2648	2644	2648	2639	2646	2623	2637	2633
3800	2649	2654	2627	2627	2661	2658	2664	2653	2659	2638	2661	2648
3802	2662	2668	2640	2638	2674	2671	2676	2664	2672	2650	2675	2659
3804	2673	2673	2650	2650	2683	2680	2687	2672	2684	2658	2683	2668
3806	2680	2683	2659	2657	2689	2688	2692	2680	2690	2664	2690	2675
3808	2686	2687	2663	2662	2693	2696	2700	2686	2694	2670	2691	2681
3810	2688	2689	2665	2667	2696	2695	2701	2688	2696	2671	2696	2682
3812	2685	2687	2664	2666	2694	2693	2700	2685	2696	2670	2692	2680
3814	2685	2683	2662	2663	2691	2692	2696	2683	2694	2669	2691	2680
3816	2681	2678	2658	2659	2685	2682	2694	2676	2688	2662	2684	2672
3818	2674	2671	2651	2651	2676	2674	2684	2668	2679	2654	2676	2663
3820	2662	2656	2644	2642	2665	2666	2673	2658	2669	2644	2664	2654
3822	2651	2646	2629	2629	2653	2655	2661	2645	2657	2630	2653	2641
3824	2633	2630	2615	2614	2636	2637	2645	2629	2640	2614	2638	2624
3826	2620	2609	2599	2598	2618	2621	2625	2612	2622	2597	2618	2607
3828	2600	2592	2578	2578	2597	2601	2608	2591	2603	2577	2599	2588
3830	2577	2570	2558	2556	2576	2580	2588	2570	2581	2557	2575	2564
3832	2555	2543	2536	2534	2551	2553	2566	2546	2556	2530	2551	2542
3834	2511	2517	2509	2509	2524	2527	2537	2520	2529	2505	2524	2516
3836	2500	2486	2482	2480	2496	2500	2508	2490	2499	2477	2497	2485
3838	2471	2458	2453	2452	2465	2471	2482	2462	2471	2445	2467	2457
3840	2442	2424	2423	2419	2434	2438	2448	2431	2438	2414	2434	2426
3842	2408	2392	2392	2390	2400	2406	2417	2397	2405	2383	2402	2391
3844	2374	2352	2357	2352	2366	2370	2380	2363	2370	2348	2368	2360
3846	2339	2319	2322	2321	2330	2336	2346	2327	2334	2311	2332	2323
3848	2303	2282	2287	2284	2292	2296	2310	2291	2291	2274	2296	2280
3850	2266	2245	2251	2245	2255	2262	2269	2254	2259	2238	2257	2249
3852	2230	2204	2212	2210	2216	2225	2237	2215	2218	2199	2218	2211
3854	2187	2160	2175	2169	2177	2183	2194	2176	2179	2160	2179	2171
3856	2146	2122	2134	2130	2143	2142	2154	2135	2139	2120	2140	2131
3858	2108	2083	2096	2089	2096	2103	2116	2096	2098	2081	2100	2092
3860	2067	2041	2057	2049	2055	2066	2075	2057	2058	2040	2061	2053
3862	2031	2002	2016	2009	2017	2022	2036	2016	2016	1996	2019	2013
3864	1987	1957	1978	1970	1975	1981	1994	1976	1975	1959	1979	1968
3866	1948	1919	1938	1930	1934	1942	1955	1936	1933	1920	1938	1932
3868	1911	1877	1905	1888	1894	1900	1916	1895	1893	1878	1900	1891
3870	1872	1838	1860	1851	1855	1865	1877	1858	1854	1839	1862	1850
3872	1833	1797	1823	1812	1817	1825	1838	1820	1815	1805	1824	1816
3874	1797	1763	1786	1774	1779	1786	1802	1781	1776	1767	1785	1779
3876	1760	1722	1750	1741	1743	1751	1765	1746	1739	1729	1750	1741
3878	1724	1686	1716	1703	1711	1713	1729	1712	1702	1695	1716	1707
3880	1695	1655	1681	1669	1675	1680	1695	1679	1669	1662	1683	1673
3882	1659	1623	1649	1637	1643	1644	1662	1645	1633	1630	1648	1640
3884	1625	1587	1619	1605	1612	1617	1624	1614	1603	1599	1619	1611
3886	1600	1562	1589	1573	1583	1589	1604	1587	1573	1570	1589	1580
3888	1572	1533	1564	1546	1557	1561	1573	1557	1546	1543	1564	1547
3890	1543	1505	1539	1522	1530	1537	1548	1535	1520	1520	1538	1530
3892	1524	1484	1514	1499	1507	1513	1527	1512	1495	1495	1517	1504
3894	1499	1464	1493	1475	1487	1489	1505	1492	1476	1474	1494	1485
3896	1482	1442	1473	1454	1468	1472	1485	1472	1454	1454	1478	1466
3898	1464	1429	1458	1438	1451	1452	1468	1455	1437	1439	1458	1449
3900	1450	1412	1443	1423	1436	1442	1454	1442	1422	1426	1448	1437
3902	1436	1402	1429	1413	1425	1428	1446	1429	1410	1413	1436	1425
3904	1429	1391	1419	1400	1416	1418	1431	1420	1399	1402	1429	1414
3906	1419	1379	1412	1393	1408	1408	1423	1413	1391	1396	1418	1408
3908	1414	1378	1406	1389	1405	1407	1420	1409	1386	1393	1416	1402
3910	1414	1380	1405	1386	1404	1401	1415	1407	1385	1391	1413	1401
3912	1411	1378	1404	1385	1404	1402	1419	1408	1384	1391	1415	1403
3914	1413	1382	1406	1385	1406	1403	1420	1406	1389	1396	1417	1403
3916	1422	1389	1412	1393	1414	1412	1424	1417	1395	1400	1424	1411
3918	1427	1398	1419	1400	1422	1421	1433	1426	1402	1409	1432	1421
3920	1438	1405	1429	1409	1432	1431	1444	1435	1412	1420	1440	1431
3922	1447	1423	1453	1419	1446	1445	1454	1449	1426	1432	1456	1442
3924	1462	1436	1456	1435	1460	1458	1471	1463	1441	1447	1473	1459
3926	1481	1457	1472	1452	1480	1477	1483	1481	1456	1465	1489	1476
3928	1501	1478	1492	1471	1500	1496	1508	1502	1480	1486	1511	1494
3930	1522	1501	1513	1492	1523	1518	1529	1524	1500	1506	1530	1517
3932	1539	1523	1522	1516	1546	1543	1554	1547	1526	1532	1557	1542
3934	1572	1551	1560	1543	1573	1567	1579	1573	1552	1557	1582	1570
3936	1599	1578	1587	1583	1602	1595	1606	1601	1579	1586	1611	1595
3938	1627	1609	1614	1597	1631	1626	1635	1630	1610	1615	1640	1625
3940	1658	1642	1647	1630	1664	1660	1668	1662	1643	1646	1675	1659
3942	1694	1678	1677	1659	1696	1690	1700	1695	1677	1680	1707	1691
3944	1724	1711	1710	1693	1730	1724	1735	1729	1710	1713	1741	1724
3946	1761	1747	1746	1731	1767	1759	1770	1761	1745	1750	1776	1760
3948	1798	1781	1784	1766	1805	1797	1805	1801	1785	1787	1814	1797
3950	1832	1825	1819	1805	1841	1837	1844	1839	1821	1825	1850	1834
3952	1874	1861	1853	1842	1881	1871	1884	1879	1863	1863	1890	1872
3954	1910	1902	1896	1882	1921	1914	1923	1918	1901	1902	1928	1913
3956	1949	1942	1934	1920	1961	1953	1961	1958	1942	1940	1969	1951
3958	1986	1986	1975	1961	2000	1992	2002	2004	1984	1982	2008	1991
3960	2031	2026	2013	2000	2042	2036	2044	2037	2024	2021	2048	2034
3962	2070	2065	2053	2041	2093	2076	2081	2076	2066	2064	2089	2072
3964	2102	2108	2091	2082	2121	2117	2124	2118	2107	2103	2131	2113
3966	2150	2149	2129	2121	2163	2159	2161	2157	2148	2139	2168	2151
3968	2186	2185	2171	2161	2203	2196	2202	2196	2186	2181	2208	2189
3970	2226	2228	2210	2197	2242	2234	2241	2235	2228	2222	2245	2231
3972	2266	2267	2247	2238	2280	2276	2280	2274	2267	2259	2286	2269
3974	2304	2305	2273	2275	2318	2311	2315	2310	2304	2296	2320	2304
3976	2339	2343	2318	2311	2354	2345	2352	2346	2342	2331	2358	2342
3978	2374	2379	2353	2348	2389	2378	2388	2381	2378	2366	2389	2377
3980	2409	2410	2388	2379	2423	2416	2422	2415	2412	2401	2428	2407
3982	2441	2447	2420	2415	2455	2449	2454	2448	2447	2432	2457	2444
3984	2471	2474	2451	2444	2484	2481	2485	2477	2472	2461	2490	2472
3986	2498	2506	2479	2472	2515	2509	2523	2505	2507	2490	2517	2504
3988	2529	2528	2508	2502	2538	2537	2541	2533	2536	2517	2544	2528
3990	2550	2559	2534	2526	2567	2563	2569	2559	2561	2544	2570	2555
3992	2578	2581	2554	2546	2591	2584	2590	2581	2586	2567	2590	2579
3994	2600	2603	2577	2577	2612	2607	2613	2603	2607	2588	2612	2597
3996	2617	2622	2601	2596	2631	2626	2633	2621	2626	2606	2631	2617
3998	2636	2639	2615	2610	2648	2644	2649	2638	2644	2622	2648	2633
4000	2649	2654	2627	2628	2663	2658	2664	2652	2658	2639	2662	2646
[truncated: 2,999 more rows]
