# Supplementary material for: Geophonino-W: A Wireless Multichannel Seismic Noise Recorder System for Array Measurements
Source: Sensors (Basel). 2019 Sep 21;19(19):4087. doi: 10.3390/s19194087 (PMC6806152; doi:10.3390/s19194087)
Supplement: Supplementary file 1 [file sensors-19-04087-s001.zip › SupplementaryMaterials/Graphical_User_Interface_Geophonino_W/application.windows64/Geophonino_W_MCN.bat]

@echo off
java -Djava.ext.dirs=lib -Djava.library.path=lib Geophonino_W_MCN
