# Supplementary material for: Geophonino-W: A Wireless Multichannel Seismic Noise Recorder System for Array Measurements
Source: Sensors (Basel). 2019 Sep 21;19(19):4087. doi: 10.3390/s19194087 (PMC6806152; doi:10.3390/s19194087)
Supplement: Supplementary file 1 [file sensors-19-04087-s001.zip › SupplementaryMaterials/Graphical_User_Interface_Geophonino_W/application.windows64/lib/args.txt]

-Xms64m -Xmx256m
Geophonino_W_MCN
Geophonino_W_MCN.jar,core.jar,jogl-all.jar,gluegen-rt.jar,jogl-all-natives-windows-amd64.jar,gluegen-rt-natives-windows-amd64.jar,controlP5.jar,jssc.jar,serial.jar
