# Supplementary material for: Geophonino-W: A Wireless Multichannel Seismic Noise Recorder System for Array Measurements
Source: Sensors (Basel). 2019 Sep 21;19(19):4087. doi: 10.3390/s19194087 (PMC6806152; doi:10.3390/s19194087)
Supplement: Supplementary file 1 [file sensors-19-04087-s001.zip › SupplementaryMaterials/Graphical_User_Interface_Geophonino_W/application.windows64/lib/jssc.txt]

This is using a modified version of Java Simple Serial Connector by Alexey Sokolov. See https://github.com/gohai/java-simple-serial-connector for details on the modifications.

To compile the C++ portion of the library on OS X:
g++ -shared [or: -dynamiclib?] -arch i386 -arch x86_64 -I/System/Library/Frameworks/IOKit.framework/Versions/A/Headers -I$JAVA_HOME/include -I$JAVA_HOME/include/darwin -framework IOKit -framework CoreFoundation -o libjSSC-2.6.jnilib jssc.cpp
