# Supplementary material for: Geophonino-W: A Wireless Multichannel Seismic Noise Recorder System for Array Measurements
Source: Sensors (Basel). 2019 Sep 21;19(19):4087. doi: 10.3390/s19194087 (PMC6806152; doi:10.3390/s19194087)
Supplement: Supplementary file 1 [file sensors-19-04087-s001.zip › SupplementaryMaterials/XbeeConfigurationFiles/ACN_Xbee_Id10.xml]

<?xml version="1.0" encoding="UTF-8"?>

<data>
  <profile>
    <description_file>xb24_15_4_10ef.xml</description_file>
    <settings>
      <setting command="CH">C</setting>
      <setting command="ID">855</setting>
      <setting command="DH">0</setting>
      <setting command="DL">0</setting>
      <setting command="MY">A</setting>
      <setting command="MM">0</setting>
      <setting command="RR">0</setting>
      <setting command="RN">0</setting>
      <setting command="NT">19</setting>
      <setting command="NO">0</setting>
      <setting command="CE">0</setting>
      <setting command="SC">1FFE</setting>
      <setting command="SD">4</setting>
      <setting command="A1">0</setting>
      <setting command="A2">0</setting>
      <setting command="EE">0</setting>
      <setting command="KY"></setting>
      <setting command="NI">ACN-Id 10</setting>
      <setting command="PL">4</setting>
      <setting command="CA">2C</setting>
      <setting command="SM">0</setting>
      <setting command="ST">1388</setting>
      <setting command="SP">0</setting>
      <setting command="DP">3E8</setting>
      <setting command="SO">0</setting>
      <setting command="BD">6</setting>
      <setting command="NB">0</setting>
      <setting command="RO">3</setting>
      <setting command="AP">2</setting>
      <setting command="D8">0</setting>
      <setting command="D7">1</setting>
      <setting command="D6">0</setting>
      <setting command="D5">1</setting>
      <setting command="D4">0</setting>
      <setting command="D3">0</setting>
      <setting command="D2">0</setting>
      <setting command="D1">5</setting>
      <setting command="D0">0</setting>
      <setting command="PR">FF</setting>
      <setting command="IU">1</setting>
      <setting command="IT">1</setting>
      <setting command="IC">0</setting>
      <setting command="IR">0</setting>
      <setting command="P0">1</setting>
      <setting command="P1">0</setting>
      <setting command="PT">FF</setting>
      <setting command="RP">28</setting>
      <setting command="IA">0000000000001234</setting>
      <setting command="T0">FF</setting>
      <setting command="T1">FF</setting>
      <setting command="T2">FF</setting>
      <setting command="T3">FF</setting>
      <setting command="T4">FF</setting>
      <setting command="T5">FF</setting>
      <setting command="T6">FF</setting>
      <setting command="T7">FF</setting>
      <setting command="DD">10000</setting>
      <setting command="CT">64</setting>
      <setting command="GT">3E8</setting>
      <setting command="CC">2B</setting>
    </settings>
  </profile>
</data>
